# Supplementary material for: A manually annotated Actinidia chinensis var. chinensis (kiwifruit) genome highlights the challenges associated with draft genomes and gene prediction in plants
Source: BMC Genomics. 2018 Apr 16;19:257. doi: 10.1186/s12864-018-4656-3 (PMC5902842; doi:10.1186/s12864-018-4656-3)
Supplement: Supplementary file 1 — Map back rates to the Red5 genome sequence.Summary of the numbers of input reads reads that align to the RED5 genome construction (XLSX 10 kb) [file 12864_2018_4656_MOESM1_ESM.xlsx]

## Sheet: Sheet1
	Library Set 1		Library Set 2
	(assembly & Gap filling)		(Gap filling only)
	Inner	Anchor	GF1	GF2
Library average insert size (bases)	160	240	150	75
Original read length (bases)	100	100	150	75
Post correction/trimming ead length (bases)	100	100	109	64
Error corrected or Trimmed	Corrected	Corrected	Trimmed & Corrected	Trimmed & Corrected
Mapping to Red5 Chromosomes
Read pairs mapped concordantly 1 times	62.09	64.39	67.51	53.78
Read pairs mapped concordantly > 1 times	27.51	24.11	16.32	38.2
Total read pairs mapped concordantly	89.6	88.5	83.83	91.98
Read pairs aligned discordantly 1 time	0.33	2.24	3.9	0.62
Overall alignment rate	91.68	93.93	92.77	95.02
Mapping to Hongyang Chromosomes
Read pairs mapped concordantly 1 times	59.59	61.77	66.01	50.84
Read pairs mapped concordantly > 1 times	29.6	27.22	19.22	41.98
Total read pairs mapped concordantly	89.19	88.99	85.23	92.82
Read pairs aligned discordantly 1 time	0.51	2.35	3.81	0.72
Overall alignment rate	92.07	95.06	94.42	96.13
