# Supplementary material for: A manually annotated Actinidia chinensis var. chinensis (kiwifruit) genome highlights the challenges associated with draft genomes and gene prediction in plants
Source: BMC Genomics. 2018 Apr 16;19:257. doi: 10.1186/s12864-018-4656-3 (PMC5902842; doi:10.1186/s12864-018-4656-3)
Supplement: Supplementary file 2 — BAC alignment to chromosome 25.Table summarising alignments of contigs from 22 BAC clones to chromosome 25 of the Red5 assembly (XLSX 15 kb) [file 12864_2018_4656_MOESM2_ESM.xlsx]

## Sheet: Sheet1
	BAC Contig		Chromosome 25			Alignment Length In
BAC Contig Name	Start	Stop	Start	Stop	Orientation	BAC Contig	Chr 25
102A1-contig00001	4	58447	2124500	2181229	+	58443	56729
116F2-contig00001	15	52894	3039164	3086865	-	52879	47701
116F2-contig00002	17	39381	2943051	2993640	+	39364	50589
116F2-contig00003	2	34054	3002513	3039142	+	34052	36629
116M8-contig00001	1216	43418	4670444	4715851	-	42202	45407
116M8-contig00002	59	24868	4611947	4635724	+	24809	23777
116M8-contig00003	1	24241	4638851	4663176	+	24240	24325
116M8-contig00004	1	6128	4664165	4670292	-	6127	6127
117K18-contig00001	3	71748	2263373	2334042	-	71745	70669
117K18-contig00002	425	26201	2237629	2263568	+	25776	25939
11B6-contig00001	96	49585	2154199	2201404	+	49489	47205
11B6-contig00002	45	40729	2222058	2263360	-	40684	41302
11B6-contig00003	174	20339	2201433	2221906	-	20165	20473
11B6-contig00004	10	16880	2137573	2154104	+	16870	16531
11K24-contig00001	1	37178	2952035	2993987	+	37177	41952
11K24-contig00002	1	33871	3002681	3039130	+	33870	36449
124G24-contig00001	1	43552	2938945	2993640	-	43551	54695
124G24-contig00002	51	34378	3002301	3039134	-	34327	36833
130G20-contig00001	5030	47450	4674518	4715851	-	42420	41333
130G20-contig00004	13	33493	4606423	4638826	-	33480	32403
130G20-contig00005	99	32326	4640869	4667886	-	32227	27017
133A10-contig00001	531	58816	2287012	2344740	+	58285	57728
133A10-contig00002	4247	22815	2268093	2286900	+	18568	18807
133A10-contig00003	270	14424	2344776	2358923	-	14154	14147
133A10-contig00004	751	13124	2250862	2263360	+	12373	12498
156B2-contig00002	1	24238	4638848	4663175	+	24237	24327
156B2-contig00003	5	18736	4618063	4635724	+	18731	17661
164B11-contig00001	2	48429	2914467	2972562	+	48427	58095
164B11-contig00002	491	48437	3058787	3104669	+	47946	45882
164B11-contig00003	1	34571	3002066	3039142	+	34570	37076
164B11-contig00004	1	21050	2972593	2993641	-	21049	21048
164B11-contig00005	1	14551	3039156	3053708	+	14550	14552
180D13-contig00001	69	31022	2344767	2374810	-	30953	30043
180D13-contig00002	1	15589	2329157	2344746	-	15588	15589
180D13-contig00003	17	9738	2374865	2389093	-	9721	14228
1C6-contig00001	16	41364	2086725	2128879	+	41348	42154
1C6-contig00002	1	15786	2129272	2145807	+	15785	16535
22E4-contig00001	89	38827	2154199	2190646	+	38738	36447
22E4-contig00002	191	20365	2201422	2221906	-	20174	20484
22E4-contig00003	1	13440	2142010	2154104	+	13439	12094
22E4-contig00004	1	9883	2191520	2201408	-	9882	9888
22E4-contig00005	21	7172	2130679	2137858	-	7151	7179
22E4-contig00006	17	5379	2222058	2227463	-	5362	5405
22E4-contig00007	129	3713	2125836	2129429	-	3584	3593
22E4-contig00008	1	3432	2137573	2142009	-	3431	4436
47F17-contig00001	1	56020	3039157	3089992	+	56019	50835
47F17-contig00002	1	45812	3124080	3169977	+	45811	45897
47F17-contig00003	141	27118	3090155	3116309	+	26977	26154
47F17-contig00004	2	13234	3025918	3039144	+	13232	13226
56B10-contig00001	3	37543	3058787	3094263	-	37540	35476
56B10-contig00002	1	34567	3002066	3039137	-	34566	37071
56H12-contig00001	19	76673	2269183	2344738	+	76654	75555
56H12-contig00002	85	49570	2154199	2201401	+	49485	47202
56H12-contig00003	45	40730	2223362	2263360	-	40685	39998
56H12-contig00004	3	23558	2131144	2154104	+	23555	22960
56H12-contig00005	5	18880	2202721	2221910	+	18875	19189
60N21-contig00001	1	41476	3058787	3098199	-	41475	39412
60N21-contig00002	13	30632	3006002	3039129	-	30619	33127
66C2-contig00001	1	69573	3041108	3110497	-	69572	69389
66C2-contig00002	21	44307	3110518	3151677	+	44286	41159
66C2-contig00003	13	13225	3026313	3039129	-	13212	12816
66C2-contig00004	1	5095	3040756	3045851	+	5094	5095
70B19-contig00001	22	56631	4520758	4576214	+	56609	55456
70B19-contig00002	41	35998	4580746	4607802	-	35957	27056
70B19-contig00003	3	15988	4608916	4623819	-	15985	14903
70B19-contig00004	76	4174	4576298	4580396	-	4098	4098
81E22-contig00001	93	47646	2154199	2199460	-	47553	45261
81E22-contig00002	12	41290	2228964	2270934	-	41278	41970
81E22-contig00003	1	29962	2199563	2228922	+	29961	29359
81E22-contig00004	23	23035	2114817	2137858	-	23012	23041
81E22-contig00005	1	16919	2137809	2154104	+	16918	16295
90E3-contig00001	1	36829	2952040	2993641	-	36828	41601
90E3-contig00002	1	34084	3039165	3069558	+	34083	30393
90E3-contig00003	1	33884	3002682	3039144	+	33883	36462
