# Supplementary material for: A manually annotated Actinidia chinensis var. chinensis (kiwifruit) genome highlights the challenges associated with draft genomes and gene prediction in plants
Source: BMC Genomics. 2018 Apr 16;19:257. doi: 10.1186/s12864-018-4656-3 (PMC5902842; doi:10.1186/s12864-018-4656-3)
Supplement: Supplementary file 4 — BLASTP comparison of manually edited gene models to the revised ‘Hongyang’ gene models. List of best reciprocal BLASTp matches between the revised Actinidia chinensis ‘Hongyang’ genes [18]and the Red5 gene set (XLSX 436 kb) [file 12864_2018_4656_MOESM4_ESM.xlsx]

## Sheet: Supplemental_Data_2
Red5	KIR v2
Acc00001.1	Ach01g296191.2
Acc00002.1	Ach01g296201.2
Acc00003.1	Ach01g296181.1
Acc00005.1	Ach01g296211.1
Acc00006.1	Ach01g296221.1
Acc00008.1	Ach01g296141.2
Acc00009.1	Ach26g202141.2
Acc00011.1	Ach01g296121.2
Acc00012.1	Ach01g296231.1
Acc00013.1	Ach01g296251.2
Acc00014.1	Ach01g296101.2
Acc00015.1	Ach01g296261.1
Acc00016.1	Ach01g296271.2
Acc00018.1	Ach01g296281.2
Acc00020.2	Ach01g296081.2
Acc00021.1	Ach01g296291.1
Acc00022.1	Ach01g461621.2
Acc00023.1	Ach00g480211.2
Acc00025.1	Ach00g243511.2
Acc00026.1	Ach00g243521.2
Acc00032.1	Ach00g243491.1
Acc00034.1	Ach00g243481.2
Acc00037.1	Ach00g448161.2
Acc00040.1	Ach00g243421.1
Acc00042.1	Ach00g243571.1
Acc00043.1	Ach00g243581.2
Acc00044.1	Ach00g243411.2
Acc00046.1	Ach00g243591.2
Acc00049.1	Ach00g243401.2
Acc00050.1	Ach00g243611.1
Acc00051.1	Ach00g243621.2
Acc00052.1	Ach00g243381.2
Acc00053.1	Ach00g243371.1
Acc00054.1	Ach00g243361.1
Acc00058.1	Ach00g243631.1
Acc00059.1	Ach00g448171.2
Acc00063.1	Ach00g388761.2
Acc00064.1	Ach00g388671.1
Acc00065.1	Ach00g388741.2
Acc00066.1	Ach00g388681.2
Acc00069.1	Ach00g388721.1
Acc00070.1	Ach00g388711.2
Acc00072.1	Ach01g254861.2
Acc00074.1	Ach01g254871.2
Acc00077.1	Ach01g254891.2
Acc00081.1	Ach01g254911.2
Acc00082.1	Ach01g254831.2
Acc00083.1	Ach01g254921.2
Acc00087.1	Ach01g254811.2
Acc00089.1	Ach01g254801.2
Acc00094.1	Ach01g255011.1
Acc00096.1	Ach01g255031.1
Acc00097.1	Ach01g254771.2
Acc00098.1	Ach01g255041.2
Acc00099.1	Ach01g255051.1
Acc00100.1	Ach01g254741.2
Acc00101.1	Ach08g342451.2
Acc00102.1	Ach01g255061.2
Acc00108.1	Ach00g476301.2
Acc00109.1	Ach00g055781.2
Acc00111.1	Ach01g365461.1
Acc00112.1	Ach01g365471.2
Acc00115.1	Ach01g365581.2
Acc00116.1	Ach08g341921.1
Acc00120.1	Ach01g365501.1
Acc00121.1	Ach08g341901.2
Acc00124.1	Ach01g461951.2
Acc00130.1	Ach01g461961.2
Acc00131.1	Ach01g333981.2
Acc00133.1	Ach01g333991.2
Acc00137.1	Ach01g334001.2
Acc00140.1	Ach01g190961.2
Acc00141.1	Ach01g190971.2
Acc00142.1	Ach01g438991.2
Acc00145.1	Ach01g190991.1
Acc00146.1	Ach01g191001.2
Acc00148.1	Ach01g439011.2
Acc00149.1	Ach01g191021.1
Acc00150.1	Ach01g190941.2
Acc00151.1	Ach01g190931.1
Acc00152.1	Ach01g439021.2
Acc00157.1	Ach01g191071.2
Acc00158.1	Ach01g190911.2
Acc00159.1	Ach01g190901.2
Acc00161.1	Ach01g190881.2
Acc00163.1	Ach01g191081.2
Acc00164.1	Ach01g190861.2
Acc00165.1	Ach01g191091.2
Acc00166.1	Ach00g213411.1
Acc00168.2	Ach00g074361.2
Acc00169.1	Ach08g266261.2
Acc00172.1	Ach01g466341.2
Acc00173.1	Ach01g362321.2
Acc00174.1	Ach01g362081.2
Acc00175.1	Ach01g362311.2
Acc00176.1	Ach01g362301.2
Acc00177.1	Ach01g362291.1
Acc00181.1	Ach01g466311.2
Acc00182.1	Ach01g466301.2
Acc00185.1	Ach01g362241.1
Acc00188.1	Ach01g362141.2
Acc00189.1	Ach01g362181.2
Acc00192.1	Ach01g362161.2
Acc00194.1	Ach10g432001.2
Acc00195.1	Ach01g353431.1
Acc00198.1	Ach01g353391.1
Acc00201.1	Ach01g431011.2
Acc00202.1	Ach00g156461.2
Acc00203.1	Ach01g135881.2
Acc00204.1	Ach01g431001.2
Acc00205.1	Ach01g135891.2
Acc00206.1	Ach00g058001.2
Acc00211.1	Ach01g136271.2
Acc00212.1	Ach08g460261.2
Acc00213.1	Ach01g135951.2
Acc00215.1	Ach01g379231.2
Acc00217.1	Ach01g379221.2
Acc00218.1	Ach01g379201.2
Acc00220.1	Ach01g217311.2
Acc00223.1	Ach01g217291.1
Acc00224.1	Ach01g217101.2
Acc00225.1	Ach01g217281.2
Acc00226.1	Ach01g217121.2
Acc00227.1	Ach01g217141.2
Acc00228.1	Ach01g217161.2
Acc00229.1	Ach01g444211.2
Acc00233.1	Ach01g217211.2
Acc00236.1	Ach01g217191.2
Acc00237.1	Ach01g444181.2
Acc00238.1	Ach01g288871.2
Acc00239.1	Ach01g288881.2
Acc00240.1	Ach01g289011.1
Acc00241.1	Ach01g289001.2
Acc00243.1	Ach08g031061.2
Acc00244.1	Ach01g288981.2
Acc00245.1	Ach01g288901.2
Acc00246.1	Ach01g455821.2
Acc00247.1	Ach01g288911.2
Acc00248.1	Ach01g288921.1
Acc00250.1	Ach01g288971.1
Acc00251.1	Ach01g288961.1
Acc00252.1	Ach01g288951.1
Acc00253.1	Ach01g369741.2
Acc00254.1	Ach01g369831.2
Acc00255.1	Ach00g423821.2
Acc00256.1	Ach01g369801.2
Acc00259.1	Ach08g237571.2
Acc00260.1	Ach01g369761.1
Acc00261.1	Ach01g369771.2
Acc00264.1	Ach01g334971.2
Acc00265.1	Ach01g462181.2
Acc00266.1	Ach01g334881.2
Acc00267.1	Ach01g462171.2
Acc00269.1	Ach01g334891.2
Acc00270.1	Ach01g334901.2
Acc00271.1	Ach01g334931.2
Acc00272.1	Ach01g462161.2
Acc00274.1	Ach01g334911.1
Acc00275.1	Ach01g013271.2
Acc00276.1	Ach01g013201.2
Acc00277.1	Ach01g013261.1
Acc00278.1	Ach01g013211.2
Acc00280.1	Ach01g013231.2
Acc00281.1	Ach01g013241.1
Acc00282.1	Ach01g327951.1
Acc00283.1	Ach01g461171.2
Acc00284.1	Ach01g327801.2
Acc00285.1	Ach01g327811.1
Acc00286.1	Ach01g327921.2
Acc00290.1	Ach01g327901.1
Acc00291.1	Ach01g327891.1
Acc00292.1	Ach01g327831.2
Acc00293.1	Ach01g327871.1
Acc00294.1	Ach01g327861.1
Acc00295.1	Ach00g477001.2
Acc00296.1	Ach00g060701.2
Acc00298.1	Ach01g083991.2
Acc00299.1	Ach01g084011.1
Acc00300.1	Ach01g084001.1
Acc00301.1	Ach01g478881.2
Acc00304.1	Ach00g057551.2
Acc00306.1	Ach00g476811.2
Acc00310.1	Ach01g327681.2
Acc00311.1	Ach01g327671.1
Acc00312.1	Ach01g327711.2
Acc00313.1	Ach01g327661.2
Acc00314.1	Ach01g327741.1
Acc00315.1	Ach01g461181.2
Acc00316.1	Ach01g327641.2
Acc00317.1	Ach01g327631.1
Acc00319.1	Ach01g327621.1
Acc00321.1	Ach01g327611.1
Acc00322.1	Ach01g327751.1
Acc00324.1	Ach01g327761.1
Acc00325.1	Ach01g327771.2
Acc00327.1	Ach01g327781.1
Acc00329.1	Ach01g327571.2
Acc00330.1	Ach01g327791.2
Acc00332.1	Ach00g020991.1
Acc00336.1	Ach01g209031.2
Acc00338.1	Ach01g209011.1
Acc00340.1	Ach01g209041.2
Acc00341.1	Ach01g209051.1
Acc00343.1	Ach01g209001.2
Acc00344.1	Ach01g442031.2
Acc00345.1	Ach01g208991.2
Acc00346.1	Ach01g209061.1
Acc00347.1	Ach01g209071.2
Acc00348.1	Ach01g209091.1
Acc00350.1	Ach01g442041.2
Acc00352.1	Ach01g209101.2
Acc00353.1	Ach01g209111.2
Acc00355.1	Ach01g208981.2
Acc00357.1	Ach01g208961.1
Acc00358.1	Ach01g208941.2
Acc00359.1	Ach01g209141.2
Acc00361.1	Ach01g209151.2
Acc00363.1	Ach01g208921.2
Acc00364.1	Ach01g452601.2
Acc00366.1	Ach01g270611.2
Acc00367.1	Ach01g270591.2
Acc00369.1	Ach01g270631.1
Acc00370.1	Ach01g270581.2
Acc00371.1	Ach01g270641.2
Acc00372.1	Ach01g270571.2
Acc00374.1	Ach01g452621.2
Acc00375.1	Ach01g270541.2
Acc00376.1	Ach01g270661.2
Acc00378.1	Ach01g270511.2
Acc00379.1	Ach01g270681.1
Acc00382.1	Ach01g270711.2
Acc00383.1	Ach01g452651.2
Acc00385.1	Ach01g270501.1
Acc00386.1	Ach01g270721.1
Acc00387.1	Ach01g270481.2
Acc00389.1	Ach01g270471.1
Acc00390.1	Ach00g084671.2
Acc00392.1	Ach00g047521.2
Acc00394.1	Ach00g479911.2
Acc00395.1	Ach00g480071.2
Acc00396.1	Ach01g044161.2
Acc00398.1	Ach01g044171.2
Acc00399.1	Ach01g044151.1
Acc00400.1	Ach01g366631.2
Acc00401.1	Ach01g466941.2
Acc00403.1	Ach00g449771.2
Acc00404.1	Ach00g254001.2
Acc00405.1	Ach01g366641.2
Acc00406.1	Ach01g366701.2
Acc00407.1	Ach01g366671.2
Acc00408.1	Ach01g366681.2
Acc00411.1	Ach01g178421.1
Acc00412.1	Ach01g178681.2
Acc00413.1	Ach01g178431.2
Acc00416.1	Ach01g178461.1
Acc00417.1	Ach01g178651.1
Acc00419.1	Ach01g178631.2
Acc00420.1	Ach01g437451.2
Acc00421.1	Ach01g178601.2
Acc00422.1	Ach01g178481.1
Acc00423.1	Ach01g178591.1
Acc00425.1	Ach00g090811.1
Acc00426.1	Ach00g090821.2
Acc00429.1	Ach00g225481.2
Acc00433.1	Ach08g298581.1
Acc00435.1	Ach00g238411.1
Acc00436.1	Ach00g238371.2
Acc00437.1	Ach00g225531.2
Acc00438.1	Ach00g238431.2
Acc00439.1	Ach00g238361.2
Acc00440.1	Ach00g447151.2
Acc00441.1	Ach00g238341.1
Acc00442.1	Ach00g238481.1
Acc00444.1	Ach00g238291.1
Acc00446.1	Ach00g238281.2
Acc00448.1	Ach00g238531.2
Acc00449.1	Ach00g447171.2
Acc00450.1	Ach01g235021.1
Acc00451.1	Ach01g235031.1
Acc00452.1	Ach01g446431.2
Acc00453.1	Ach01g234991.1
Acc00456.1	Ach01g234981.2
Acc00457.1	Ach01g235071.1
Acc00459.1	Ach01g234961.2
Acc00460.1	Ach01g235091.2
Acc00462.1	Ach00g011111.2
Acc00463.1	Ach01g235111.1
Acc00464.1	Ach01g235121.2
Acc00465.1	Ach01g446461.2
Acc00466.1	Ach01g235131.1
Acc00468.1	Ach01g234931.2
Acc00469.1	Ach01g235151.2
Acc00470.1	Ach01g234911.2
Acc00471.1	Ach01g235161.2
Acc00472.1	Ach08g465001.2
Acc00475.1	Ach01g088191.1
Acc00477.1	Ach01g088211.1
Acc00478.1	Ach01g423031.2
Acc00479.1	Ach01g088141.2
Acc00480.1	Ach01g088221.2
Acc00481.1	Ach01g088131.2
Acc00482.1	Ach01g088231.2
Acc00483.1	Ach01g088241.1
Acc00484.1	Ach01g088121.1
Acc00487.1	Ach01g088101.1
Acc00488.1	Ach01g088091.2
Acc00489.1	Ach01g088081.2
Acc00490.1	Ach01g088321.1
Acc00492.1	Ach01g088061.1
Acc00495.1	Ach01g088351.2
Acc00496.1	Ach01g423071.2
Acc00498.2	Ach01g088381.2
Acc00499.1	Ach01g088041.2
Acc00502.1	Ach01g088391.1
Acc00503.1	Ach01g423101.2
Acc00505.1	Ach00g354821.2
Acc00506.1	Ach00g354831.2
Acc00507.1	Ach07g139581.1
Acc00511.1	Ach00g354781.2
Acc00512.1	Ach01g028471.2
Acc00513.1	Ach05g411191.2
Acc00514.1	Ach01g028491.2
Acc00515.1	Ach01g028481.1
Acc00518.1	Ach01g019191.1
Acc00520.1	Ach00g112861.2
Acc00521.1	Ach01g373221.1
Acc00524.1	Ach01g373231.2
Acc00525.1	Ach01g467601.2
Acc00526.1	Ach01g467611.2
Acc00527.1	Ach01g373201.2
Acc00528.1	Ach01g373191.2
Acc00529.1	Ach01g373251.1
Acc00530.1	Ach01g373181.2
Acc00534.1	Ach01g467621.2
Acc00535.1	Ach01g373161.1
Acc00536.1	Ach01g373271.1
Acc00537.1	Ach01g373281.1
Acc00538.1	Ach01g373131.1
Acc00540.1	Ach01g373291.2
Acc00541.1	Ach01g373301.2
Acc00542.1	Ach01g373321.2
Acc00543.1	Ach00g220441.1
Acc00546.1	Ach00g220471.2
Acc00547.1	Ach00g444691.2
Acc00549.1	Ach00g220491.2
Acc00551.1	Ach00g220351.1
Acc00555.1	Ach01g229921.2
Acc00556.1	Ach01g229931.2
Acc00558.1	Ach01g446121.2
Acc00561.1	Ach01g230041.1
Acc00562.1	Ach01g229941.2
Acc00565.1	Ach01g229971.2
Acc00566.1	Ach01g230031.2
Acc00569.1	Ach01g167051.1
Acc00571.1	Ach01g167041.1
Acc00574.1	Ach01g167091.2
Acc00576.1	Ach01g167071.2
Acc00577.1	Ach01g167011.2
Acc00578.1	Ach01g167061.2
Acc00579.1	Ach09g012551.2
Acc00582.1	Ach01g167121.2
Acc00583.1	Ach01g285481.1
Acc00586.1	Ach01g284931.2
Acc00587.1	Ach01g405631.2
Acc00588.1	Ach01g405621.2
Acc00595.1	Ach01g285431.1
Acc00596.1	Ach01g285421.1
Acc00597.1	Ach01g405601.2
Acc00605.1	Ach01g285381.1
Acc00611.1	Ach01g285061.2
Acc00612.1	Ach01g405561.2
Acc00614.1	Ach01g285071.2
Acc00615.1	Ach01g405541.2
Acc00617.1	Ach01g405531.2
Acc00618.1	Ach01g285111.2
Acc00619.1	Ach01g285121.2
Acc00621.1	Ach01g285131.2
Acc00622.1	Ach01g285371.2
Acc00624.1	Ach01g285361.2
Acc00629.1	Ach01g285341.2
Acc00630.1	Ach01g285191.1
Acc00633.1	Ach01g285291.2
Acc00636.1	Ach00g312551.2
Acc00639.1	Ach01g405491.2
Acc00643.1	Ach01g308461.2
Acc00644.1	Ach01g308451.2
Acc00645.1	Ach01g308441.2
Acc00646.1	Ach01g307781.2
Acc00647.1	Ach01g307791.1
Acc00648.1	Ach01g308411.2
Acc00650.1	Ach01g307801.2
Acc00651.1	Ach01g308391.1
Acc00654.1	Ach01g308371.2
Acc00655.1	Ach01g307821.2
Acc00656.1	Ach01g307831.1
Acc00658.2	Ach01g406831.2
Acc00662.1	Ach01g307881.1
Acc00665.1	Ach01g307901.2
Acc00669.1	Ach01g308291.2
Acc00673.1	Ach01g307981.2
Acc00677.1	Ach13g413561.2
Acc00678.1	Ach01g406721.2
Acc00679.1	Ach01g308221.2
Acc00680.1	Ach01g308001.1
Acc00683.1	Ach01g308011.2
Acc00684.1	Ach01g406701.2
Acc00685.1	Ach01g308021.2
Acc00686.1	Ach01g308031.2
Acc00687.1	Ach18g421221.2
Acc00688.1	Ach01g308041.2
Acc00689.1	Ach01g308201.2
Acc00691.1	Ach01g406681.2
Acc00692.1	Ach01g406671.2
Acc00696.1	Ach01g406661.2
Acc00698.1	Ach01g406651.2
Acc00699.1	Ach01g308081.2
Acc00700.1	Ach01g308091.2
Acc00702.1	Ach01g308111.2
Acc00704.1	Ach01g308121.2
Acc00706.1	Ach01g308171.2
Acc00707.1	Ach01g308131.2
Acc00708.1	Ach01g308161.2
Acc00709.1	Ach01g308141.2
Acc00711.1	Ach01g242691.1
Acc00713.1	Ach28g321491.2
Acc00715.1	Ach01g242681.2
Acc00716.1	Ach00g478931.2
Acc00721.1	Ach01g242751.1
Acc00722.1	Ach01g242621.1
Acc00723.1	Ach01g242611.2
Acc00724.1	Ach01g242761.1
Acc00725.1	Ach01g242601.2
Acc00726.1	Ach01g448011.2
Acc00727.1	Ach01g242771.2
Acc00730.1	Ach01g242781.2
Acc00733.1	Ach01g242801.1
Acc00734.1	Ach01g242811.1
Acc00738.1	Ach01g448021.2
Acc00739.1	Ach01g448031.2
Acc00740.1	Ach01g242541.1
Acc00742.1	Ach01g242851.1
Acc00743.1	Ach01g242531.2
Acc00745.1	Ach00g042181.2
Acc00746.1	Ach00g042171.1
Acc00747.1	Ach00g042191.2
Acc00753.1	Ach01g185001.1
Acc00755.1	Ach01g184961.2
Acc00756.1	Ach01g185021.2
Acc00758.1	Ach01g438341.2
Acc00759.1	Ach01g184951.2
Acc00760.1	Ach01g184941.2
Acc00763.1	Ach01g185031.2
Acc00764.1	Ach01g185051.2
Acc00765.1	Ach01g185061.1
Acc00766.1	Ach01g185071.1
Acc00767.1	Ach01g185081.1
Acc00769.1	Ach01g185101.2
Acc00771.1	Ach01g184901.2
Acc00772.1	Ach01g184891.2
Acc00774.1	Ach01g184871.1
Acc00777.1	Ach01g184861.2
Acc00781.1	Ach01g438391.2
Acc00783.1	Ach01g184851.1
Acc00786.1	Ach01g185171.2
Acc00787.1	Ach01g184841.2
Acc00789.1	Ach01g184831.1
Acc00790.1	Ach01g184821.2
Acc00792.1	Ach01g184811.1
Acc00793.1	Ach09g063931.1
Acc00794.1	Ach01g185231.2
Acc00795.1	Ach01g438421.2
Acc00797.1	Ach01g184791.2
Acc00798.1	Ach09g420141.2
Acc00800.1	Ach09g063971.1
Acc00807.1	Ach01g023791.2
Acc00809.1	Ach00g008661.2
Acc00810.1	Ach01g022581.2
Acc00811.1	Ach01g023781.2
Acc00812.1	Ach01g023771.2
Acc00813.1	Ach01g022601.1
Acc00814.1	Ach00g008561.2
Acc00815.1	Ach01g395151.2
Acc00816.1	Ach01g023761.2
Acc00817.1	Ach01g022621.2
Acc00818.1	Ach01g023741.2
Acc00820.1	Ach01g023731.2
Acc00821.1	Ach01g022651.2
Acc00824.1	Ach01g023721.1
Acc00826.1	Ach01g023711.1
Acc00827.1	Ach01g022671.2
Acc00828.1	Ach01g023701.2
Acc00830.1	Ach01g023691.2
Acc00832.1	Ach01g023661.1
Acc00833.1	Ach01g022691.2
Acc00837.1	Ach01g022711.2
Acc00839.1	Ach01g022741.2
Acc00841.1	Ach01g023621.1
Acc00843.1	Ach01g023611.1
Acc00844.1	Ach01g023601.2
Acc00845.1	Ach01g022771.1
Acc00846.1	Ach01g022781.1
Acc00847.1	Ach01g022791.1
Acc00848.1	Ach01g395061.2
Acc00849.1	Ach01g395051.2
Acc00850.1	Ach01g022801.2
Acc00853.1	Ach01g022811.2
Acc00854.1	Ach01g023561.2
Acc00856.1	Ach01g022821.2
Acc00858.1	Ach01g023521.1
Acc00859.1	Ach01g395021.2
Acc00860.1	Ach01g023501.2
Acc00861.1	Ach01g023491.2
Acc00862.1	Ach01g022851.2
Acc00863.1	Ach01g023481.1
Acc00864.1	Ach01g023471.2
Acc00866.1	Ach01g023461.2
Acc00869.1	Ach01g022861.2
Acc00871.1	Ach01g022871.1
Acc00872.1	Ach01g023431.2
Acc00873.1	Ach01g022881.2
Acc00874.1	Ach01g023421.2
Acc00875.1	Ach01g022891.2
Acc00876.1	Ach01g023411.2
Acc00879.1	Ach01g022901.1
Acc00881.1	Ach00g116991.2
Acc00882.1	Ach01g022921.2
Acc00884.1	Ach00g483441.2
Acc00886.1	Ach01g023391.2
Acc00887.1	Ach01g022961.2
Acc00888.1	Ach01g023381.2
Acc00891.1	Ach01g023361.1
Acc00893.1	Ach01g023021.2
Acc00894.1	Ach01g023351.2
Acc00897.1	Ach01g023291.1
Acc00898.1	Ach01g394971.2
Acc00899.1	Ach01g023041.2
Acc00900.1	Ach01g023281.2
Acc00902.1	Ach01g023061.2
Acc00904.1	Ach01g023071.2
Acc00906.1	Ach00g061481.1
Acc00907.1	Ach01g023241.2
Acc00908.1	Ach01g023081.2
Acc00909.1	Ach00g061451.2
Acc00910.1	Ach01g023091.1
Acc00913.1	Ach01g023121.2
Acc00914.1	Ach01g023211.2
Acc00916.1	Ach01g023201.1
Acc00917.1	Ach01g023191.1
Acc00919.1	Ach01g023131.2
Acc00920.1	Ach01g023151.2
Acc00922.1	Ach01g326471.2
Acc00926.1	Ach01g326631.1
Acc00927.1	Ach01g326621.2
Acc00929.1	Ach01g326611.1
Acc00932.1	Ach01g326501.2
Acc00934.1	Ach01g460981.2
Acc00936.1	Ach01g326521.2
Acc00944.1	Ach00g025281.1
Acc00945.1	Ach00g025271.1
Acc00948.1	Ach09g200841.2
Acc00950.1	Ach09g201601.1
Acc00951.1	Ach09g201611.2
Acc00953.1	Ach09g201621.1
Acc00955.1	Ach09g201631.2
Acc00956.1	Ach09g201641.1
Acc00957.1	Ach09g200801.1
Acc00959.1	Ach09g401371.2
Acc00960.1	Ach09g201671.1
Acc00961.1	Ach09g200791.1
Acc00962.1	Ach00g123371.2
Acc00963.1	Ach09g201691.1
Acc00965.1	Ach09g200781.2
Acc00966.1	Ach09g201721.1
Acc00967.1	Ach09g200761.2
Acc00968.1	Ach09g200741.1
Acc00969.1	Ach09g401391.2
Acc00970.1	Ach09g201751.2
Acc00971.1	Ach09g200731.2
Acc00972.1	Ach09g200711.2
Acc00974.1	Ach09g201771.1
Acc00976.1	Ach09g401421.2
Acc00977.1	Ach00g379901.1
Acc00978.1	Ach00g379911.2
Acc00979.1	Ach00g379921.1
Acc00980.1	Ach00g379931.1
Acc00981.1	Ach00g379941.2
Acc00982.1	Ach00g379951.2
Acc00984.1	Ach00g379971.1
Acc00985.1	Ach00g379981.2
Acc00990.1	Ach01g135351.1
Acc00993.1	Ach01g431031.2
Acc00994.1	Ach01g431041.2
Acc00997.1	Ach01g135371.2
Acc00998.1	Ach01g135381.2
Acc00999.1	Ach01g135331.1
Acc01000.1	Ach01g135391.2
Acc01001.1	Ach01g431061.2
Acc01002.1	Ach01g135411.2
Acc01007.1	Ach01g135451.2
Acc01008.1	Ach01g135471.2
Acc01009.1	Ach01g431071.2
Acc01010.1	Ach01g135481.2
Acc01011.1	Ach01g135301.2
Acc01012.1	Ach01g135491.1
Acc01013.1	Ach01g135291.2
Acc01014.1	Ach01g135281.1
Acc01015.1	Ach01g135501.2
Acc01016.1	Ach01g135511.2
Acc01017.1	Ach01g135271.2
Acc01018.1	Ach01g135521.1
Acc01019.1	Ach01g135261.2
Acc01024.1	Ach01g135551.2
Acc01025.1	Ach01g135561.1
Acc01027.1	Ach01g135571.1
Acc01029.1	Ach01g135581.2
Acc01030.1	Ach01g135221.2
Acc01032.1	Ach01g135601.1
Acc01033.1	Ach01g135611.2
Acc01034.1	Ach01g135201.2
Acc01037.1	Ach01g135631.2
Acc01038.1	Ach01g135641.1
Acc01039.1	Ach01g135151.1
Acc01040.1	Ach01g135651.1
Acc01041.1	Ach01g135661.2
Acc01042.1	Ach01g135131.1
Acc01043.1	Ach01g135121.1
Acc01044.1	Ach01g135111.2
Acc01045.1	Ach01g135681.2
Acc01046.1	Ach01g135691.2
Acc01049.1	Ach01g135711.2
Acc01050.1	Ach01g135101.2
Acc01051.1	Ach01g075641.2
Acc01052.1	Ach01g076361.2
Acc01056.1	Ach01g076341.2
Acc01057.1	Ach01g075681.2
Acc01060.1	Ach01g075701.2
Acc01061.1	Ach01g076321.2
Acc01063.1	Ach01g076311.2
Acc01064.1	Ach01g076301.2
Acc01066.1	Ach01g075711.2
Acc01067.1	Ach01g076281.1
Acc01068.1	Ach01g075721.2
Acc01069.1	Ach01g076271.2
Acc01070.1	Ach01g075731.1
Acc01071.1	Ach01g421511.2
Acc01073.1	Ach01g075741.2
Acc01074.1	Ach01g076251.2
Acc01076.1	Ach01g076221.2
Acc01077.1	Ach05g207511.2
Acc01081.1	Ach01g075791.2
Acc01084.1	Ach01g076211.1
Acc01085.1	Ach01g075811.2
Acc01086.1	Ach01g076201.1
Acc01087.1	Ach01g076171.2
Acc01089.1	Ach01g075831.2
Acc01090.1	Ach01g076151.1
Acc01094.1	Ach01g076121.2
Acc01098.1	Ach01g075881.2
Acc01099.1	Ach01g076091.2
Acc01100.1	Ach01g075901.2
Acc01101.1	Ach01g075911.2
Acc01102.1	Ach01g076081.2
Acc01104.1	Ach01g075921.2
Acc01105.1	Ach01g076071.2
Acc01106.1	Ach01g076061.2
Acc01107.1	Ach01g076051.2
Acc01108.1	Ach01g076041.1
Acc01110.1	Ach01g075941.1
Acc01111.1	Ach01g076031.2
Acc01112.1	Ach01g076021.1
Acc01113.1	Ach01g076011.1
Acc01114.1	Ach01g075951.2
Acc01115.1	Ach01g076001.2
Acc01118.1	Ach00g040831.2
Acc01119.1	Ach00g040821.2
Acc01120.1	Ach00g040801.2
Acc01121.1	Ach00g040811.2
Acc01122.1	Ach01g371381.2
Acc01123.1	Ach01g371261.2
Acc01125.1	Ach01g371371.2
Acc01128.1	Ach01g371271.1
Acc01129.1	Ach01g371291.2
Acc01131.1	Ach00g207851.1
Acc01132.1	Ach01g371301.1
Acc01134.1	Ach01g371321.2
Acc01135.1	Ach01g467501.2
Acc01136.1	Ach01g371341.2
Acc01137.1	Ach01g371331.1
Acc01140.1	Ach01g475121.2
Acc01141.1	Ach01g044251.2
Acc01142.1	Ach00g239361.1
Acc01143.1	Ach00g239351.1
Acc01144.1	Ach00g239071.2
Acc01145.1	Ach09g171071.2
Acc01151.1	Ach00g239311.2
Acc01152.1	Ach00g239111.2
Acc01153.1	Ach00g239121.2
Acc01154.1	Ach00g447111.2
Acc01156.1	Ach00g239301.1
Acc01157.1	Ach00g447101.2
Acc01158.1	Ach00g239141.2
Acc01159.1	Ach00g447091.2
Acc01160.1	Ach00g239151.2
Acc01161.1	Ach00g239281.1
Acc01162.1	Ach00g239271.1
Acc01163.1	Ach00g447071.2
Acc01164.1	Ach00g239181.1
Acc01165.1	Ach00g239191.2
Acc01169.1	Ach00g447051.2
Acc01170.1	Ach00g447041.2
Acc01172.1	Ach00g239261.2
Acc01173.1	Ach00g239251.2
Acc01175.1	Ach00g062161.1
Acc01176.1	Ach00g062181.1
Acc01179.1	Ach01g348581.2
Acc01180.1	Ach01g464531.2
Acc01181.1	Ach01g464521.2
Acc01183.1	Ach01g348571.2
Acc01186.1	Ach01g348441.2
Acc01187.1	Ach01g348431.1
Acc01188.1	Ach01g348451.1
Acc01199.1	Ach01g348491.2
Acc01200.1	Ach01g094161.2
Acc01202.1	Ach01g094191.2
Acc01203.1	Ach01g424001.2
Acc01204.1	Ach01g094201.2
Acc01206.1	Ach01g094221.2
Acc01207.1	Ach01g094101.2
Acc01208.1	Ach01g094071.2
Acc01210.1	Ach01g094241.1
Acc01211.1	Ach01g424021.2
Acc01212.1	Ach01g094251.2
Acc01213.1	Ach01g094041.2
Acc01218.1	Ach01g094011.1
Acc01219.1	Ach01g094001.1
Acc01220.1	Ach09g400341.2
Acc01221.1	Ach09g171431.2
Acc01222.1	Ach01g094291.2
Acc01223.1	Ach01g093981.1
Acc01225.1	Ach01g093961.2
Acc01226.1	Ach01g093951.2
Acc01227.1	Ach01g424031.2
Acc01228.1	Ach01g093941.2
Acc01229.1	Ach01g093921.2
Acc01232.1	Ach01g424041.2
Acc01233.1	Ach01g094301.2
Acc01234.1	Ach01g424051.2
Acc01235.1	Ach01g094311.2
Acc01236.1	Ach01g094321.2
Acc01237.1	Ach01g424061.2
Acc01239.1	Ach01g094331.1
Acc01240.1	Ach01g424091.2
Acc01241.1	Ach01g094351.2
Acc01247.1	Ach01g094381.2
Acc01249.1	Ach01g424111.2
Acc01250.1	Ach01g093851.2
Acc01254.1	Ach01g093841.1
Acc01255.1	Ach01g331261.1
Acc01257.1	Ach01g331231.2
Acc01258.1	Ach01g331221.1
Acc01259.1	Ach01g461591.2
Acc01262.1	Ach01g331181.2
Acc01264.1	Ach00g075041.1
Acc01265.1	Ach00g075051.1
Acc01266.1	Ach00g478311.2
Acc01270.1	Ach02g046931.2
Acc01272.1	Ach02g046921.2
Acc01274.1	Ach02g047071.2
Acc01276.1	Ach02g046911.2
Acc01277.1	Ach02g046901.2
Acc01278.1	Ach00g481741.2
Acc01280.1	Ach02g046891.1
Acc01283.1	Ach02g046861.1
Acc01286.1	Ach02g046841.1
Acc01288.1	Ach02g046831.2
Acc01289.1	Ach02g418551.2
Acc01290.1	Ach02g046821.1
Acc01291.1	Ach02g047111.2
Acc01293.1	Ach02g046811.1
Acc01294.1	Ach02g047131.1
Acc01296.1	Ach02g418571.2
Acc01297.1	Ach02g047141.1
Acc01298.1	Ach02g046791.2
Acc01300.1	Ach02g047151.1
Acc01303.1	Ach02g046771.1
Acc01304.1	Ach02g046761.2
Acc01305.1	Ach02g047171.2
Acc01306.1	Ach02g046751.2
Acc01307.1	Ach02g418581.2
Acc01310.1	Ach02g046741.2
Acc01311.1	Ach02g046731.1
Acc01313.1	Ach02g046711.2
Acc01314.1	Ach02g046681.1
Acc01316.1	Ach02g046661.2
Acc01317.1	Ach02g047211.2
Acc01319.1	Ach02g046651.2
Acc01321.1	Ach02g046641.2
Acc01323.1	Ach02g047221.2
Acc01325.1	Ach02g046621.2
Acc01326.1	Ach02g046611.2
Acc01327.1	Ach02g418621.2
Acc01328.1	Ach02g047231.2
Acc01331.1	Ach02g418631.2
Acc01332.1	Ach02g046591.2
Acc01333.1	Ach02g046581.1
Acc01334.1	Ach02g418641.2
Acc01335.1	Ach02g047241.2
Acc01336.1	Ach02g418651.2
Acc01337.1	Ach02g046561.2
Acc01338.1	Ach02g047251.2
Acc01341.1	Ach02g046531.2
Acc01342.1	Ach02g046521.2
Acc01343.1	Ach00g049591.2
Acc01354.1	Ach02g250391.2
Acc01360.1	Ach02g448971.2
Acc01361.1	Ach02g448981.2
Acc01364.1	Ach02g250461.1
Acc01365.1	Ach02g250281.1
Acc01367.1	Ach02g250481.2
Acc01369.1	Ach02g250491.1
Acc01371.1	Ach02g250511.1
Acc01372.1	Ach02g250261.2
Acc01373.1	Ach02g250521.2
Acc01374.1	Ach02g250251.1
Acc01375.1	Ach02g250241.1
Acc01378.1	Ach02g250221.1
Acc01379.1	Ach02g250211.1
Acc01380.1	Ach00g481751.2
Acc01381.1	Ach02g250201.1
Acc01382.1	Ach02g250191.1
Acc01383.1	Ach02g250181.2
Acc01384.1	Ach02g449001.2
Acc01385.1	Ach02g250171.2
Acc01386.1	Ach02g250541.1
Acc01387.1	Ach02g250551.2
Acc01390.2	Ach02g250161.1
Acc01391.1	Ach02g250571.1
Acc01392.1	Ach02g250141.2
Acc01394.1	Ach02g250121.2
Acc01396.1	Ach02g250581.2
Acc01397.1	Ach02g250101.2
Acc01399.1	Ach02g250591.2
Acc01405.1	Ach02g250611.2
Acc01406.1	Ach02g250081.1
Acc01407.1	Ach02g250621.1
Acc01408.1	Ach02g250071.2
Acc01409.1	Ach02g250631.2
Acc01410.1	Ach02g449031.2
Acc01412.1	Ach02g250061.2
Acc01414.1	Ach02g449041.2
Acc01416.1	Ach02g250051.2
Acc01418.1	Ach02g250671.1
Acc01420.1	Ach02g250681.2
Acc01421.1	Ach02g449051.2
Acc01422.1	Ach02g250041.2
Acc01428.1	Ach02g250721.2
Acc01431.1	Ach02g449071.2
Acc01432.1	Ach03g158081.1
Acc01433.1	Ach02g250731.1
Acc01434.1	Ach02g250011.2
Acc01435.1	Ach02g250001.2
Acc01436.1	Ach02g449081.2
Acc01438.1	Ach02g250741.1
Acc01439.1	Ach02g249991.1
Acc01444.1	Ach02g249971.2
Acc01447.1	Ach02g249961.2
Acc01448.1	Ach02g449111.2
Acc01449.1	Ach02g449121.2
Acc01451.1	Ach02g449131.2
Acc01452.1	Ach02g249941.1
Acc01453.1	Ach02g249931.2
Acc01455.1	Ach02g250781.2
Acc01459.1	Ach02g250801.2
Acc01463.1	Ach02g249911.2
Acc01465.1	Ach02g250831.1
Acc01466.1	Ach02g249891.1
Acc01468.1	Ach02g250851.1
Acc01469.1	Ach02g449151.2
Acc01470.1	Ach02g250871.2
Acc01471.1	Ach02g250861.1
Acc01472.1	Ach02g250881.2
Acc01473.1	Ach02g249841.2
Acc01474.1	Ach02g249831.2
Acc01477.1	Ach02g249811.1
Acc01478.1	Ach02g249801.2
Acc01479.1	Ach02g250911.2
Acc01480.1	Ach02g249781.1
Acc01481.1	Ach02g250931.1
Acc01482.1	Ach02g250941.1
Acc01484.1	Ach02g249761.2
Acc01485.1	Ach02g250951.1
Acc01487.1	Ach02g250961.1
Acc01488.1	Ach02g449161.2
Acc01489.1	Ach02g249741.2
Acc01490.1	Ach02g249721.2
Acc01493.1	Ach02g250991.2
Acc01496.1	Ach02g251001.2
Acc01497.1	Ach02g449171.2
Acc01499.1	Ach02g249661.2
Acc01500.1	Ach02g249651.2
Acc01503.1	Ach02g251021.1
Acc01504.1	Ach02g251031.1
Acc01505.1	Ach02g249641.1
Acc01508.1	Ach02g251061.2
Acc01509.1	Ach02g249601.2
Acc01510.1	Ach02g449181.2
Acc01511.1	Ach02g249591.2
Acc01512.1	Ach02g251071.2
Acc01514.1	Ach02g449191.2
Acc01517.1	Ach02g249571.2
Acc01519.1	Ach02g249561.1
Acc01522.1	Ach02g474411.2
Acc01524.1	Ach02g037021.2
Acc01525.1	Ach02g037011.1
Acc01526.1	Ach02g037031.2
Acc01527.1	Ach02g037041.2
Acc01528.1	Ach02g037051.1
Acc01532.1	Ach02g037071.2
Acc01535.1	Ach02g037091.1
Acc01536.1	Ach02g036981.1
Acc01538.1	Ach02g037111.2
Acc01539.1	Ach02g037121.2
Acc01540.1	Ach02g037141.1
Acc01541.1	Ach02g037151.2
Acc01543.1	Ach02g037161.2
Acc01544.1	Ach02g036961.1
Acc01545.1	Ach02g036951.1
Acc01546.1	Ach02g037181.2
Acc01548.1	Ach02g474451.2
Acc01549.1	Ach02g036941.1
Acc01551.1	Ach02g036931.1
Acc01552.1	Ach02g036921.1
Acc01553.1	Ach02g037211.2
Acc01554.1	Ach02g474461.2
Acc01555.1	Ach00g057401.2
Acc01556.1	Ach00g473591.2
Acc01558.1	Ach00g032491.2
Acc01561.1	Ach02g292251.2
Acc01562.1	Ach02g456421.2
Acc01563.1	Ach02g292231.1
Acc01564.1	Ach02g292291.2
Acc01566.1	Ach02g292211.2
Acc01570.1	Ach02g292301.1
Acc01571.1	Ach02g292311.2
Acc01572.1	Ach02g292171.2
Acc01576.1	Ach02g292141.2
Acc01580.1	Ach02g292111.1
Acc01581.1	Ach00g471051.2
Acc01582.1	Ach00g009601.2
Acc01584.1	Ach00g009511.2
Acc01586.1	Ach00g009581.2
Acc01587.1	Ach00g471041.2
Acc01588.1	Ach00g009521.2
Acc01589.1	Ach00g009561.2
Acc01593.1	Ach02g212251.2
Acc01595.1	Ach02g211781.2
Acc01596.1	Ach02g212231.2
Acc01598.1	Ach02g212221.1
Acc01600.1	Ach02g211791.2
Acc01606.1	Ach02g211841.2
Acc01607.1	Ach02g211851.2
Acc01608.1	Ach02g442911.2
Acc01612.1	Ach02g212171.1
Acc01613.1	Ach02g442891.2
Acc01614.1	Ach02g442881.2
Acc01615.1	Ach00g142421.2
Acc01618.1	Ach02g211891.2
Acc01619.1	Ach02g211911.2
Acc01620.1	Ach02g212161.2
Acc01622.1	Ach02g211931.2
Acc01623.1	Ach02g212151.1
Acc01624.1	Ach02g212141.1
Acc01625.1	Ach02g211951.2
Acc01627.1	Ach24g257961.1
Acc01628.1	Ach02g212121.2
Acc01630.1	Ach02g211981.2
Acc01631.1	Ach02g212111.1
Acc01633.1	Ach02g211991.2
Acc01635.1	Ach02g212101.2
Acc01636.1	Ach02g212001.2
Acc01642.1	Ach02g212051.2
Acc01644.1	Ach00g037321.1
Acc01645.1	Ach00g037231.2
Acc01646.1	Ach00g037251.2
Acc01647.1	Ach00g037261.2
Acc01649.1	Ach00g037291.2
Acc01651.1	Ach00g384571.2
Acc01656.1	Ach00g469321.2
Acc01658.1	Ach02g300061.2
Acc01660.1	Ach02g300041.1
Acc01661.1	Ach02g300091.2
Acc01662.1	Ach02g300011.1
Acc01665.1	Ach02g300111.2
Acc01666.1	Ach02g299991.2
Acc01667.1	Ach02g300121.1
Acc01670.1	Ach02g299981.2
Acc01674.1	Ach02g299941.2
Acc01677.1	Ach02g300191.1
Acc01679.1	Ach02g445181.2
Acc01681.1	Ach02g223121.2
Acc01684.1	Ach02g223411.1
Acc01685.1	Ach02g223401.1
Acc01686.1	Ach02g223141.2
Acc01688.1	Ach02g445141.2
Acc01689.1	Ach02g223161.1
Acc01690.1	Ach02g223371.2
Acc01691.1	Ach02g223361.2
Acc01692.1	Ach02g223171.1
Acc01693.1	Ach02g223351.1
Acc01694.1	Ach02g223341.2
Acc01697.1	Ach02g223321.2
Acc01698.1	Ach02g223211.1
Acc01699.1	Ach02g223311.2
Acc01700.1	Ach02g223221.2
Acc01702.1	Ach02g223231.2
Acc01703.1	Ach02g223291.1
Acc01704.1	Ach02g223281.2
Acc01705.1	Ach02g445121.2
Acc01706.1	Ach02g223241.1
Acc01709.1	Ach02g013311.2
Acc01710.1	Ach02g471541.2
Acc01713.1	Ach02g013291.2
Acc01716.1	Ach02g036071.1
Acc01718.1	Ach02g036081.1
Acc01719.1	Ach02g036861.1
Acc01720.1	Ach02g036851.1
Acc01723.1	Ach02g036111.1
Acc01725.1	Ach02g036131.2
Acc01728.1	Ach02g036801.2
Acc01734.1	Ach02g036151.2
Acc01735.1	Ach02g036161.2
Acc01736.1	Ach02g036181.1
Acc01738.1	Ach02g036751.1
Acc01739.1	Ach02g036191.1
Acc01740.1	Ach02g036201.1
Acc01741.1	Ach02g036211.1
Acc01742.1	Ach02g036741.1
Acc01744.1	Ach02g036231.2
Acc01745.1	Ach02g036241.2
Acc01746.1	Ach02g036731.1
Acc01747.1	Ach02g036721.1
Acc01756.1	Ach02g036261.1
Acc01757.1	Ach02g036681.1
Acc01758.1	Ach02g036271.2
Acc01761.1	Ach02g417031.2
Acc01764.1	Ach02g036661.1
Acc01765.1	Ach02g036281.2
Acc01766.1	Ach02g417011.2
Acc01767.1	Ach02g036641.2
Acc01768.1	Ach02g036631.1
Acc01771.1	Ach02g036611.2
Acc01772.1	Ach02g036291.2
Acc01775.1	Ach02g036591.1
Acc01776.1	Ach02g036311.2
Acc01777.1	Ach03g154341.2
Acc01778.1	Ach01g254961.2
Acc01780.1	Ach03g154331.2
Acc01781.1	Ach03g154321.1
Acc01783.1	Ach03g154311.2
Acc01785.1	Ach03g154301.2
Acc01786.1	Ach03g154291.2
Acc01787.1	Ach02g036301.2
Acc01789.1	Ach03g154681.2
Acc01790.1	Ach03g154691.2
Acc01793.1	Ach02g036581.2
Acc01795.1	Ach02g036551.1
Acc01796.1	Ach02g036541.2
Acc01797.1	Ach02g036341.2
Acc01798.1	Ach02g036531.2
Acc01799.1	Ach02g036511.2
Acc01800.1	Ach02g036361.2
Acc01802.1	Ach02g416941.2
Acc01803.1	Ach02g036371.2
Acc01806.1	Ach02g036381.1
Acc01807.1	Ach02g036401.2
Acc01811.1	Ach02g036421.2
Acc01813.1	Ach02g416911.2
Acc01814.1	Ach02g036481.2
Acc01815.1	Ach02g036471.2
Acc01817.1	Ach02g036441.1
Acc01818.1	Ach02g036461.2
Acc01820.1	Ach02g175121.2
Acc01821.1	Ach02g175101.2
Acc01822.1	Ach02g175131.1
Acc01823.1	Ach02g175071.2
Acc01826.1	Ach02g175161.1
Acc01827.1	Ach02g175061.2
Acc01828.1	Ach02g175051.1
Acc01829.1	Ach02g482331.2
Acc01830.1	Ach02g175041.2
Acc01831.1	Ach02g175171.1
Acc01832.1	Ach02g175031.2
Acc01834.1	Ach02g175181.1
Acc01837.1	Ach02g175191.2
Acc01838.1	Ach02g175001.2
Acc01839.1	Ach02g482341.2
Acc01840.1	Ach03g405431.2
Acc01842.1	Ach02g175211.1
Acc01843.1	Ach02g482351.2
Acc01845.1	Ach02g175251.1
Acc01848.1	Ach02g174971.2
Acc01849.1	Ach02g482381.2
Acc01850.1	Ach02g175281.2
Acc01851.1	Ach00g072251.1
Acc01853.1	Ach00g072261.1
Acc01855.1	Ach02g450531.2
Acc01856.1	Ach02g258441.2
Acc01857.1	Ach03g185921.2
Acc01861.1	Ach02g258701.2
Acc01862.1	Ach02g258691.2
Acc01863.1	Ach02g258471.2
Acc01864.1	Ach02g258481.2
Acc01865.1	Ach02g258671.1
Acc01866.1	Ach02g258651.2
Acc01868.1	Ach02g258491.2
Acc01871.1	Ach02g258521.2
Acc01872.1	Ach02g258531.2
Acc01873.1	Ach02g258621.1
Acc01874.1	Ach02g258541.2
Acc01878.1	Ach02g450511.2
Acc01880.1	Ach02g258591.2
Acc01881.1	Ach02g258561.2
Acc01882.1	Ach02g258571.2
Acc01890.1	Ach02g180461.2
Acc01891.1	Ach02g180451.1
Acc01892.1	Ach02g180441.1
Acc01893.1	Ach02g180041.2
Acc01894.1	Ach02g180061.2
Acc01895.1	Ach02g180421.2
Acc01897.1	Ach02g180081.2
Acc01898.1	Ach02g180091.2
Acc01899.1	Ach02g180411.1
Acc01903.1	Ach02g180391.1
Acc01904.1	Ach02g180101.2
Acc01906.1	Ach02g180381.2
Acc01907.1	Ach02g180111.1
Acc01908.1	Ach02g180371.1
Acc01909.1	Ach02g180361.2
Acc01910.1	Ach02g180351.1
Acc01911.1	Ach02g180341.2
Acc01912.1	Ach02g180131.2
Acc01913.1	Ach02g180331.1
Acc01914.1	Ach02g180321.2
Acc01915.1	Ach23g172461.2
Acc01916.1	Ach02g180301.2
Acc01917.1	Ach02g180141.1
Acc01918.1	Ach02g180291.2
Acc01919.1	Ach02g180151.1
Acc01920.1	Ach02g180161.2
Acc01923.1	Ach02g180191.1
Acc01927.1	Ach02g180221.1
Acc01928.1	Ach02g180231.2
Acc01930.1	Ach02g335951.2
Acc01931.1	Ach02g335931.2
Acc01933.1	Ach02g335921.2
Acc01934.1	Ach02g335821.2
Acc01935.1	Ach02g335831.2
Acc01936.1	Ach02g335841.1
Acc01937.1	Ach02g335851.1
Acc01938.1	Ach02g335911.2
Acc01940.1	Ach02g335891.2
Acc01941.1	Ach02g335881.1
Acc01942.1	Ach02g335861.1
Acc01947.1	Ach02g252401.2
Acc01948.1	Ach02g252351.1
Acc01949.1	Ach02g252341.2
Acc01950.1	Ach02g252331.1
Acc01952.1	Ach02g252321.2
Acc01953.1	Ach02g252431.2
Acc01954.1	Ach02g252311.2
Acc01955.1	Ach02g252441.2
Acc01956.1	Ach02g252301.2
Acc01957.1	Ach02g252291.1
Acc01958.1	Ach02g252281.2
Acc01959.1	Ach02g252271.1
Acc01960.1	Ach02g252451.2
Acc01961.1	Ach02g252261.2
Acc01962.1	Ach02g252251.2
Acc01963.1	Ach02g252471.1
Acc01966.1	Ach02g449291.2
Acc01968.1	Ach02g252221.1
Acc01970.1	Ach02g252211.2
Acc01971.1	Ach02g252511.1
Acc01972.1	Ach02g252521.2
Acc01974.1	Ach22g341431.2
Acc01977.1	Ach22g341351.1
Acc01978.1	Ach22g341391.2
Acc01979.1	Ach22g341381.2
Acc01980.1	Ach22g341371.2
Acc01981.1	Ach00g477161.2
Acc01982.1	Ach00g062111.1
Acc01983.1	Ach00g062121.2
Acc01987.1	Ach00g300791.1
Acc01988.1	Ach00g300771.2
Acc01989.1	Ach00g300761.2
Acc01990.1	Ach00g300751.1
Acc01991.1	Ach00g300741.1
Acc01992.1	Ach00g300731.2
Acc01997.1	Ach00g300691.2
Acc01998.1	Ach00g300671.2
Acc01999.1	Ach02g436221.2
Acc02000.1	Ach02g168751.2
Acc02002.1	Ach02g168771.2
Acc02003.1	Ach22g214511.2
Acc02004.1	Ach22g214721.1
Acc02007.1	Ach22g214701.2
Acc02011.1	Ach02g436261.2
Acc02017.1	Ach00g221051.2
Acc02020.1	Ach00g445351.2
Acc02021.1	Ach00g220961.2
Acc02023.1	Ach00g221041.2
Acc02027.1	Ach00g086811.2
Acc02028.1	Ach22g246641.2
Acc02029.1	Ach22g246611.2
Acc02030.1	Ach22g246601.2
Acc02031.1	Ach22g246651.2
Acc02032.1	Ach22g246591.2
Acc02035.1	Ach22g246661.2
Acc02037.1	Ach22g246571.2
Acc02038.1	Ach22g448501.2
Acc02039.1	Ach22g246561.2
Acc02041.1	Ach22g246671.1
Acc02042.1	Ach22g246551.2
Acc02043.1	Ach22g246541.2
Acc02045.1	Ach22g246681.2
Acc02046.1	Ach22g246521.2
Acc02048.1	Ach22g448521.2
Acc02049.1	Ach22g246701.2
Acc02050.1	Ach22g246711.2
Acc02051.1	Ach22g448531.2
Acc02053.1	Ach22g448541.2
Acc02058.1	Ach22g246391.1
Acc02059.1	Ach22g246831.2
Acc02061.1	Ach22g448611.2
Acc02066.1	Ach22g246411.1
Acc02067.1	Ach22g246811.1
Acc02068.1	Ach22g246801.1
Acc02070.1	Ach22g246791.1
Acc02071.1	Ach22g246441.2
Acc02072.1	Ach22g246771.2
Acc02073.1	Ach22g246761.1
Acc02074.1	Ach22g246751.2
Acc02078.1	Ach22g246731.2
Acc02079.1	Ach22g246471.1
Acc02080.1	Ach22g448561.2
Acc02086.1	Ach02g450381.2
Acc02087.1	Ach02g257641.2
Acc02089.1	Ach02g450401.2
Acc02090.1	Ach02g450411.2
Acc02091.1	Ach02g257621.2
Acc02093.1	Ach02g257591.2
Acc02094.1	Ach02g450451.2
Acc02095.1	Ach13g455571.2
Acc02096.1	Ach02g450341.2
Acc02098.1	Ach02g257661.2
Acc02099.1	Ach02g257721.2
Acc02100.1	Ach02g257711.1
Acc02102.1	Ach02g450321.2
Acc02103.1	Ach02g257701.1
Acc02104.1	Ach02g450311.2
Acc02105.1	Ach02g086781.1
Acc02107.1	Ach02g086261.1
Acc02108.1	Ach02g086271.2
Acc02109.1	Ach02g086291.1
Acc02110.1	Ach02g086761.1
Acc02112.1	Ach02g086741.2
Acc02113.1	Ach02g086711.1
Acc02115.1	Ach02g086321.1
Acc02116.1	Ach02g423001.2
Acc02118.1	Ach02g086681.2
Acc02119.1	Ach02g086331.2
Acc02120.1	Ach02g086671.1
Acc02121.1	Ach02g086341.2
Acc02122.1	Ach02g086351.2
Acc02123.1	Ach02g086361.2
Acc02127.1	Ach02g086641.2
Acc02128.1	Ach02g086631.2
Acc02130.1	Ach02g086621.2
Acc02131.1	Ach02g086611.2
Acc02134.1	Ach02g086421.2
Acc02137.1	Ach02g086471.2
Acc02138.1	Ach22g409661.2
Acc02139.1	Ach22g337341.2
Acc02140.1	Ach02g086521.1
Acc02141.1	Ach02g422891.2
Acc02142.1	Ach02g086501.2
Acc02144.1	Ach02g086481.2
Acc02145.1	Ach00g375921.1
Acc02146.1	Ach00g375911.2
Acc02149.1	Ach00g375941.2
Acc02150.1	Ach00g375891.2
Acc02151.1	Ach00g468281.2
Acc02152.1	Ach00g375871.2
Acc02153.1	Ach00g062191.1
Acc02155.1	Ach00g477171.2
Acc02158.1	Ach02g466801.2
Acc02161.1	Ach02g466791.2
Acc02166.1	Ach02g466761.2
Acc02168.1	Ach02g366411.2
Acc02169.1	Ach02g366401.2
Acc02170.1	Ach02g163871.2
Acc02172.1	Ach02g435701.2
Acc02178.1	Ach02g046871.1
Acc02179.1	Ach02g163901.2
Acc02184.1	Ach02g163981.2
Acc02185.1	Ach02g163931.2
Acc02189.1	Ach00g364861.2
Acc02191.1	Ach00g462431.2
Acc02198.1	Ach02g286531.2
Acc02203.1	Ach02g286621.2
Acc02204.1	Ach02g286561.2
Acc02205.1	Ach02g286611.1
Acc02206.1	Ach02g286571.2
Acc02209.1	Ach02g286581.2
Acc02211.1	Ach10g444571.2
Acc02214.1	Ach00g050911.1
Acc02215.1	Ach02g292551.2
Acc02216.1	Ach02g292571.2
Acc02217.1	Ach02g294101.1
Acc02218.1	Ach02g294091.2
Acc02220.1	Ach02g294081.2
Acc02222.1	Ach02g294061.2
Acc02223.1	Ach02g292601.2
Acc02224.1	Ach02g294051.2
Acc02226.1	Ach02g294041.1
Acc02227.1	Ach02g294031.2
Acc02228.1	Ach02g294021.2
Acc02229.1	Ach02g393641.2
Acc02230.2	Ach02g292631.2
Acc02231.1	Ach02g393631.2
Acc02232.1	Ach00g478021.2
Acc02237.1	Ach02g294011.1
Acc02239.1	Ach02g294001.1
Acc02241.1	Ach02g292681.2
Acc02243.1	Ach02g293981.1
Acc02244.1	Ach22g272721.2
Acc02245.1	Ach22g273091.1
Acc02246.1	Ach02g293961.2
Acc02247.1	Ach02g292701.2
Acc02250.1	Ach02g293921.2
Acc02251.1	Ach02g293911.2
Acc02253.1	Ach02g292761.1
Acc02254.1	Ach02g293881.2
Acc02255.1	Ach02g292771.2
Acc02256.1	Ach02g292781.2
Acc02257.1	Ach02g292791.1
Acc02258.1	Ach02g292801.2
Acc02260.1	Ach02g393561.2
Acc02261.1	Ach02g293871.2
Acc02264.1	Ach02g292811.1
Acc02265.1	Ach02g393551.2
Acc02266.1	Ach02g393541.2
Acc02267.1	Ach02g292821.2
Acc02270.1	Ach02g293811.1
Acc02271.1	Ach02g293801.2
Acc02272.1	Ach02g292841.1
Acc02273.1	Ach02g292851.1
Acc02278.1	Ach02g293771.2
Acc02279.1	Ach02g292901.2
Acc02280.1	Ach02g293761.1
Acc02281.1	Ach03g245351.1
Acc02285.1	Ach02g393491.2
Acc02286.1	Ach02g292921.2
Acc02288.1	Ach02g393481.2
Acc02289.1	Ach02g293691.2
Acc02290.1	Ach02g393461.2
Acc02291.1	Ach02g292931.2
Acc02292.1	Ach02g293681.1
Acc02293.1	Ach02g292941.2
Acc02296.1	Ach02g293671.2
Acc02297.1	Ach02g293661.2
Acc02298.1	Ach02g293651.2
Acc02300.1	Ach02g292971.1
Acc02302.1	Ach02g293631.1
Acc02303.1	Ach02g393451.2
Acc02305.1	Ach02g292981.1
Acc02306.1	Ach02g393441.2
Acc02307.1	Ach02g393431.2
Acc02308.1	Ach02g292991.2
Acc02309.1	Ach02g293001.2
Acc02311.1	Ach02g293611.1
Acc02312.1	Ach02g293021.2
Acc02313.1	Ach02g393411.2
Acc02314.1	Ach02g293031.2
Acc02315.1	Ach02g293591.2
Acc02316.1	Ach02g293581.1
Acc02318.1	Ach02g293571.2
Acc02319.1	Ach02g293041.1
Acc02322.1	Ach02g293061.2
Acc02323.1	Ach02g293081.1
Acc02325.1	Ach02g293541.2
Acc02326.1	Ach03g403461.2
Acc02328.1	Ach02g293531.2
Acc02329.1	Ach02g293521.1
Acc02330.1	Ach02g293111.2
Acc02331.1	Ach02g293121.2
Acc02332.1	Ach02g293511.2
Acc02333.1	Ach02g293501.1
Acc02334.1	Ach02g293491.1
Acc02335.1	Ach02g293481.2
Acc02339.1	Ach02g293141.2
Acc02340.1	Ach02g293451.2
Acc02341.1	Ach02g293441.1
Acc02342.1	Ach02g393371.2
Acc02344.1	Ach02g293161.2
Acc02346.1	Ach02g293421.1
Acc02348.1	Ach02g293411.2
Acc02350.1	Ach02g293401.2
Acc02351.1	Ach02g293201.1
Acc02352.1	Ach02g293211.1
Acc02354.1	Ach02g293221.1
Acc02355.1	Ach02g393351.2
Acc02356.1	Ach02g293231.1
Acc02357.1	Ach02g393341.2
Acc02360.1	Ach02g293361.2
Acc02361.1	Ach02g293331.2
Acc02362.1	Ach02g293261.1
Acc02367.1	Ach02g293281.2
Acc02368.1	Ach05g445691.2
Acc02371.1	Ach02g435221.2
Acc02372.1	Ach02g158601.1
Acc02374.1	Ach02g158621.2
Acc02375.1	Ach02g158591.2
Acc02376.1	Ach02g158581.1
Acc02378.1	Ach02g158661.2
Acc02379.1	Ach02g158571.2
Acc02380.1	Ach02g435231.2
Acc02381.1	Ach02g158691.1
Acc02382.1	Ach02g158551.1
Acc02383.1	Ach02g158701.2
Acc02385.1	Ach02g158541.2
Acc02386.1	Ach02g435241.2
Acc02387.1	Ach02g158531.2
Acc02389.1	Ach02g158511.2
Acc02390.1	Ach02g158731.1
Acc02393.1	Ach02g158501.2
Acc02396.1	Ach02g158481.2
Acc02399.1	Ach02g158771.1
Acc02400.1	Ach02g158781.2
Acc02401.1	Ach02g158461.1
Acc02404.1	Ach09g201291.1
Acc02411.1	Ach02g158431.1
Acc02412.1	Ach02g158421.2
Acc02414.1	Ach02g158411.2
Acc02415.1	Ach02g158831.1
Acc02416.1	Ach02g427241.2
Acc02419.1	Ach02g118421.2
Acc02424.1	Ach02g118461.1
Acc02426.1	Ach02g118401.1
Acc02427.1	Ach02g118391.1
Acc02428.1	Ach13g144341.1
Acc02429.1	Ach02g118371.2
Acc02430.1	Ach02g118481.2
Acc02433.1	Ach00g476241.2
Acc02435.1	Ach02g118501.1
Acc02436.1	Ach02g427291.2
Acc02437.1	Ach02g118511.2
Acc02438.1	Ach02g427301.2
Acc02439.1	Ach02g118531.2
Acc02440.1	Ach02g118541.2
Acc02441.1	Ach02g118551.2
Acc02442.1	Ach02g118321.2
Acc02443.1	Ach02g118561.1
Acc02444.1	Ach00g008371.2
Acc02446.1	Ach02g118581.2
Acc02447.1	Ach02g118301.2
Acc02448.1	Ach02g427331.2
Acc02450.1	Ach02g118601.2
Acc02452.1	Ach02g427361.2
Acc02453.1	Ach02g118611.2
Acc02455.1	Ach02g118621.2
Acc02456.1	Ach02g118631.2
Acc02457.1	Ach02g118271.2
Acc02458.1	Ach02g118641.2
Acc02460.1	Ach02g118661.1
Acc02462.1	Ach02g118671.2
Acc02463.1	Ach02g118231.2
Acc02465.1	Ach02g020621.2
Acc02466.1	Ach02g020631.2
Acc02467.1	Ach02g472321.2
Acc02468.1	Ach02g020651.2
Acc02469.1	Ach02g472311.2
Acc02470.1	Ach02g020751.2
Acc02473.1	Ach02g020741.2
Acc02475.1	Ach02g020691.1
Acc02476.1	Ach02g020701.2
Acc02478.1	Ach02g020731.1
Acc02482.1	Ach00g035351.2
Acc02483.1	Ach02g417351.2
Acc02484.1	Ach02g039161.1
Acc02485.1	Ach02g417361.2
Acc02486.1	Ach02g417371.2
Acc02487.1	Ach02g039151.2
Acc02488.1	Ach02g039171.2
Acc02489.1	Ach02g039141.2
Acc02490.1	Ach02g039181.1
Acc02491.1	Ach02g039201.1
Acc02492.1	Ach02g039111.1
Acc02493.1	Ach02g039101.2
Acc02495.1	Ach02g417381.2
Acc02497.1	Ach02g039231.2
Acc02504.1	Ach02g039041.1
Acc02509.1	Ach02g039311.2
Acc02510.1	Ach02g039011.2
Acc02512.1	Ach02g038991.1
Acc02513.1	Ach02g417391.2
Acc02514.1	Ach02g038981.2
Acc02515.1	Ach02g038971.2
Acc02516.1	Ach02g038961.1
Acc02517.1	Ach02g039341.1
Acc02518.1	Ach02g038951.1
Acc02520.1	Ach02g038941.2
Acc02521.1	Ach02g417401.2
Acc02522.1	Ach02g039351.2
Acc02524.1	Ach02g417421.2
Acc02525.1	Ach02g039361.2
Acc02526.1	Ach02g039371.2
Acc02529.1	Ach02g417431.2
Acc02530.1	Ach02g039401.1
Acc02531.1	Ach02g038921.2
Acc02534.1	Ach02g039411.2
Acc02538.1	Ach02g038871.2
Acc02539.1	Ach02g417441.2
Acc02541.1	Ach02g038861.2
Acc02542.1	Ach02g039441.2
Acc02543.1	Ach02g039451.2
Acc02544.1	Ach02g039461.1
Acc02545.1	Ach02g038841.2
Acc02548.1	Ach00g475561.2
Acc02549.1	Ach02g046541.2
Acc02551.1	Ach03g267541.2
Acc02553.1	Ach03g451721.2
Acc02554.1	Ach03g267491.1
Acc02555.1	Ach03g267561.2
Acc02557.1	Ach03g267571.1
Acc02558.1	Ach03g267581.1
Acc02559.1	Ach03g267481.1
Acc02560.1	Ach03g267471.2
Acc02562.1	Ach03g451731.2
Acc02563.1	Ach03g267461.2
Acc02564.1	Ach03g267611.2
Acc02566.1	Ach03g267621.2
Acc02568.1	Ach02g418611.2
Acc02569.1	Ach03g267631.2
Acc02570.1	Ach03g267641.2
Acc02571.1	Ach03g267441.2
Acc02572.1	Ach03g267651.2
Acc02573.1	Ach03g267431.1
Acc02574.1	Ach03g267421.1
Acc02575.1	Ach03g267411.2
Acc02576.1	Ach03g267671.2
Acc02577.1	Ach03g267401.2
Acc02578.1	Ach03g267681.1
Acc02580.1	Ach03g451741.2
Acc02581.1	Ach03g267361.2
Acc02585.1	Ach03g267331.1
Acc02586.1	Ach00g479251.2
Acc02587.1	Ach00g479271.2
Acc02588.1	Ach00g090901.2
Acc02589.1	Ach03g358851.1
Acc02593.1	Ach03g465791.2
Acc02595.1	Ach03g358731.2
Acc02596.1	Ach03g358841.2
Acc02597.1	Ach03g358741.2
Acc02600.1	Ach03g358761.2
Acc02601.1	Ach03g358831.2
Acc02602.1	Ach03g358781.1
Acc02603.1	Ach03g465751.2
Acc02604.1	Ach03g358791.2
Acc02608.1	Ach02g047021.2
Acc02610.1	Ach02g418491.2
Acc02612.1	Ach03g305431.2
Acc02613.1	Ach00g029751.2
Acc02614.1	Ach00g029771.2
Acc02615.1	Ach00g473451.2
Acc02616.1	Ach00g029781.1
Acc02620.1	Ach03g358811.2
Acc02622.1	Ach02g046971.2
Acc02625.1	Ach02g046981.2
Acc02626.1	Ach02g418501.2
Acc02635.1	Ach03g305401.2
Acc02636.1	Ach03g305391.1
Acc02638.1	Ach03g305481.2
Acc02640.1	Ach03g305381.2
Acc02641.1	Ach03g458191.2
Acc02642.1	Ach03g458201.2
Acc02645.1	Ach03g305351.2
Acc02648.1	Ach03g305551.2
Acc02649.1	Ach03g305561.2
Acc02650.1	Ach03g305571.1
Acc02651.1	Ach03g434321.2
Acc02652.1	Ach03g158371.1
Acc02653.1	Ach03g157781.2
Acc02654.1	Ach03g158351.1
Acc02655.1	Ach03g434311.2
Acc02657.1	Ach03g434301.2
Acc02658.1	Ach03g158331.1
Acc02662.1	Ach03g158281.1
Acc02663.1	Ach03g158271.1
Acc02664.1	Ach03g158261.1
Acc02665.1	Ach03g158251.1
Acc02667.1	Ach03g434281.2
Acc02668.1	Ach03g434271.2
Acc02669.1	Ach03g157821.2
Acc02671.1	Ach03g157841.1
Acc02673.1	Ach03g158221.2
Acc02674.1	Ach03g158211.1
Acc02676.1	Ach03g158201.2
Acc02679.1	Ach03g157861.2
Acc02680.1	Ach03g434251.2
Acc02681.1	Ach03g158171.1
Acc02684.1	Ach03g158151.2
Acc02685.1	Ach03g157891.2
Acc02686.1	Ach03g434241.2
Acc02688.1	Ach03g158141.2
Acc02689.1	Ach03g157901.1
Acc02690.1	Ach03g158131.2
Acc02691.1	Ach03g158121.2
Acc02694.1	Ach03g158111.1
Acc02695.1	Ach03g158101.2
Acc02696.1	Ach03g158091.1
Acc02698.1	Ach03g157921.2
Acc02700.1	Ach03g157931.2
Acc02702.1	Ach03g157941.1
Acc02703.1	Ach03g434211.2
Acc02704.1	Ach03g158041.2
Acc02706.1	Ach03g157961.1
Acc02707.1	Ach03g157971.2
Acc02708.1	Ach03g157981.2
Acc02709.1	Ach03g158021.2
Acc02710.1	Ach03g158011.2
Acc02712.1	Ach03g434181.2
Acc02713.1	Ach03g434171.2
Acc02714.1	Ach03g010921.1
Acc02715.1	Ach03g157991.1
Acc02716.1	Ach03g010931.1
Acc02717.1	Ach03g010941.2
Acc02719.1	Ach03g010881.1
Acc02720.1	Ach03g010871.2
Acc02721.1	Ach03g010961.1
Acc02722.1	Ach03g010971.2
Acc02724.1	Ach03g010861.1
Acc02725.1	Ach03g010991.1
Acc02726.1	Ach03g471241.2
Acc02728.1	Ach03g140481.1
Acc02730.1	Ach03g140461.2
Acc02731.1	Ach03g431611.2
Acc02733.1	Ach03g140441.2
Acc02734.1	Ach03g140511.2
Acc02735.1	Ach03g140551.1
Acc02736.1	Ach03g140421.2
Acc02737.1	Ach03g140561.2
Acc02738.1	Ach03g140411.2
Acc02739.1	Ach03g140571.1
Acc02740.1	Ach03g140581.2
Acc02741.1	Ach03g140391.2
Acc02746.1	Ach03g140611.1
Acc02748.1	Ach03g140631.1
Acc02749.1	Ach03g140371.2
Acc02750.1	Ach03g140361.2
Acc02751.1	Ach03g140351.2
Acc02752.1	Ach03g431641.2
Acc02754.1	Ach03g140341.2
Acc02755.1	Ach03g140641.2
Acc02756.1	Ach03g140321.2
Acc02758.1	Ach03g140311.1
Acc02759.1	Ach03g140301.2
Acc02760.1	Ach03g140661.2
Acc02761.1	Ach03g140291.2
Acc02767.1	Ach03g140681.1
Acc02768.1	Ach03g140281.2
Acc02769.1	Ach03g140261.2
Acc02770.1	Ach03g140251.2
Acc02772.1	Ach03g140701.1
Acc02773.1	Ach03g140241.2
Acc02774.1	Ach03g140711.1
Acc02776.1	Ach02g251041.2
Acc02777.1	Ach03g140231.2
Acc02779.1	Ach03g140221.2
Acc02780.1	Ach03g140751.2
Acc02782.1	Ach03g054831.2
Acc02783.1	Ach03g055691.2
Acc02786.1	Ach03g054841.1
Acc02790.1	Ach03g419431.2
Acc02791.1	Ach03g054861.2
Acc02792.1	Ach03g419421.2
Acc02793.1	Ach03g054871.2
Acc02794.1	Ach03g055661.2
Acc02798.1	Ach03g419411.2
Acc02801.1	Ach03g055631.2
Acc02802.1	Ach03g054911.2
Acc02803.1	Ach03g054921.2
Acc02805.1	Ach03g054931.1
Acc02806.1	Ach03g055621.2
Acc02807.1	Ach03g054941.1
Acc02809.1	Ach03g419361.2
Acc02810.1	Ach03g054961.2
Acc02811.1	Ach03g419351.2
Acc02812.1	Ach03g055581.1
Acc02814.1	Ach03g054991.2
Acc02815.1	Ach03g055571.1
Acc02817.1	Ach03g055001.2
Acc02818.1	Ach03g055011.2
Acc02821.1	Ach03g055041.1
Acc02822.1	Ach03g055531.1
Acc02823.1	Ach03g055051.2
Acc02824.1	Ach03g419331.2
Acc02825.1	Ach03g055521.2
Acc02828.1	Ach03g055501.1
Acc02829.1	Ach03g055071.2
Acc02830.1	Ach03g055491.2
Acc02832.1	Ach03g055451.2
Acc02833.1	Ach02g292191.2
Acc02834.1	Ach03g055081.2
Acc02837.1	Ach03g055421.2
Acc02838.1	Ach03g055111.2
Acc02839.1	Ach03g055411.2
Acc02844.1	Ach03g055381.2
Acc02845.1	Ach03g055131.2
Acc02850.1	Ach03g055361.2
Acc02854.1	Ach03g055331.2
Acc02855.1	Ach02g442921.2
Acc02857.1	Ach03g055311.2
Acc02858.1	Ach02g211821.2
Acc02859.1	Ach03g055161.1
Acc02860.1	Ach03g419221.2
Acc02861.1	Ach03g055171.1
Acc02862.1	Ach03g055181.2
Acc02863.1	Ach03g055201.2
Acc02866.1	Ach03g055221.2
Acc02867.1	Ach03g055231.2
Acc02868.1	Ach03g055301.2
Acc02870.1	Ach03g055291.1
Acc02872.1	Ach03g055271.2
Acc02873.1	Ach03g419191.2
Acc02874.1	Ach03g055261.2
Acc02876.1	Ach03g008151.2
Acc02878.1	Ach03g008141.2
Acc02880.1	Ach02g442861.2
Acc02881.1	Ach03g415301.2
Acc02882.1	Ach03g415291.2
Acc02883.1	Ach03g008121.2
Acc02884.1	Ach02g212021.2
Acc02885.1	Ach03g008111.2
Acc02887.1	Ach03g008091.2
Acc02888.1	Ach03g007321.2
Acc02889.1	Ach03g007331.2
Acc02891.1	Ach03g007341.2
Acc02893.1	Ach03g008071.1
Acc02895.1	Ach03g415271.2
Acc02896.1	Ach03g007381.2
Acc02898.1	Ach03g007391.2
Acc02899.1	Ach00g358481.1
Acc02900.1	Ach03g007411.2
Acc02902.1	Ach03g415251.2
Acc02904.1	Ach03g007421.2
Acc02905.1	Ach03g415231.2
Acc02906.1	Ach03g007981.2
Acc02907.1	Ach03g007431.1
Acc02908.1	Ach03g007971.2
Acc02909.1	Ach03g007441.2
Acc02910.1	Ach03g007451.2
Acc02914.1	Ach03g007951.2
Acc02915.1	Ach03g007471.2
Acc02916.1	Ach03g007941.1
Acc02917.1	Ach03g007481.1
Acc02918.1	Ach03g415211.2
Acc02919.1	Ach03g007491.2
Acc02920.1	Ach03g007931.1
Acc02921.1	Ach02g299921.2
Acc02924.1	Ach03g007901.2
Acc02925.1	Ach03g007891.1
Acc02927.1	Ach03g007881.1
Acc02928.1	Ach03g007841.1
Acc02929.1	Ach03g007861.1
Acc02934.1	Ach03g007531.2
Acc02935.1	Ach03g007541.1
Acc02936.1	Ach03g007801.2
Acc02937.1	Ach03g007791.2
Acc02938.1	Ach03g007771.1
Acc02939.1	Ach03g415161.2
Acc02940.1	Ach03g007581.2
Acc02941.1	Ach03g007591.2
Acc02945.1	Ach03g007611.2
Acc02946.1	Ach03g007751.2
Acc02949.1	Ach03g007731.2
Acc02950.1	Ach03g007651.2
Acc02951.1	Ach03g007701.2
Acc02953.1	Ach03g007691.1
Acc02955.1	Ach03g007661.2
Acc02957.1	Ach03g154481.2
Acc02958.1	Ach03g433691.2
Acc02959.1	Ach03g154491.1
Acc02961.1	Ach03g154501.2
Acc02963.1	Ach03g154451.2
Acc02964.1	Ach03g154511.2
Acc02965.1	Ach03g154521.1
Acc02966.1	Ach02g036121.2
Acc02967.1	Ach03g433711.2
Acc02969.1	Ach03g154421.2
Acc02970.1	Ach03g154541.2
Acc02971.1	Ach03g433731.2
Acc02974.1	Ach03g154571.1
Acc02976.1	Ach03g154591.1
Acc02977.1	Ach03g154601.2
Acc02979.1	Ach03g154401.1
Acc02982.1	Ach03g154371.2
Acc02986.1	Ach03g154351.1
Acc02988.1	Ach03g154641.2
Acc02989.1	Ach03g154701.1
Acc02990.1	Ach03g154271.1
Acc02996.1	Ach03g405461.2
Acc02997.1	Ach03g286921.2
Acc02998.1	Ach03g287971.2
Acc02999.1	Ach03g287961.2
Acc03001.1	Ach03g286931.2
Acc03003.1	Ach03g286941.2
Acc03004.1	Ach03g286951.2
Acc03006.1	Ach02g175111.1
Acc03007.1	Ach03g286961.1
Acc03008.1	Ach03g287941.1
Acc03010.1	Ach03g405451.2
Acc03011.1	Ach03g286981.2
Acc03013.1	Ach03g286991.1
Acc03014.1	Ach03g287921.2
Acc03015.1	Ach03g287001.1
Acc03016.1	Ach03g287011.2
Acc03017.1	Ach03g287911.2
Acc03018.1	Ach03g287021.2
Acc03019.1	Ach03g287891.2
Acc03021.1	Ach03g287871.2
Acc03023.1	Ach03g287861.2
Acc03024.1	Ach03g287851.2
Acc03025.1	Ach03g405441.2
Acc03027.1	Ach02g174991.2
Acc03028.1	Ach03g287051.1
Acc03029.1	Ach03g287061.2
Acc03031.1	Ach03g287091.2
Acc03035.1	Ach03g287101.2
Acc03036.1	Ach03g405411.2
Acc03037.1	Ach03g287121.2
Acc03038.1	Ach03g287791.2
Acc03039.1	Ach03g287771.2
Acc03040.1	Ach03g405401.2
Acc03042.1	Ach03g287751.2
Acc03043.1	Ach03g287741.2
Acc03047.1	Ach03g287141.2
Acc03049.1	Ach03g287731.2
Acc03051.1	Ach03g287721.1
Acc03052.1	Ach03g287711.1
Acc03053.1	Ach03g287701.2
Acc03055.1	Ach03g287691.1
Acc03056.1	Ach03g287681.2
Acc03057.1	Ach03g287671.2
Acc03058.1	Ach03g287661.2
Acc03059.1	Ach03g405381.2
Acc03061.1	Ach03g287201.2
Acc03062.1	Ach02g258581.2
Acc03063.1	Ach03g287641.2
Acc03064.1	Ach03g287221.1
Acc03067.1	Ach03g287231.2
Acc03068.1	Ach03g287611.2
Acc03069.1	Ach03g287601.1
Acc03070.1	Ach03g287591.1
Acc03072.1	Ach03g287581.2
Acc03075.1	Ach03g287251.2
Acc03077.1	Ach03g287571.2
Acc03078.1	Ach03g287561.2
Acc03079.1	Ach03g287541.2
Acc03081.1	Ach03g287531.2
Acc03082.1	Ach03g287291.1
Acc03084.1	Ach03g287511.1
Acc03088.1	Ach03g287301.1
Acc03089.1	Ach03g287471.2
Acc03090.1	Ach03g287311.2
Acc03091.1	Ach03g287321.2
Acc03092.1	Ach03g287461.2
Acc03093.1	Ach03g287331.1
Acc03094.1	Ach03g287341.2
Acc03095.1	Ach03g287431.2
Acc03100.1	Ach03g405321.2
Acc03101.1	Ach03g287371.1
Acc03102.1	Ach03g287381.2
Acc03105.1	Ach03g405281.2
Acc03106.1	Ach03g287391.2
Acc03107.1	Ach03g287401.2
Acc03109.1	Ach00g248761.2
Acc03110.1	Ach02g252381.2
Acc03111.1	Ach00g248771.1
Acc03112.1	Ach29g122751.1
Acc03113.1	Ach00g248741.1
Acc03114.1	Ach00g248731.1
Acc03115.1	Ach00g248781.2
Acc03118.1	Ach00g248721.2
Acc03119.1	Ach00g248801.1
Acc03120.1	Ach00g248811.2
Acc03121.1	Ach00g248711.2
Acc03122.1	Ach00g248701.2
Acc03123.1	Ach00g248681.2
Acc03124.1	Ach00g403551.2
Acc03127.1	Ach00g248661.2
Acc03130.1	Ach00g403561.2
Acc03132.1	Ach00g248851.1
Acc03133.1	Ach00g248861.2
Acc03134.1	Ach00g248621.2
Acc03135.1	Ach00g248871.2
Acc03136.1	Ach00g248611.2
Acc03138.1	Ach00g248591.2
Acc03139.1	Ach00g248581.1
Acc03140.1	Ach00g248891.2
Acc03141.1	Ach00g248901.1
Acc03142.1	Ach00g248911.2
Acc03143.1	Ach00g248561.2
Acc03145.1	Ach00g249141.2
Acc03151.1	Ach00g403581.2
Acc03152.1	Ach00g248951.2
Acc03153.1	Ach00g248961.1
Acc03158.1	Ach00g248491.2
Acc03162.1	Ach00g249061.2
Acc03164.1	Ach00g249021.2
Acc03168.1	Ach03g139101.2
Acc03169.1	Ach00g016671.1
Acc03170.1	Ach00g016651.1
Acc03171.1	Ach03g381411.2
Acc03172.1	Ach03g381431.2
Acc03173.1	Ach03g468751.2
Acc03178.1	Ach03g381381.1
Acc03180.1	Ach03g465211.2
Acc03181.1	Ach03g465221.2
Acc03182.1	Ach03g355571.2
Acc03183.1	Ach18g413531.2
Acc03184.1	Ach03g355581.1
Acc03185.1	Ach03g465231.2
Acc03187.1	Ach03g465241.2
Acc03188.1	Ach00g311871.2
Acc03189.1	Ach03g355611.2
Acc03190.1	Ach03g355631.2
Acc03191.1	Ach03g355651.2
Acc03196.1	Ach03g274981.1
Acc03197.1	Ach03g274861.1
Acc03198.1	Ach03g275001.1
Acc03199.1	Ach03g275011.2
Acc03201.1	Ach03g453301.2
Acc03203.1	Ach03g274851.2
Acc03204.1	Ach03g275041.2
Acc03206.1	Ach03g275051.1
Acc03207.1	Ach03g274821.1
Acc03208.1	Ach03g274811.2
Acc03209.1	Ach03g274801.1
Acc03210.1	Ach03g274791.2
Acc03211.1	Ach03g274781.2
Acc03212.1	Ach03g274771.2
Acc03215.1	Ach03g274761.2
Acc03216.1	Ach03g275091.2
Acc03217.1	Ach03g274751.2
Acc03220.1	Ach03g274721.2
Acc03222.1	Ach03g274711.2
Acc03223.1	Ach03g318621.2
Acc03225.1	Ach03g318571.1
Acc03227.1	Ach03g274931.2
Acc03228.1	Ach03g453261.2
Acc03229.1	Ach03g274921.2
Acc03232.1	Ach03g453271.2
Acc03233.1	Ach03g274891.2
Acc03234.1	Ach03g453281.2
Acc03235.1	Ach03g274881.2
Acc03237.1	Ach03g274971.1
Acc03242.1	Ach03g045741.1
Acc03244.1	Ach03g045751.1
Acc03245.1	Ach03g045711.2
Acc03246.1	Ach03g045761.1
Acc03247.1	Ach03g045701.1
Acc03248.1	Ach03g045771.2
Acc03252.1	Ach03g045671.2
Acc03253.1	Ach03g417811.2
Acc03254.1	Ach03g417821.2
Acc03256.1	Ach03g417841.2
Acc03257.1	Ach03g045661.1
Acc03258.1	Ach03g045791.2
Acc03262.1	Ach03g045641.2
Acc03263.1	Ach03g045811.1
Acc03265.1	Ach03g045631.2
Acc03266.1	Ach03g045621.2
Acc03271.1	Ach03g045601.2
Acc03273.1	Ach03g045861.2
Acc03274.1	Ach03g045581.2
Acc03275.1	Ach03g045871.1
Acc03276.1	Ach03g045881.2
Acc03278.1	Ach03g045891.2
Acc03279.1	Ach03g045901.2
Acc03280.1	Ach03g045911.2
Acc03281.1	Ach03g417871.2
Acc03282.1	Ach03g045551.2
Acc03283.1	Ach03g417881.2
Acc03284.1	Ach18g268681.1
Acc03286.1	Ach03g045531.2
Acc03287.1	Ach03g045931.2
Acc03289.1	Ach03g417901.2
Acc03291.1	Ach03g045501.2
[truncated: 19,480 more rows]
