# Supplementary material for: A manually annotated Actinidia chinensis var. chinensis (kiwifruit) genome highlights the challenges associated with draft genomes and gene prediction in plants
Source: BMC Genomics. 2018 Apr 16;19:257. doi: 10.1186/s12864-018-4656-3 (PMC5902842; doi:10.1186/s12864-018-4656-3)
Supplement: Supplementary file 5 — ‘Hongyang’ Gene models that align to Red5 genome.List of Actinidia chinensis ‘Hongyang’ genes that align to the Red5 whole genome sequence. Additional file 5A: models from original ‘Hongyang’ annotation [14]. Additional file 5B: models from revised ‘Hongyang’ annotation [18] (XLSX 19 kb) [file 12864_2018_4656_MOESM5_ESM.xlsx]

## Sheet: Supplemental_Data_3_A
Hongyang Model	CDS Length	Description
Achn008621	225	50S ribosomal protein L33, chloroplastic (similar to)
Achn009341	162	hypothetical protein
Achn017481	459	Unconventional myosin-VIIa (probable)
Achn019291	228	Multicystatin (MC) (probable)
Achn026801	207	DNA topoisomerase 2 (probable)
Achn026811	243	Aprataxin (FHA-HIT) (probable)
Achn027901	234	Cellulase 1, Precursor (probable)
Achn027911	354	hypothetical protein
Achn028541	450	Formin-like protein 5 (probable)
Achn029601	180	Regulator of rDNA transcription protein 5 (probable)
Achn030551	807	Copia protease (probable)
Achn031601	171	hypothetical protein
Achn032691	708	Methionyl-tRNA formyltransferase, mitochondrial (MtFMT), Precursor (probable)
Achn035931	384	GDP-fucose protein O-fucosyltransferase 2 (O-FucT-2), Precursor (probable)
Achn035971	153	Aryl hydrocarbon receptor repressor (AhR repressor) (similar to)
Achn039071	318	Ras guanyl-releasing protein 3 (probable)
Achn039721	567	Transcriptional regulator UL34 (probable)
Achn041211	528	Pescadillo homolog (probable)
Achn043431	279	RRP12-like protein (probable)
Achn045091	201	Glycerol-3-phosphate acyltransferase (GPAT) (probable)
Achn046171	168	hypothetical protein
Achn047451	228	Protein ycf2 (probable)
Achn049081	291	Methenyltetrahydrofolate cyclohydrolase (probable)
Achn049581	156	Nephrocystin-4 (similar to)
Achn052071	210	Putative monooxygenase yxeK (probable)
Achn057051	666	Gamma-tubulin complex component 6 (GCP-6) (probable)
Achn057061	2421	DNA polymerase I, thermostable (probable)
Achn057071	1143	Nuclear receptor coactivator 2 (NCoA-2) (probable)
Achn057081	1077	Fe(3+)-citrate-binding protein yfmC, Precursor (probable)
Achn057091	687	Homer protein homolog 1 (Vesl-1) (probable)
Achn057101	3894	Early endosome antigen 1 (probable)
Achn057111	2280	Translocated actin-recruiting phosphoprotein (Tarp protein) (probable)
Achn057121	8304	Putative soluble lytic murein transglycosylase, Precursor (probable)
Achn059381	408	PAB-dependent poly(A)-specific ribonuclease subunit PAN3 (probable)
Achn059911	885	NADH-ubiquinone oxidoreductase chain 1 (similar to)
Achn059921	501	Protein Hook homolog 1 (h-hook1) (probable)
Achn059931	210	NADH-ubiquinone oxidoreductase chain 5 (similar to)
Achn062231	1131	Putative F-box protein At1g33020 (probable)
Achn062381	630	Ribonuclease 3, Precursor (probable)
Achn066101	279	ATP-dependent dethiobiotin synthetase BioD (DTBS) (probable)
Achn072281	306	G-type lectin S-receptor-like serine/threonine-protein kinase At4g27290, Precursor (similar to)
Achn076401	453	50S ribosomal protein L6P (similar to)
Achn076521	198	Putative peptide/nitrate transporter At5g19640 (probable)
Achn089621	183	hypothetical protein
Achn090411	168	Probable beta-galactosidase C, Precursor
Achn097281	213	Glycine--tRNA ligase beta subunit (GlyRS) (probable)
Achn099711	171	DNA ligase 1 (probable)
Achn100231	348	Kinesin-associated protein 3 (KAP-3) (probable)
Achn102371	150	Chemotaxis response regulator protein-glutamate methylesterase 5 (probable)
Achn104971	189	Cadmium, cobalt and zinc/H(+)-K(+) antiporter (probable)
Achn109781	159	Phosphatidylinositol 4,5-bisphosphate 3-kinase catalytic subunit beta isoform (PI3-kinase subunit beta) (probable)
Achn117931	351	Snakin-1, Precursor (similar to)
Achn118851	318	Indole-3-acetate O-methyltransferase 1 (probable)
Achn122551	156	Smoothened homolog (SMO), Precursor (probable)
Achn124421	690	Nestin (probable)
Achn124551	297	La-related protein CG11505 (probable)
Achn125261	186	PREDICTED: protein ABCI12, chloroplastic-like (probable)
Achn126681	243	Histone acetyltransferase KAT6A (MYST-3) (probable)
Achn129541	501	Glutamyl-tRNA reductase 1, chloroplastic (GluTR), Precursor (probable)
Achn130101	279	ATP-dependent zinc metalloprotease FtsH (probable)
Achn130461	321	hypothetical protein
Achn131261	987	Putative F-box protein At1g47790 (probable)
Achn133491	162	Protein SRBC-60 (probable)
Achn134821	366	Leucine-rich repeat extensin-like protein 5 (AtLRX5), Precursor (probable)
Achn134841	156	Probable cyclic nucleotide-gated ion channel 5 (AtCNGC5) (similar to)
Achn142651	153	Lethal(2) giant larvae protein homolog 1 (LLGL) (probable)
Achn145931	336	hypothetical protein
Achn147331	222	Coilin (probable)
Achn150231	189	Mas-related G-protein coupled receptor member B8 (probable)
Achn150761	375	Chromosome partition protein MukB (probable)
Achn151351	423	Probable lysine-specific demethylase ELF6 (similar to)
Achn155821	798	Probable serine/threonine-protein kinase samkC
Achn158391	240	Unconventional myosin-XVI (probable)
Achn161651	312	Protein FAR1-RELATED SEQUENCE 9 (probable)
Achn165781	258	DNA mismatch repair protein mutL (probable)
Achn166801	333	Pyruvate-flavodoxin oxidoreductase (probable)
Achn169311	270	Histidine--tRNA ligase (HisRS) (probable)
Achn172631	222	Uricase (probable)
Achn183951	873	Protein FAR-RED ELONGATED HYPOCOTYL 3 (probable)
Achn187211	420	Cytoplasmic dynein 2 heavy chain 1 (probable)
Achn194001	285	hypothetical protein
Achn196041	279	Homeobox protein unc-62 (probable)
Achn196301	153	NADH-quinone oxidoreductase subunit I (similar to)
Achn199751	456	TLC domain-containing protein 2 (probable)
Achn201651	210	Homeobox protein Hox-A3a (probable)
Achn201681	183	hypothetical protein
Achn202491	1869	hypothetical protein
Achn202501	5439	Nucleolar pre-ribosomal-associated protein 1 (probable)
Achn202931	204	Putative F-box protein At5g36200 (probable)
Achn203581	483	hypothetical protein
Achn204081	390	Teashirt homolog 1 (probable)
Achn204101	420	Thioredoxin-like 3-2, chloroplastic, Precursor (similar to)
Achn205571	288	Protein unc-79 homolog (probable)
Achn206121	399	Putative DNA repair protein RAD23-3 (AtRAD23-3) (probable)
Achn216901	402	Protein Smaug (probable)
Achn221751	168	L-aminoadipate-semialdehyde dehydrogenase (Alpha-AR) (probable)
Achn229571	321	Nitrogen regulatory protein P-II homolog, Precursor (similar to)
Achn230151	567	Transcription-repair-coupling factor (TRCF) (probable)
Achn230491	657	Plectin (PCN) (probable)
Achn230771	1038	Nuclear receptor coactivator 3 (probable)
Achn230781	657	Ribulokinase (probable)
Achn230861	180	Putative F-box protein At1g50870 (probable)
Achn242361	312	Histone H3.3C (similar to)
Achn246201	216	CTP synthase (probable)
Achn246541	321	Polyphenol oxidase 2 (PPO2), Precursor (probable)
Achn247661	270	Cytochrome c biogenesis protein CCS1, chloroplastic, Precursor (probable)
Achn252391	282	Proline--tRNA ligase (ProRS) (probable)
Achn253661	606	P protein (probable)
Achn261081	306	N-succinylglutamate 5-semialdehyde dehydrogenase (SGSD) (probable)
Achn262581	156	Kelch domain-containing protein 2 (probable)
Achn264001	408	La-related protein CG11505 (probable)
Achn270461	255	mRNA-decapping enzyme 1B (probable)
Achn272261	846	Pab RFC-2 intein (probable)
Achn273981	183	Solute carrier family 10 member 6 (probable)
Achn276211	537	Ran-binding protein 9 (RanBP9) (probable)
Achn277791	597	Peptide-N4-(N-acetyl-beta-glucosaminyl)asparagine amidase A heavy chain (similar to)
Achn278021	300	Olfactory receptor 52N2 (probable)
Achn278261	384	Probable G-protein coupled receptor 158, Precursor
Achn283911	420	Deubiquitinating protein VCIP135 (probable)
Achn285141	195	hypothetical protein
Achn287451	285	U4/U6 small nuclear ribonucleoprotein Prp31 (Protein 61K) (probable)
Achn295271	273	Glucosamine-1-phosphate N-acetyltransferase (probable)
Achn299131	255	Males-absent on the first protein (probable)
Achn304951	1239	Transposase for insertion sequence element IS1557 (probable)
Achn318441	363	GPCR-type G protein 2 (similar to)
Achn320051	294	Guanine nucleotide-binding protein subunit beta-2-like 1 (RACK) (probable)
Achn330101	345	AP-3 complex subunit delta (At-d-Ad) (probable)
Achn332651	303	Homeobox protein abdominal-B (IAB-7) (probable)
Achn333931	180	ATP-dependent RNA helicase A (RHA) (probable)
Achn333941	231	hypothetical protein
Achn336521	336	Uncharacterized protein At4g06744, Precursor (similar to)
Achn336971	174	hypothetical protein
Achn345521	213	V(D)J recombination-activating protein 2 (RAG-2) (probable)
Achn347481	159	Calcium-dependent protein kinase 14 (probable)
Achn348081	156	Tripartite motif-containing protein 49-like protein 1 (probable)
Achn351741	333	Toll-like receptor 4, Precursor (similar to)
Achn355871	162	Phosphoenolpyruvate-protein phosphotransferase (probable)
Achn357991	318	NAD(P)H-quinone oxidoreductase subunit 5, chloroplastic (probable)
Achn358001	276	High-affinity nitrate transporter 2.1 (AtNRT2:1) (probable)
Achn358111	198	DNA-directed RNA polymerase subunit beta'' (RNA polymerase subunit beta'') (similar to)
Achn359631	678	Putative TPR repeat-containing protein R856 (probable)
Achn364411	420	Probable zinc transporter protein DDB_G0282067 (similar to)
Achn371691	207	Leucine-rich repeat receptor-like protein kinase TDR (AtTDR), Precursor (probable)
Achn376171	216	hypothetical protein
Achn381681	165	1,4-alpha-glucan branching enzyme GlgB (BE) (probable)
Achn387391	261	hypothetical protein
Achn387551	432	Protein EPIDERMAL PATTERNING FACTOR 2, Precursor (similar to)
Achn389971	354	Tyrosine-protein kinase Btk29A (probable)
Achn368311	393	Elongation factor 4 (EF-4) (probable)
Achn369421	294	Protein piccolo (probable)
Achn374301	852	Putative AC9 transposase (probable)
Achn388341	168	Probable transcription-associated protein 1

## Sheet: Supplemental_Data_3_B
Ach00g008681
Ach00g030551
Ach00g032691
Ach00g039721
Ach00g057051
Ach00g057061
Ach00g057071
Ach00g057081
Ach00g057091
Ach00g057101
Ach00g057111
Ach00g057121
Ach00g059921
Ach00g124421
Ach00g131261
Ach00g131641
Ach00g147331
Ach00g162231
Ach00g218491
Ach00g230491
Ach00g237521
Ach00g304951
Ach00g329741
Ach00g330101
Ach00g376171
Ach00g376211
Ach00g422031
Ach00g423771
Ach00g424561
Ach00g430421
Ach00g445461
Ach00g456481
Ach00g461791
Ach00g463781
Ach00g471001
Ach00g475241
Ach00g476411
Ach00g476421
Ach00g476431
Ach00g476441
Ach00g476451
Ach00g476461
Ach00g476471
Ach00g476481
Ach00g476491
Ach00g476501
Ach00g476511
Ach00g476521
Ach00g476531
Ach00g476541
Ach00g476551
Ach00g476561
Ach00g478111
Ach00g479401
Ach00g480481
Ach00g480611
Ach00g481561
Ach00g482391
Ach00g482861
Ach00g483261
Ach00g484231
Ach00g484261
Ach00g484631
Ach00g485631
Ach00g486161
Ach00g486451
Ach00g486461
Ach01g394981
Ach02g039071
Ach03g287451
Ach03g328391
Ach04g280461
Ach04g389971
Ach04g429001
Ach04g434791
Ach04g473091
Ach05g062231
Ach05g062381
Ach05g315761
Ach08g027911
Ach08g104661
Ach08g150761
Ach08g398691
Ach08g420721
Ach08g471191
Ach10g270461
Ach10g412201
Ach10g428711
Ach11g124551
Ach13g129541
Ach13g472531
Ach15g134821
Ach17g399601
Ach18g412791
Ach21g299131
Ach21g394821
Ach21g414661
Ach23g166801
Ach23g333041
Ach23g427911
Ach24g202501
Ach24g411631
Ach24g442451
Ach24g442471
Ach24g442481
Ach24g446201
Ach24g447961
Ach26g253661
Ach27g161651
Ach27g230771
Ach27g230781
Ach28g452761
Ach29g130101
