# Supplementary material for: A manually annotated Actinidia chinensis var. chinensis (kiwifruit) genome highlights the challenges associated with draft genomes and gene prediction in plants
Source: BMC Genomics. 2018 Apr 16;19:257. doi: 10.1186/s12864-018-4656-3 (PMC5902842; doi:10.1186/s12864-018-4656-3)
Supplement: Supplementary file 6 — Revised ‘Hongyang’ genes omitted from the manually edited gene set. Average RNA-Seq read coverage of the 1069 KIR V2 models perfectly aligned to the Red5 genome without a protein match in the Red5 gene set. (XLSX 114 kb) [file 12864_2018_4656_MOESM6_ESM.xlsx]

## Sheet: Sheet1
KIR v2 Model	Aligned CDA	Location of CDS in Red5 WGA	CDS Length	Average RNASeq Coverage Per Base
Ach00g005511.2	CDS=1
	Ach00g005511.2.cds.1	LG12:17747202..17747492	291	429
Ach00g005511.2	CDS=2
	Ach00g005511.2.cds.1	LG25:6645661..6645715	55	1336
	Ach00g005511.2.cds.2	LG25:6645748..6645778	31	1332
Ach00g012151.1	CDS=2
	Ach00g012151.1.cds.1	LG3:11177507..11177599	93	2737
	Ach00g012151.1.cds.2	LG3:11177234..11177353	120	3421
Ach00g012491.2	CDS=2
	Ach00g012491.2.cds.1	LG26:18689089..18689552	464	48
	Ach00g012491.2.cds.2	LG26:18690156..18690312	157	51
Ach00g015691.1	CDS=2
	Ach00g015691.1.cds.1	LG28:3103220..3103588	369	992
	Ach00g015691.1.cds.2	LG28:3103213..3103218	6	1004
Ach00g015691.1	CDS=2
	Ach00g015691.1.cds.1	LG8:3208673..3209041	369	1956
	Ach00g015691.1.cds.2	LG8:3208666..3208671	6	1943
Ach00g015701.2	CDS=2
	Ach00g015701.2.cds.1	LG15:7513255..7513272	18	23
	Ach00g015701.2.cds.2	LG15:7513232..7513249	18	23
Ach00g016711.2	CDS=2
	Ach00g016711.2.cds.1	LG17:4702829..4703042	214	70
	Ach00g016711.2.cds.2	LG17:4707543..4707742	200	107
Ach00g020541.2	CDS=3
	Ach00g020541.2.cds.1	LG27:2844265..2844508	244	147
	Ach00g020541.2.cds.2	LG27:2842867..2842923	57	150
	Ach00g020541.2.cds.3	LG27:2842263..2842588	326	174
Ach00g025291.2	CDS=2
	Ach00g025291.2.cds.1	LG1:14828861..14828894	34	21
	Ach00g025291.2.cds.2	LG1:14824964..14825304	341	111
Ach00g026551.2	CDS=1
	Ach00g026551.2.cds.1	LG18:8878779..8879354	576	641
Ach00g026551.2	CDS=2
	Ach00g026551.2.cds.1	LG29:12489914..12490000	87	1857
	Ach00g026551.2.cds.2	LG29:12490016..12490138	123	1879
Ach00g026551.2	CDS=1
	Ach00g026551.2.cds.1	LG3:19254595..19255173	579	43
Ach00g033081.2	CDS=1
	Ach00g033081.2.cds.1	LG6:12644090..12644467	378	687
Ach00g035571.2	CDS=2
	Ach00g035571.2.cds.1	LG26:851847..851868	22	23
	Ach00g035571.2.cds.2	LG26:851952..852358	407	23
Ach00g039561.2	CDS=3
	Ach00g039561.2.cds.1	LG7:13787899..13788032	134	59
	Ach00g039561.2.cds.2	LG7:13785833..13786162	330	65
	Ach00g039561.2.cds.3	LG7:13773789..13773945	157	55
Ach00g044271.1	CDS=1
	Ach00g044271.1.cds.1	LG18:14116454..14116816	363	95
Ach00g044271.1	CDS=1
	Ach00g044271.1.cds.1	LG3:6694428..6694787	360	174
Ach00g045111.2	CDS=4
	Ach00g045111.2.cds.1	LG15:2629296..2629319	24	18
	Ach00g045111.2.cds.2	LG15:2624992..2625072	81	52
	Ach00g045111.2.cds.3	LG15:2621457..2621537	81	44
	Ach00g045111.2.cds.4	LG15:2621157..2621233	77	24
Ach00g047271.1	CDS=1
	Ach00g047271.1.cds.1	LG17:1378015..1378516	502	93
Ach00g047431.1	CDS=1
	Ach00g047431.1.cds.1	LG1:2896202..2896789	588	562
Ach00g051921.2	CDS=2
	Ach00g051921.2.cds.1	LG19:10615220..10615244	25	16
	Ach00g051921.2.cds.2	LG19:10614761..10614798	38	34
Ach00g051921.2	CDS=2
	Ach00g051921.2.cds.1	LG22:6950940..6951041	102	43
	Ach00g051921.2.cds.2	LG22:6951132..6951311	180	35
Ach00g055711.2	CDS=5
	Ach00g055711.2.cds.1	LG27:3521458..3521561	104	48
	Ach00g055711.2.cds.2	LG27:3521405..3521454	50	29
	Ach00g055711.2.cds.3	LG27:3521246..3521285	40	24
	Ach00g055711.2.cds.4	LG27:3521120..3521243	124	17
	Ach00g055711.2.cds.5	LG27:3521107..3521118	12	20
Ach00g055791.1	CDS=1
	Ach00g055791.1.cds.1	LG11:9646535..9646810	276	26
Ach00g063431.1	CDS=1
	Ach00g063431.1.cds.1	LG21:14844803..14845522	720	23
Ach00g065861.2	CDS=2
	Ach00g065861.2.cds.1	LG14:1775521..1775578	58	106
	Ach00g065861.2.cds.2	LG14:1780587..1780891	305	48
Ach00g066901.2	CDS=3
	Ach00g066901.2.cds.1	LG23:1831150..1831228	79	22
	Ach00g066901.2.cds.2	LG23:1836455..1836574	120	32
	Ach00g066901.2.cds.3	LG23:1836625..1836724	100	29
Ach00g067441.2	CDS=9
	Ach00g067441.2.cds.1	LG4:12206759..12206884	126	418
	Ach00g067441.2.cds.2	LG4:12207040..12207150	111	410
	Ach00g067441.2.cds.3	LG4:12207325..12207465	141	405
	Ach00g067441.2.cds.4	LG4:12207620..12207754	135	398
	Ach00g067441.2.cds.5	LG4:12209596..12209715	120	399
	Ach00g067441.2.cds.6	LG4:12210895..12210975	81	406
	Ach00g067441.2.cds.7	LG4:12213944..12214021	78	404
	Ach00g067441.2.cds.8	LG4:12215162..12215315	154	410
	Ach00g067441.2.cds.9	LG4:12215409..12215545	137	407
Ach00g067771.2	CDS=1
	Ach00g067771.2.cds.1	LG24:2345472..2345711	240	28
Ach00g070261.2	CDS=1
	Ach00g070261.2.cds.1	LG9:298476..298877	402	331
Ach00g079641.2	CDS=11
	Ach00g079641.2.cds.1	LG29:17064748..17064768	21	588
	Ach00g079641.2.cds.2	LG29:17064223..17064288	66	665
	Ach00g079641.2.cds.3	LG29:17063578..17063661	84	586
	Ach00g079641.2.cds.4	LG29:17063409..17063492	84	720
	Ach00g079641.2.cds.5	LG29:17062757..17062759	3	537
	Ach00g079641.2.cds.6	LG29:17061554..17061614	61	854
	Ach00g079641.2.cds.7	LG29:17060914..17061021	108	868
	Ach00g079641.2.cds.8	LG29:17059857..17059975	119	979
	Ach00g079641.2.cds.9	LG29:17059273..17059358	86	947
	Ach00g079641.2.cds.10	LG29:17058657..17058753	97	851
	Ach00g079641.2.cds.11	LG29:17058228..17058359	132	777
Ach00g079651.2	CDS=3
	Ach00g079651.2.cds.1	LG29:17053897..17053975	79	172
	Ach00g079651.2.cds.2	LG29:17045153..17045215	63	304
	Ach00g079651.2.cds.3	LG29:17044865..17044995	131	342
Ach00g085601.1	CDS=1
	Ach00g085601.1.cds.1	LG8:25397119..25397532	414	82
Ach00g089901.1	CDS=1
	Ach00g089901.1.cds.1	LG22:16162617..16162979	363	25
Ach00g089981.1	CDS=1
	Ach00g089981.1.cds.1	LG22:16328642..16329430	789	124
Ach00g090021.1	CDS=1
	Ach00g090021.1.cds.1	LG22:16390780..16391220	441	13
Ach00g090631.2	CDS=1
	Ach00g090631.2.cds.1	LG8:9823339..9823650	312	91
Ach00g090801.2	CDS=3
	Ach00g090801.2.cds.1	LG8:9269837..9270103	267	24
	Ach00g090801.2.cds.2	LG8:9269668..9269754	87	20
	Ach00g090801.2.cds.3	LG8:9269264..9269596	333	23
Ach00g092631.2	CDS=3
	Ach00g092631.2.cds.1	LG14:16289428..16289540	113	48
	Ach00g092631.2.cds.2	LG14:16289615..16289679	65	48
	Ach00g092631.2.cds.3	LG14:16289888..16289963	76	48
Ach00g093391.2	CDS=3
	Ach00g093391.2.cds.1	LG13:8683173..8683228	56	233
	Ach00g093391.2.cds.2	LG13:8685643..8685836	194	235
	Ach00g093391.2.cds.3	LG13:8685838..8685906	69	149
Ach00g094421.1	CDS=2
	Ach00g094421.1.cds.1	LG20:2577937..2578042	106	1363
	Ach00g094421.1.cds.2	LG20:2577643..2577761	119	1233
Ach00g100001.2	CDS=2
	Ach00g100001.2.cds.1	LG18:2164083..2164132	50	229
	Ach00g100001.2.cds.2	LG18:2164520..2164913	394	233
Ach00g100251.2	CDS=12
	Ach00g100251.2.cds.1	LG15:8482901..8483059	159	2125
	Ach00g100251.2.cds.2	LG15:8483063..8483361	299	2128
	Ach00g100251.2.cds.3	LG15:8483368..8483458	91	2127
	Ach00g100251.2.cds.4	LG15:8484264..8484352	89	2123
	Ach00g100251.2.cds.5	LG15:8484499..8484697	199	2117
	Ach00g100251.2.cds.6	LG15:13106166..13106509	344	1694
	Ach00g100251.2.cds.7	LG15:13106513..13106514	2	1691
	Ach00g100251.2.cds.8	LG15:13106522..13106624	103	1688
	Ach00g100251.2.cds.9	LG15:13106631..13106643	13	1686
	Ach00g100251.2.cds.10	LG15:13106652..13106733	82	1689
	Ach00g100251.2.cds.11	LG15:13107639..13107721	83	1695
	Ach00g100251.2.cds.12	LG15:13107871..13108052	182	1693
Ach00g100261.2	CDS=3
	Ach00g100261.2.cds.1	LG11:3464676..3465041	366	180
	Ach00g100261.2.cds.2	LG11:3465680..3465901	222	261
	Ach00g100261.2.cds.3	LG11:3468989..3469075	87	199
Ach00g100261.2	CDS=6
	Ach00g100261.2.cds.1	LG7:18895221..18895592	372	407
	Ach00g100261.2.cds.2	LG7:18894934..18894975	42	298
	Ach00g100261.2.cds.3	LG7:18893030..18893037	8	239
	Ach00g100261.2.cds.4	LG7:18893008..18893014	7	235
	Ach00g100261.2.cds.5	LG7:18891846..18891865	20	195
	Ach00g100261.2.cds.6	LG7:18891750..18891843	94	180
Ach00g101281.2	CDS=3
	Ach00g101281.2.cds.1	LG10:8034290..8034403	114	11
	Ach00g101281.2.cds.2	LG10:8034991..8035067	77	13
	Ach00g101281.2.cds.3	LG10:8035636..8035744	109	14
Ach00g104881.2	CDS=3
	Ach00g104881.2.cds.1	LG19:6540177..6540206	30	20
	Ach00g104881.2.cds.2	LG19:6542737..6542917	181	48
	Ach00g104881.2.cds.3	LG19:6543512..6543681	170	40
Ach00g119431.2	CDS=4
	Ach00g119431.2.cds.1	LG7:5261121..5261640	520	663
	Ach00g119431.2.cds.2	LG7:5259529..5260446	918	611
	Ach00g119431.2.cds.3	LG7:5256574..5256792	219	473
	Ach00g119431.2.cds.4	LG7:5256545..5256570	26	357
Ach00g121191.2	CDS=2
	Ach00g121191.2.cds.1	LG5:13611227..13611527	301	1234
	Ach00g121191.2.cds.2	LG5:13612077..13612207	131	1316
Ach00g128801.1	CDS=1
	Ach00g128801.1.cds.1	LG20:14846714..14846962	249	24
Ach00g128821.2	CDS=2
	Ach00g128821.2.cds.1	LG20:14849299..14849464	166	41
	Ach00g128821.2.cds.2	LG20:14851468..14851655	188	24
Ach00g128831.1	CDS=1
	Ach00g128831.1.cds.1	LG20:14853726..14853941	216	68
Ach00g131631.2	CDS=3
	Ach00g131631.2.cds.1	LG10:16878151..16878240	90	147
	Ach00g131631.2.cds.2	LG10:16878378..16878477	100	127
	Ach00g131631.2.cds.3	LG10:16880654..16880688	35	116
Ach00g137371.1	CDS=1
	Ach00g137371.1.cds.1	LG19:6289408..6289680	273	173
Ach00g139191.2	CDS=1
	Ach00g139191.2.cds.1	LG18:8878824..8879354	531	639
Ach00g139191.2	CDS=2
	Ach00g139191.2.cds.1	LG29:12489914..12490001	88	1857
	Ach00g139191.2.cds.2	LG29:12490017..12490138	122	1879
Ach00g139211.2	CDS=3
	Ach00g139211.2.cds.1	LG19:3041405..3041654	250	16
	Ach00g139211.2.cds.2	LG19:3042191..3042264	74	15
	Ach00g139211.2.cds.3	LG19:3042469..3042807	339	10
Ach00g145831.2	CDS=1
	Ach00g145831.2.cds.1	LG7:11774648..11775136	489	29
Ach00g155911.2	CDS=3
	Ach00g155911.2.cds.1	LG20:17227131..17227519	389	161
	Ach00g155911.2.cds.2	LG20:17226385..17226457	73	161
	Ach00g155911.2.cds.3	LG20:17225476..17225628	153	164
Ach00g159491.1	CDS=1
	Ach00g159491.1.cds.1	LG23:8442575..8442811	237	133
Ach00g159491.1	CDS=1
	Ach00g159491.1.cds.1	LG27:18118580..18118816	237	80
Ach00g165091.1	CDS=2
	Ach00g165091.1.cds.1	LG6:15992992..15993153	162	15
	Ach00g165091.1.cds.2	LG6:15993250..15993504	255	35
Ach00g165141.2	CDS=2
	Ach00g165141.2.cds.1	LG19:1018652..1019081	430	1065
	Ach00g165141.2.cds.2	LG19:1020907..1021289	383	437
Ach00g173421.1	CDS=7
	Ach00g173421.1.cds.1	LG27:9163206..9163799	594	374
	Ach00g173421.1.cds.2	LG27:9161800..9161886	87	525
	Ach00g173421.1.cds.3	LG27:9161644..9161688	45	535
	Ach00g173421.1.cds.4	LG27:9161435..9161530	96	618
	Ach00g173421.1.cds.5	LG27:9161177..9161278	102	576
	Ach00g173421.1.cds.6	LG27:9159752..9159888	137	599
	Ach00g173421.1.cds.7	LG27:9159575..9159653	79	575
Ach00g173451.1	CDS=1
	Ach00g173451.1.cds.1	LG27:9166868..9167185	318	59
Ach00g176211.1	CDS=3
	Ach00g176211.1.cds.1	LG14:14507846..14507923	78	10
	Ach00g176211.1.cds.2	LG14:14508741..14508779	39	12
	Ach00g176211.1.cds.3	LG14:14508785..14508898	114	10
Ach00g194501.1	CDS=1
	Ach00g194501.1.cds.1	LG16:8457937..8458335	399	129
Ach00g200681.1	CDS=2
	Ach00g200681.1.cds.1	LG16:13248870..13248982	113	306
	Ach00g200681.1.cds.2	LG16:13249010..13249277	268	310
Ach00g211761.2	CDS=1
	Ach00g211761.2.cds.1	LG26:8873300..8873461	162	95
Ach00g214431.1	CDS=3
	Ach00g214431.1.cds.1	LG13:18324441..18324631	191	20
	Ach00g214431.1.cds.2	LG13:18324775..18324873	99	19
	Ach00g214431.1.cds.3	LG13:18324994..18325108	115	22
Ach00g222081.2	CDS=2
	Ach00g222081.2.cds.1	LG10:15992892..15992947	56	113
	Ach00g222081.2.cds.2	LG10:15995080..15995353	274	17
Ach00g225421.2	CDS=1
	Ach00g225421.2.cds.1	LG8:12238896..12239780	885	125
Ach00g225911.1	CDS=2
	Ach00g225911.1.cds.1	LG16:12610681..12610784	104	93
	Ach00g225911.1.cds.2	LG16:12609379..12609523	145	321
Ach00g248481.2	CDS=1
	Ach00g248481.2.cds.1	LG3:6274327..6274596	270	999
Ach00g251541.1	CDS=3
	Ach00g251541.1.cds.1	LG22:14359349..14359381	33	242
	Ach00g251541.1.cds.2	LG22:14361096..14361208	113	237
	Ach00g251541.1.cds.3	LG22:14361589..14361688	100	226
Ach00g261501.1	CDS=2
	Ach00g261501.1.cds.1	LG14:14648012..14648386	375	196
	Ach00g261501.1.cds.2	LG14:14649352..14649726	375	485
Ach00g262261.1	CDS=3
	Ach00g262261.1.cds.1	LG27:19075992..19076100	109	13
	Ach00g262261.1.cds.2	LG27:19075026..19075976	951	16
	Ach00g262261.1.cds.3	LG27:19074906..19074955	50	13
Ach00g266381.2	CDS=1
	Ach00g266381.2.cds.1	LG8:10607528..10607755	228	65
Ach00g278061.2	CDS=3
	Ach00g278061.2.cds.1	LG18:15199210..15199287	78	81
	Ach00g278061.2.cds.2	LG18:15198880..15198919	40	82
	Ach00g278061.2.cds.3	LG18:15198825..15198853	29	81
Ach00g281331.1	CDS=3
	Ach00g281331.1.cds.1	LG19:6896151..6896600	450	37
	Ach00g281331.1.cds.2	LG19:6897727..6898176	450	39
	Ach00g281331.1.cds.3	LG19:6899303..6899752	450	39
Ach00g281841.1	CDS=1
	Ach00g281841.1.cds.1	LG14:2766620..2766889	270	237
Ach00g281981.2	CDS=4
	Ach00g281981.2.cds.1	LG14:2960380..2960683	304	1713
	Ach00g281981.2.cds.2	LG14:2967877..2967941	65	1650
	Ach00g281981.2.cds.3	LG14:2968967..2969054	88	1772
	Ach00g281981.2.cds.4	LG14:2969200..2969309	110	1607
Ach00g282381.2	CDS=1
	Ach00g282381.2.cds.1	LG9:2957585..2957916	332	29
Ach00g286381.2	CDS=1
	Ach00g286381.2.cds.1	LG29:1296226..1296558	333	55
Ach00g289801.1	CDS=1
	Ach00g289801.1.cds.1	LG14:16480155..16480445	291	125
Ach00g307521.2	CDS=3
	Ach00g307521.2.cds.1	LG13:11320035..11320285	251	154
	Ach00g307521.2.cds.2	LG13:11315114..11315658	545	152
	Ach00g307521.2.cds.3	LG13:11314557..11315035	479	153
Ach00g308631.1	CDS=1
	Ach00g308631.1.cds.1	LG27:15595397..15595813	417	732
Ach00g309351.1	CDS=1
	Ach00g309351.1.cds.1	LG18:17954789..17955163	375	25
Ach00g310881.1	CDS=2
	Ach00g310881.1.cds.1	LG20:16425325..16425756	432	12
	Ach00g310881.1.cds.2	LG20:16426385..16426435	51	12
Ach00g311171.1	CDS=1
	Ach00g311171.1.cds.1	LG27:3770862..3771243	382	661
Ach00g312721.2	CDS=3
	Ach00g312721.2.cds.1	LG11:465977..466209	233	36
	Ach00g312721.2.cds.2	LG11:466294..466367	74	36
	Ach00g312721.2.cds.3	LG11:466371..466531	161	67
Ach00g315901.2	CDS=2
	Ach00g315901.2.cds.1	LG9:10020028..10020261	234	105
	Ach00g315901.2.cds.2	LG9:10019474..10019716	243	91
Ach00g321021.1	CDS=2
	Ach00g321021.1.cds.1	LG8:13780242..13781188	947	12
	Ach00g321021.1.cds.2	LG8:13781241..13781319	79	16
Ach00g324581.1	CDS=1
	Ach00g324581.1.cds.1	LG16:12732735..12733157	423	108
Ach00g327451.2	CDS=1
	Ach00g327451.2.cds.1	LG12:9834450..9835013	564	12
Ach00g329811.1	CDS=1
	Ach00g329811.1.cds.1	LG14:17177267..17177692	426	23
Ach00g333661.2	CDS=1
	Ach00g333661.2.cds.1	LG29:6340457..6340693	237	18
Ach00g333671.1	CDS=1
	Ach00g333671.1.cds.1	LG29:6333655..6334119	465	387
Ach00g334311.2	CDS=1
	Ach00g334311.2.cds.1	LG10:2399371..2400351	981	26
Ach00g335151.2	CDS=2
	Ach00g335151.2.cds.1	LG17:1452480..1452837	358	54
	Ach00g335151.2.cds.2	LG17:1452840..1452895	56	36
Ach00g337591.2	CDS=1
	Ach00g337591.2.cds.1	LG28:7628297..7628731	435	200
Ach00g337641.2	CDS=1
	Ach00g337641.2.cds.1	LG28:1685793..1686134	342	119
Ach00g338171.1	CDS=1
	Ach00g338171.1.cds.1	LG23:7586260..7586622	363	120
Ach00g344091.1	CDS=1
	Ach00g344091.1.cds.1	LG14:11283395..11283961	567	53
Ach00g345441.1	CDS=1
	Ach00g345441.1.cds.1	LG22:14962798..14963391	594	334
Ach00g353141.1	CDS=1
	Ach00g353141.1.cds.1	LG9:9177578..9177997	420	162
Ach00g358331.2	CDS=1
	Ach00g358331.2.cds.1	LG12:2397955..2398200	246	17
Ach00g360221.1	CDS=3
	Ach00g360221.1.cds.1	LG3:11365278..11365496	219	17
	Ach00g360221.1.cds.2	LG3:11365513..11365649	137	14
	Ach00g360221.1.cds.3	LG3:11365658..11365787	130	17
Ach00g361481.2	CDS=5
	Ach00g361481.2.cds.1	LG18:8875994..8876194	201	403
	Ach00g361481.2.cds.2	LG18:8876294..8876428	135	497
	Ach00g361481.2.cds.3	LG18:8876438..8876561	124	621
	Ach00g361481.2.cds.4	LG18:8876799..8876900	102	427
	Ach00g361481.2.cds.5	LG18:8879245..8879354	110	583
Ach00g361481.2	CDS=6
	Ach00g361481.2.cds.1	LG29:12485033..12485116	84	1853
	Ach00g361481.2.cds.2	LG29:12485216..12485350	135	1836
	Ach00g361481.2.cds.3	LG29:12485360..12485481	122	1835
	Ach00g361481.2.cds.4	LG29:12485491..12485493	3	1835
	Ach00g361481.2.cds.5	LG29:12487585..12487683	99	1835
	Ach00g361481.2.cds.6	LG29:12490029..12490138	110	1877
Ach00g374491.2	CDS=2
	Ach00g374491.2.cds.1	LG19:8654840..8655398	559	103
	Ach00g374491.2.cds.2	LG19:8653404..8653702	299	146
Ach00g374491.2	CDS=3
	Ach00g374491.2.cds.1	LG29:12488320..12488640	321	1840
	Ach00g374491.2.cds.2	LG29:12488642..12488707	66	1836
	Ach00g374491.2.cds.3	LG29:12489840..12490138	299	1865
Ach00g375221.2	CDS=3
	Ach00g375221.2.cds.1	LG10:6129959..6130028	70	85
	Ach00g375221.2.cds.2	LG10:6123506..6123606	101	75
	Ach00g375221.2.cds.3	LG10:6121853..6122035	183	74
Ach00g375991.2	CDS=1
	Ach00g375991.2.cds.1	LG12:9361406..9361701	296	33
Ach00g376381.2	CDS=1
	Ach00g376381.2.cds.1	LG6:8893493..8893894	402	10
Ach00g381671.2	CDS=6
	Ach00g381671.2.cds.1	LG27:8921082..8921147	66	904
	Ach00g381671.2.cds.2	LG27:8920725..8920798	74	1045
	Ach00g381671.2.cds.3	LG27:8919373..8919463	91	1065
	Ach00g381671.2.cds.4	LG27:8919207..8919369	163	1065
	Ach00g381671.2.cds.5	LG27:8919022..8919125	104	1151
	Ach00g381671.2.cds.6	LG27:8918815..8918994	180	1077
Ach00g384501.2	CDS=3
	Ach00g384501.2.cds.1	LG2:2934415..2934545	131	88
	Ach00g384501.2.cds.2	LG2:2934232..2934295	64	66
	Ach00g384501.2.cds.3	LG2:2927805..2928083	279	11
Ach00g384561.2	CDS=5
	Ach00g384561.2.cds.1	LG2:2845192..2845235	44	87
	Ach00g384561.2.cds.2	LG2:2845339..2845390	52	60
	Ach00g384561.2.cds.3	LG2:2845809..2845917	109	83
	Ach00g384561.2.cds.4	LG2:2846078..2846187	110	106
	Ach00g384561.2.cds.5	LG2:2847923..2848012	90	59
Ach00g384851.1	CDS=1
	Ach00g384851.1.cds.1	LG17:520231..520605	375	764
Ach00g384851.1	CDS=1
	Ach00g384851.1.cds.1	LG5:9304705..9305081	377	521
Ach00g385181.2	CDS=1
	Ach00g385181.2.cds.1	LG8:10607528..10607755	228	65
Ach00g388211.1	CDS=1
	Ach00g388211.1.cds.1	LG10:13772378..13772594	217	11
Ach00g390461.1	CDS=1
	Ach00g390461.1.cds.1	LG4:499637..500017	381	23
Ach00g397581.2	CDS=1
	Ach00g397581.2.cds.1	LG10:17222866..17223111	246	20
Ach00g397741.2	CDS=1
	Ach00g397741.2.cds.1	LG10:18139678..18139760	83	37
Ach00g402991.2	CDS=2
	Ach00g402991.2.cds.1	LG8:12239809..12239985	177	121
	Ach00g402991.2.cds.2	LG8:12240411..12240650	240	127
Ach00g403001.2	CDS=2
	Ach00g403001.2.cds.1	LG8:12240961..12241548	588	112
	Ach00g403001.2.cds.2	LG8:12241608..12241850	243	112
Ach00g407201.2	CDS=3
	Ach00g407201.2.cds.1	LG27:3772794..3773186	393	661
	Ach00g407201.2.cds.2	LG27:3772585..3772697	113	666
	Ach00g407201.2.cds.3	LG27:3772051..3772583	533	661
Ach00g407211.2	CDS=1
	Ach00g407211.2.cds.1	LG27:3756493..3756693	201	180
Ach00g411581.2	CDS=2
	Ach00g411581.2.cds.1	LG16:21124100..21124156	57	18
	Ach00g411581.2.cds.2	LG16:21124524..21124700	177	16
Ach00g411581.2	CDS=2
	Ach00g411581.2.cds.1	LG21:4024347..4024403	57	618
	Ach00g411581.2.cds.2	LG21:4024771..4024947	177	636
Ach00g414171.2	CDS=1
	Ach00g414171.2.cds.1	LG10:8448913..8449149	237	37
Ach00g419861.2	CDS=1
	Ach00g419861.2.cds.1	LG12:12980071..12980292	222	38
Ach00g419861.2	CDS=1
	Ach00g419861.2.cds.1	LG27:16434248..16434466	219	11
Ach00g420381.2	CDS=1
	Ach00g420381.2.cds.1	LG14:1645477..1645830	354	17
Ach00g420401.2	CDS=2
	Ach00g420401.2.cds.1	LG14:1775521..1775578	58	106
	Ach00g420401.2.cds.2	LG14:1775931..1776241	311	141
Ach00g422081.2	CDS=1
	Ach00g422081.2.cds.1	LG29:17471107..17471754	648	2375
Ach00g423271.2	CDS=1
	Ach00g423271.2.cds.1	LG27:18716319..18716621	303	30
Ach00g423291.2	CDS=1
	Ach00g423291.2.cds.1	LG27:18744479..18744649	171	59
Ach00g423751.2	CDS=2
	Ach00g423751.2.cds.1	LG8:9416393..9416606	214	48
	Ach00g423751.2.cds.2	LG8:9421865..9421878	14	53
Ach00g423841.2	CDS=2
	Ach00g423841.2.cds.1	LG8:9272045..9272252	208	22
	Ach00g423841.2.cds.2	LG8:9270137..9270378	242	24
Ach00g424531.2	CDS=2
	Ach00g424531.2.cds.1	LG25:19170473..19170831	359	84
	Ach00g424531.2.cds.2	LG25:19170833..19170863	31	26
Ach00g425331.2	CDS=1
	Ach00g425331.2.cds.1	LG18:2071936..2072436	501	367
Ach00g425681.2	CDS=1
	Ach00g425681.2.cds.1	LG19:6289408..6289680	273	173
Ach00g430271.2	CDS=1
	Ach00g430271.2.cds.1	LG20:15021642..15021911	270	15
Ach00g430411.2	CDS=1
	Ach00g430411.2.cds.1	LG19:8044509..8044793	285	554
Ach00g430411.2	CDS=1
	Ach00g430411.2.cds.1	LG9:10508716..10509000	285	315
Ach00g432401.2	CDS=1
	Ach00g432401.2.cds.1	LG16:22559794..22560078	285	28
Ach00g432551.2	CDS=3
	Ach00g432551.2.cds.1	LG20:15758783..15758905	123	92
	Ach00g432551.2.cds.2	LG20:15760727..15760791	65	152
	Ach00g432551.2.cds.3	LG20:15762347..15762392	46	174
Ach00g433801.2	CDS=2
	Ach00g433801.2.cds.1	LG20:17316744..17316792	49	823
	Ach00g433801.2.cds.2	LG20:17298792..17298813	22	67
Ach00g442001.2	CDS=1
	Ach00g442001.2.cds.1	LG9:10515868..10516215	348	35
Ach00g444871.2	CDS=1
	Ach00g444871.2.cds.1	LG14:142602..142913	312	169
Ach00g446351.2	CDS=2
	Ach00g446351.2.cds.1	LG25:3370579..3370934	356	66
	Ach00g446351.2.cds.2	LG25:3369872..3370013	142	69
Ach00g447131.2	CDS=3
	Ach00g447131.2.cds.1	LG1:5600386..5600525	140	67
	Ach00g447131.2.cds.2	LG1:5600054..5600056	3	91
	Ach00g447131.2.cds.3	LG1:5592429..5592633	205	81
Ach00g447791.2	CDS=1
	Ach00g447791.2.cds.1	LG23:26892085..26892444	360	91
Ach00g447791.2	CDS=1
	Ach00g447791.2.cds.1	LG27:17899594..17899860	267	107
Ach00g448051.2	CDS=2
	Ach00g448051.2.cds.1	LG19:239008..239186	179	1305
	Ach00g448051.2.cds.2	LG19:241295..241354	60	1591
Ach00g448111.2	CDS=2
	Ach00g448111.2.cds.1	LG11:8806035..8806102	68	103
	Ach00g448111.2.cds.2	LG11:8805646..8805787	142	10
Ach00g448421.2	CDS=1
	Ach00g448421.2.cds.1	LG10:206657..206971	315	50
Ach00g448711.2	CDS=1
	Ach00g448711.2.cds.1	LG16:9003788..9004078	291	86
Ach00g450031.2	CDS=1
	Ach00g450031.2.cds.1	LG14:15671482..15671778	297	72
Ach00g450821.2	CDS=1
	Ach00g450821.2.cds.1	LG11:179941..180234	294	47
Ach00g451541.2	CDS=2
	Ach00g451541.2.cds.1	LG18:8857945..8858131	187	10
	Ach00g451541.2.cds.2	LG18:8857275..8857783	509	15
Ach00g452801.2	CDS=1
	Ach00g452801.2.cds.1	LG16:16417430..16417711	282	234
Ach00g453131.2	CDS=2
	Ach00g453131.2.cds.1	LG14:2261666..2262153	488	684
	Ach00g453131.2.cds.2	LG14:2262316..2262396	81	541
Ach00g453211.2	CDS=4
	Ach00g453211.2.cds.1	LG26:10704242..10704425	184	218
	Ach00g453211.2.cds.2	LG26:10702707..10702823	117	242
	Ach00g453211.2.cds.3	LG26:10700921..10701167	247	259
	Ach00g453211.2.cds.4	LG26:10700147..10700189	43	289
Ach00g453941.2	CDS=3
	Ach00g453941.2.cds.1	LG6:13219103..13219944	842	226
	Ach00g453941.2.cds.2	LG6:13219951..13220014	64	253
	Ach00g453941.2.cds.3	LG6:13223123..13223206	84	32
Ach00g456721.2	CDS=2
	Ach00g456721.2.cds.1	LG24:2344816..2344850	35	24
	Ach00g456721.2.cds.2	LG24:2344862..2345114	253	24
Ach00g457131.2	CDS=3
	Ach00g457131.2.cds.1	LG5:9928081..9928383	303	13
	Ach00g457131.2.cds.2	LG5:9907873..9907936	64	14
	Ach00g457131.2.cds.3	LG5:9907649..9907867	219	10
Ach00g457141.2	CDS=2
	Ach00g457141.2.cds.1	LG5:9899944..9900253	310	44
	Ach00g457141.2.cds.2	LG5:9900436..9900467	32	35
Ach00g457171.2	CDS=1
	Ach00g457171.2.cds.1	LG3:13060935..13060987	53	25
Ach00g457601.2	CDS=1
	Ach00g457601.2.cds.1	LG17:3084139..3084438	300	24
Ach00g458251.2	CDS=5
	Ach00g458251.2.cds.1	LG24:10882718..10882817	100	3038
	Ach00g458251.2.cds.2	LG24:10882890..10882964	75	3050
	Ach00g458251.2.cds.3	LG24:10882982..10883038	57	3042
	Ach00g458251.2.cds.4	LG24:10883040..10883043	4	3042
	Ach00g458251.2.cds.5	LG24:10883068..10883140	73	3036
Ach00g458251.2	CDS=2
	Ach00g458251.2.cds.1	LG28:6479891..6479892	2	49
	Ach00g458251.2.cds.2	LG28:6479793..6479886	94	47
Ach00g459231.2	CDS=1
	Ach00g459231.2.cds.1	LG10:18469979..18470082	104	82
Ach00g459241.2	CDS=1
	Ach00g459241.2.cds.1	LG10:18473064..18473322	259	24
Ach00g459761.2	CDS=2
	Ach00g459761.2.cds.1	LG9:3224990..3225185	196	56
	Ach00g459761.2.cds.2	LG9:3225783..3225970	188	15
Ach00g461251.2	CDS=2
	Ach00g461251.2.cds.1	LG10:16833980..16834069	90	240
	Ach00g461251.2.cds.2	LG10:16835348..16835440	93	314
Ach00g461821.2	CDS=2
	Ach00g461821.2.cds.1	LG5:2394287..2394363	77	22
	Ach00g461821.2.cds.2	LG5:2395042..2395270	229	19
Ach00g462521.2	CDS=3
	Ach00g462521.2.cds.1	LG29:13289606..13289677	72	271
	Ach00g462521.2.cds.2	LG29:13289197..13289253	57	318
	Ach00g462521.2.cds.3	LG29:13288018..13288194	177	302
Ach00g462891.2	CDS=1
	Ach00g462891.2.cds.1	LG19:4154063..4154242	180	23
Ach00g464081.2	CDS=6
	Ach00g464081.2.cds.1	LG22:14786708..14786992	285	47
	Ach00g464081.2.cds.2	LG22:15463542..15463590	49	24
	Ach00g464081.2.cds.3	LG22:15463437..15463527	91	19
	Ach00g464081.2.cds.4	LG22:15463341..15463435	95	24
	Ach00g464081.2.cds.5	LG22:15463331..15463339	9	24
	Ach00g464081.2.cds.6	LG22:15463289..15463329	41	21
Ach00g464091.2	CDS=2
	Ach00g464091.2.cds.1	LG22:14793432..14793496	65	24
	Ach00g464091.2.cds.2	LG22:14792150..14792432	283	14
Ach00g465601.2	CDS=4
	Ach00g465601.2.cds.1	LG13:13596715..13596796	82	37
	Ach00g465601.2.cds.2	LG13:13596561..13596613	53	28
	Ach00g465601.2.cds.3	LG13:13596410..13596462	53	34
	Ach00g465601.2.cds.4	LG13:13592581..13592668	88	103
Ach00g465651.2	CDS=1
	Ach00g465651.2.cds.1	LG12:2424294..2424670	377	65
Ach00g466161.2	CDS=2
	Ach00g466161.2.cds.1	LG25:10880963..10881020	58	37
	Ach00g466161.2.cds.2	LG25:10878321..10878646	326	38
Ach00g466371.2	CDS=2
	Ach00g466371.2.cds.1	LG5:9740304..9740558	255	151
	Ach00g466371.2.cds.2	LG5:9748920..9749174	255	166
Ach00g467021.2	CDS=1
	Ach00g467021.2.cds.1	LG28:536693..537004	312	169
Ach00g467371.2	CDS=1
	Ach00g467371.2.cds.1	LG14:11283533..11283961	429	55
Ach00g467811.2	CDS=2
	Ach00g467811.2.cds.1	LG22:18603323..18603367	45	21
	Ach00g467811.2.cds.2	LG22:18602500..18602748	249	21
Ach00g467821.2	CDS=1
	Ach00g467821.2.cds.1	LG22:18556307..18556617	311	12
Ach00g468821.2	CDS=1
	Ach00g468821.2.cds.1	LG23:26892085..26892444	360	91
Ach00g468821.2	CDS=1
	Ach00g468821.2.cds.1	LG27:17899594..17899860	267	107
Ach00g469001.2	CDS=1
	Ach00g469001.2.cds.1	LG3:11112061..11112396	336	70
Ach00g469041.2	CDS=3
	Ach00g469041.2.cds.1	LG22:17802770..17803060	291	22
	Ach00g469041.2.cds.2	LG22:17802058..17802658	601	23
	Ach00g469041.2.cds.3	LG22:17801838..17801878	41	25
Ach00g469221.2	CDS=2
	Ach00g469221.2.cds.1	LG26:5129826..5129937	112	184
	Ach00g469221.2.cds.2	LG26:5126923..5127095	173	248
Ach00g469911.2	CDS=3
	Ach00g469911.2.cds.1	LG27:15605555..15606165	611	70574
	Ach00g469911.2.cds.2	LG27:15606474..15606784	311	7536
	Ach00g469911.2.cds.3	LG27:15606857..15607017	161	35529
Ach00g470141.2	CDS=2
	Ach00g470141.2.cds.1	LG10:13179560..13179759	200	37
	Ach00g470141.2.cds.2	LG10:13179411..13179558	148	45
Ach00g470421.2	CDS=2
	Ach00g470421.2.cds.1	LG3:13061740..13061793	54	23
	Ach00g470421.2.cds.2	LG3:13061305..13061625	321	40
Ach00g470741.2	CDS=1
	Ach00g470741.2.cds.1	LG4:499637..500017	381	23
Ach00g470891.2	CDS=1
	Ach00g470891.2.cds.1	LG3:2878..2880	3	2006
Ach00g472071.2	CDS=1
	Ach00g472071.2.cds.1	LG27:10754133..10754558	426	241
Ach00g472361.2	CDS=2
	Ach00g472361.2.cds.1	LG21:13629976..13630023	48	59
	Ach00g472361.2.cds.2	LG21:13630025..13630046	22	57
Ach00g472421.2	CDS=2
	Ach00g472421.2.cds.1	LG6:10247845..10247966	122	418
	Ach00g472421.2.cds.2	LG6:10247220..10247247	28	15
Ach00g475401.2	CDS=2
	Ach00g475401.2.cds.1	LG16:23089650..23089698	49	142
	Ach00g475401.2.cds.2	LG16:23087862..23088220	359	128
Ach00g475491.2	CDS=1
	Ach00g475491.2.cds.1	LG11:4572379..4572693	315	73
Ach00g475711.2	CDS=2
	Ach00g475711.2.cds.1	LG15:4421183..4421373	191	38
	Ach00g475711.2.cds.2	LG15:4421121..4421181	61	15
Ach00g475771.2	CDS=1
	Ach00g475771.2.cds.1	LG5:15211161..15211391	231	349
Ach00g476131.2	CDS=1
	Ach00g476131.2.cds.1	LG19:5689123..5689380	258	10
Ach00g476141.2	CDS=1
	Ach00g476141.2.cds.1	LG19:5658413..5658517	105	61
Ach00g476201.2	CDS=1
	Ach00g476201.2.cds.1	LG5:1394096..1394234	139	13
Ach00g476591.2	CDS=1
	Ach00g476591.2.cds.1	LG10:12492533..12492832	300	3845
Ach00g477061.2	CDS=1
	Ach00g477061.2.cds.1	LG26:736745..737113	369	58
Ach00g477081.2	CDS=1
	Ach00g477081.2.cds.1	LG26:731599..731898	300	124
Ach00g477091.2	CDS=2
	Ach00g477091.2.cds.1	LG26:725953..726168	216	187
	Ach00g477091.2.cds.2	LG26:724850..725146	297	184
Ach00g477261.2	CDS=1
	Ach00g477261.2.cds.1	LG9:1085859..1086010	152	200
Ach00g477271.2	CDS=1
	Ach00g477271.2.cds.1	LG9:1077576..1078376	801	361
Ach00g477741.2	CDS=2
	Ach00g477741.2.cds.1	LG10:1744985..1745132	148	349
	Ach00g477741.2.cds.2	LG10:1739087..1739373	287	347
Ach00g477801.2	CDS=2
	Ach00g477801.2.cds.1	LG1:6045615..6045794	180	17
	Ach00g477801.2.cds.2	LG1:6046873..6046967	95	17
Ach00g477801.2	CDS=1
	Ach00g477801.2.cds.1	LG21:4024981..4025256	276	641
Ach00g478001.2	CDS=1
	Ach00g478001.2.cds.1	LG17:1442845..1443108	264	91
Ach00g478081.2	CDS=1
	Ach00g478081.2.cds.1	LG17:10222737..10223153	417	311
Ach00g478561.2	CDS=2
	Ach00g478561.2.cds.1	LG1:187210..187235	26	54
	Ach00g478561.2.cds.2	LG1:186959..187208	250	588
Ach00g478561.2	CDS=2
	Ach00g478561.2.cds.1	LG9:4737640..4737664	25	19
	Ach00g478561.2.cds.2	LG9:4737818..4737929	112	535
Ach00g478591.2	CDS=1
	Ach00g478591.2.cds.1	LG13:14221238..14221538	301	91
Ach00g479081.2	CDS=2
	Ach00g479081.2.cds.1	LG22:5585267..5585386	120	37
	Ach00g479081.2.cds.2	LG22:5584431..5585195	765	42
Ach00g479141.2	CDS=2
	Ach00g479141.2.cds.1	LG21:6610530..6610727	198	22
	Ach00g479141.2.cds.2	LG21:4448673..4448870	198	476
Ach00g479191.2	CDS=1
	Ach00g479191.2.cds.1	LG26:10746471..10746836	366	383
Ach00g479591.2	CDS=3
	Ach00g479591.2.cds.1	LG4:699305..699336	32	61
	Ach00g479591.2.cds.2	LG4:696825..696913	89	69
	Ach00g479591.2.cds.3	LG4:696516..696742	227	55
Ach00g479721.2	CDS=4
	Ach00g479721.2.cds.1	LG15:8484852..8484859	8	2157
	Ach00g479721.2.cds.2	LG15:8484863..8485053	191	2149
	Ach00g479721.2.cds.3	LG15:8485059..8485108	50	2118
	Ach00g479721.2.cds.4	LG15:13108231..13108254	24	1702
Ach00g479741.2	CDS=2
	Ach00g479741.2.cds.1	LG8:26007772..26007994	223	26
	Ach00g479741.2.cds.2	LG8:26007996..26008033	38	27
Ach00g481011.2	CDS=1
	Ach00g481011.2.cds.1	LG28:3103193..3103561	369	993
Ach00g481031.2	CDS=1
	Ach00g481031.2.cds.1	LG26:10746471..10746836	366	383
Ach00g481691.2	CDS=1
	Ach00g481691.2.cds.1	LG1:366691..367056	366	422
Ach00g481851.2	CDS=1
	Ach00g481851.2.cds.1	LG23:18063156..18063320	165	21
Ach00g482401.2	CDS=1
	Ach00g482401.2.cds.1	LG20:7635864..7635916	53	3937
Ach00g483101.2	CDS=4
	Ach00g483101.2.cds.1	LG27:2745406..2745642	237	46
	Ach00g483101.2.cds.2	LG27:2745721..2745934	214	251
	Ach00g483101.2.cds.3	LG27:2746035..2746279	245	616
	Ach00g483101.2.cds.4	LG27:2746401..2746428	28	572
Ach00g483151.2	CDS=1
	Ach00g483151.2.cds.1	LG23:22951119..22951379	261	36
Ach00g483381.2	CDS=4
	Ach00g483381.2.cds.1	LG17:6513811..6514242	432	4500
	Ach00g483381.2.cds.2	LG17:6514849..6514935	87	4975
	Ach00g483381.2.cds.3	LG17:6515199..6515289	91	5704
	Ach00g483381.2.cds.4	LG17:6515292..6515353	62	4954
Ach00g483481.2	CDS=1
	Ach00g483481.2.cds.1	LG16:22776417..22776905	489	49
Ach00g484291.2	CDS=1
	Ach00g484291.2.cds.1	LG8:11451483..11451977	495	272
Ach00g484301.2	CDS=1
	Ach00g484301.2.cds.1	LG8:11450911..11451213	303	279
Ach00g484471.2	CDS=1
	Ach00g484471.2.cds.1	LG26:2310342..2310560	219	560
Ach00g484711.2	CDS=1
	Ach00g484711.2.cds.1	LG24:1505558..1505887	330	39
Ach00g485001.2	CDS=2
	Ach00g485001.2.cds.1	LG11:12541049..12541175	127	308
	Ach00g485001.2.cds.2	LG11:12540699..12540790	92	328
Ach00g485451.2	CDS=2
	Ach00g485451.2.cds.1	LG13:1276063..1276105	43	12
	Ach00g485451.2.cds.2	LG13:1275966..1276051	86	24
Ach00g485511.2	CDS=2
	Ach00g485511.2.cds.1	LG16:1807356..1807461	106	1398
	Ach00g485511.2.cds.2	LG16:1808076..1808194	119	1597
Ach00g486591.2	CDS=1
	Ach00g486591.2.cds.1	LG23:11636479..11636928	450	62
Ach01g022971.2	CDS=3
	Ach01g022971.2.cds.1	LG1:14050597..14050803	207	102
	Ach01g022971.2.cds.2	LG1:14052890..14052955	66	210
	Ach01g022971.2.cds.3	LG1:14054251..14054454	204	265
Ach01g022981.2	CDS=1
	Ach01g022981.2.cds.1	LG1:14069245..14069547	303	21
Ach01g075771.2	CDS=1
	Ach01g075771.2.cds.1	LG1:16287297..16287605	309	221
Ach01g076161.2	CDS=3
	Ach01g076161.2.cds.1	LG1:16467397..16467568	172	2527
	Ach01g076161.2.cds.2	LG1:16461824..16461901	78	2069
	Ach01g076161.2.cds.3	LG1:16460717..16460910	194	2320
Ach01g076231.1	CDS=1
	Ach01g076231.1.cds.1	LG1:16300801..16301187	387	120
Ach01g088421.2	CDS=2
	Ach01g088421.2.cds.1	LG21:4448520..4449028	509	475
	Ach01g088421.2.cds.2	LG21:4449030..4449051	22	450
Ach01g088421.2	CDS=2
	Ach01g088421.2.cds.1	LG28:4025788..4026296	509	318
	Ach01g088421.2.cds.2	LG28:4026298..4026319	22	308
Ach01g088421.2	CDS=2
	Ach01g088421.2.cds.1	LG3:10055060..10055568	509	37
	Ach01g088421.2.cds.2	LG3:10055037..10055058	22	14
Ach01g088421.2	CDS=4
	Ach01g088421.2.cds.1	LG8:3208534..3209042	509	1951
	Ach01g088421.2.cds.2	LG8:3208511..3208532	22	1926
	Ach01g088421.2.cds.3	LG8:21012163..21012671	509	90
	Ach01g088421.2.cds.4	LG8:21012673..21012694	22	66
Ach01g094051.2	CDS=1
	Ach01g094051.2.cds.1	LG1:17865678..17866022	345	19
Ach01g184801.1	CDS=2
	Ach01g184801.1.cds.1	LG16:23125851..23126007	157	184
	Ach01g184801.1.cds.2	LG16:23126023..23126290	268	192
Ach01g217081.2	CDS=3
	Ach01g217081.2.cds.1	LG1:5146793..5146866	74	392
	Ach01g217081.2.cds.2	LG1:5147170..5147228	59	295
	Ach01g217081.2.cds.3	LG1:5147897..5148009	113	372
Ach01g235081.2	CDS=1
	Ach01g235081.2.cds.1	LG1:6177969..6178349	381	124
Ach01g285011.1	CDS=1
	Ach01g285011.1.cds.1	LG1:12061358..12061864	507	39
Ach01g307871.1	CDS=1
	Ach01g307871.1.cds.1	LG1:10300235..10300630	396	75
Ach01g307951.2	CDS=3
	Ach01g307951.2.cds.1	LG5:3668397..3668506	110	976
	Ach01g307951.2.cds.2	LG5:3670889..3671066	178	223
	Ach01g307951.2.cds.3	LG5:3671450..3672049	600	369
Ach01g326671.2	CDS=2
	Ach01g326671.2.cds.1	LG1:14582060..14582399	340	152
	Ach01g326671.2.cds.2	LG1:14582049..14582056	8	57
Ach01g327651.2	CDS=2
	Ach01g327651.2.cds.1	LG22:6950940..6951041	102	43
	Ach01g327651.2.cds.2	LG22:6951132..6951311	180	35
Ach01g353381.2	CDS=5
	Ach01g353381.2.cds.1	LG1:1466618..1466799	182	433
	Ach01g353381.2.cds.2	LG1:1465473..1465494	22	326
	Ach01g353381.2.cds.3	LG1:1463721..1463737	17	89
	Ach01g353381.2.cds.4	LG1:1463717..1463719	3	99
	Ach01g353381.2.cds.5	LG1:1463371..1463599	229	197
Ach01g394991.2	CDS=2
	Ach01g394991.2.cds.1	LG1:13908217..13908384	168	11946
	Ach01g394991.2.cds.2	LG1:13913555..13913602	48	13988
Ach01g405521.2	CDS=1
	Ach01g405521.2.cds.1	LG1:12408487..12408807	321	28
Ach01g406711.2	CDS=1
	Ach01g406711.2.cds.1	LG1:10624007..10624264	258	108842
Ach01g421491.2	CDS=2
	Ach01g421491.2.cds.1	LG1:16239796..16239815	20	15
	Ach01g421491.2.cds.2	LG1:16236788..16237085	298	26
Ach01g424081.2	CDS=1
	Ach01g424081.2.cds.1	LG1:18217880..18218233	354	804
Ach01g431021.2	CDS=1
	Ach01g431021.2.cds.1	LG1:15411243..15411548	306	25
Ach01g436311.2	CDS=1
	Ach01g436311.2.cds.1	LG1:9430620..9430952	333	22
Ach01g437431.2	CDS=1
	Ach01g437431.2.cds.1	LG1:3309076..3309321	246	309
Ach01g437471.2	CDS=1
	Ach01g437471.2.cds.1	LG1:2950699..2951064	366	50
Ach01g437481.2	CDS=1
	Ach01g437481.2.cds.1	LG1:2948737..2949048	312	29
Ach01g438351.2	CDS=2
	Ach01g438351.2.cds.1	LG1:11921381..11922228	848	189
	Ach01g438351.2.cds.2	LG1:11919489..11919561	73	209
Ach01g438981.2	CDS=1
	Ach01g438981.2.cds.1	LG1:366691..367056	366	422
Ach01g446451.2	CDS=2
	Ach01g446451.2.cds.1	LG1:6177407..6177691	285	201
	Ach01g446451.2.cds.2	LG1:6177287..6177307	21	256
Ach01g452611.2	CDS=1
	Ach01g452611.2.cds.1	LG1:2244275..2244631	357	16
Ach01g462191.2	CDS=8
	Ach01g462191.2.cds.1	LG1:4592463..4592519	57	132
	Ach01g462191.2.cds.2	LG1:4589290..4589389	100	782
	Ach01g462191.2.cds.3	LG1:4587240..4587383	144	724
	Ach01g462191.2.cds.4	LG1:4585354..4585451	98	778
	Ach01g462191.2.cds.5	LG1:4584540..4584607	68	1102
	Ach01g462191.2.cds.6	LG1:4584401..4584452	52	1818
	Ach01g462191.2.cds.7	LG1:4579723..4580322	600	1759
	Ach01g462191.2.cds.8	LG1:4578352..4578567	216	1067
Ach01g467631.2	CDS=1
	Ach01g467631.2.cds.1	LG1:7895868..7896212	345	365
Ach02g020661.1	CDS=1
	Ach02g020661.1.cds.1	LG2:13643626..13643901	276	365
Ach02g036521.1	CDS=1
	Ach02g036521.1.cds.1	LG2:4531661..4531990	330	19
Ach02g036651.2	CDS=2
	Ach02g036651.2.cds.1	LG2:4163277..4163306	30	7722
	Ach02g036651.2.cds.2	LG2:4162727..4162933	207	7720
Ach02g036771.1	CDS=1
	Ach02g036771.1.cds.1	LG2:3793751..3794211	461	106
Ach02g039501.1	CDS=1
	Ach02g039501.1.cds.1	LG11:16844864..16845163	300	88
Ach02g047161.2	CDS=1
	Ach02g047161.2.cds.1	LG14:13931952..13932266	315	19
Ach02g180281.2	CDS=2
	Ach02g180281.2.cds.1	LG2:5922867..5923003	137	10
	Ach02g180281.2.cds.2	LG2:5922285..5922522	238	10
Ach02g250321.2	CDS=3
	Ach02g250321.2.cds.1	LG2:200838..200890	53	538
	Ach02g250321.2.cds.2	LG2:200467..200617	151	793
	Ach02g250321.2.cds.3	LG2:200214..200402	189	791
Ach02g250501.2	CDS=3
	Ach02g250501.2.cds.1	LG2:309155..309396	242	119
	Ach02g250501.2.cds.2	LG2:310918..310975	58	124
	Ach02g250501.2.cds.3	LG2:313638..313727	90	144
Ach02g292241.2	CDS=5
	Ach02g292241.2.cds.1	LG2:2039727..2039972	246	73
	Ach02g292241.2.cds.2	LG2:2038618..2038663	46	32
	Ach02g292241.2.cds.3	LG2:2038312..2038367	56	25
	Ach02g292241.2.cds.4	LG2:2037531..2037642	112	31
	Ach02g292241.2.cds.5	LG2:2036721..2036846	126	47
Ach02g292861.1	CDS=2
	Ach02g292861.1.cds.1	LG2:11271969..11273033	1065	577
	Ach02g292861.1.cds.2	LG2:11281187..11281396	210	1750
Ach02g359031.2	CDS=3
	Ach02g359031.2.cds.1	LG2:9169945..9170071	127	406
	Ach02g359031.2.cds.2	LG2:9171434..9171592	159	43
	Ach02g359031.2.cds.3	LG2:9171662..9171780	119	50
Ach02g393591.2	CDS=2
	Ach02g393591.2.cds.1	LG2:10722594..10722804	211	148
	Ach02g393591.2.cds.2	LG2:10722465..10722520	56	80
Ach02g416901.2	CDS=1
	Ach02g416901.2.cds.1	LG2:4674429..4674692	264	21
Ach02g417001.2	CDS=2
	Ach02g417001.2.cds.1	LG2:4180060..4180171	112	83
	Ach02g417001.2.cds.2	LG2:4181827..4182203	377	29
Ach02g417021.2	CDS=1
	Ach02g417021.2.cds.1	LG2:4162425..4162661	237	7719
Ach02g437661.2	CDS=1
	Ach02g437661.2.cds.1	LG2:5921805..5922068	264	10
Ach02g448991.2	CDS=1
	Ach02g448991.2.cds.1	LG2:315364..315632	269	135
Ach02g450461.2	CDS=4
	Ach02g450461.2.cds.1	LG22:2671024..2671077	54	1160
	Ach02g450461.2.cds.2	LG22:2671689..2671896	208	1587
	Ach02g450461.2.cds.3	LG22:2673654..2673820	167	1303
	Ach02g450461.2.cds.4	LG22:2675405..2675473	69	1221
Ach02g450501.2	CDS=3
	Ach02g450501.2.cds.1	LG11:14391592..14391746	155	10
	Ach02g450501.2.cds.2	LG11:14391278..14391395	118	10
	Ach02g450501.2.cds.3	LG11:14390664..14390722	59	25
Ach02g450501.2	CDS=4
	Ach02g450501.2.cds.1	LG15:8255797..8255982	186	77
	Ach02g450501.2.cds.2	LG15:8255680..8255685	6	84
	Ach02g450501.2.cds.3	LG15:8255487..8255604	118	77
	Ach02g450501.2.cds.4	LG15:8255029..8255087	59	97
Ach03g007781.1	CDS=2
	Ach03g007781.1.cds.1	LG3:3684113..3684301	189	16
	Ach03g007781.1.cds.2	LG3:3684029..3684103	75	23
Ach03g018881.2	CDS=1
	Ach03g018881.2.cds.1	LG3:10870333..10870713	381	39
Ach03g054951.2	CDS=3
	Ach03g054951.2.cds.1	LG3:2411201..2411265	65	27
	Ach03g054951.2.cds.2	LG3:2411446..2411608	163	13
	Ach03g054951.2.cds.3	LG3:2411687..2411800	114	17
Ach03g055141.2	CDS=1
	Ach03g055141.2.cds.1	LG3:2848589..2848918	330	395
Ach03g063101.2	CDS=2
	Ach03g063101.2.cds.1	LG3:9959909..9959948	40	16
	Ach03g063101.2.cds.2	LG3:9959483..9959724	242	16
Ach03g081511.2	CDS=3
	Ach03g081511.2.cds.1	LG3:8569757..8569900	144	21
	Ach03g081511.2.cds.2	LG3:8570342..8570397	56	11
	Ach03g081511.2.cds.3	LG3:8570530..8570650	121	15
Ach03g081551.1	CDS=1
	Ach03g081551.1.cds.1	LG3:8646189..8646449	261	28
Ach03g140191.2	CDS=2
	Ach03g140191.2.cds.1	LG22:3375039..3375296	258	930
	Ach03g140191.2.cds.2	LG22:3377222..3377521	300	1096
Ach03g185601.1	CDS=2
	Ach03g185601.1.cds.1	LG3:21208796..21209222	427	16
	Ach03g185601.1.cds.2	LG3:21209629..21209804	176	13
Ach03g185611.2	CDS=2
	Ach03g185611.2.cds.1	LG3:21239134..21239305	172	2440
	Ach03g185611.2.cds.2	LG3:21240820..21240911	92	2483
Ach03g185741.2	CDS=3
	Ach03g185741.2.cds.1	LG3:21426531..21426715	185	290
	Ach03g185741.2.cds.2	LG3:21424171..21424224	54	588
	Ach03g185741.2.cds.3	LG3:21423837..21424002	166	572
Ach03g186381.2	CDS=2
	Ach03g186381.2.cds.1	LG3:20631745..20631874	130	12
	Ach03g186381.2.cds.2	LG3:20632012..20632334	323	19
Ach03g187951.2	CDS=2
	Ach03g187951.2.cds.1	LG3:7907418..7907547	130	96
	Ach03g187951.2.cds.2	LG3:7907560..7907924	365	101
Ach03g198201.2	CDS=1
	Ach03g198201.2.cds.1	LG3:15399464..15399499	36	855
Ach03g239821.1	CDS=1
	Ach03g239821.1.cds.1	LG3:21678578..21678904	327	23
Ach03g240071.1	CDS=1
	Ach03g240071.1.cds.1	LG3:21730385..21730594	210	1229
Ach03g244911.2	CDS=2
	Ach03g244911.2.cds.1	LG3:18058550..18058762	213	26
	Ach03g244911.2.cds.2	LG3:18056142..18056300	159	28
Ach03g245261.1	CDS=1
	Ach03g245261.1.cds.1	LG3:17275427..17275750	324	18855
Ach03g288001.1	CDS=1
	Ach03g288001.1.cds.1	LG3:4413380..4414060	681	18
Ach03g306831.2	CDS=1
	Ach03g306831.2.cds.1	LG3:16477430..16477672	243	160
Ach03g306961.2	CDS=1
	Ach03g306961.2.cds.1	LG3:16308634..16308909	276	176
Ach03g329411.1	CDS=1
	Ach03g329411.1.cds.1	LG3:20029058..20029345	288	10
Ach03g355551.2	CDS=2
	Ach03g355551.2.cds.1	LG18:14116783..14116825	43	104
	Ach03g355551.2.cds.2	LG18:14116454..14116779	326	95
Ach03g355551.2	CDS=1
	Ach03g355551.2.cds.1	LG3:6694428..6694799	372	173
Ach03g355601.2	CDS=1
	Ach03g355601.2.cds.1	LG3:6740557..6740952	396	489
Ach03g405311.2	CDS=2
	Ach03g405311.2.cds.1	LG3:5504253..5504360	108	21
	Ach03g405311.2.cds.2	LG3:5505924..5505989	66	24
Ach03g408021.2	CDS=1
	Ach03g408021.2.cds.1	LG3:15019120..15019461	342	1259
Ach03g419231.2	CDS=1
	Ach03g419231.2.cds.1	LG3:2848268..2848546	279	551
Ach03g419371.2	CDS=1
	Ach03g419371.2.cds.1	LG3:2394071..2394415	345	11
Ach03g419961.2	CDS=1
	Ach03g419961.2.cds.1	LG24:13209767..13210096	330	83
Ach03g419961.2	CDS=1
	Ach03g419961.2.cds.1	LG3:10628020..10628358	339	151
Ach03g433481.2	CDS=2
	Ach03g433481.2.cds.1	LG3:13631079..13631185	107	40
	Ach03g433481.2.cds.2	LG3:13631514..13631826	313	42
Ach03g438121.2	CDS=1
	Ach03g438121.2.cds.1	LG3:20264152..20264448	297	153
Ach03g438131.2	CDS=1
	Ach03g438131.2.cds.1	LG3:20264643..20264903	261	61
Ach03g438171.2	CDS=4
	Ach03g438171.2.cds.1	LG3:20672129..20672381	253	310
	Ach03g438171.2.cds.2	LG3:20673871..20673939	69	286
	Ach03g438171.2.cds.3	LG3:20674097..20674203	107	365
	Ach03g438171.2.cds.4	LG3:20674292..20674369	78	357
Ach03g447301.2	CDS=2
	Ach03g447301.2.cds.1	LG11:16782146..16782350	205	42
	Ach03g447301.2.cds.2	LG11:16782429..16782718	290	42
Ach03g458211.2	CDS=1
	Ach03g458211.2.cds.1	LG3:1074603..1074884	282	12
Ach03g465251.2	CDS=1
	Ach03g465251.2.cds.1	LG3:6741097..6741582	486	489
Ach03g465261.2	CDS=3
	Ach03g465261.2.cds.1	LG3:6741710..6741979	270	489
	Ach03g465261.2.cds.2	LG3:6742060..6742201	142	509
	Ach03g465261.2.cds.3	LG3:6742518..6742729	212	494
Ach04g049411.2	CDS=3
	Ach04g049411.2.cds.1	LG4:9589466..9589542	77	449
	Ach04g049411.2.cds.2	LG4:9590432..9590830	399	193
	Ach04g049411.2.cds.3	LG4:9590902..9591049	148	185
Ach04g120891.1	CDS=1
	Ach04g120891.1.cds.1	LG4:8302469..8302801	333	301
Ach04g123281.2	CDS=2
	Ach04g123281.2.cds.1	LG4:13455927..13456076	150	26
	Ach04g123281.2.cds.2	LG4:13458434..13458664	231	13
Ach04g158921.2	CDS=2
	Ach04g158921.2.cds.1	LG4:3565364..3565399	36	24
	Ach04g158921.2.cds.2	LG4:3565410..3565677	268	12
Ach04g161241.2	CDS=3
	Ach04g161241.2.cds.1	LG4:7222856..7222873	18	31
	Ach04g161241.2.cds.2	LG4:7224068..7224378	311	29
	Ach04g161241.2.cds.3	LG4:7226370..7226485	116	79
Ach04g186681.1	CDS=2
	Ach04g186681.1.cds.1	LG4:1506992..1507167	176	16
	Ach04g186681.1.cds.2	LG4:1506571..1506803	233	11
Ach04g197661.2	CDS=1
	Ach04g197661.2.cds.1	LG28:8482572..8483234	663	1399
Ach04g243151.2	CDS=1
	Ach04g243151.2.cds.1	LG4:9707317..9707658	342	459
Ach04g243201.2	CDS=1
	Ach04g243201.2.cds.1	LG4:9695307..9695621	315	543
Ach04g344021.1	CDS=1
	Ach04g344021.1.cds.1	LG4:929039..929425	387	51
Ach04g396461.2	CDS=2
	Ach04g396461.2.cds.1	LG18:10385367..10385911	545	21
	Ach04g396461.2.cds.2	LG18:10382442..10382737	296	16
Ach04g409851.2	CDS=1
	Ach04g409851.2.cds.1	LG4:499000..499266	267	24
Ach04g409851.2	CDS=2
	Ach04g409851.2.cds.1	LG5:9602645..9602911	267	12
	Ach04g409851.2.cds.2	LG5:13860635..13860901	267	10
Ach04g418161.2	CDS=1
	Ach04g418161.2.cds.1	LG4:1865080..1865454	375	1602
Ach04g428931.2	CDS=3
	Ach04g428931.2.cds.1	LG4:8473830..8473959	130	12
	Ach04g428931.2.cds.2	LG4:8474097..8474182	86	12
	Ach04g428931.2.cds.3	LG4:8475963..8476187	225	11
Ach04g428941.2	CDS=3
	Ach04g428941.2.cds.1	LG2:2954747..2954954	208	101
	Ach04g428941.2.cds.2	LG2:2954683..2954732	50	144
	Ach04g428941.2.cds.3	LG2:2954632..2954681	50	116
Ach04g428941.2	CDS=1
	Ach04g428941.2.cds.1	LG4:13171011..13171325	315	127
Ach04g438641.2	CDS=1
	Ach04g438641.2.cds.1	LG16:18958013..18958411	399	773
Ach04g448061.2	CDS=1
	Ach04g448061.2.cds.1	LG4:9698363..9698773	411	518
Ach04g456791.2	CDS=1
	Ach04g456791.2.cds.1	LG4:12010027..12010662	636	17
Ach04g465051.2	CDS=1
	Ach04g465051.2.cds.1	LG4:12956090..12956395	306	161
Ach04g466271.2	CDS=1
	Ach04g466271.2.cds.1	LG4:4173251..4173658	408	289
Ach05g048071.2	CDS=3
	Ach05g048071.2.cds.1	LG5:6067276..6067549	274	147
	Ach05g048071.2.cds.2	LG5:6066720..6067010	291	131
	Ach05g048071.2.cds.3	LG5:6066579..6066620	42	135
Ach05g048261.1	CDS=1
	Ach05g048261.1.cds.1	LG5:4508639..4508914	276	71
Ach05g191811.2	CDS=4
	Ach05g191811.2.cds.1	LG5:3696035..3696092	58	111
	Ach05g191811.2.cds.2	LG5:3695433..3695536	104	99
	Ach05g191811.2.cds.3	LG5:3694625..3694648	24	98
	Ach05g191811.2.cds.4	LG5:3688426..3688611	186	47
Ach05g192861.2	CDS=1
	Ach05g192861.2.cds.1	LG5:15053781..15054071	291	1324
Ach05g193071.1	CDS=1
	Ach05g193071.1.cds.1	LG5:14839618..14840076	459	22
Ach05g193171.1	CDS=1
	Ach05g193171.1.cds.1	LG5:14583106..14583381	276	1102
Ach05g193541.1	CDS=2
	Ach05g193541.1.cds.1	LG5:10623083..10623532	450	804
	Ach05g193541.1.cds.2	LG5:10623534..10623560	27	736
Ach05g197951.2	CDS=3
	Ach05g197951.2.cds.1	LG5:11952970..11953284	315	5109
	Ach05g197951.2.cds.2	LG5:11954104..11954157	54	4536
	Ach05g197951.2.cds.3	LG5:11955299..11955424	126	4636
Ach05g255421.2	CDS=4
	Ach05g255421.2.cds.1	LG20:7456264..7456380	117	552
	Ach05g255421.2.cds.2	LG20:7447776..7447832	57	716
	Ach05g255421.2.cds.3	LG20:7447743..7447774	32	690
	Ach05g255421.2.cds.4	LG20:7447672..7447732	61	576
Ach05g255421.2	CDS=2
	Ach05g255421.2.cds.1	LG5:1478658..1478777	120	28
	Ach05g255421.2.cds.2	LG5:1480776..1480922	147	22
Ach05g255751.2	CDS=3
	Ach05g255751.2.cds.1	LG5:1464049..1464145	97	304
	Ach05g255751.2.cds.2	LG5:1463669..1463727	59	321
	Ach05g255751.2.cds.3	LG5:1463366..1463509	144	252
Ach05g256551.2	CDS=1
	Ach05g256551.2.cds.1	LG5:13208087..13208485	399	63
Ach05g264511.1	CDS=1
	Ach05g264511.1.cds.1	LG5:4189572..4190006	435	15
Ach05g269521.2	CDS=2
	Ach05g269521.2.cds.1	LG5:3113427..3113612	186	21
	Ach05g269521.2.cds.2	LG5:3112394..3112456	63	10
Ach05g315691.2	CDS=2
	Ach05g315691.2.cds.1	LG4:3355497..3355705	209	158
	Ach05g315691.2.cds.2	LG4:3354270..3354344	75	111
Ach05g327021.2	CDS=2
	Ach05g327021.2.cds.1	LG5:7820543..7820630	88	15
	Ach05g327021.2.cds.2	LG5:7820956..7821359	404	14
Ach05g396051.2	CDS=3
	Ach05g396051.2.cds.1	LG5:4737875..4737911	37	569
	Ach05g396051.2.cds.2	LG5:4737981..4738111	131	50
	Ach05g396051.2.cds.3	LG5:4740067..4740546	480	43
Ach05g402231.2	CDS=1
	Ach05g402231.2.cds.1	LG21:16332823..16333269	447	103
Ach05g432331.2	CDS=1
	Ach05g432331.2.cds.1	LG5:855986..856300	315	438
Ach05g432361.2	CDS=1
	Ach05g432361.2.cds.1	LG5:1253995..1254312	318	1046
Ach05g439441.2	CDS=1
	Ach05g439441.2.cds.1	LG5:14911116..14911520	405	120
Ach05g439451.2	CDS=2
	Ach05g439451.2.cds.1	LG5:14896055..14896137	83	92
	Ach05g439451.2.cds.2	LG5:14897963..14898107	145	129
Ach05g439461.2	CDS=1
	Ach05g439461.2.cds.1	LG5:14888374..14888745	372	3845
Ach05g439491.2	CDS=1
	Ach05g439491.2.cds.1	LG5:14656110..14656841	732	2496
Ach05g440121.2	CDS=4
	Ach05g440121.2.cds.1	LG5:10583471..10583569	99	65
	Ach05g440121.2.cds.2	LG5:10583706..10583783	78	256
	Ach05g440121.2.cds.3	LG5:10584797..10584893	97	463
	Ach05g440121.2.cds.4	LG5:10586335..10586693	359	544
Ach05g440141.2	CDS=1
	Ach05g440141.2.cds.1	LG5:10601770..10601864	95	89
Ach05g445661.2	CDS=2
	Ach05g445661.2.cds.1	LG5:12677909..12678107	199	16
	Ach05g445661.2.cds.2	LG5:12677073..12677164	92	10
Ach05g449601.2	CDS=1
	Ach05g449601.2.cds.1	LG5:17845937..17846287	351	68
Ach05g449661.2	CDS=1
	Ach05g449661.2.cds.1	LG5:17565847..17566257	411	94
Ach05g449891.2	CDS=2
	Ach05g449891.2.cds.1	LG5:1453049..1453126	78	248
	Ach05g449891.2.cds.2	LG5:1453201..1453536	336	236
Ach05g450021.2	CDS=2
	Ach05g450021.2.cds.1	LG5:12961487..12961758	272	875
	Ach05g450021.2.cds.2	LG5:12963390..12963615	226	14
Ach05g452461.2	CDS=2
	Ach05g452461.2.cds.1	LG5:82590..82739	150	241
	Ach05g452461.2.cds.2	LG5:81519..81647	129	298
Ach05g452561.2	CDS=2
	Ach05g452561.2.cds.1	LG5:3115002..3115315	314	154
	Ach05g452561.2.cds.2	LG5:3114985..3114997	13	183
Ach05g458481.2	CDS=1
	Ach05g458481.2.cds.1	LG26:20284375..20284596	222	17
Ach05g458511.2	CDS=1
	Ach05g458511.2.cds.1	LG5:5566803..5567144	342	146
Ach05g465381.2	CDS=1
	Ach05g465381.2.cds.1	LG5:17974093..17974428	336	116
Ach05g473531.2	CDS=1
	Ach05g473531.2.cds.1	LG5:18069592..18069897	306	39
Ach06g043661.1	CDS=2
	Ach06g043661.1.cds.1	LG6:7415543..7415582	40	189
	Ach06g043661.1.cds.2	LG6:7416341..7416657	317	131
Ach06g043861.1	CDS=1
	Ach06g043861.1.cds.1	LG6:7254645..7254959	315	17
Ach06g099571.2	CDS=8
	Ach06g099571.2.cds.1	LG6:3976103..3976178	76	527
	Ach06g099571.2.cds.2	LG6:3975946..3976021	76	739
	Ach06g099571.2.cds.3	LG6:3974309..3974669	361	839
	Ach06g099571.2.cds.4	LG6:3974136..3974231	96	904
	Ach06g099571.2.cds.5	LG6:3973272..3973351	80	943
	Ach06g099571.2.cds.6	LG6:3971200..3971238	39	1090
	Ach06g099571.2.cds.7	LG6:3970453..3970579	127	1341
	Ach06g099571.2.cds.8	LG6:3970222..3970380	159	1090
Ach06g104061.2	CDS=3
	Ach06g104061.2.cds.1	LG6:10338924..10338957	34	18
	Ach06g104061.2.cds.2	LG6:10339143..10339212	70	18
	Ach06g104061.2.cds.3	LG6:10339219..10339429	211	18
Ach06g124801.2	CDS=3
	Ach06g124801.2.cds.1	LG6:10859483..10859579	97	107
	Ach06g124801.2.cds.2	LG6:10861866..10862087	222	127
	Ach06g124801.2.cds.3	LG6:10862639..10862985	347	182
Ach06g147091.1	CDS=1
	Ach06g147091.1.cds.1	LG6:14025703..14026203	501	26
Ach06g147171.2	CDS=3
	Ach06g147171.2.cds.1	LG6:14016395..14016886	492	127
	Ach06g147171.2.cds.2	LG6:14016165..14016255	91	127
	Ach06g147171.2.cds.3	LG6:14015494..14016023	530	111
Ach06g147181.2	CDS=3
	Ach06g147181.2.cds.1	LG6:14016395..14016886	492	127
	Ach06g147181.2.cds.2	LG6:14016165..14016255	91	127
	Ach06g147181.2.cds.3	LG6:14015494..14016023	530	111
Ach06g175921.2	CDS=2
	Ach06g175921.2.cds.1	LG22:6948579..6948638	60	40
	Ach06g175921.2.cds.2	LG22:6951132..6951311	180	35
Ach06g176101.2	CDS=2
	Ach06g176101.2.cds.1	LG19:10828632..10828683	52	16
	Ach06g176101.2.cds.2	LG19:10828686..10828765	80	18
Ach06g231161.1	CDS=1
	Ach06g231161.1.cds.1	LG19:12174559..12175011	453	392
Ach06g233201.1	CDS=1
	Ach06g233201.1.cds.1	LG6:15608990..15609463	474	13138
Ach06g233241.2	CDS=2
	Ach06g233241.2.cds.1	LG6:15558769..15558841	73	200
	Ach06g233241.2.cds.2	LG6:15558362..15558579	218	189
Ach06g276461.2	CDS=1
	Ach06g276461.2.cds.1	LG6:5820326..5820946	621	1181
Ach06g304901.1	CDS=1
	Ach06g304901.1.cds.1	LG6:5082794..5083036	243	43
Ach06g400801.2	CDS=1
	Ach06g400801.2.cds.1	LG6:3372300..3372423	124	34
Ach06g402561.2	CDS=2
	Ach06g402561.2.cds.1	LG6:15311964..15312161	198	24
	Ach06g402561.2.cds.2	LG6:15311777..15311962	186	30
Ach06g418761.2	CDS=3
	Ach06g418761.2.cds.1	LG6:4696417..4696515	99	140
	Ach06g418761.2.cds.2	LG6:4696050..4696295	246	595
	Ach06g418761.2.cds.3	LG6:4695768..4695935	168	300
Ach06g418781.2	CDS=3
	Ach06g418781.2.cds.1	LG6:4655811..4656003	193	225
	Ach06g418781.2.cds.2	LG6:4657307..4657430	124	232
	Ach06g418781.2.cds.3	LG6:4658239..4658421	183	175
Ach06g418811.2	CDS=1
	Ach06g418811.2.cds.1	LG22:8948674..8948976	303	48
Ach06g421321.2	CDS=1
	Ach06g421321.2.cds.1	LG6:11941162..11941632	471	520
Ach06g421331.2	CDS=1
	Ach06g421331.2.cds.1	LG6:11866273..11866428	156	44
Ach06g424991.2	CDS=1
	Ach06g424991.2.cds.1	LG6:629269..629589	321	346
Ach06g436371.2	CDS=2
	Ach06g436371.2.cds.1	LG14:16850163..16850307	145	1410
	Ach06g436371.2.cds.2	LG14:16848487..16848566	80	865
Ach06g436851.2	CDS=3
	Ach06g436851.2.cds.1	LG19:10843652..10843698	47	6209
	Ach06g436851.2.cds.2	LG19:10842986..10843070	85	7685
	Ach06g436851.2.cds.3	LG19:10842718..10842825	108	6356
Ach06g436881.2	CDS=1
	Ach06g436881.2.cds.1	LG19:10952906..10953376	471	11
Ach06g441741.2	CDS=2
	Ach06g441741.2.cds.1	LG11:465674..466209	536	45
	Ach06g441741.2.cds.2	LG11:466294..466693	400	51
Ach06g443631.2	CDS=1
	Ach06g443631.2.cds.1	LG6:13343557..13344339	783	15
Ach06g443691.2	CDS=1
	Ach06g443691.2.cds.1	LG19:3908215..3908580	366	32
Ach06g446731.2	CDS=4
	Ach06g446731.2.cds.1	LG4:7404717..7405039	323	43
	Ach06g446731.2.cds.2	LG4:7404712..7404715	4	36
	Ach06g446731.2.cds.3	LG4:7404705..7404710	6	38
	Ach06g446731.2.cds.4	LG4:7404494..7404703	210	52
Ach06g454741.2	CDS=2
	Ach06g454741.2.cds.1	LG6:14689964..14690173	210	127
	Ach06g454741.2.cds.2	LG6:14690329..14690448	120	117
Ach06g473001.2	CDS=1
	Ach06g473001.2.cds.1	LG16:23763843..23764178	336	624
Ach07g000711.2	CDS=2
	Ach07g000711.2.cds.1	LG7:9563461..9563592	132	1362
	Ach07g000711.2.cds.2	LG7:9563049..9563200	152	1382
Ach07g073911.2	CDS=1
	Ach07g073911.2.cds.1	LG7:17262673..17263236	564	12
Ach07g074021.2	CDS=1
	Ach07g074021.2.cds.1	LG7:17513590..17514249	660	20
Ach07g110421.1	CDS=1
	Ach07g110421.1.cds.1	LG18:8875994..8876869	876	479
Ach07g110421.1	CDS=1
	Ach07g110421.1.cds.1	LG7:14588779..14589657	879	34
Ach07g110511.2	CDS=1
	Ach07g110511.2.cds.1	LG7:16376538..16376807	270	12
Ach07g139491.2	CDS=1
	Ach07g139491.2.cds.1	LG7:14035581..14035940	360	214
Ach07g139551.2	CDS=2
	Ach07g139551.2.cds.1	LG7:14037586..14037690	105	195
	Ach07g139551.2.cds.2	LG7:14038903..14039307	405	162
Ach07g152951.1	CDS=2
	Ach07g152951.1.cds.1	LG7:5761333..5761410	78	24
	Ach07g152951.1.cds.2	LG7:5762138..5762416	279	29
Ach07g153241.2	CDS=3
	Ach07g153241.2.cds.1	LG7:5260785..5260902	118	509
	Ach07g153241.2.cds.2	LG7:5256574..5256792	219	473
	Ach07g153241.2.cds.3	LG7:5256545..5256570	26	357
Ach07g157441.1	CDS=1
	Ach07g157441.1.cds.1	LG7:7630374..7630790	417	12
Ach07g223591.1	CDS=1
	Ach07g223591.1.cds.1	LG7:7358725..7359060	336	27
Ach07g224531.2	CDS=4
	Ach07g224531.2.cds.1	LG7:12797260..12797385	126	331
	Ach07g224531.2.cds.2	LG7:12796900..12796946	47	333
	Ach07g224531.2.cds.3	LG7:12796505..12796668	164	531
	Ach07g224531.2.cds.4	LG7:12796151..12796197	47	357
Ach07g224711.2	CDS=1
	Ach07g224711.2.cds.1	LG7:12423662..12423967	306	57
Ach07g225061.2	CDS=2
	Ach07g225061.2.cds.1	LG7:7369451..7369772	322	305
	Ach07g225061.2.cds.2	LG7:7368630..7368886	257	344
Ach07g234341.1	CDS=2
	Ach07g234341.1.cds.1	LG7:6705984..6706363	380	115
	Ach07g234341.1.cds.2	LG7:6708910..6709289	380	114
Ach07g240801.1	CDS=1
	Ach07g240801.1.cds.1	LG7:2191185..2191478	294	50
Ach07g261601.1	CDS=1
	Ach07g261601.1.cds.1	LG7:18699793..18700239	447	34
Ach07g340381.1	CDS=1
	Ach07g340381.1.cds.1	LG4:5256468..5256758	291	10
Ach07g341001.1	CDS=2
	Ach07g341001.1.cds.1	LG4:5258546..5258876	331	40
	Ach07g341001.1.cds.2	LG4:5258880..5258899	20	15
Ach07g391311.2	CDS=2
	Ach07g391311.2.cds.1	LG7:10830634..10830672	39	21
	Ach07g391311.2.cds.2	LG7:10830697..10830741	45	28
Ach07g391511.2	CDS=1
	Ach07g391511.2.cds.1	LG7:10174315..10174614	300	34
Ach07g391581.2	CDS=1
	Ach07g391581.2.cds.1	LG7:9902153..9902158	6	42
Ach07g391591.2	CDS=2
	Ach07g391591.2.cds.1	LG7:9901526..9901657	132	36
	Ach07g391591.2.cds.2	LG7:9901038..9901204	167	41
Ach07g391671.2	CDS=3
	Ach07g391671.2.cds.1	LG7:9562903..9562971	69	1386
	Ach07g391671.2.cds.2	LG7:9562590..9562753	164	1411
	Ach07g391671.2.cds.3	LG7:9557135..9557375	241	1687
Ach07g391721.2	CDS=3
	Ach07g391721.2.cds.1	LG7:9507966..9508094	129	27
	Ach07g391721.2.cds.2	LG7:9510519..9510700	182	328
	Ach07g391721.2.cds.3	LG7:9511022..9511322	301	470
Ach07g391871.2	CDS=1
	Ach07g391871.2.cds.1	LG7:8941327..8941644	318	35
Ach07g391951.2	CDS=1
	Ach07g391951.2.cds.1	LG7:8586377..8586700	324	103
Ach07g392211.2	CDS=1
	Ach07g392211.2.cds.1	LG7:16150821..16151267	447	146
Ach07g392921.2	CDS=1
	Ach07g392921.2.cds.1	LG1:14127316..14127576	261	4236
Ach07g392991.2	CDS=2
	Ach07g392991.2.cds.1	LG7:12824055..12824078	24	13
	Ach07g392991.2.cds.2	LG7:12826138..12826470	333	15
Ach07g393071.2	CDS=2
	Ach07g393071.2.cds.1	LG7:12446514..12446525	12	15
	Ach07g393071.2.cds.2	LG7:12446531..12446533	3	15
Ach07g393121.2	CDS=2
	Ach07g393121.2.cds.1	LG7:12301663..12301853	191	25
	Ach07g393121.2.cds.2	LG7:12301941..12302127	187	25
Ach07g410301.2	CDS=2
	Ach07g410301.2.cds.1	LG4:5020018..5020155	138	23
	Ach07g410301.2.cds.2	LG4:5019016..5019204	189	23
Ach07g410311.2	CDS=4
	Ach07g410311.2.cds.1	LG4:5024202..5024264	63	14
	Ach07g410311.2.cds.2	LG4:5023313..5023481	169	22
	Ach07g410311.2.cds.3	LG4:5022728..5022929	202	393
	Ach07g410311.2.cds.4	LG4:5021857..5021893	37	349
Ach07g432261.2	CDS=1
	Ach07g432261.2.cds.1	LG7:14017286..14017603	318	27
Ach07g437511.2	CDS=1
	Ach07g437511.2.cds.1	LG20:10568060..10568124	65	382
Ach07g447751.2	CDS=3
	Ach07g447751.2.cds.1	LG7:2209301..2209321	21	38
	Ach07g447751.2.cds.2	LG7:2206223..2206349	127	20088
	Ach07g447751.2.cds.3	LG7:2203735..2203799	65	21827
Ach07g470691.2	CDS=1
	Ach07g470691.2.cds.1	LG7:1064455..1064709	255	87
Ach07g474161.2	CDS=1
	Ach07g474161.2.cds.1	LG7:16648884..16649273	390	10
Ach07g476681.2	CDS=5
	Ach07g476681.2.cds.1	LG7:3722915..3723092	178	61
	Ach07g476681.2.cds.2	LG7:3723512..3723563	52	42
	Ach07g476681.2.cds.3	LG7:3723653..3723954	302	57
	Ach07g476681.2.cds.4	LG7:3724947..3725054	108	73
	Ach07g476681.2.cds.5	LG7:3725263..3725345	83	60
Ach08g031331.1	CDS=1
	Ach08g031331.1.cds.1	LG8:23015959..23016246	288	13
Ach08g040031.2	CDS=3
	Ach08g040031.2.cds.1	LG8:3944948..3945073	126	776
	Ach08g040031.2.cds.2	LG8:3945192..3945260	69	774
	Ach08g040031.2.cds.3	LG8:3945462..3945704	243	1527
Ach08g040071.1	CDS=4
	Ach08g040071.1.cds.1	LG15:8536096..8536431	336	3748
	Ach08g040071.1.cds.2	LG15:8536029..8536094	66	3759
	Ach08g040071.1.cds.3	LG15:8535364..8535409	46	3748
	Ach08g040071.1.cds.4	LG15:8535226..8535362	137	4083
Ach08g040071.1	CDS=1
	Ach08g040071.1.cds.1	LG8:4073813..4073815	3	684
Ach08g056671.2	CDS=4
	Ach08g056671.2.cds.1	LG15:12363220..12363344	125	30
	Ach08g056671.2.cds.2	LG15:12363348..12363492	145	30
	Ach08g056671.2.cds.3	LG15:12364326..12364501	176	31
	Ach08g056671.2.cds.4	LG15:12364503..12364619	117	34
Ach08g056671.2	CDS=2
	Ach08g056671.2.cds.1	LG8:25827304..25827375	72	26
	Ach08g056671.2.cds.2	LG8:25827269..25827301	33	24
Ach08g056681.1	CDS=2
	Ach08g056681.1.cds.1	LG8:25826106..25826445	340	24
	Ach08g056681.1.cds.2	LG8:25821930..25821952	23	45
Ach08g056891.2	CDS=1
	Ach08g056891.2.cds.1	LG8:25397119..25397532	414	82
Ach08g066571.2	CDS=1
	Ach08g066571.2.cds.1	LG8:2420811..2421083	273	14
Ach08g066641.2	CDS=2
	Ach08g066641.2.cds.1	LG8:2590630..2590690	61	46
	Ach08g066641.2.cds.2	LG8:2590808..2591034	227	45
Ach08g066781.2	CDS=2
	Ach08g066781.2.cds.1	LG8:2927548..2928477	930	226
	Ach08g066781.2.cds.2	LG8:2928739..2929740	1002	225
Ach08g104261.1	CDS=1
	Ach08g104261.1.cds.1	LG8:253232..254572	1341	253
Ach08g105331.1	CDS=1
	Ach08g105331.1.cds.1	LG8:23597234..23597695	462	44
Ach08g105541.2	CDS=1
	Ach08g105541.2.cds.1	LG8:23962880..23963131	252	23
Ach08g149071.2	CDS=1
	Ach08g149071.2.cds.1	LG8:2039881..2040381	501	21
Ach08g150381.2	CDS=5
	Ach08g150381.2.cds.1	LG8:24727802..24727978	177	62
	Ach08g150381.2.cds.2	LG8:24726878..24727032	155	62
	Ach08g150381.2.cds.3	LG8:24726460..24726666	207	63
	Ach08g150381.2.cds.4	LG8:24725385..24725445	61	65
	Ach08g150381.2.cds.5	LG8:24723448..24724050	603	86
Ach08g150551.2	CDS=4
	Ach08g150551.2.cds.1	LG15:15168962..15169072	111	513
	Ach08g150551.2.cds.2	LG15:15168874..15168955	82	576
	Ach08g150551.2.cds.3	LG15:15168150..15168178	29	368
	Ach08g150551.2.cds.4	LG15:15167395..15167607	213	464
Ach08g150901.2	CDS=1
	Ach08g150901.2.cds.1	LG15:14958197..14958448	252	2059
Ach08g150901.2	CDS=1
	Ach08g150901.2.cds.1	LG8:24661352..24661603	252	43
Ach08g150931.2	CDS=2
	Ach08g150931.2.cds.1	LG8:24733305..24733386	82	30
	Ach08g150931.2.cds.2	LG8:24737900..24738066	167	141
Ach08g180981.1	CDS=1
	Ach08g180981.1.cds.1	LG8:21679039..21679584	546	208
Ach08g181091.2	CDS=1
	Ach08g181091.2.cds.1	LG8:21879684..21880589	906	16
Ach08g253901.1	CDS=2
	Ach08g253901.1.cds.1	LG8:7986775..7986925	151	112
	Ach08g253901.1.cds.2	LG8:7984880..7984974	95	150
Ach08g264891.1	CDS=1
	Ach08g264891.1.cds.1	LG8:16665661..16665867	207	12
Ach08g283081.2	CDS=2
	Ach08g283081.2.cds.1	LG8:14754335..14754669	335	11
	Ach08g283081.2.cds.2	LG8:14754796..14754814	19	13
Ach08g300361.2	CDS=2
	Ach08g300361.2.cds.1	LG8:15701645..15701749	105	40
	Ach08g300361.2.cds.2	LG8:15700802..15701428	627	36
Ach08g302521.2	CDS=3
	Ach08g302521.2.cds.1	LG8:17548173..17548379	207	124
	Ach08g302521.2.cds.2	LG8:17548487..17548499	13	125
	Ach08g302521.2.cds.3	LG8:17548681..17548838	158	136
Ach08g302721.2	CDS=1
	Ach08g302721.2.cds.1	LG8:16100763..16100966	204	25
Ach08g304501.2	CDS=1
	Ach08g304501.2.cds.1	LG8:20226290..20226802	513	29
Ach08g342061.2	CDS=4
	Ach08g342061.2.cds.1	LG8:6066935..6067070	136	2445
	Ach08g342061.2.cds.2	LG8:6066771..6066791	21	954
	Ach08g342061.2.cds.3	LG8:6066697..6066764	68	2150
	Ach08g342061.2.cds.4	LG8:6066315..6066503	189	2801
Ach08g360511.2	CDS=3
	Ach08g360511.2.cds.1	LG8:15869021..15869094	74	28
	Ach08g360511.2.cds.2	LG8:15872012..15872126	115	28
	Ach08g360511.2.cds.3	LG8:15872217..15872468	252	40
Ach08g398761.2	CDS=2
	Ach08g398761.2.cds.1	LG8:1449782..1449931	150	67
	Ach08g398761.2.cds.2	LG8:1448103..1448249	147	54
Ach08g398891.2	CDS=2
	Ach08g398891.2.cds.1	LG8:1701274..1701444	171	94
	Ach08g398891.2.cds.2	LG8:1700702..1700797	96	108
Ach08g406281.2	CDS=1
	Ach08g406281.2.cds.1	LG8:16096172..16097254	1083	22
Ach08g414601.2	CDS=1
	Ach08g414601.2.cds.1	LG8:20933804..20934268	465	11
Ach08g419101.2	CDS=2
	Ach08g419101.2.cds.1	LG8:25725440..25725668	229	14
	Ach08g419101.2.cds.2	LG8:25725758..25725939	182	13
Ach08g420641.2	CDS=2
	Ach08g420641.2.cds.1	LG8:2641118..2641258	141	46
	Ach08g420641.2.cds.2	LG8:2639368..2639514	147	94
Ach08g425851.2	CDS=1
	Ach08g425851.2.cds.1	LG8:24228896..24229213	318	115
Ach08g425971.2	CDS=1
	Ach08g425971.2.cds.1	LG8:23957102..23957419	318	28
Ach08g426031.2	CDS=2
	Ach08g426031.2.cds.1	LG8:23853735..23854079	345	62
	Ach08g426031.2.cds.2	LG8:23853651..23853728	78	88
Ach08g426171.2	CDS=2
	Ach08g426171.2.cds.1	LG8:23597769..23597933	165	63
	Ach08g426171.2.cds.2	LG8:23598533..23598568	36	41
Ach08g445311.2	CDS=2
	Ach08g445311.2.cds.1	LG8:22224485..22224677	193	200
	Ach08g445311.2.cds.2	LG8:22225292..22225353	62	115
Ach08g451671.2	CDS=2
	Ach08g451671.2.cds.1	LG8:16715562..16715759	198	69
	Ach08g451671.2.cds.2	LG8:16715766..16715835	70	28
Ach08g463491.2	CDS=2
	Ach08g463491.2.cds.1	LG4:10726010..10726166	157	1654
	Ach08g463491.2.cds.2	LG4:10726336..10726457	122	1600
Ach08g463571.2	CDS=1
	Ach08g463571.2.cds.1	LG8:6067101..6067269	169	618
Ach08g463701.2	CDS=2
	Ach08g463701.2.cds.1	LG17:9099451..9099604	154	149
	Ach08g463701.2.cds.2	LG17:9094174..9094397	224	50
Ach08g473751.2	CDS=1
	Ach08g473751.2.cds.1	LG24:2537025..2537300	276	16
Ach09g019951.2	CDS=1
	Ach09g019951.2.cds.1	LG9:16149424..16149900	477	81
Ach09g028211.2	CDS=1
	Ach09g028211.2.cds.1	LG9:8358457..8358726	270	567
Ach09g028221.2	CDS=3
	Ach09g028221.2.cds.1	LG9:8384597..8384804	208	3211
	Ach09g028221.2.cds.2	LG9:8386045..8386100	56	2287
	Ach09g028221.2.cds.3	LG9:8386217..8386255	39	2916
Ach09g201111.1	CDS=1
	Ach09g201111.1.cds.1	LG9:8999825..8999867	43	17
Ach09g215881.2	CDS=1
	Ach09g215881.2.cds.1	LG9:13866581..13867414	834	77
Ach09g294411.2	CDS=4
	Ach09g294411.2.cds.1	LG9:14874765..14874793	29	947
	Ach09g294411.2.cds.2	LG9:14873401..14873480	80	431
	Ach09g294411.2.cds.3	LG9:14873365..14873399	35	288
	Ach09g294411.2.cds.4	LG9:14870141..14870260	120	829
Ach09g294651.2	CDS=3
	Ach09g294651.2.cds.1	LG9:14428142..14428378	237	48
	Ach09g294651.2.cds.2	LG9:14429019..14429142	124	41
	Ach09g294651.2.cds.3	LG9:14439208..14439371	164	85
Ach09g401821.2	CDS=2
	Ach09g401821.2.cds.1	LG9:13677320..13678350	1031	111
	Ach09g401821.2.cds.2	LG9:13676259..13676400	142	24
Ach09g405801.2	CDS=3
	Ach09g405801.2.cds.1	LG9:14784024..14784257	234	103
	Ach09g405801.2.cds.2	LG9:14784259..14784349	91	103
	Ach09g405801.2.cds.3	LG9:14784389..14784455	67	119
Ach09g405811.2	CDS=6
	Ach09g405811.2.cds.1	LG9:14821745..14821862	118	138
	Ach09g405811.2.cds.2	LG9:14819923..14820021	99	322
	Ach09g405811.2.cds.3	LG9:14819748..14819814	67	601
	Ach09g405811.2.cds.4	LG9:14818075..14818208	134	290
	Ach09g405811.2.cds.5	LG9:14812130..14812366	237	193
	Ach09g405811.2.cds.6	LG9:14811355..14811425	71	139
Ach09g452021.2	CDS=2
	Ach09g452021.2.cds.1	LG9:9032619..9032728	110	119
	Ach09g452021.2.cds.2	LG9:9032839..9032983	145	146
Ach09g473281.2	CDS=1
	Ach09g473281.2.cds.1	LG9:12318257..12318469	213	701
Ach10g083171.2	CDS=2
	Ach10g083171.2.cds.1	LG10:15212711..15213028	318	2906
	Ach10g083171.2.cds.2	LG10:15210017..15210622	606	2546
Ach10g083371.2	CDS=4
	Ach10g083371.2.cds.1	LG10:15534236..15534358	123	38
	Ach10g083371.2.cds.2	LG10:15533713..15534089	377	88
	Ach10g083371.2.cds.3	LG10:15532636..15532994	359	100
	Ach10g083371.2.cds.4	LG10:15532473..15532495	23	70
Ach10g083571.2	CDS=3
	Ach10g083571.2.cds.1	LG10:15297801..15298156	356	229
	Ach10g083571.2.cds.2	LG10:15298295..15298503	209	231
	Ach10g083571.2.cds.3	LG10:15300573..15300721	149	298
Ach10g083721.1	CDS=1
	Ach10g083721.1.cds.1	LG10:15636056..15636418	363	13
Ach10g083811.1	CDS=1
	Ach10g083811.1.cds.1	LG10:15107172..15107717	546	91
Ach10g118791.2	CDS=4
	Ach10g118791.2.cds.1	LG19:8656931..8657045	115	71
	Ach10g118791.2.cds.2	LG19:8654840..8655250	411	100
	Ach10g118791.2.cds.3	LG19:8654610..8654767	158	124
	Ach10g118791.2.cds.4	LG19:8653404..8653702	299	146
Ach10g118791.2	CDS=3
	Ach10g118791.2.cds.1	LG29:12488320..12488707	388	1840
	Ach10g118791.2.cds.2	LG29:12488781..12488938	158	1840
	Ach10g118791.2.cds.3	LG29:12489840..12490138	299	1865
Ach10g189691.2	CDS=1
	Ach10g189691.2.cds.1	LG10:853369..853869	501	213
Ach10g189701.1	CDS=1
	Ach10g189701.1.cds.1	LG10:850640..851053	414	79
Ach10g372821.2	CDS=1
	Ach10g372821.2.cds.1	LG23:26892085..26892444	360	91
Ach10g372821.2	CDS=1
	Ach10g372821.2.cds.1	LG27:17899594..17899860	267	107
Ach10g372831.2	CDS=5
	Ach10g372831.2.cds.1	LG10:3915988..3916741	754	461
	Ach10g372831.2.cds.2	LG10:3909525..3910191	667	168
	Ach10g372831.2.cds.3	LG10:3907886..3908324	439	90
	Ach10g372831.2.cds.4	LG10:3907449..3907571	123	231
	Ach10g372831.2.cds.5	LG10:3907318..3907383	66	95
Ach10g400591.2	CDS=1
	Ach10g400591.2.cds.1	LG16:21125088..21125426	339	16
Ach10g400601.2	CDS=1
	Ach10g400601.2.cds.1	LG16:21124524..21124907	384	16
Ach10g400601.2	CDS=1
	Ach10g400601.2.cds.1	LG21:4024771..4025151	381	639
Ach10g405671.2	CDS=1
	Ach10g405671.2.cds.1	LG20:7629473..7629691	219	3926
Ach10g405671.2	CDS=2
	Ach10g405671.2.cds.1	LG29:9317885..9317989	105	180
	Ach10g405671.2.cds.2	LG29:9317781..9317882	102	212
Ach10g405701.2	CDS=1
	Ach10g405701.2.cds.1	LG10:7053172..7053441	270	99
Ach10g412211.2	CDS=1
	Ach10g412211.2.cds.1	LG27:3770862..3771243	382	661
Ach10g432441.2	CDS=1
	Ach10g432441.2.cds.1	LG16:13857834..13858163	330	14246
Ach10g438671.2	CDS=1
	Ach10g438671.2.cds.1	LG10:454865..455338	474	35
Ach10g438721.2	CDS=1
	Ach10g438721.2.cds.1	LG10:840157..840447	291	73
Ach10g439331.2	CDS=2
	Ach10g439331.2.cds.1	LG28:3103529..3103561	33	985
	Ach10g439331.2.cds.2	LG28:3102813..3103415	603	997
Ach10g439331.2	CDS=2
	Ach10g439331.2.cds.1	LG8:3208982..3209014	33	1967
	Ach10g439331.2.cds.2	LG8:3208266..3208868	603	1938
Ach11g100411.2	CDS=3
	Ach11g100411.2.cds.1	LG11:12232701..12232853	153	81
	Ach11g100411.2.cds.2	LG11:12232981..12233124	144	101
	Ach11g100411.2.cds.3	LG11:12234348..12234578	231	104
Ach11g100881.2	CDS=1
	Ach11g100881.2.cds.1	LG11:12119498..12119821	324	11
Ach11g124541.2	CDS=4
	Ach11g124541.2.cds.1	LG11:8302874..8302945	72	306
	Ach11g124541.2.cds.2	LG11:8303124..8303318	195	278
	Ach11g124541.2.cds.3	LG11:8305419..8305617	199	365
	Ach11g124541.2.cds.4	LG11:8305918..8306123	206	178
Ach11g124611.1	CDS=1
	Ach11g124611.1.cds.1	LG11:7912888..7913445	558	17
Ach11g124611.1	CDS=2
	Ach11g124611.1.cds.1	LG22:6776597..6776837	241	1593
	Ach11g124611.1.cds.2	LG22:6776840..6777150	311	1613
Ach11g124611.1	CDS=1
	Ach11g124611.1.cds.1	LG8:6521281..6521838	558	289
Ach11g126301.2	CDS=3
	Ach11g126301.2.cds.1	LG20:14449727..14449891	165	62
	Ach11g126301.2.cds.2	LG20:14449276..14449417	142	32
	Ach11g126301.2.cds.3	LG20:14448682..14449184	503	16
Ach11g126301.2	CDS=3
	Ach11g126301.2.cds.1	LG25:7626942..7627106	165	103
	Ach11g126301.2.cds.2	LG25:7626491..7626632	142	83
	Ach11g126301.2.cds.3	LG25:7625897..7626399	503	84
Ach11g128261.2	CDS=1
	Ach11g128261.2.cds.1	LG11:10477581..10478000	420	25
Ach11g128261.2	CDS=3
	Ach11g128261.2.cds.1	LG17:15547436..15547448	13	20
	Ach11g128261.2.cds.2	LG17:15547451..15547452	2	19
	Ach11g128261.2.cds.3	LG17:15547539..15547565	27	17
Ach11g134581.2	CDS=1
	Ach11g134581.2.cds.1	LG11:8439823..8440272	450	40
Ach11g262481.2	CDS=1
	Ach11g262481.2.cds.1	LG11:5093295..5093687	393	399
Ach11g275451.2	CDS=2
	Ach11g275451.2.cds.1	LG1:10300235..10300303	69	71
	Ach11g275451.2.cds.2	LG1:10300415..10300630	216	76
Ach11g275451.2	CDS=4
	Ach11g275451.2.cds.1	LG2:7309048..7309116	69	1710
	Ach11g275451.2.cds.2	LG2:7308715..7308936	222	1727
	Ach11g275451.2.cds.3	LG2:3838226..3838294	69	86
	Ach11g275451.2.cds.4	LG2:3838406..3838621	216	143
Ach11g275451.2	CDS=1
	Ach11g275451.2.cds.1	LG22:1758212..1758403	192	37
Ach11g275451.2	CDS=2
	Ach11g275451.2.cds.1	LG9:11997982..11998050	69	103
	Ach11g275451.2.cds.2	LG9:11997649..11997870	222	173
Ach11g284211.1	CDS=1
	Ach11g284211.1.cds.1	LG11:3511648..3511911	264	36
Ach11g389191.1	CDS=1
	Ach11g389191.1.cds.1	LG11:64486..64824	339	174
Ach11g393741.2	CDS=2
	Ach11g393741.2.cds.1	LG11:6241170..6241547	378	216
	Ach11g393741.2.cds.2	LG11:6240007..6240252	246	124
Ach11g393861.2	CDS=2
	Ach11g393861.2.cds.1	LG11:5462262..5462460	199	67
	Ach11g393861.2.cds.2	LG11:5465425..5465612	188	60
Ach11g393931.2	CDS=1
	Ach11g393931.2.cds.1	LG11:5098649..5098951	303	393
Ach11g403991.2	CDS=3
	Ach11g403991.2.cds.1	LG6:9719092..9719287	196	371
	Ach11g403991.2.cds.2	LG6:9718462..9718537	76	318
	Ach11g403991.2.cds.3	LG6:9718234..9718369	136	318
Ach11g404101.2	CDS=1
	Ach11g404101.2.cds.1	LG4:2988557..2988838	282	1316
Ach11g404871.2	CDS=1
	Ach11g404871.2.cds.1	LG18:730303..730686	384	15
Ach11g404881.2	CDS=3
	Ach11g404881.2.cds.1	LG18:729916..730046	131	24
	Ach11g404881.2.cds.2	LG18:729240..729831	592	23
	Ach11g404881.2.cds.3	LG18:729125..729139	15	20
Ach11g425171.2	CDS=1
	Ach11g425171.2.cds.1	LG11:12307546..12307836	291	57
Ach11g429281.2	CDS=1
	Ach11g429281.2.cds.1	LG11:8302404..8302775	372	290
Ach11g429291.2	CDS=3
	Ach11g429291.2.cds.1	LG11:8301326..8301474	149	12
	Ach11g429291.2.cds.2	LG11:8301565..8301646	82	174
	Ach11g429291.2.cds.3	LG11:8301817..8302044	228	263
Ach11g429351.2	CDS=3
	Ach11g429351.2.cds.1	LG11:8152868..8153162	295	526
	Ach11g429351.2.cds.2	LG11:8153344..8153406	63	518
	Ach11g429351.2.cds.3	LG11:8154075..8154314	240	518
Ach11g429361.2	CDS=2
	Ach11g429361.2.cds.1	LG11:8151526..8151691	166	519
	Ach11g429361.2.cds.2	LG11:8151206..8151447	242	520
Ach11g429381.2	CDS=1
	Ach11g429381.2.cds.1	LG11:7966669..7966989	321	12
Ach11g429411.2	CDS=1
	Ach11g429411.2.cds.1	LG11:7880454..7880714	261	89
Ach11g429431.2	CDS=2
	Ach11g429431.2.cds.1	LG28:1505226..1505330	105	88
	Ach11g429431.2.cds.2	LG28:1505433..1505552	120	87
Ach11g430831.2	CDS=1
	Ach11g430831.2.cds.1	LG2:3614492..3614818	327	3235
Ach11g430831.2	CDS=1
	Ach11g430831.2.cds.1	LG9:11924260..11924586	327	3414
Ach12g012281.2	CDS=1
	Ach12g012281.2.cds.1	LG12:14359523..14359867	345	12
Ach12g061951.1	CDS=1
	Ach12g061951.1.cds.1	LG12:11611074..11611403	330	45
Ach12g071421.2	CDS=2
	Ach12g071421.2.cds.1	LG12:12207843..12208160	318	143
	Ach12g071421.2.cds.2	LG12:12207260..12207739	480	134
Ach12g124361.2	CDS=2
	Ach12g124361.2.cds.1	LG12:3435611..3435850	240	112
	Ach12g124361.2.cds.2	LG12:3435495..3435533	39	93
Ach12g126521.2	CDS=3
	Ach12g126521.2.cds.1	LG12:2773265..2773386	122	366
	Ach12g126521.2.cds.2	LG12:2773200..2773261	62	346
	Ach12g126521.2.cds.3	LG12:2770923..2771071	149	41
Ach12g126531.1	CDS=1
	Ach12g126531.1.cds.1	LG12:2767001..2767207	207	155
Ach12g126691.2	CDS=1
	Ach12g126691.2.cds.1	LG12:2540746..2541093	348	39
Ach12g157151.1	CDS=1
	Ach12g157151.1.cds.1	LG12:12947607..12947846	240	19
Ach12g167301.2	CDS=2
	Ach12g167301.2.cds.1	LG12:1077476..1077573	98	22
	Ach12g167301.2.cds.2	LG12:1075686..1075791	106	102
Ach12g339931.2	CDS=1
	Ach12g339931.2.cds.1	LG12:17652006..17652356	351	16
Ach12g339931.2	CDS=1
	Ach12g339931.2.cds.1	LG20:9972310..9972342	33	12
Ach12g383211.2	CDS=1
	Ach12g383211.2.cds.1	LG12:3872002..3872340	339	25
Ach12g395281.2	CDS=1
	Ach12g395281.2.cds.1	LG12:5568092..5568586	495	175
Ach12g395311.2	CDS=1
	Ach12g395311.2.cds.1	LG12:5951047..5951448	402	33
Ach12g420851.2	CDS=1
	Ach12g420851.2.cds.1	LG12:2029482..2029880	399	784
Ach12g421441.2	CDS=2
	Ach12g421441.2.cds.1	LG12:12536374..12536525	152	278
	Ach12g421441.2.cds.2	LG12:12536601..12536691	91	53
Ach12g434391.2	CDS=1
	Ach12g434391.2.cds.1	LG12:12980071..12980292	222	38
Ach12g434391.2	CDS=1
	Ach12g434391.2.cds.1	LG27:16434248..16434466	219	11
Ach12g436021.2	CDS=3
	Ach12g436021.2.cds.1	LG12:1009684..1009886	203	76
	Ach12g436021.2.cds.2	LG12:1010005..1010069	65	79
	Ach12g436021.2.cds.3	LG12:1016857..1016927	71	57
Ach12g439601.2	CDS=2
	Ach12g439601.2.cds.1	LG12:3900141..3900331	191	298
	Ach12g439601.2.cds.2	LG12:3900435..3900450	16	129
Ach12g439601.2	CDS=1
	Ach12g439601.2.cds.1	LG20:13444975..13445163	189	1276
Ach12g457511.2	CDS=5
	Ach12g457511.2.cds.1	LG12:7510457..7510547	91	942
	Ach12g457511.2.cds.2	LG12:7509726..7509803	78	1073
	Ach12g457511.2.cds.3	LG12:7509028..7509581	554	1034
	Ach12g457511.2.cds.4	LG12:7506185..7506252	68	721
	Ach12g457511.2.cds.5	LG12:7501541..7501733	193	699
Ach13g017861.1	CDS=1
	Ach13g017861.1.cds.1	LG13:17238439..17238729	291	25
Ach13g035071.2	CDS=1
	Ach13g035071.2.cds.1	LG13:9428230..9428469	240	15614
Ach13g106581.1	CDS=1
	Ach13g106581.1.cds.1	LG13:725188..725421	234	350
Ach13g129221.2	CDS=2
	Ach13g129221.2.cds.1	LG16:737518..737733	216	14
	Ach13g129221.2.cds.2	LG16:737427..737516	90	11
Ach13g143601.1	CDS=1
	Ach13g143601.1.cds.1	LG13:1258384..1258656	273	471
Ach13g144131.2	CDS=1
	Ach13g144131.2.cds.1	LG13:2215719..2216078	360	19
Ach13g146681.1	CDS=1
	Ach13g146681.1.cds.1	LG13:12216732..12217232	501	56
Ach13g146791.2	CDS=2
	Ach13g146791.2.cds.1	LG13:12560098..12560376	279	202
	Ach13g146791.2.cds.2	LG13:12561429..12561707	279	160
Ach13g190211.2	CDS=2
	Ach13g190211.2.cds.1	LG13:4925693..4925873	181	723
	Ach13g190211.2.cds.2	LG13:4920378..4920556	179	109
Ach13g214161.2	CDS=10
	Ach13g214161.2.cds.1	LG13:10118267..10118357	91	457
	Ach13g214161.2.cds.2	LG13:10119129..10119224	96	445
	Ach13g214161.2.cds.3	LG13:10120126..10120180	55	432
	Ach13g214161.2.cds.4	LG13:10121360..10121459	100	442
	Ach13g214161.2.cds.5	LG13:10123791..10124004	214	405
	Ach13g214161.2.cds.6	LG13:10125075..10125219	145	459
	Ach13g214161.2.cds.7	LG13:10125315..10125352	38	528
	Ach13g214161.2.cds.8	LG13:10127238..10128216	979	636
	Ach13g214161.2.cds.9	LG13:10128316..10128365	50	540
	Ach13g214161.2.cds.10	LG13:10128440..10128669	230	501
Ach13g214331.1	CDS=2
	Ach13g214331.1.cds.1	LG13:10496253..10496403	151	290
	Ach13g214331.1.cds.2	LG13:10497325..10497566	242	177
Ach13g229551.2	CDS=1
	Ach13g229551.2.cds.1	LG13:19399471..19399959	489	160
Ach13g229631.2	CDS=1
	Ach13g229631.2.cds.1	LG13:19267564..19267786	223	31
Ach13g307591.1	CDS=1
	Ach13g307591.1.cds.1	LG13:15071988..15072641	654	52
Ach13g307701.1	CDS=2
	Ach13g307701.1.cds.1	LG13:15217489..15217757	269	189
	Ach13g307701.1.cds.2	LG13:15217332..15217485	154	158
Ach13g307761.2	CDS=1
	Ach13g307761.2.cds.1	LG13:15054786..15055154	369	230
Ach13g329531.1	CDS=1
	Ach13g329531.1.cds.1	LG13:6646092..6646385	294	397
Ach13g329561.2	CDS=1
	Ach13g329561.2.cds.1	LG13:6657012..6657245	234	236
Ach13g349311.1	CDS=1
	Ach13g349311.1.cds.1	LG13:2968872..2969150	279	25
Ach13g350891.2	CDS=1
	Ach13g350891.2.cds.1	LG13:3156279..3156659	381	15
Ach13g352471.1	CDS=1
	Ach13g352471.1.cds.1	LG13:8505447..8505872	426	19
Ach13g383641.1	CDS=1
	Ach13g383641.1.cds.1	LG13:6244733..6245014	282	161
Ach13g390211.2	CDS=4
	Ach13g390211.2.cds.1	LG13:2711568..2711828	261	35
	Ach13g390211.2.cds.2	LG13:2708568..2708668	101	28
	Ach13g390211.2.cds.3	LG13:2708156..2708436	281	32
	Ach13g390211.2.cds.4	LG13:2707631..2707689	59	29
Ach13g394321.2	CDS=2
	Ach13g394321.2.cds.1	LG13:4309469..4309581	113	7522
	Ach13g394321.2.cds.2	LG13:4311822..4312106	285	175
Ach13g394381.2	CDS=1
	Ach13g394381.2.cds.1	LG13:4089407..4089751	345	160
Ach13g413561.2	CDS=1
	Ach13g413561.2.cds.1	LG13:6356510..6356824	315	107
Ach13g413691.2	CDS=5
	Ach13g413691.2.cds.1	LG13:5693186..5693271	86	10
	Ach13g413691.2.cds.2	LG13:5693571..5693769	199	13
	Ach13g413691.2.cds.3	LG13:5871991..5871997	7	38
	Ach13g413691.2.cds.4	LG13:5871753..5871764	12	20
	Ach13g413691.2.cds.5	LG13:5871544..5871680	137	22
Ach13g430351.2	CDS=2
	Ach13g430351.2.cds.1	LG16:737518..737733	216	14
	Ach13g430351.2.cds.2	LG16:737427..737516	90	11
Ach13g432511.2	CDS=2
	Ach13g432511.2.cds.1	LG13:12677629..12677679	51	411
	Ach13g432511.2.cds.2	LG13:12676354..12676605	252	13
Ach13g440171.2	CDS=2
	Ach13g440171.2.cds.1	LG13:14751487..14751718	232	12
	Ach13g440171.2.cds.2	LG13:14752805..14752989	185	10
Ach13g445831.2	CDS=1
	Ach13g445831.2.cds.1	LG13:19238210..19238899	690	13
Ach13g457451.2	CDS=4
	Ach13g457451.2.cds.1	LG13:5370146..5370357	212	260
	Ach13g457451.2.cds.2	LG13:5361080..5361140	61	236
	Ach13g457451.2.cds.3	LG13:5360923..5360981	59	240
	Ach13g457451.2.cds.4	LG13:5360816..5360843	28	256
Ach13g458741.2	CDS=7
	Ach13g458741.2.cds.1	LG13:15178620..15178930	311	853
	Ach13g458741.2.cds.2	LG13:15178352..15178616	265	1188
	Ach13g458741.2.cds.3	LG13:15176637..15176684	48	1527
	Ach13g458741.2.cds.4	LG13:15173933..15174037	105	2155
	Ach13g458741.2.cds.5	LG13:15172286..15172386	101	3637
	Ach13g458741.2.cds.6	LG13:15167926..15168037	112	2140
	Ach13g458741.2.cds.7	LG13:15167323..15167457	135	1059
Ach14g027301.2	CDS=5
	Ach14g027301.2.cds.1	LG14:13158284..13158503	220	710
	Ach14g027301.2.cds.2	LG14:13158645..13158754	110	698
	Ach14g027301.2.cds.3	LG14:13160117..13160225	109	751
	Ach14g027301.2.cds.4	LG14:13160316..13160392	77	749
	Ach14g027301.2.cds.5	LG14:13161654..13161773	120	780
Ach14g331701.1	CDS=2
	Ach14g331701.1.cds.1	LG14:14507846..14507923	78	10
	Ach14g331701.1.cds.2	LG14:14508741..14509019	279	10
Ach14g331701.1	CDS=2
	Ach14g331701.1.cds.1	LG7:5761333..5761410	78	24
	Ach14g331701.1.cds.2	LG7:5762138..5762416	279	29
Ach14g382331.1	CDS=1
	Ach14g382331.1.cds.1	LG14:17567407..17567754	348	39
Ach14g391181.2	CDS=3
	Ach14g391181.2.cds.1	LG14:14387723..14387815	93	40
	Ach14g391181.2.cds.2	LG14:14386693..14386808	116	117
	Ach14g391181.2.cds.3	LG14:14386165..14386186	22	99
Ach14g435541.2	CDS=1
	Ach14g435541.2.cds.1	LG14:15244029..15244247	219	134
Ach14g437591.2	CDS=1
	Ach14g437591.2.cds.1	LG14:11283395..11283961	567	53
Ach14g441501.2	CDS=7
	Ach14g441501.2.cds.1	LG14:6055265..6055352	88	559
	Ach14g441501.2.cds.2	LG14:6056798..6056899	102	518
	Ach14g441501.2.cds.3	LG14:6059384..6059460	77	632
	Ach14g441501.2.cds.4	LG14:6059813..6059952	140	465
	Ach14g441501.2.cds.5	LG14:6060237..6060330	94	518
	Ach14g441501.2.cds.6	LG14:6060436..6060497	62	558
	Ach14g441501.2.cds.7	LG14:6067260..6067362	103	688
Ach14g460401.2	CDS=2
	Ach14g460401.2.cds.1	LG14:5327219..5327463	245	30
	Ach14g460401.2.cds.2	LG14:5327134..5327215	82	35
Ach14g469111.2	CDS=2
	Ach14g469111.2.cds.1	LG12:10853885..10854218	334	15
	Ach14g469111.2.cds.2	LG12:10855014..10855168	155	12
Ach14g469111.2	CDS=1
	Ach14g469111.2.cds.1	LG17:3161973..3161978	6	11
Ach14g469121.2	CDS=2
	Ach14g469121.2.cds.1	LG14:17507795..17508066	272	14
	Ach14g469121.2.cds.2	LG14:17506625..17506727	103	204
Ach14g469131.2	CDS=1
	Ach14g469131.2.cds.1	LG14:17498345..17499007	663	117
Ach14g469151.2	CDS=3
	Ach14g469151.2.cds.1	LG14:17439134..17439263	130	173
	Ach14g469151.2.cds.2	LG14:17443333..17443487	155	170
	Ach14g469151.2.cds.3	LG14:17443626..17443886	261	167
Ach14g469161.2	CDS=1
	Ach14g469161.2.cds.1	LG14:17380251..17380562	312	66
Ach15g002311.1	CDS=1
	Ach15g002311.1.cds.1	LG15:7513123..7513692	570	22
Ach15g002311.1	CDS=1
	Ach15g002311.1.cds.1	LG8:3208476..3209042	567	1948
Ach15g002661.2	CDS=1
	Ach15g002661.2.cds.1	LG15:6615727..6616068	342	90
Ach15g109211.2	CDS=1
	Ach15g109211.2.cds.1	LG15:8536099..8536443	345	3748
Ach15g109481.2	CDS=1
	Ach15g109481.2.cds.1	LG15:8482901..8483428	528	2127
Ach15g109561.2	CDS=1
	Ach15g109561.2.cds.1	LG15:8678535..8679164	630	102
Ach15g111411.1	CDS=2
	Ach15g111411.1.cds.1	LG15:14562441..14562565	125	34
	Ach15g111411.1.cds.2	LG15:14562866..14563037	172	39
Ach15g111681.2	CDS=1
	Ach15g111681.2.cds.1	LG15:14958197..14958448	252	2059
Ach15g111681.2	CDS=1
	Ach15g111681.2.cds.1	LG8:24661352..24661603	252	43
Ach15g142901.1	CDS=1
	Ach15g142901.1.cds.1	LG15:15798786..15799097	312	86
Ach15g184471.2	CDS=1
	Ach15g184471.2.cds.1	LG15:213625..213879	255	203
Ach15g184511.2	CDS=4
	Ach15g184511.2.cds.1	LG15:158392..158419	28	67
	Ach15g184511.2.cds.2	LG15:156553..156713	161	83
	Ach15g184511.2.cds.3	LG15:156280..156358	79	62
	Ach15g184511.2.cds.4	LG15:153813..153952	140	93
Ach15g219451.2	CDS=1
	Ach15g219451.2.cds.1	LG15:12190622..12192292	1671	318
Ach15g219531.1	CDS=2
	Ach15g219531.1.cds.1	LG15:12363220..12363555	336	30
	Ach15g219531.1.cds.2	LG15:12364326..12364619	294	32
Ach15g219541.2	CDS=2
	Ach15g219541.2.cds.1	LG15:12365196..12365580	385	38
	Ach15g219541.2.cds.2	LG15:12365583..12365596	14	30
Ach15g219611.2	CDS=8
	Ach15g219611.2.cds.1	LG15:12562405..12562464	60	474
	Ach15g219611.2.cds.2	LG15:12564134..12564216	83	509
	Ach15g219611.2.cds.3	LG15:12567825..12567876	52	490
	Ach15g219611.2.cds.4	LG15:12570920..12570988	69	466
	Ach15g219611.2.cds.5	LG15:12573167..12573223	57	500
	Ach15g219611.2.cds.6	LG15:12576175..12576310	136	385
	Ach15g219611.2.cds.7	LG15:12576400..12576496	97	375
	Ach15g219611.2.cds.8	LG15:12577738..12577855	118	495
Ach15g228071.1	CDS=1
	Ach15g228071.1.cds.1	LG15:5075143..5075466	324	13
Ach15g292381.2	CDS=3
	Ach15g292381.2.cds.1	LG15:1271730..1271836	107	58
	Ach15g292381.2.cds.2	LG15:1273037..1273294	258	36
	Ach15g292381.2.cds.3	LG15:1273520..1273712	193	36
Ach15g306661.1	CDS=1
	Ach15g306661.1.cds.1	LG8:1123628..1124464	837	12
Ach15g314101.1	CDS=1
	Ach15g314101.1.cds.1	LG15:3762393..3763202	810	19
Ach15g314701.2	CDS=2
	Ach15g314701.2.cds.1	LG4:2272340..2272614	275	32
	Ach15g314701.2.cds.2	LG4:2272178..2272238	61	35
Ach15g392351.2	CDS=1
	Ach15g392351.2.cds.1	LG15:7512220..7513077	858	22
Ach15g392521.2	CDS=2
	Ach15g392521.2.cds.1	LG15:6582323..6582562	240	18
	Ach15g392521.2.cds.2	LG15:6583000..6583098	99	22
Ach15g392541.2	CDS=2
	Ach15g392541.2.cds.1	LG15:6616090..6616207	118	103
	Ach15g392541.2.cds.2	LG15:6616584..6616729	146	85
Ach15g392551.2	CDS=1
	Ach15g392551.2.cds.1	LG15:6617043..6617411	369	116
Ach15g398291.2	CDS=1
	Ach15g398291.2.cds.1	LG15:14657863..14658216	354	166
Ach15g398421.2	CDS=1
	Ach15g398421.2.cds.1	LG15:14344029..14344493	465	11
Ach15g412091.2	CDS=1
	Ach15g412091.2.cds.1	LG15:4786562..4786627	66	54
Ach15g412441.2	CDS=1
	Ach15g412441.2.cds.1	LG8:20748872..20749207	336	18
Ach15g412581.2	CDS=1
	Ach15g412581.2.cds.1	LG15:1768362..1768727	366	97
Ach15g418051.2	CDS=2
	Ach15g418051.2.cds.1	LG22:13960216..13960365	150	62
	Ach15g418051.2.cds.2	LG22:13958380..13958526	147	67
Ach15g427101.2	CDS=1
	Ach15g427101.2.cds.1	LG15:8484852..8485169	318	2137
Ach15g433631.2	CDS=2
	Ach15g433631.2.cds.1	LG8:3279793..3280253	461	28
	Ach15g433631.2.cds.2	LG8:3274381..3274441	61	24
Ach15g448181.2	CDS=1
[truncated: 1,064 more rows]
