# Supplementary material for: A manually annotated Actinidia chinensis var. chinensis (kiwifruit) genome highlights the challenges associated with draft genomes and gene prediction in plants
Source: BMC Genomics. 2018 Apr 16;19:257. doi: 10.1186/s12864-018-4656-3 (PMC5902842; doi:10.1186/s12864-018-4656-3)
Supplement: Supplementary file 7 — Details of sequenced cDNA’s generated. Fasta formatted sequences of 812 bidirectionally sequenced expressed sequence tag clones from A. chinensis var. chinensis used in evaluating manually annotated gene models of Red5. (FASTA 1204 kb) [file 12864_2018_4656_MOESM7_ESM.fasta]

>326664 007792CT 1115
CTCACTCATGCTCCCCTTCTCTCTCTTCTCCTTATATTCTCTGCTTTGATGGGTTTCTGAGAACTCTGCATAAGTTGCAAGGAAATTCAATCTCAACTGGGGTTGTTTTTGTTGTGACTTGTGTTGAGCGTTCCTTTATTTGTTTTTCTCTATATGGAGAAGCTCAACTTTGTTAAGAATGGTGTGCTAAGATTGCCTCCCGGGTTCCGGTTCCACCCCACCGACGAGGAGCTCGTGGATCAGTACTTGAAGCGAAAGGTGTATTCGTGCCCTTTGCCGGCCTCAATCATCCCCGAGGTCGACGTTTGCAAATCCGACCCCTGGGACTTGCCAGGGGACTCGGAGGAGGAGAGGTACTTTTTTAGTACTAAGGAAGCCAAGTACCCGAACGGGAACCGGTCGAATAGAGCGACGGGTTCCGGATACTGGAAGGCGACAGGAATAGACAAGAAAATTACGACTTCTAGGGGCAACCAAGTGGTGGGGATGAAGAAAACTCTGGTTTTTTACAGGGGGAAGCCTCCACATGGGTCTAGGACTGACTGGATCATGCACGAGTACCGCCTTGTCGATGGCGAACCACCGAAAAAAAACACAACCCAGAGTTTGGCGGAGAATTGGGTTATATGCCGAATATTTTTGAAGAAGAGAAGTACTAGGAATGAGGAGGATCATGAGAACACAAAGCCTCACAATTGTGACAAAGTTAAGATCTTGGGGAACACGACCAGGCCCGTGTTTTATGATTTTCTGGCGAAAGACAGGGCTGATTTGAACCTTGTCCCGGCCTCGTCGTCTTCAGGTTCGAGCGGGGTCACGGAGGTCTTCCCGCACGAACCCGACGACCGCGAAGAAAGCAGTAGTTGCAATAGCTTCTCCTCTTTTCGAAGAAAACCTTAGCCAGATCACCTTTGGGGAGATGTTTTTTCGGTAATTGAACTTCCAAAAATGCCCATCAAAATAACCCGTCTTAGAAGTCTGATTTTGGTCATGTAGAAACGAGATTATCAGAAGGGGAAAATACCGGCATCGACTAATATGTGGAGAACAGACGATGTAATCAAATGACAAAGTTCTGAATTAGTGAAAAATTTCTCTTTTTTAAAAAAAAAAAA
>319701 007798CT 1117
GAGTCGAGAGTCTCGAGACCAATCAGTCGTTAGGTTTCTAGAGAGAGAGTTTCGATGGCGATGCCAGTGGTGGATACGGAGTACCTGAAGCAAATCGACAAGGCTCGTCGCGATCTTCGCGCTCTCATCTCCAGCAAGAATTGCGCTCCCATCATGCTTCGCTTGGCGTGGCATGATGCTGGGACGTATGACGTTAACACTAAGACGGGAGGCCCTAATGGCTCGATCAGGAACGAGGAGGAGTACTCTCATGGCTCCAACAATGGCTTAAAGATTGCAATTGACTTTTGCGAAGAAATAAAGTCTAAACATCCAAAGATTACATATGCAGACCTTTACCAGCTTGCTGGTGTTGTGGCAGTTGAGGTCACTGGGGGTCCAACTATCAACTTTGTTCCTGGTAGGAAGGATTCAAAGATATCTCCAAAGGAAGGACGACTTCCAAATGCTACTAAAGGGGTGCCACATCTAAAGGACATATTCTACCGAATGGGGTTATCTGACAAGGATATTGTTGCACTGTCAGGGGGACACACTTTGGGAAGGGCTCATCCAGAGAGATCAGGTTTTGATGGCCCCTGGACTCGGGAGCCTCTGAAGTTTGACAATTCATATTTTGTGGAGCTGCTGAAAGGAGAATTGGATGGGTTGTTGAAACTTCCAACAGATGTAGCTTTGTTGGATGATCCTGAGTTCCGTCGTTATGTTGAACTGTATGCAAAGGATGAGGATGCATTCTTTAGAGATTATGCAGTATCACACAAGAAACTCTCCGAATTAGGGTTCACTCCCAGTTCCTTTGGTTCCAAGGCAGTTGTGAAAGACACCGCCATATTGGCACAAAGCGCCTTTGGTGTTGCCGTTGCTGCTGCTGTGGTGGTCCTGACTTACCTTTACGAAGTCCGAAAAAGATGATGTGAAGAAGGTTCCTACAATCGCTCTCTTGAATTTGTATACATCATCTGTATGAATTGTATCGAGCAATATCTTATAAAAGAGGAGCTCGCAAATTGATGTTTCATTTTGATAGTGGTTACAATAATACTCACTGTACTCCTCAAACACACTTTGCAGTTCGATGAATTAGTAGAAAGATACTTGTCTTAAAAAAAAAAAA
>319695 004872CT 1268
AGTCGCACCATTTTCAACAGCGAGACACCACCAAACCCGTACCCAACCAACCCCTCTCTCTCTCTCTCCTACTGCTACTTATCCGCTCACCCCACTCTCTCCAGTCTCCACCTTAGACTCATTCGAGAGAGAGAGAGAGAGATTTGAGGTTCTAGGGCCTTAGATTGTCCATCAATGGCGTGCATGGCTCCTTCAGCGGCTCTTCTCTCTTCTTCATCTGCCAATCCTAGGGCTTACATTTCCCTCAAATCGTCCCTCTCAAAGCCCTTCTATCAAACCCTTTCAATCCCCAATTCCTTCAATGGTTTTCGCAAATCCTTCCAGTGTCAACCCCTTCGTTTTCTCTCCTCCCGCAGATCTCACTCCCGACACAGTTTCGCTGTCAGAGCCGGTGAGCTTCCACTTGTTGGAAATACAGCACCAGACTTTGAGGCAGAGGCTGTTTTTGATCAGGAGTTCATCAAGGTTAAACTCTCAGAGTATATTGGGAAGAAATACGTTATTCTTTTCTTCTACCCTCTGGATTTCACATTCGTTTGTCCGACTGAGATCACTGCATTCAGCGACCGTTACGCAGAATTTGAGAAGATAAACACAGAAATTTTGGGTGTTTCCGTAGACAGTGTGTTCTCCCATCTTGCATGGGTGCAAACAGATAGAAAATCTGGGGGGCTTGGTGATCTAAAGTATCCACTGGTTTCTGATGTGACCAAATCAATTGCAAAGTCTTACAACGTGCTGATTCCAGATCAGGGAATTGCATTGAGGGGTCTTTTTATTATTGACAAGGAAGGAGTTATTCAGCACTCCACCATTAACAATCTTGCAATTGGTCGGAGTGTTGATGAGACATTGAGAACACTCCAGGCATTGCAGTTTGTGCAGGAGAACCCAGATGAAGTATGCCCGGCTGGCTGGAAACCCGGTGAGAAGTCCATGAAGCCCGACCCTAAGCTCAGCAAGGAATACTTTGCCGCAATATGACTGGGATAGAGCTAAACAACCAAGTTGCATCTCCTTTTGTCATTTGTAGAGAATCGTATCTAGAGAGTTTTGTTTTCATGCAATCTTACGATCTAGTCTTGTTGATGAGTTTCAAGTGGTCGTTTTGGGGAATAAAATGCAACGAACCAGATGTGCCCTGTATTTGTGCGTGACCTGTTGTTTCCCATTAGGACGGCCTTTTCACATTCTGTTGTACCAAACTTGCAAACCGCAGTTTACAAATTCAATGTGAGATTCTTATCTGAACTGTGAAAAAAAAAAAA
>329107 006795CT 671
CTCGGAACAAGCCATGGCGAAAAAAGCTTCGAAGTCTCGAAAATCTGTTTCAGTCGTTTCAGCTTCAGCGTCCGCCGAAAACTCCACAAATGGGAAAATGGTGCTGAAGGTAAAATCGACGGAGAAGATGAAGAAGGGCACGCAACAGAGCAGACCCAAGTCGACGAGCAAGCCCAAAACGACGCCGAAGGGGAAGGCGGCGAAATTGGACGCCAAGAAACCCAAGAAACCCCCCACTGCTTTCTTCTACTTCTTGGAGGATTTTCGTAAAGAGTTCCAAGAACAGAACCCAGGTGTCAAATCAATGCGTGATATTGGCAAAGCTTGCGGAGAGAAGTGGAAAACGATGACATATGAGGAGAAGGTACAGTACTACGATGTAGCCACGGAGAAACGAGCGGGGTTTGATAGGGCCATGGTGGATTATAACAGGAGGATGGAAAGCGGAGAGGATCAAGAAAGTGAGAACTCCGAGTTTGATGAATAGGGCTGTTAGGTTTATTTGTTTCGGGAAGGAACATTTAAGCAGGAATAGCATGAATTGGGAAATCAATTGTGTATATTATTTCATGGGGTCTTGTAGAGTCTTAACCATTGGAACTCCACATTTTTATCATCTTTATGTAAATTACTGTTTGGAAATTGCATTTGATGTGATCAAAAAAAAAAAA
>325966 002856CT 2273
CGCAGATTCTCAACTCCTCCCAGGCAAAACCTAGCTGGTTTTGGGCTTTGTTTGGTTGATTCACAAAACCAACAGATGTTTTTGTTCTTTTACTAACATCAAGAACGAACACATGAATGCCTAGAAAACCATCATGTGGTTCTGGGATCTGATTAAGTGATGGGTTTTCTTCCATGAGAGAGAGAGAGGTTTAAGATGGCTTCCGGGGGAGTGAGAGACAACCTGAGAAAACAGCTTGCTGTGGCTGTTAGAAGCATTCAGTGGAGCTATGCAATCTTCTGGTCCATTTCATCAACACAGCCAGGGGTATTGGAATGGGGAGATGGGTACTATAATGGGGATATCAAAACAAGAAAAACAGTTCAAGCCGAGGAATTTAACGCCAACCAAATAAGGTTACAGAGGAGTGAGCAACTGAGGGAGCTTTTCGAGTCTCTCTTGGCTGGCGAGAGCAGCCCACAAGCTAGAAGGCCTTCGGCTTCATTATCCCCAGAAGACCTCACCCACACAGAGTGGTACTACTTGGTTTGCATGTCATTCGAGTTCAATATCGGCCAAGGGCTTCCGGGAAGAACATTAGCAGAAGGTCGACCCATCTGGCTATGTAACGCCCATTGTGCCGATAACAAATCGTTCTGTCGCTCTCTGCTGGCAAAAAGTGCATCGATTCAGACTGTGGTATGCTTTCCATTTATGGGAGGTGTCATTGAGCTGGGCATAACTGAGCTGGTTATGGAAGAGCCCGGTCTCATCCAGCACATTAAAGCTTCCTTCTTGGAGATCCCATACCAAATTGTTTCCAAAGGAAATGCAAGAAATGAGAAACACCTTGTTGGATGTGAAGAGGTAGAAGTTTGTTCTCCACATAGCAGCTCAAACCGGGTAGTGCTTAATGATCAGCAGGCAGAGGATCGATCTCAAAAACGAAGTTGGCAATTCAAAGTCGATGATGAAGTGAGCAATTGTGTGCACGATTCCATGAGTTCAAGCGCTAAAACCGAAAAGATTAGCGCAATTCCAAAGAAAGAGAAGGAAAATGACGGTTGTCTTCTGAAACTTCCAGAAGACAACCCGATGAAACTCACTTCATTGGGAGTTCAAGCCGATGAAGTCCACTATTTAAAGGTTCTTACAAATCTTTTTAAGGACTCCCATCAATTGATTTTGGGATCAAGTTTCCAAAAATGTAATAAAGAGTCCAGATTTATTAGCTGGAAGAAAGGATGTTTTGTGGGTACTAAGATGCCTCGAATTGGAACCCCACAAAGATTATTAAAGAAAGTACTCTTGCTTGACTCCCGGGAAGATAATGATAGAAGACAGAGACTTTGGAGATCGAAGGTCGATGACATTGACTCAAAAAAACATGTACTGTCCGAGAGGAGACGAAGGGAGAAAATAGACAAGAGGTTTTCGATTCTTGGATCGTTGGTTCCTTCAACTGGCAAGGTTGATCAAGTGTCCATACTTGAGAACACAATCGAACGCCTAAAGGAGCTCAAAAGAAGGGTCGAAAAGTTGGAATCTTGCAGGGAGGTTATAGAGGTAGAAGAAGTAATAAAAAGAAGCAAACCACGAGATACCGCAGAGAGGATATCTGATAAGTACAGGGATAATACCAAAACGAATCATTTGATGAACAAGAGGAAAGCCTGTGAGATTGATGAAATGGAGCCCGAGATCAACCAGGTCCGAGTGAAAGACAGTGTAACTGATAATGTAAGTGTCAGTGTGGTTGAGAAGGATGTTGTGATTGAGATTGGATGCCCTTGGAGGGAGTTTTTGCTGCTAGAAATTATGGATTCAATGAGGCAACTCCAATTAGATTCTCACTCAGTTCAATCAACCAACACTGATGGGATTCTCAACCTAACCATCAAATCTAAGGTCCAAGGATCAACAGTTGCATCCGCGGAAACTACAAGACAAGCCCTTCAGAGAGTGGTCCAAAAGTGTCGAAGATCAGATCATTTTCATACTGACAAATGACAGTTCTGGAGTTGTTTTGAGTTTGATTTCTTCAAATTTACGATTAGATCGATCTCTAAAGCTGTGTTTGGATCAAGGATTTTTGAAGGAATTTGTAGTGAGAAAATAAAAGCTAAGGGAAACACGCCTTCAATCTATCAAGGTAATCCCTCGCATTTTTTTTTCGCTCCACAAATTCTTATCCAAATACAGCTTAGAATGTTAACAAAAGTCTTGTGTTTTTCTTACCAAGTAGGGTAATCAAATAAAGTGAATAACTATTTCTTTTACACAAAAAAAAAAAA
>328462 008401CT 1172
ATCGACCCAACCGTACCATCACCTGACGCTCTCACCCCACAGCCGGCGAAGCCCTTTCTCTCCTCACCCAATTCCACCACCAACAGTAAACAGCTTACTCAATGGGCGACAGCGACGGAGGCTTCTCCGATCCTCCGGCTCCGGCGACTGCGACGCACACGCCATCTTCGGTACCGGTACGGGAGGACTGCTGGTCGGAGGACGCCACGGGTACGCTTGTCGAGGCTTGGGGCGGCCGTTACGTCGAGCTCAACCGCGGCAACCTCCGTCAGAAACACTGGCAGGAGGTGGCCGACGCCGTCAACGCTTGCCATGGCCACCTCTGGAAGGCTCGTCGAACCGATATCCAGTGTAAGAACCGAATCGACACACTGAAGAAGAAGTACAAGATCGAGAAGGCTAGGGTTTCCGAATCCAACGGCAGATACACAAGTAAGTGGCCTTTCTTCGTTCGCCTCGATTCGCTCATCGGCTCCTTGTATAAGCCCTCGCCGCCGCTCACGGCGTCGCACCGTAAAACGCCGCTGGCGCTCCCTCCGTCGCCGTCCTCCGTCCCCGTCGGTCCCCGGTCTAAGCGGCCGGCGGGGAAGGCGGTGGATTCTTCTTTTTTCCGGCGGAATTTCGCGGTGGTGGCGGCGGCTGCGGAGGAGGCGGAGGAGAGGTCGAGTGCGGGGGATGGTGAGAGGAGCGGCCCGGAGTGGTTTGGGAAGCTAGCAGAGGCGATTGAGAGGCTTGGGGAGATATACGAGAGAGTAGAGGAGGCGAAACAGATTCAGATGATTGAGCTGGAGAAGCAGAGAATGAAGTTTGCTAAAGATTTGGAGATTCAGAGGATGAAGTTGTTCATGGATTCGCAGATTCAGCTCAAAAAGATTAAGCGGGCCAAACAAAGTTCGGAATCTGACAGTTATTTGTAGATGGTCATGTTGGAGAACTCTTTTCAAGCGATGCTGATCTTATCAGAAGGTATAGATAGATTTCTGTTTAGCCCCAAACACATACTGATTTTGCAGAAGAAAATATCATATGAATGTTAGGCCATGAACAGCGAATTATATTTTGTGCGTGTTGATAGTATTTCCTTGTTTGTGAACCCTAGCTTATTTCTTTTTGCTGTTGGGAAACCACAGGAGTGTGGATATGGAGGGTTGTTTCCTTGAGAAAAAAAAAAA
>328461 008461CT 1301
ATTGCCACAGAACCTTTTGTTTTGATACATGCCGTAGAAACTAAGCAAGTACCCCTATTGAATGTATATACTCGAATGCCTTTGAAAGAATCGGTGCAGATACATCCACAATGGACGATTCTTTAAATTTTTCTTTTCTCAAGCGAAAGCTTCAAAGAAATTTATTGGTGGTGTGAAGTCCTTTGGTTGCTCTCAAATTTGCTGGACGTGATTTTCATTGTTCAGAAGCAGTCCTATCGGAGGATGATTTCCTAGCGTTGCCATTACCTGCGGATCATGGAACACAATTTGACAATAAAGACGTACATGGCCATCATGGCCGAGAGGGACGCTGCGATACGAGAAAGGAATATGGCACTAGACGAGAGGCGAAGAGCCTTTGCCGAGCGAGACATGGTGATGCTGCAGCGAGACGCTGCAATTGCAGAGCGGAATACTGCTATAGAGGAACGGGACAGGGTCCTTGCTGCCCTCCAATTCCGGGAGAGTTCCGTGAACGAGAATTACATGTCTCCTCATTCACCCAAAGATGAAATTGTACGCAAAGGGAAGCACCTCCACCACCAATACCAAGTTCATTCCACACCTCACTTGGCTGAAACCACATATGACCCAAGTGAAATTCCGTCAAGCAGTCCCTTCCAAAGTACAGGAGTTGCTTCCAATACTGCCAAGCCCCGGAAGGTGAAGCAACCAAAGGAGATCAAAGGAACTTCTACGAAGAAGTCCAAGTCTCCGAGAAAGGGTAAAAGAGGGAAAGAGCAGGACTTGGGTGGCGATGACGAGGACCCGGATGGGCCGTTTGTGGTGTTGACTGATAGTTTGGGATTAAACCAGGTCATCTTCGATGAGTCTACAATGCCGGTTCCAATTTGCTCTTGCACCGGGGCACCCCAGCCTTGCTACAAGTGGGGGAATGGTGGCTGGCAGTCGGCCTGCTGCACCACAACCATTTCGGTGTATCCTTTGCCTCAAATGTCCGACAAACGCCACGCCCGAGTTGGGGGAAGGAAGATGAGTGGGGGTGCATTTGCTAAACTGCTTAATCGACTTGCTGCTGAGGGTCACGACCCGTACACTCCGCTTGATCTCAAGGATCATTGGGCCAAACACGGCACGAATCGGTATAGCACCTTGAAATAGCTGGCTTTCAACAGGAATTCATGAGTGGTATTTGTAATTTTTCTGGGTATGAACATCAACAAAAAGCTTTACAGGGATATGGCTATACATTGTTCAAAACTTGAAACATTTATAGTCTGATTTATTATGTATATTGTTTTTTCTTCAAAAAAAAAAAA
>226291 005017CT 1197
AACGAGAAGAAAAACCTGAGAGGAGCTTCAAGGAAAGAAGAAAGATGGGCATTGGATATGCTTCTTGGAGTATCTTCCTTTATCTACTTCTGGTGATGTGCCCTTGTGGAAATGCAGGCAGAGAGACAAATGCTATTAAATATCACATGAATGATGATAGTGTGGAAGGTACTAATGTTTTACGACTTCATAGCATGGATGCTCACATAGAACATGTTCATTCTCATTCATCGTCAAACATGGATCACATGGACCCTTCACTAATGGTGTTCTTCTTTATCGAAGACCTAAGGGTAGGAAAAAGAATGACCATTTACTTTCCCAAAAGAGACCCTTCTTCCTCTCCCCACTTCTTACCCCGAGAAGAAGCCGATTCAATTCCTTTCTCGCTACAAGAACTTCCAAATCTTCTTCAGATCTTTTCCTTTTCTCAAGGCTCTACACAAGCCAAAGCCATGGAAGACACACTTAGACAATGTGAGACAAAACCCATCAAAGGAGAAACCAAGTTTTGTGCCACATCACTAGAGTCCATGCTTGGTTTTACACAAGCCATCTTTGGAATAAACACCAAATTCAAAGTTCTATCCACTACCCACTTCACAGAGTCAACGGCTCGTCTGCAGAATTACACTATCTTAGAAGATCCCCAAGAAATTTTGGCTCCAAAGATAGTGTCATGTCACACCATGCCTTATCCTTATGCGATTTTCTATTGCCACTACCAAGAGAGCGAAAGCAAGGTCTTCAAGGTGTTGCTAGATGGTGAAAATGAAGAGAAAGTGGAAGCCGTCGCAGTTTGCCACATGGACACCTCTCGTTGGAGCCCAGAACACGCGTCCTTTCGGGTGCTAGGGATCGAGCCAGGGTCCTCACCGGTTTGCCATTTCTTCCCAGCTGATAATCTTGTGTGGATTCCAATATTTCCCTCTTAGATCCAGTCTTATAGTTGATGTGTGATCACCACAATGTTTGTTTTGTGATATGAAAGTGTTCTGTAATTTAAGAGTGTATTAGTAAATAAGACCACTGATGTCACGGGTATGATAACATGTGGTCCGTCAAAGACAGCTAGTTATGCTTCCTTATTTTGCTTCTTGTTTCAGTTTTTTATGCCTAATTAGTCTTGTTTAGTATTTCCTATAATAATAAATGGACTTGTTTAAATACAAGAATTATGTTTGTAAAAAAAAAAAA
>236886 005381CT 1544
AAACTATTTATCTAAAGACCCATTCCACTGTATTTCTACTTCCATACTTGTCCATCCAATCCATTTCACAAAGCCATGTCCACCAACTCCGATCCATTTCACAAAGCCATGTCCACCAACTCCGATCATGGAAACAGCGCACATATCCTCGTCTTTCCTTACCCAGCGCTGGGGCATATTATACCCCTCCTAGATCTCACCCACTTGTTCCTCACCCGAGGCCTCACCGTCACCGTATTGGTCACCCCCATTCATCTCCCTCTTCTCGATCCACTCCTCTCGGGCCACCCATCCACTTCCATCCAACCTCTGGTTCTCACTCCTCCCGATGTTCAGGCTTCCACAACCTGCAGGCCCGTCGCTAACGCGCGCGCCTTGAGTGAACTCTACAATCCTATCGTCCAGTGGTTCCGATCTCACCCTTCGCCTCCTGTGGCCATCGTATCCGATATCTTCCTCGGCTGGACCCACTACCTCGGTTCCGATCTCGGAGTGCCACGTATCGTCTTCTGGCCGAGTGGTTCTTTCGCAGCGTCGATTTGCAATTGCCTGTGGCGCGACCTACCAAGGGTCGATGATCCCAACGACGAGAATTCTGTTCTCTCTTTTCCGAAAGTGCCGAATTGTCCGAAATACCCCCAGTGGCAGATAAGTCATCTTTATAGATACTACCAGGCAGGAGACCCAGATTGGGAACTTTTCAGAAGCAGCATGATGGCCAATAGTGAAAGTTGGGGCGCTGTGTTCAACTCGTTCACTCAGTTGGAGCGAGTTTATATGGATCATGTGAAGAAATATATGGGCCATGATCGGGTTTGGGCTGTAGGGCCCTTGTTGCCTGCTGACGATGATGTGATGGGGCCCACGAAGCGTGGTGGGTCCAGTTCGGTCCCAACCCAAGAGGTGATCAGCTGGCTCGATTCAAAGGGAAATAATTCGGTGGTGTACGTTTGCTTTGGAAGTGGGTGGACCGTCACAAGTCAACAAGTTGTGGCACTACTCGATGCGTTAGATCGCAGTGAGGTACATTTTATTTTAGTTGTGAAGGAGTCAGATTTGGCAAGGGATGCAAGTTTGATACCGAAGGGATTTGAAGATCGTGTGGCGAACAGGGGATTTATAATTAAGGGATGGGCCCCGCAAGTGGCAATTTTGAGGCACCTAGCCGTGGGGGCGTTCGTGACTCACTGCGGGTGGAACTCGGTGTTGGAGGGACTGGCGGCAGGGGTGGTGATGCTTACGTGGCCACTAGGTGCGGATCAGTTCACCAATGCACAGTTGTTGGTTGATCAGCTCGGCGTGGCCGTTAGATTTTGTGAAGTTGGGACTCGGACGATTCCCGACCCGACCGAGTTGGCTTGCAAATTGGCTGAGTCGGTGGGCGGCTGTAAGTCACAGAGAGACCGAGTGATGGAGCTGCGTAGTGCGGCCTCAGAAGCCATTCAAGGAGGAAGCTCAAGCCGAGATATGGATGAGTTAGTGAAGAATCTTCATGGGGTTAGCAAATGTTTAGTGTAATGGGCCCTTTGGCCCATCAATATTAT
>236973 002512CT 1588
ATCTTATTCAAATAATATAAAGCAAAAATCTTCATCCTCTAAAGAATTAAAATCATGCACTTTGTTTTTGTGATTATGTTTTTTATTTTTTATTTTAATTTAAGGTGATGAATTACACTATTTCGCTTTAGGCTTTGTTTGGAACTCAATGGAAAGATCAAATTTCCCTAGAATGGGCAATTTCCAAACATTATCATAACATTTCCTCTCTCTATTTTGATGAGCGAGAGTTTAACAGCAAAGCTGAAACCCAAAAAGAAAGGGAAAAAAAACCGAGGAAAAAGCGCACAGCACATGGTGTCCGTGAACCCGAACCCACCCGAAGGCTTCTTCTTGGATCCGACCGGAATGGCTCTTCCCGGTCTCGCCTCTTTCTCCGCCGCCGCCGCCGCCACCACGACATCGTCGTCGGACGACCTGAGCAAGAAGATCCGGAAACCGTACACCATTACTAAGTCTCGCGAGAGCTGGACCGAGCCCGAGCACGACAAGTTCCTCGAAGCCCTCCAACTCTTTGATCGTGATTGGAAAAAGATTGAAGCATTTGTTGGGTCGAAGTCTGTCATCCAGATACGAAGCCATGCACAGAAGTACTTTCTGAAGGTTCAGAAGAGCGGGACCAATGAACATCTACCACCTCCTCGTCCAAAAAGGAAAGCTGCTCACCCCTATCCGCAGAAGGCCTCCAAAAATGCTCCAGTTCTCTCACAGTTGATTTCACCCGTTCTATTGGAACCTGGATTTATAATAAGGCCTGAATCTTCTACATTGGTTGCGAAACCTGTTACAAGTGCAGCTGTATCTTCCCGGACTGATAACTCTGTACAAACAGTGAATTTGTCGCACACAACAAAAGGTGACATGAGATCTGGCGGGCAAGCATCGACAAATAACTGTTGCAGTAGTACAGAAAGCACTCCAAGAACATGGCAACTGGGAGATACCACAGATCAAGGCAATCATGGCTCTTCATTGAGAGTTCTGCCTGACTTTGCTCAAGTATACAACTTCATTGGCAGTGTTTTTGACCCAAATGCTTCCGGTCATTTGCACAAACTAAAGAAGATGGACCCAATTGATGTTGAAACAGTTTTATTGTTAATGCGAAACCTTTCCATCAACCTGACTAGCCCCAACTTTGAGGAACATAGGAGGCTGCTTTCATCCTGTGAAATGGATGCGGAGAAGGATGATTCTAGTGGTTTGAACAAGAACCCTCCATGATTTTCTATCTGACAATACTGGACAATACGGGTACTCATGACAATACTGGTCATAGGGAAATGTTCAAGGAGCTTCTGTGGCTAAGGAACATTGGAGTTCCTTTTGGTTCGCTGGTTTGGAAGTACAACCCCCCTGTCGCAACATATTTGGCTGTGCTGTTCTTGGATTGATAATTTTCTTTTTGAGAAAAATAAGAAAAAAAGGTAAAAAAAAAAGTTGTAATGCGGGAAGTGTAAAATGTAAAGCTGGGCTGTAAATTTGAGTTTTGTCACCATGTCTGTAGAAAGGTATTACAATGTATATGTATGCAATGTCTGAATCCAGTGCTGATTTATTGTATTTCCCCTAGTATAAAAAAAAAAAA
>328833 003421CT 1529
CTCAATCCTCTTTGACCCGAACCACTCGCCGCCGCCTCCATTTCTCTCTCTCTCTCTTCTCACCCCCGATGGCTTCCGAAGAGGATCCCACCGTCTATGGCGAAGAAGACCTCGACGAAGACGACGAAGAAGACAGCGAAGAAGACGAGGGTCTAACCATCCCCACCTCCAACCCTCCCCAACCGGACCTCGACGACGACCTCGACGACGATGATCTCCTCGACGACGACGACGACACTTCATCCTCCGCCGGCAAGGTCACTGTCGCAATCGCCGCCGTCCCCAACGGCGACCCCTCCAAACCCGTCGCATCCGGCCTCGTCACCGTCGCAGCCGCCGATTCCCTCCTCCCCGATCCGAAACGCCACCGCATCGAGGAGGTCACGATCGCTGCCGCCGCGGAGAAGAAGCCGTCGGCGGCGATGGACGACTCGAGGCGGCTATTCCAGCGGCTGTGGACCGACGAGGACGAGATCGAGCTGTTGCAGGGGTTCCTCGACTACACGGCGCAGCGAGGGGGAGGCGGAGGAGGGAATTCGTCGCACCACCACCACTACGACACGACGGTGTTCTACGACCAGATCAAGAGTAAGCTTCAGCTCGATTTCAACAAGAACCAGTTAGTCGAGAAGCTGAGGAGATTGAAGAAGAAGTATCGAAACGTTTTGAACAAGATCGGTTCCGGTAAAGAGTATGCATTCAAAAGCCCCCACGATCAGGCCACTTTCGAGATCTCTCGCAAGATCTGGAGCGGAGGCGGATTAGATGACGATGAAGCAAATCCTAACTCTAACTCAAACCCTAACCCTAATTTCTTTGATCACAACAATAACGGTATTGATACCAATAGCTTGGAGAGGAAGGGTTCAAAGTCCCGAAAACGATCGAGAGTGAAAATTGAGGAAAAGCAACAATTCAATCAACAGGTTCCCCCAACTGCGACTCCAACTGCGACCCCAACTGCGACCTCAATTCCTAATTTGATTGAGGAGACAGTGAGGAGCTGTCTATCCCCATTGTTTAAGGAGTTGCTTCACAATGCGACGAGTGGGGTGAATGGTTCTCGGGGGTACAGTGGCGTGGCCGCGCTGAATCCGATGCCTTTGGGTTTTGGGAGTCCGTTGGGATTGAATTTTTCAGGTGGAGATGTGATGGATGAGAAGTGGAGGAAGCAACAGATATTGGAGTTGGAGGTGTATTCGAAGCGGTTGGAGTTGGTGCAGGATCAGATTAAGTCGGCGCTGGAAGAACTGAGATCAATGGGAAGCTGAAATGGGTTTGGCTCTCTGGATCCTGGTAGTAAGTTATCAGAGCTTTTCTATTTCTAGTTCATAAATTTGTTGGTAATTTGATCAATCGCCAATACTGTTAGTGGTGTAATTGCCGTCTGTTTAGATTTCATCCTTTTGCTTATTTAACTTTACAGTTGCTGGAATAATGATCTTGGATAGTTCGTTCAAGTTCCTTAACTGTTGAAAATTTTACGTGTATATGGCAATGAAATTGATGTTAAAAGGAAAAAAAAAAAA
>251531 001463CT 1298
AGAGAGAGAGAGAGAGAGAGAGAGAGAGAGAGAGAGAGATGGAGGCTTTCCCAGTCATTGACATGGAGAAACTCAATGGTGAAGAGAGAGCACCAACCATGGAGAAGATAAAAGATGCTTGTGAGAACTGGGGCTTTTTTGAGTTGGTGAATCATGGTATTTCCCATGAGCTTATGGACACTGTGGAGAGGCTAACAAAGGAGCACTACAACAAGTGCATGGAACAGAGATTCAAGGAAATGGTGGCAACCAAAGGCCTAGAGGCTGTTCAGTCCGAAATCAACGATTTGGACTGGGAAAGCACCTTCTTCTTGCGCCACCTTCCGGTTTCTAACATCTCAGAAATCCCCGATCTCGAACAAGATCACAGGAAGGCTATGAAGGAATTTGCCGAGAAACTAGAAAAACTAGCAGAGCAGTTACTGGACCTGCTATGTGAGAACGTTGGACTAGAGAAAGGGTACCTGAAGAAGGCTTTCTATGGCTCCAAGGGTCCAACCTTTGGCACCAAGGTCAGCAACTACCCTCCGTGTCCTCGGCCAGAGCTGATCAAGGGTCTCCGAGCCCACACCGACGCCGGTGGCATCATCCTCCTCTTCCAAGACAACAAGGTCAGCGGACTCCAGCTGCTCAAAGATGGCGAATGGATCGATGTCCCACCAATGAAACACTCCATTGTGATCAACATAGGTGACCAGCTTGAGGTAATCACAAATGGCAAGTACAAGAGCGTGATGCACCGTGTGATTGCTCAGCCGGATGGCAACAGAATGTCAATAGCTTCATTCTACAATCCAGGGAGCGATGCAGTCATGTATCCAGCACCTGCACTGGTGGACAAAGAAGAAGATCAGCAAAAGCAAGTTTATCCGAAGTTCGTGTTTGAGGACTACATGAAGCTTTATGCCGGGCTGAAGTTCCAGGCCAAGGAGCCGCGGTTTGAAGCCATGAAGGCCATGGAAAGTGCCGCTAACTTGGGTCCAATTGCAACAATTTGAGCTCATTGTTACAGGAGCGCCGCTTGTGTTTGTGTGAACTTAGATGTTAATAAGGCTAAGAAGGCAATTAACAGTACTTAAATATTGATTCGCATGTTTAGGGTTTGCTTGGCTGGTGTGTTGCATTCCCCAGAAAGAAAATAAGGCAAACCAGTCAAAACTCTGCTAAAATGTATGGTGAAATGTCTTCATAAACACTATCTTGCTAAAGTAACAAGTTTCTAATTGTGCTACATTTGTGCTAAGAGCAACAAACATCAAATACATGGTCTAAATATTTGTATGTGCAAAAAAAAAAAA
>325614 004816CT 862
AGCAGGCAAAAATCAACCAATCTTTGCAAGCAGGAGAGTAGTTGGAGATTCTGATCCAATATGGCTCAGCCCAGCAACCATGGGGCTGGGGTTGACAACACGTTTCGTAGGAAGTTCGATCGAGAAGAGTACTTAGAACGTGCACGCGAGCGCGAACAAAAGGAGTCTGACAGGTCTAAATCCAAATCGAAAGGTCCTCCAGTTCAGAGGAAACCTTTGAAGCACAGAGATTATGAAGTGGACCTTGAATCTCGCCTGGGAAAGACTCAGGTTGTTACTCCAATTGCACCGCTAAGTCAACAGGCAGGCTACTTCTGCTCAGTTTGTGAATGTGTAGTGAAGGATTCTGCAAATTATTTGGACCATATTAATGGAAAGAAACATCAAAGAGCTTTGGGTATGTCTATGCGGGTGGAACGGGCCTCTCTTGAGCAGGTGCAGGAGCGATTTGAAGTTCTCAAGAAGCGGAAAGATCCTGGAACCTTTACTGAACAAGACTTCGATGAGCGGATCTTAAAACAGCAGCAAGAAGAGGAGGAAAGAAAGCGACAACGCAGAGAAAAAAAGAAAGAGAAGAAGAAAGAGAAGGCAGCGGATGAGGAGACGGAGATGGACCCTGATGTTGCAGCGATGATGGGATTTGGGGGTTTCCGATCATCCAAAAAGTGATCATGCTTTATGAAATGTCTTCCTTTGAAGAGCTTTACTTGCCCTATTAATCTTCAGTCTTATCCTTCGATTATTAGAATGAAAAAGCGTTTTCAGTTGTAAATTTCCCTGATTAGAAGGGCAACTCCATTTTGTAGCATACCTTTCTGAAGTGATAAATTGGTAGACCTCATTAAGCCCCAAAAAAAAAAAA
>266572 002862CT 1950
CCCTCTCATTCCCCACTCTCTCATCAATTTCCTCTCTCTCCGATAAAGATGCCACCGCCTCGCGAAGAACACCAACAATTGCTACTCGATCGCGACGAGGTACAAGAAGAAACAGCCTACGAATCCACCGAGAAAGTCCACATCATCGGCGTCGACGGCGACGAAGAAGGCGGAGACTGGGCCAAAACGCCTCCGTTCTCATGGAAGAAGCTGTGGTTGTTCACTGGGCCCGGGTTCTTGATGAGCATAGCGTTCCTCGACCCGGGGAATCTCGAGGGCGATCTCCAGGCCGGAGCGATCGCGGGCTACTCGCTGCTGTGGCTGCTGTTGTGGGCCACGGCCATGGGCCTCCTGGTCCAGCTCCTCTCGGCCCGCCTCGGCGTCGCCACGGGCCGACACTTGGCCGAGCTATGCAGGGAGGAGTACCCCAAGTGGGCCGGGCTTCTGCTGTGGGCCATGGCCGAGCTGGCCCTCATTGGGGCCGACATTCAGGAAGTCATTGGGAGTGCGATCGCCATTAAGATTCTGAGTAATGGCTTTGTGCCTCTTTGGGCTGGTGTTGTCATAACTGCTTGTGATTGCTTCATCTTTCTTTTTCTTGAAAATTATGGTGTGAGAAAGTTGGAAGCAGTTTTCGCCGTTCTTATTGCCACAATGGCGGTTTCATTTGCTTGGATGTTTGGTGAAACAAAACCTAATGGGGTAGAACTTCTTCTTGGCATTTTAATCCCAAAACTTAACTCGAAAACAATACAGCAGGCTGTCGGTGTTGTGGGTTGCATTATTATGCCTCACAACGTATTCTTGCACTCTGCACTTGTACAATCAAGAGAGGTCGACCCGCGCAAGATTGGTCGAGTTCGAGAAGCCCTCAACTACTACTCCATAGAGTCCACTATTGCCCTAGCAATCTCCTTTATGATTAACCTATTTGTCACAACTGTGTTCGCCAAGGCGTTTTACGGTACTGACATAGCAAATAGTATTGGCCTCGTAAACGCGGGGCAGTATCTTGAAGAGAAGTTTGGGGGAGGATTGGTCCCAATTCTATATATTTGGGCTATTGGGTTATTAGCTGCCGGCCAAAGTAGCACTATCACTGGAACTTACGCTGGGCAGTTTATTATGGGAGGTTTTTTGAACTTGCGGTTGAAGAAATGGCTGAGGGCGTTGATAACGAGAAGCTGTGCTATAGTCCCGACTATGATAGTTGCTCTTGCTTTTGACACCAACGAGGACACATTAGATGTTCTGAATGAGTGGCTTAACGTGCTTCAGTCAGTTCAGATCCCTTTTGCGCTTATTCCCCTTCTTTGTTTGGTTTCCAAGGAGGAGGTCATGGGCGTTTTTAAAATTGGCCCTGTCCTCAAGATGGTTTCGTGGCTTGTGGCTGCCTTGGTGATAGTGATCAATGGGTATCTATTGCTGGACTTTTTCTCTTCCGAAGTCCAAGGGTGGTTATTTGGCTCGCTGGTATCTGGTTTTACGGCTGCATATGTTGCATTTATTATATACCTTATATCGCGGGGCATTACGTTTTGGAATTGGTTTGGTTTTTTACAAACCAAGAAGTTCACAAACACAGGGAATTGATCAACGGTTCCCAAACACCCAGTGTCAAATTTAGGTTATAGATCTGTGCTGACAGAAGGCTGCTAAACTGCTTTCGCTTGGGGCAGAACAAGTGCTTGTTATATTTATGCATACTTGGGGAATGAAACGTGTGCAATTCCGAAGCGTGGATTAGTGTAGATCCAGTGTGTTGTATGAAAGGAACAGTTATATTTTTTTATTGTGAAAACAGATGCGAAGCAATGTATGCTAAATAAATTTATCCCTTGTTGTTGTAGTACTAGTACTGTGCCTCGAAATGGCTTGCTAGTCGGCGATGTCCTCAATTGCATTTGACAATATTAGTGGAGTAAGTATTTCAGCGCTAAAAAAAAAAAA
>327848 004836CT 947
CTCCGATCTATTGAGGAGTGAGAGAAAGAGAGAGAGCGAGGGGGATGGGGCGTGGAAAGATCGAGATCAAGAGGATAGAGAACCCAACCAACAGGCAGGTCACTTACTCCAAGCGAAGAAATGGAATCTTCAAGAAGGCTCAAGAGCTCACCGTTCTCTGCGATGCCAAAGTCTCGCTCATCATGTTGTCCAACACCGGAAAGTTACACGAATACATCAGTCCCAACATCTCGACGAAAAAGATCTACGATCAGTACCAGAAGACTCTTGGGATCGATCTATGGAGTACGCACTACGAGAGGATGCAAGAACACTTGAGGAAACTGAAGGAAGTCAACAATCGGCTAAGGAGAGAGATCAGGCAGAAAATGGGTGAGGAATTGAACGATCTGAGCGTTCACGAGCTGCGCGGTCTTGAGCAAAAGATGTCTGCTTCTTTGACAATTATACGCGATCGAAAGTACCATGTGATCAAAACTCAGACAGAGACCTACAGGAAGAAGGTAAGGAACTTGGAGGAAAGGCATGGAAATCTCCTACTGGACTTTGAGGCAAAATGTGATTTAGCTCCACAATATGAGCTAGTGGAAAATGAAGGAGACTATGATTCTGCTGTTGCCTTCGCGAATGGGGTCTCAAATCTGTATGCTTTTCGCCTGCAACCGAACCACCCGAACCTTCACCACCACGGAGGAGGGTGTGGATCCCACGATCTTCGCCTTGCTTAAGTACTATGGAGGTCACATTTCCTCTTCAGACACTTAATCTTCATTGTGTTGGATATATACACGAGTGTCTCCCTACTTTATGTATAAGGAGTTTCTATGTGTCACAACCTACAACCAGAACAACTTTTGGTTATTAAATTTGTATAATCATGCCTCTTGATGGTGTAACCTATTTGCCAATATATGCATAAAAATGTTTTAGCTCCCAAAAAAAAAAAA
>285783 004377CT 1660
CTTTGAAGATTTTTAAATGGGAATCTTATTATCTTAGTATGTCTTCTCTGTACCCTACTCTCGTCGTCCGCCTATTTTCCCCGTCACCGTCAGATCAATTAAACTGATGGCTCCGGCGAGCGCCGAACCAATCGCCACACACCACGTGGTGGCCATGCCTTACCCCGGCAGGGGCCACATAAACCCCATGATGAACCTCTGTAAATCACTGGTCTCAAAAAGCAACCGCATAAACATAATCGTCACCTTCGTGGTCACGGAGGAGTGGCTCGGCTTCATCGGCTCGGAGACCAAGCCGGCCTCCATCCGGGTCGGCCCGATCCCCAACGTCCTGCCCTCGGAGCTGATCCGAGCCGGCGACATGCTCCGCTTTGTCGAAGCCACCATGACCAAAATGGAGGAGCCGTTCGAGCGGCTCCTAGATAGGCTCGATCCGCCGGTGAGTATTATTGTTGCCGACACTTTCTTGCCCTGGGCTGTCGACGAGGGGAATAGAAGGAAAATTCCGGTGGCTTCGTTTTGGCCGATGCCGGCGTCGGTGTTCTCGATCTTTCTCCATTTTGACTTGCTCGTCCAAAACGGTCATTTTCCTATTAAGCTGTCAGAAAGAGGGGAGGAGCTGGTGGACTACATCCCCGGGCTATCGCCAGCTCGGTTAGCAGATCTCCCGACCATCCTGCACAGTGAAGATCAAACACTCTTGTTGCGAGCCCTTGACCTAACTTTCCAAGTAACAAAAGCACAATATCTCCTCTCCACCTCCATCTTCGAGCTCGAAGCTCCTGTTCTCAGTGCTTTGCAAGCCAAATACCCTTTCCCCGTCTACTCTTTCGGCCCCCTCATACCTTGTTTCAATCTTCAACCCAACGCCTCTATCAACACTAGCCACAATGAATCAGCCTACCTCAAATGGTTGGACTCACAGACAGAGAGCTCTGTTTTGTATGTCTCAACGGGGAGTTTCCTCTCAATCTCCAGTGCCCAAATGGACGAAATGGCAGCCGGGTTTCGTGACAGCGGGGTCCGGTACCTGTGGGTGGCACGTGACAAGATGTCAAGGTTAAAGGAGGATTGTGGCGAGGCGGGGATGGTGGTGCCTTGGTGTGACCAATTGAAGGTGCTATGTCATTCTTCAGTTGGGGGATTTTGGACTCACTGTGGGTGGAATTCTACTTTGGAAAGTGTTTTTGCTGGGGTGCCAATGCTTGCTCTTCCTCTGTCCATGGATCAGTTCCTAAGCAGTAAGTTTGTTGTCGAAGATTGGAAGATTGGATGGAGGGTGAGGAAAGAGCCGGACTTGGAATGCTTGGTGAGGAGAGAAGAAATTGCTGAACTGGTGCTGGCGTTTATGGATTCTAAAAGTGCTGTGAGAAAGGAGATGATGACAAGAGCAAAAGAAATACAAGGGACTTGTTGGCGAGCAATTGAGAATGGAGGTTCGTCGGAAACAAACCTCAACGCTTTTATTAAGGACATCACCAAATGAATGAAATTCGATTTCAAATGATGCCTCATTTCCTTCAGCCATGTAATGGATGGGGTTTAAGCGAATATTCACTAGCTTCTTATAAATGAAATATTTATCCCAAGTGCATAATAATATCAATTCTGTAAAGTTTATCTAATCGAAAGAAGAAAACTTTAGTTCAAAAAAAAAAAA
>329201 001318CT 2095
TATAGAGACTTTTGCTCTCTGGGCTGTACCCCATCTCTAAAGTTCCTTTCTCTCTCTCTCTCTCTCTGTTTCTACCTCTTTTGTAACCTTATACGTCGATGGGGTCTGTGATTTATTGACTTTTTAACGCACTCCCACTTGATCTTGCTTCTGAAAGATTGTCACAAGATTTGGGTTTTGGGGCCGCTTTGAGATTCAGTGTATTTTGGGGGTACTTTTTAGTGAGAGAGAGTAGAGAAAGAGAAAGCCATGGCAGGAAAAGCAGCTCCAGCAAAGGCAGAAGAGCCAGCCCCTCACCCACCAAAGGATCAGCTTCCCAATGTCGCCTACTGCATTACTAGTCCTCCCCCATGGCCTGAGGCTATCCTCCTTGGGTTTCAACATTATTTGGTGATGCTTGGCACAACAGTTATCATTCCCACTACTCTTGTTCCTCAAATGGGGGGAGGGAATGAGGAGAAGGCGAAGGTGATCCAGACACTACTCTTTGTTGCTGGGATAAACACTCTACTACAGACACTTTTCGGAACTAGATTGCCTGCTGTGATTGGAGGGTCATATACATTTGTGGCAGCCACAATTTCAATTATCCTCTCAGGCCGCTTCAATGATACTGAGGACCCCATAGCGAGATTCAAGAAGACTATGCGGGCCATCCAGGGTGCACTTATTGTTGCTTCAACTCTTCAGATAGTCCTGGGTTTCAGTGGCCTTTGGCGTAATGTCACGAGGTTCTTGAGTCCACTCTCAGCTGTTCCTCTGGTTGCTCTTGCTGGTTTTGGGCTCTATGAGTTCGGTTTTCCTGGGGTTGCTCAATGCATTGAAATTGGGTTGCCGCAGCTTGTCGTTATAGTTTTTGTCTCACAGTATCTCGGCCATCTGATACACAGAGGGAAAAATATCTTTGAGCGTTTTGCTGTAATATTTTCAGTGGTAATTGTATGGATTTATGCTCACTTACTCACTGTGGGAGGGGCCTATGACGGTAAACCACCCAAAACACAGGCGAGCTGCCGTACTGATCGTGCTGGACTTATTGATGGTGCTCCTTGGATAAGAGTTCCCTATCCCTTTCAGTGGGGAGCACCTTCATTTGATGCTGGTGAAGCCTTTGCCATGATGGTTACTTCATTTGTTGCTCTTGTAGAGTCCACTGGGGGCTTTATTGCTGTTTCGAGATATGCAAGTGCAACGTATGTGCCGTCTTCTGTTATCAGCCGAGGCGTTGGTTGGCAGGGAATTGGCATTTTGATATCTGGGATGTTTGGAACTGTGACTGGATCCTCAGTATCTATTGAGAATGCTGGTCTTTTAGCATTGACTCGTGTCGGCAGTAGAAGGGTTGTGCAAATATCAGCTGGTTTCATGATTTTCTTTTCCATCCTTGGGAAATTTGGAGCAGTCTTCGCCTCAATTCCAGCACCGATTGTTGCGGCTTTATATTGCCTTTTCTTTGCTTATGTGGGTTCAGTTGGTTTAAGTTTCCTTCAGTTCTGCAACCTCAATAGCTTCCGAACAAAATTTATACTGGGCTTCTCTATCTTTTTGGGCTTGTCTATACCCCAGTACTTCAACGAGCACATCGCCATTAAGGGATATGGCCCGGTTCACTCAGGTGGAAGATGGTTCAATGATATGATTAATGTTCCTTTCTCATCGGAGGCATTTGTCGCGGGCTTGTTGGCGTATTTCCTGGACAACACCATACACAAGAAGGATATAAGGAAAGACAGGGGTAAGCATTGGTGGGACAAATTCCGGTCTTTCAAGACCGATTCAAGAAGTGAGGAATTCTACTCCCTACCCTTCAATCTCAACAAATATTTCCCATCTGTGTAATTGCGCATCACCGAGCTCTAAGTCGGTCTTCTGAAATCTTGTTTCCTTAAGGGCTCTTTGTAGCTATTTAGGGAAAATACCATCGCATAACCGTTCCTTCTCGTGCCTCATCTTATTACATGTTAGCAATACAAATTAGTCTTCCTTTACAGCTCTCTTAGGACAGTTGTAAATTTATTTTTCTTTGTTGTAAATCCAATGGATGGTAAAGACTTGAAAAGTAGTAGTGAAGTTGGTTTCCGTCAAAAAAAAAAAA
>286258 002410CT 768
CGAGTATTCCAGCCATTTTCTGAATCCCCAGACATCATGGGTGTCGTTACCTACGATATGGAAATTCCTTCAAAAGTCCCTCCGGTTAAATTGTACAAGGCCTTCATCCTTGATGGCGATACCCTTGTTCCCAAGGTTCTGCCACATGCCATTAAGTGCGTGAAAATCCTTGAAGGTGATGGATGCGCTGGAACCATCAAGGAGGTGACTTTTGGTGAAGGAAGCCATCACAAGTGTGTGAAGCAGAGAGTGGATGCCATCGATAAAGATAATCTCACCTACAGTTATACTATAATTGAAGGCGATGTTTTGGCAGAAAAATTTGAATCAATCTCCTATCATATTAAAATCGTAGCATGTCCCGATGGAGGATCCATTTGCAAGAATCGAAGCATCTACACCACCAAAGGTGATTGCAAGGTCTCAGAGGAGGAAATCAAGTTAGGCAAAGAAAAGGCCGCTGAAATATTCAAGGCCCTTGAAGCCTACCTTTTGGCAAATCCTGATTACTGCTAAACGATCTCCAAAGTCTATGTTGAGATTATATGTTATATCACGGCGTGCTTTTATATAAAATATGTTAAAAGGTGTGATTTTCAATTTTTCTCTTTTTGTTGTTGTTTTTCTAATAAAGAAGGACTCTACGCATATAGTCCTTCATCATCTGAAAGTATGAAGACATGTTGGAGCGTTCATCCTAATGTTTGTGCTCATTAAAACATGAAAATATAATTATATAAGTTCTATATGTTATTTAAAAAAAAAAAA
>286264 009150CT 834
ATTCAGTGTGTTCTTCACCTAATCCTCTCAAAAATTCTCTCAAATTAAAGCAAACAATCTCTCGCTCTCTCGCTCTCTTCATCCTCACATCTTCTCAACAATTCTGCAATTGTTTTAGGGTCAGGAGAGATGGGTGTTGTCAAAATCAGCCAAACATTCAAAACCCAAGTGACTCCTAGTAGGATGTTCAAGGCCCTGATCCTTGATTCCCACAACCTCTGCCCCAAACTCATGTTTTCATCAATCAAAAGCATTGAATTGCTTGAAGGCACTGGAGAGGCTGGAAGCATCAAACAAATGAACTTCACTGAAGCTAGTCCTCTAAAATATGTGAAACTCCGGATAGACGAGCTGGACAAGGAGAATTTCAAGTGCAAGTACACATTCATCGAAGTCGAAGGCTTGATGCACAAACTCGACTCGATCTCCTACGATGTGAGGTTCGAGCCCTATGGTTTCACTGGATGCGTTTGTAAGATGACGAGCGAGTACAAGAGCAACGACAATCTGGAGATAAAAGAGGAAGATATCGAGCACGGGAAGGATAGGGCCATCGGAATGTATGAAGTTGTTGAAGCCTACCTCTTGGCACACCCTCATGCCTATGAATGAGAAGAAAAAACTACATGTCGTTGCAAATTGGGCTTTTCTTCTATACATTACAAGAGACTTACCATTTTCACTTCTTTTTTTTTGGTTTATCTTCTTGTTGTAGATCTAATACTAATGTAAAAGATCTCTTATATGTGCATTGAGTTTGTGATTTAAATTGGGTTATTGTTATATTTGATTTGTCTTGAGATCAAGATTGATGCTTCTTCTAAAAAAAAAAAA
>286272 009578CT 1341
CTCGCTCTTCATTTCAAGACTCCACAATCTCAATGAAAATGGGTGTTATATTGTTTTTGTTGGTGGGTTTAGTTTCACAGGTGTCATTTGTTAATGGGTATGGAGGATGGATCAATGCTCATGCCACTTTCTATGGAGGGGGTGATGCCTCCGGAACAATGGGTGGGGCTTGTGGGTATGGAAACTTGTACAGCCAGGGCTATGGCACAAACACAGCAGCTTTGAGCACAGCTCTGTTCAACAATGGGCTAAGTTGTGGGTCTTGCTATGAAATTAGGTGTGTGAATGACCCCAAATGGTGCCTACCTGGTGCCATATTGGTCACAGCCACCAATTTCTGCCCTCCAAACAATGCCTTACCAAACAATGCTGGAGGGTGGTGTAACCCTCCCCAGCACCACTTTGACCTCTCTCAGCCTGTCTTCCAACACATTGCCCAGTACAGAGCTGGTATTGTCCCTGTGGCTTATAGAAGGGTAGCCTGCAGGAGGAGGGGAGGCATAAGGTTCACCATTAATGGCCACTCCTACTTCAACTTGGTCCTCATAACCAATGTGGGTGGTGCGGGTGATGTCCACGCTGCGTCCATCAAAGGGTCAAGGACTGGCTGGCAGGCCATGTCAAGGAACTGGGGCCAGAACTGGCAGAGCAACAACTACCTCAACGGTCAGAGCCTCTCATTTAAGGTCACCACCAGTGACGGCCGCACCGTGGTGTCCTACAATGTTGCCCCTTCGGGCTGGTCCTTTGGGCAGACCTACAGTGGAGCACAGTTCCGCTAGGAACCCTAGCTATTTATGCGCTTAGGGCATTGCCTCCCAGCACACCTGGAACCACACGATCACATATAAGACACCACGTGATCGAGTGGCGAGCAATGCCCTAAGAGCACTGGAGTGTATAAATTAAACACTAAATAGTCATTAGTATTCGTATTGTGACTCTTAGTATAATAGGGAAGTGTATATCTATTTTGAGTCCAAAGTCTTGGTCTTGGCATGTAGGGGGTAAAAAATGAGAAAGGGGTTTATTTTGAATGGCCCTTACCATTTTTATTCGATTATGGGATGTACCCTATTGATTGAACCCTTTATTTTGAGGTCCTTCTTCTTCTTTTTTTTTTGTGGTAAGTTAGGACATTGAAGAGGTGGATTTTTACCACCCGCCGTAGTAATTAAGTAGTAATTTTTCTCTGTATGGAGCACTACTTTGGCTTGGCAGGTCATTGTAAACAGCTTCGTCTGAGAATGCCCTGGTTTGTTGAGTTTGCTCTGTTTGAGACTAAAATGTATACTCAGTTTTACTAGAAATGAAAAGAATATTTCGGTGAAAAAAAAAAAA
>328841 005497CT 1652
GAATTTCTTCTTGGACATTTTTGTCTTAGCTGGTTTCTCTCTTCATTCCGAAACAGTGGCCTCTCTCACGTGAGAGTAAAGGCATTTTGTCGATGGCATTTCGGAACCATACATCGCAAGAAATGGCGCTTCAGCAATTCTCAAGCCAAGATTTGGGCGAGAGCGCTTCAGTTCTGCGAACAATTTTGCCTGAGCAGGACGGGGAGAGACTAATATCGGAATCAACCGGGGATCCGCCGGAGAACCGTCATCAACCGCCGCAAGTCGGCGTCGGACCGACGTGGCTCAGTAGCGCGATTCTGCGGCAGCAGAATCAGTACGGCGACATCAATTTGCACGCGAAACCGGACTCGAACCAGTGGCTCTCGAGATCGATTCTTCAGCGGAGCGTCAGCGATTTACAGGTCTCTAACGATTCGATGATCGCTCCGTCGATATCACTCGATTCGGCCGATTTAGACAATAACAACAACGATAGCAGGAGTTTTGGGCGAAATCAGACCGAGAACAATGGCGGAGGCGGCGGAGACGGAGGTGGTGGCGGCGATGGAATAATGAATTGGCAGAACGCGAGGTACAAATGTGAAATTCTGGCGCATCCTCTTTATGAGCAGTTGCTATCGGCTCATGTGGCGTGCTTGCGAATCGCAACACCGGTGGATCAGTTGCTCAGAATCGACGCGCAGCTAGCTCAGTCGCAGCACGTGGTTGCCAAGTATTCGTCTCTCGGAAACGGTGATTCTGGTGATGATAAGGAGCTTGATCAGTTCATGACACATTATGTGCTGTTGCTCTGTTCTTTTAAAGAACAACTGCAACAACATGTTCGTGTGCATGCCATGGAAGCAGTAATGGCTTGCTGGGAGATTGAGCAATCCCTACAAAGCTTAACAGGTGTTTCTCCGGGAGAAGGCATGGGGGCAACAATGTCCGATGATGATGAAGATGACCAAGTTGATAGTGACACCAATTTGTTTGATGGAAGTTTGGATGGTCCTGACACCATGGGTTTCGGTCCTCTCATCCCAACACAGAGTGAGAGATCCTTGATGGAGCGTGTAAGGCAAGAGCTGAAGCACGAACTGAAACAGGGTTACAAAGAGAAACTCGTGGACATTAGAGAGGAAATTTTACGCAAGAGGAGGGCAGGAAAACTCCCTGGTGACACCACTTCTGTCTTGAAGGCTTGGTGGCAATCCCACGCTAAATGGCCATACCCAACGGAGGAAGATAAGGCGAAATTGGTACATGAAACGGGCCTGCAATTGAAGCAGATAAACAATTGGTTTATTAATCAGAGGAAGAGGAACTGGCACAGCAGCACTTCCNCTTCTACAGTCTCGAAGAGCAAACGCAAAAGGTGATAACAGTGGTGATCGTTTCATGTTAGTGAAGTACAAATCCGAATGATAATTCACGATTCAGGTGATACCCTAGCGTTATCTGTCTATGTACATAAGAAATAAGGGCAAAATATTGTCGCTTGCAAAAAATTACAGCGTTGAAAAATCAAGAATGAGGAGGTGAGAGATGAAGATAGAACTCGTACTACTTTACAGGTATGTGTCGAAGACTGTATTTGAAGTTCATTGTTTTCTGTGTATACTTCACATCAGTGAATGAAAATAGACTAAATAATGAAAAAAAAAAAA
>324194 004826CT 1750
TGAGAAAGTGGCAATGGTAGAGGCGGCGAACCACCACCACCAGCCACCGCCGATCGCGGTGGCTCCGCGGCCCATGGGGGGGCCTCTCGGCGGCGCGAGAGGTCCTGTTTATCCTCCCGCCGAGCAACTCCATCAGCTCCACTACTGCATCCACTCTAATCCCTCATGGCCGCAAACAGTTCTACTGGGTTTCCAACACTTTATTGTGATGCTTGGTACCACAGTTATGATTGCAACTATGCTTGTGCCTCGAATGGGTGGGAGCGCTGGTGATAAAGCCCGAGTGATTCAAGCATTGTTGTTTATGTCGGGAGTGAATACCCTTCTGCAAACCTGGTTTGGGACCAGGCTTCCTACAGTGATGGGTCCATCATTTGCTTATGCCATCTCGGTGTTGTCCATCATCAAAGATTTCAATGATAGCACCTTCACAAGTGAGCATGCGAGGTTCCTTCGCACTATGAGAGCTATTCAAGGATCCTTGATAGTGTCTTCCATCATCAATATCATACTCGGATATGGTAATACGTGGGGGATTCTTACAAGGCACTTCACTCCAGTTGTTATTGTGCCGGTGGTATGTGTTGTGGGTCTTGGTCTATTCGGAAGGGGCTTCCCAATGCTTTGCGATTGTGTGGAGATCGGTCTGCCCATGCTAATATTACTCGTTGTCTGCCAGTATTTGAAGCGTGTCCATCATCTGATGCATTCTGTACTTGAGAGGTTTTCTTTGCTTATCTCCGTCGGGATTATTTGGGGTTTTGCTGCTATTCTTACTGCTGTCGGTGCTTACAACAATGTTAAACCTATGACTGAGCAGAGTTGTCGTGTAGACCGATCTGTCCTCTTGTCATCAGCTCCATGGATCAAATTTCCGTACCCTTTCCAGTGGGGTGCTCCAATATTCAGAGCCAGCCACGTCTTCGGGATGATGGGGGCTGCATTTGTTACGTCTGCCGAGTCTACTGGAACGTTCTATGCTGCAGCAAGGCTTGCAGGTGCTACATCACCACCAGCACACGTACTTACCCGAAGCATTGGCCTGCAGGGTATTTGCCAGCTGCTTGATGGGATATTTGGTGCTGCTGTTGGTACAACTGCCTCTGTGGAAAATGTTGGCCTTCTTGGACTGACTCATGTTGGGAGTAGAAGAGTGGTGCAGATATCCACTGCTTTCATGATCTTCTTTGCCATATTCGGGAAGTTTGGCGCCTTCTTTGCATCAATCCCTTTGCCAATATTTGCTGCCGCTTATTGTGTCTTATATGGTATTGTTGCTGCTATCGGGGTTTCTTTCATTCAGTTTGCAAACAGCAATTCCATGCGAAATATTTACATTTTGGGCCTTTCTCTGTTCCTTGGAATATCAATACCGCAATATTTTGTCACGCACACTGATATGAACACTGGACATGGACCTGTTAGAACCAATGCTGGATGGTTCAACGACATACTGAACACGCTATTCTCTTCGCCTCCGGCCGTGGCGATGATCGTTGGGACGCTGCTGGACAACACGCTTGAAGCCAAGCAAAACCGCAACGAGAGGGGGATTCCTTGGTGGATTCCATTCCAGAACCGCAAGGGCGATAGCAGAAACGAGGAGTTTTATAGTTTCCCTCTTAGGATAAGCGAGTTAATCCCTTCCAGGTTTCACTGAAACTGCATTACATGCTTGTACATTACTTGTGTAAATTAGTGTTTTATTTACAGAGTCAGCTAGAAGTTTGTTGGTTTCAAAAAAAAAAAA
>318941 002616CT 3210
CACCCATTAATCACCCTTTCACACTAGTTATTGATGCACTGCAATTTTCTTTGCTTCTCTCTAGAAAAGAAAGTTACAAGAAAAACAGAATACAGCTGTTTCCTTCTTTCTCTGTGAACAATTCTTTTTTGCTCTCTCTAAGTACGGAATAAAGTGCTGGGGGGGAAAGAATAAGAAAGAAAAAGGCCATGGCTATGGATTTGAAGCTTGTAATGGGGAAATTTTTGTTTTTGTTTTTGTTGGTGTTGTGTTCATGGGTTTGTTGTTGTATAGCCTCCGTATCATATGACAATAGGGCCATCAAAATCAATGGCCAGAGGAAGATTCTTATTTCTGGATCCATTCACTACCCAAGAAGCACTCCTGAGATGTGGCCAGATCTTATTCAGAAGGCAAAAGAAGGAGGTCTGGATGTGATTCAGACCTATGTTTTCTGGAATGGGCATGAACCCCAACCTGGCAAATATTATTTTGAGGAGAGGTATGATCTGGTCAAATTTATCAAGCTGGTGAAACAAGCAGGCCTCTATGTCCATCTCAGGATTGGCCCTTATGCCTGTGCTGAATGGAACTTTGGGGGTTTTCCTGTTTGGCTCAAGTATGTTCCTGGCATCAGTTTCAGAACAGACAATTGGCCTTTCAAGGCTGCAATGCAAAAATTTACAACGAAGATTGTTGATATGATGAAAGCTGAAAGGTTATACGAGTCTCAGGGTGGTCCTATAATTTTGTCTCAGATTGAGAATGAATATGGACCGATGGAGTACGAACTTGGTGCTCCTGCTAAAGCGTACACGAAATGGGCAGCTCAAATGGCTGTGGGTCTCGGCACCGGGGTCCCTTGGGTCATGTGCAAGCAAGATGATGCTCCTGATCCCATTATTAACACTTGCAATGGCTTTTATTGTGACTACTTCTGGCCAAATAAAGCTTACAAACCCAAGATGTGGACTGAAGCCTGGACTGGATGGTTCACCGAGTTTGGAGGTCCTGTTCCTTATCGTCCCGCTGAAGACTTGGCATTTTCAGTTGCAAGGTTTATACAACAGGGGGGATCTTTCATTAACTACTACATGTATCACGGAGGAACAAATTTTGGAAGGACTTCGGGTGGTCCTTTTATTGCCACTAGTTACGATTATGATGCTCCTCTCGATGAATTTGGACTATTAAGGGAGCCTAAATGGGGCCATTTGAAAGATCTGCATAGAGCAGTAAAGCTGTGTGAACCAGCTTTAGTATACGGAGAACCCTCTGTGATTCCTCTTGGGAACTATCAGGAGGCTCATGTATTCAAATCAAGTTTAGCTTGTGCTGCGTTTCTTGCAAATTACAACTCAAAATCCTTTGCAAGAGTGGCTTTTGGAAATATGCACTACAACCTTCCGCCTTGGTCCATCAGCATTCTTCCCGACTGCAAGAACACTGTTTATAACACGGCAAGGGTCGGTGCTCAAAGCGCACAAATGAAGATGACTCCCGTTGTTTATGACGTAGGATTCTCTTGGCAATCGTTCAACGAAGAGCCAGCTTCTTATGAAGACAATACTTTTACAATGGTTGGGTTGTTGGAGCAGATAAATACCACCTGGGACATGTCTGATTACCTGTGGTATATGACAGATGTCAAGATTGATTCCAATGAAGGATTTTTGAGAAGTGGGGAGAATCCTGTTCTTAAAGTCTACTCGGCTGGTCATGCTTTGCATGTTTTCATCAATGGTCGATTATCAGGCACTGCCTATGGAAGTTTAGAAGACCCAAGATTGACATTTAGCAGTGATGTGAATCTGAGACCTGGTGTTAACAAGATTGCACTTCTAAGCATTGCTGTTGGTCTCCCGAATATCGGCCCACATTTTGAGACATGGAATGCTGGTGTTCTTGGCCCAGTCTCATTAAATGGTCTCAATGAGGGAAGAAGGGACCTATCATGGCAAAAATGGACTTACAAGGTTGGTCTGAAAGGAGAAGCACTGAGTCTTCATTCTCTCAGTGGAAGCTCCACGGTTGAGTGGGTAGAAGGTTCTTGGGTTACACAAAAGCAGCCACTGACATGGTACAAGGCTATTTTCAATGCTCCAGGTGGAGATGAACCTTTGGCTTTGGATATGAATAGCATGGGTAAAGGTCAAATATGGATAAACGGGCAAAGCATTGGACGCTACTGGCCTGGATACAAAGCATCTGGTAATTGCGGTGGCTGTAATTATGCTGGTTGGTTTAACGAGAAGAAATGCTTGCGTAATTGTGGGGAGGCTTCCCAAAGATGGTATCATGTTCCTCGTTCATGGCTGCATCCTAAGGGGAATTTGTTGGTTGTGTTCGAAGAATGGGGGGGTAACCCATACGGCATTTCTTTGGTGAAGAGAGAAATAGAAAGTGTATGTACAGATATTTATGAGTGGCAGCCAACTCTAACAAATTGGCAGCTACAATCCTCCGGTAAAGTTAATAAACCCCTGAGGCCTAAAGCCCACCTCCAATGTGCCCCGGGTCAAAAGATTTCGTCAATCAAATTTGCAAGCTTTGGAACACCAGAAGGGGCCTGTGGAAGCTTCCGTGAGGGAAGCTGTCATGCCCATCATTCTTACGATGTCTTTCAAAAGTACTGCATTGGGCAGCAATCATGCGCAGTACCTGTGGTACCTGAGGCATTTGGGGGAGACCCATGTCCAAATGTCTTGAAGAAACTTTCTGCAGAAGTCATTTGCAGCTGATGATGCAGAACATAACAAACATACAAGGTCCCACTTCGGTTTTTCTAAACGCTTCATACAAATCCTATGTAGAAAAGTTCATTTTTTTCCTCGCAACTTTATTCAACAAGATCACGTCCACCATTTATCTTGGCTTTGCTGGGGTGAAGTTGTAGAAATATACGACACACCATTCGGTTCAAAGCCCATATAAGTTCTAAAGGTGATTGTGGAATTTATGTACATACAGTACTAGCTACTAAAATGTTTGGGGTGAAGGGATTACAAGCACATTGAGACGTAGTAAATGCGTCCATGTGCAGATGTTGTCGTTCGTACGTTAGGTTTTAGGGCATGTAAGCTCTTGACTTTCATCGGTTCCAGAATTTTGTTCTCTATGTATCTCTGTCTTTGCTTGGAAGCAATTGTTTCATTGCTTTGTCCTTGTAAGAAGGGTTCCCAATGGTTGTATTAATAATATCCAGCTTGTTGAAATTGTAAAAAAAAAAAA
>318942 004926CT 2865
ACCGAATCTCTCTCTCTCTCTCTCTCTCCACACTCACACACATTGTCTCTACATACAGAACAAAAAAAGCTCTCTCTCTCTCTCTCTCTCTCTCTCTCTCTGTTTTCCTCTGTTTCGTTTTTTTATTTTTTGAAACAGAAAAATCGTTTGTGTTCAATGTGGGAAATGTTGAGAATCAAAGTTTTGTTAGTGTGTGCCGGCTTGTTTTTCTGGTTGTGTTGTTGTTCGGTGACAGCCTCGGTGACTTACGATGGCAAAGCCATTAAAATCAATGGCCAAAGAAGGATTCTGTTTTCTGGGTCCATTCACTACCCCAGAAGCACCCCTGAGATGTGGCCTGGTTTGATACAAAAGGCAAAAGAAGGAGGATTGGATGTTATACAAACCTATGTCTTCTGGAATGGTCATGAGCCTTCTCCTGGACAATATTATTTCGAAGGGAGGTACGATCTGGTGCGATTCATCAAATTGGCGCAACAAGCCGGCCTCTACGTTCATCTCCGAATTGGCCCCTACGTTTGTGCTGAATGGAATTTTGGGGGATTTCCAGTTTGGCTTAAATATGTTCCTGGCATTGCTTTTAGAACAGACAATGGGCCTTTCAAGGCTGCAATGCAAAAATTCACAGAGAAAATTGTCAACTTGATGAAGTCAGAAAAATTGTTTGAGTCTCAGGGTGGTCCAATTATTATGTCTCAGATAGAGAACGAATACGGACCGGTGGAATGGGAAATCGGTGCACCCGGGAAGGCATATACGAAATGGGCTGCAGAAATGGCAGTGGGGCTCGACACCGGTGTCCCGTGGATTATGTGCAAACAAGAGGATGCTCCTGATCCTATTATAGATACTTGCAACGGTTTTTACTGCGAAGGCTTTACACCGAACAAGAACTACAAACCGAAAATGTGGACCGAGGCCTGGACTGGCTGGTACACAGAATTTGGTGGCCCAATCCATAATAGACCTGTCGAAGACTTGGCATATTCAGTCGCGAGGTTTATACAGAATAATGGTTCGTTCGTTAATTATTATATGTACCATGGAGGGACGAATTTTGGTCGAACAGCTGCTGGCCTATTTGTTGCCACTAGCTATGATTATGATGCTCCGATCGATGAATATGGGCTTCCGAGAGAACCGAAATGGGGACATTTGAGAGACTTGCATAAAGCCATCAAGCTATGTGAACCGTCTTTAGTTTCCGCATATCCAACAGTGACTTGGCCCGGCAAAAATCTGGAGGTTCATGTATTTAAGTCCAAGTCGTCTTGCGTTGCGTTCCTTGCCAACTATGACCCCAGTTCTCCGGCAAAAGTCACCTTTCAGAATATGCAATATGACCTGCCTCCTTGGTCCGTCAGCATTCTCCCCGACTGCAAGAACGCAGTTTTCAACACCGCAAGGGTTAGCTCCAAAAGTTCGCAGATGAAGATGACACCGGTGAGTGGTGGAGCATTTTCTTGGCAGTCATACATTGAAGAAACCGTCTCTGCTGACGATTCAGACACGATTGCAAAGAATGGCTTGTGGGAGCAAATAAGCATCACAAGAGATGGCTCGGACTACCTGTGGTACCTCACAGATGTGAACATACACCCCAACGAAGGGTTTCTAAAGAACGGACAGAGTCCTGTTCTAACTGTTATGTCAGCAGGTCACGCTTTGCACGTTTTCATCAACGGCCAGCTTGCAGGAACTGTGTATGGATCACTAGAGAATCCAAAGCTGACATTTAGCAACAACGTGAAGTTGAGAGCCGGGATTAATAAGATTTCTTTACTAAGTGCTGCTGTTGGTCTTCCGAATGTTGGTTTGCATTTTGAGACATGGAACACGGGGGTTCTTGGGCCAGTCACGTTGAAGGGTCTCAATGAGGGAACAAGAGACTTGACAAAGCAAAAGTGGTCTTACAAGGTTGGCCTAAAAGGCGAAGACTTGAGCCTCCATACACTTAGTGGAAGTTCCTCCGTTGAGTGGGTACAGGGGTCGTTATTGGCTCAAAAGCAACCCCTAACATGGTACAAGGCTACTTTCAATGCACCAGAAGGGAATGATCCGTTGGCTTTGGATATGAACACCATGGGAAAAGGTCTGTATGGATAAATGGCGAAAGTATCGGGCGCCACTGGCCTGAATATAAAGCTAGTGGTAACTGTGGCGGCTGTAGCTATGCTGGAATTTATACCGAGAAGAAGTGCCTAAGCAATTGTGGAGAGGCCTCTCAGAGATGGTACCACGTTCCACGCTCGTGGCTGAAACCGAGTGGGAATTTTCTGGTTGTGTTTGAAGAATTGGGTGGTTACCCAACCGGGATTTCGTTGGTTAGAAGAACAACTTGAAGTGTCTGATGCACTTGAAAGGAAGTGCATTGGAAGCAACCTTGTTTGCAACTGAAATTCTGCAGTGTCTTTGATTCATCGCCTTTCTCAAAAAACGAAAAAAGATAAAAAATAAAAGAAAATAGTCAAGATTTAGTCATTAAAGGTTTCCAATGCCATTGATTTGGTTCCGTTGGACGTTCAACTGTGAAGTCCTATCATACAACATTCGGCTGCAATTGTAAGGACTATTGCAAATAAGCATAGTGGATACGAGAAAGCTGCTATTGTTCTTATCATATATATATATATATATATATATATATATATATATATACCTCAAAGATTGTACAAAGCTAGAAAGGGGTTTGATGCAACTAAATACATAGGTTTTAGTCTGAAGAAGTTTTAGGCTAAACCGTTCCGCGTCCTGGGGAAATACTCAGGGATGCTGCAGTTTCATTGCTTTTTCTTTGTAAATGCAGTTTAATAACTCTGTTTAATAAGAGGTGTCCTTCCACTATTAAACTTCAAAAAAAAAAAA
>318984 001713CT 877
CCATGGCGCTTCGAACTCTGGTGACCAGAAAATCGCTAAAAGGCGGGCTAGGGTTAGGTTTTTCGCGCCTCCGGGGCGTGCACACGGTATCGCTCCCGGATCTTCCATACGACTATGGTGCGCTGGAGCCGGTGATAAGCGGGGAGATCATGGAGCTTCACCACAAGAAGCACCACCAGACTTACGTCACCAACTACAACAACGCCCTCCAGCAACTCGATGCCGCCATGGCCAAGGGCGACACCCCCACCGTCGTCAAATTGCAGAGCCCCATCAAGTTCAACGGCGGAGGTCATATCAATCACTCAATCTTCTGGAAGAATCTTGCGCCAGTTTGTGAAGGAGGTGGTGAGCCTCCAAAGCATTCTTTAGGTTGGGCTATTGACCTACATTTTGGTTCTTTGGAAGCATTGACACAAAAAATGAATGCTGAAGGTGCAGCTTTACAAGGTTCTGGATGGGTGTGGCTTGGCCTGGACAAAGAGTTTAAAAGGCTTGTAGTTGAGACCACTGCAAATCAGGATCCACTGGTAACTAAAGGACCAAGTTTGGTTCCTCTGCTTGGCATAGATGTTTGGGAGCATGCATACTACTTACAGTACAAGAATGTAAAACCGGATTACCTGAAGAACATATGGAAAGTTATGAACTGGAAATATGCCAGTGAAGTATATGAAAAAGAGTGTCCTTGAAAGAACTTGTCCGCCTTAGCCACCGACCCGCGGTGTGACTACCTTCTCGTGGGTTATAATAGTGAATAAAATGGTGTTGCGTAGATGAGAGGTCTCATGTTTCAAATGCAGTTTCGCTTGCCGATATGTTTACCTTGTTCGCCAGCATGTTATAAGATATTTGTTTTAGTTTTAAAAAAAAAAAA
>318985 004051CT 1165
CTCCCTAGTCCCTCCCCTCCCCACATCCAGAATTTCAGATTTTTTAGGAAACATAGACAGAGAGAGATGGCCGCAGCAGCCGCTACTACTGCTATTTCTCTAACGCGCGCGTTTATTCCCTGCCAAGGTGGGTCAATTCTGAGCTTGCCGTTCAGGAAGAAAGAGAGACAATGTATGAGGAAAGCTGGTCCTTGCATGATAACTGCGAAATTTGAACTGAAGCCTCCTCCATATCCTCTGAATGCTTTGGAACCACTTATGAGCCGTGATACACTGGAGTACCACTGGGGGAAGCACCACAGAACTTATGTTGAGAACTTAAACAAGCAAATAGTGGGAACAGAATTGGATGGAATGGCCTTAGAAGACATAATCGTTGCTACATATAACAAGGGAGATCTCCTTCCTGCCTTCAATAATGCTGCACAAGCATGGAATCACGAATTCTTCTGGGAGTCTATGAAACCGGGTGGTGGAGGAGAGCCATCTGGAGAACTCCTAAAATTGATTATCAGAGATTTTGGTTCTTTTGAAGGATTTATTAAAGAGTTCAAGGCAGCTGCGGCCACACAGTTTGGTTCTGGTTGGGCTTGGCTTGCATACAAAGCAAATCGACTTGATGTAGGAAATGCAGTAAATCCTCTTCCATCGGAGGAGGACAAGAAGCTAGTAGTGGTGAAGAGCCCCAATGCTGTGAACCCCCTTGTCTGGGATTATTCACCACTGCTTACTATTGATGTTTGGGAGCATGCTTACTACCTTGACTTTCAGAACCGACGGCCAGACTATATATCAACCTTTATGGAGAAGCTTGTATCATGGGAAGCAGTCAGTTTGAGACTAGAAAAGGCGAAGGCTCGAGCTACTGAAAGAGAAAAAGAAGAAGAGAGGAGAAGAGAACAAGAAGAGGTGAAAATGGCAGACGATGAAACTACAGAGACGCACTTGGAGAGTGACGCAGATGATTCAGAGTCCAAATGATTTCTGTTAGCCATCTTCATTTTTGTTCCTATTTTTTATTTTACAATTTAGCTATAGTCACTTGAGCTGCTCAAACAATATTTCTATGTTTCCGGAACAGGATTTTACTCAAATGGCTTTTTATGTTGTAAACAACCCATAATGGACATGTGTCTCTGAGTTGTATTTTCACAAAAAAAAAAAA
>319037 006091CT 969
ATCAGCTGAAAGAAAAACAACATTCCAAAATGGCTCTTCGAACACTCGCGACCAGAAGAAGGCTAGGGCTAGGGCTAGGGTTTCAGAGCATTAGGGGATTGCAGACCTTCTCGCTTCCCGACCTCCCATACGACTATGGTGCTCTGGAGCCGGCCATCAGCGGCGAGATCATGCAGCTTCACCACCAGAAGCACCACCAGACCTACATCACCAACTACAACAAAGCCCTCGAGCAGCTCGACGCCGCCATGGCCAAGGGAGACGCCCCCACCGTCGTTAAATTGCAGAGCGCCATCAAGTTCAACGGCGGAGGTCATGTCAATCACTCAATTTTCTGGAAGAATCTTGCTCCAGTTCGTGAAGGTGGTGGTGAGCCTCCAAAGGGATCTCTAGGTTCGACTATTGACACAAATTTTGGTTCATTAGAAGCATTGATACAGAAGATGAATGCTGAAGGTGCTGCTGTACAAGGCTCTGGATGGGTGTGGCTTGGTGTGGATAAAGAGCTTAAAAAGCTTGTGATTGAGACGACTGCAAATCAGGATCCACTGGTAACAAAGGGAAGTTTAGTTCCTTTGCTTGGTATCGATGTTTGGGAGCATGCATACTACTTGCAGTACAAGAATGTTAGACCGGATTACCTAAAGAACATATGGAAAGTCATGAACTGGAAATATGCCAGCGAAGTGTATGAAAAAGAGTGCCCCTGACGGATTTCTCCATCCTTGAGAAACAGCTTGCAAAGATGGTGTTAATGCTTAAGAGGGAATAGATATTACATAATTGAGATGACTCAGGTTTCTAAAGCGGTACTCCATGTTTGGAACTAAATAAACATGTTTTATGACTATCACTCTTCAATTAGCTGCCCACAAACTTTCCCTTTCCTATGCTTGTGTATCCAAACCACCTGGAGACGAGGCTTTTTATGCCTGTTTTATCTGCAGTTTTTTGGATAAAAAAAAAAAA
>319048 001597CT 1474
CAACTATGCGCGTGCACATAAGAAAGTCTCAAAGCCAAACTCTCATTCTCAACCGTCCGTTTTGGAGATGACCGCCACCGTCGTCGACTCCTCACTGTTATGCTCTGCCGCCTCCTTCGCGACCGCCACCACCATCCGCCGCACGTTCAAATTTCCCGCCGAATCTCGAGCAACGCTCGCATGCCGCCGAAAAATCTTCACAGCTTTCGCATCTGCCGCCATCGGCGATGATTCAAACTGTGCATCAAACGGAAGGAGAGGAATTATAACTGCGGCTACTATACCAATTTTTCTTAAACTGCATGAATGCCTGGAAGGATACCGTGCTAATGCTGCAGAGGATTCTTTTCTGCTAAAGGAAGAGCTAAGGAAGCTATTGTCCAAGGGCAAGGCTGCTGGTGTACTTCGTTTAGTTTTTCATGACGCAGGAACCTTTGAAATGGATGAGAATGCAGGTGGAATGAATGGCTCAATTGTTTATGAACTAGATAGACCTGAAAACAAAGGTCTTAAAAATCCTCTGAAGATTCTTGAGGAAGCAAAGGCTGTGGCGGATTTGGTACAACCAGTATCATGGGCAGACATGATCGCAGTGGCAGGAGCTGAAGCTGTTGCTGTGTGCGGAGGTCCAAATATTCCAGTTCAATTAGGCAGAATAGATTCAATGGTCCCTGATCCTGAAGGGAAACTTCCTCAAGAATCATTGGATGCTTCTGGTCTGAAACAGTGTTTCCAAAGAAAAGGCTTCTCAACACAAGAACTTGTTGCATTGTCCGGGGCTCATACTCTTGGAAGTAAAGGTTTCGGAAATCCAACTGTCTTTGATAATTCATACTTCAAAATACTTGTAGAGAAGCCATGGTCGTCTTCAGCTGGCATGTCAAGTATGATAGGGCTTCCTTCAGATCGTGCACTTGTTGAGGATGACGAGTGCATGAGGTGGATCTCAAAGTATGCCAATGACCAGAACTTATTCTTCGAAGATTTTAAGAATGTCTACATGAAACTTGTGAATACTGGTGCAAGGTGGAAATCGTCACTATAATTCCTAGTTTTGGTGCTACGATTTCTCAATAGCCAAAGTATGCCATTGCATCTTACTAAGTTTATTTTTTTGTCCTTTTCCCATTCGTTTTACATAATCGTAATTGCTTGCATTTTGTCTGATTTGTCTGATTTTTGTGTGTGCGCTTTTCTTGTTTATTTTCTTCCAGTTATTGTTTGCTTGCAAGCTTGAACATATGCAGGCAGGGCATATGAGTTTACCCAGAACCATTTCCTAGTTCTATCAGTCGATTCTGTCCTAGTATCAATACTGATTGTTGCCGTTGGCGTCTTTCTTTATAAATATTGTTTGGATTTTTTTTTTGAATTGCCCAAAAACAAATCTGTGTTTTTTTTAATGTTTATTTTTGGTACCTTCATGGACGGTAAGAAATAGAGTCTTTAACAGTTTTTCTTTAAAAAAAAAAAA
>319126 002166CT 792
GAGAGAGAGAGAGGTGGTTGGGGATTTGATTGACCAAAGCGAGGAGATCGGAAGAGATCAGAGAGAAATGGCTCCGGTGGCAACCGGCGATATGATTCCCGACGGCATGCTGGTCTACTTCGACGAGAACGATCAGCTCCAGAGCGTCTCCGTCCATACCCTAGCCGCCGGCAAGAAGGTCATTCTCGTCGCTGTTCCTGGTGCCTTCACCCCTACTTGCAGCATGAAGCATGTGCCAGGCTTCATTGAGAAAGCAGAGGAACTGAAGGCGAAGGGGGTTGATGAAATCTTGTGTATTAGTGTGAATGACCCATTTGTGATGAAGGCATGGGCAAAGACTTACCCCGAGAACAAGCATGTTAAGTTCCTTGCTGATGGTTCAGCGCTCTATACCCATGCTCTCGGCCTTGAGCTTGACCTCTCCGAAAAAGGACTTGGGATTCGATCTCGTAGGTTTGCTTTATTGATCGATGATCTCAAGGTGAAAGTTGCAAACATAGAATCAGGCGGAGAGTTCACCGTATCCAGTGCTGATGAGATTCTCAAGGCTCTCTAATTGCCTTCTCAACTATTCTCTTTTGTCTATTACCTCCAATGTGGGTTTCGGTATTTTGGCTTATTGTTGCTTTAGTTGTGTCGCTATGTCCTCCTTGGTACTGTGCCAAGGAAATTATGCCCTGGGATCGTTCCCTGTTGCTGCCGCTCTTTTGTACTTTGAATGTTAAGTTTGTTAAGTGGACCTTGGAGGAATACAATGTGAGATGAACTTATATAAATTTGAAAAAAAAAAAA
>319128 002335CT 1721
CTCTTTCCCATTTCTCTCTCTCGCTACACTCGTACAGATCCGTTCTCTCTCTCCACCACGATGGATCCTTACAAGCATCGCCCATCAAGTGCATACAATTCCTCATACTTCACCACAAACTCTGGTGCTCCTGTTTGGAACAACAATTCGTCTCTTACTGTTGGAACAAGAGGCCCAATACTCCTTGAGGATTATCATTTGGTGGAGAAGCTCGCCAACTTTGATAGGGAACGCATCCCGGAACGGGTTGTTCATGCCAGAGGAGCAAGTGCCAAAGGGTTCTTTGAGGTCACTCATAATATTTCTCAGCTCACATGTGCTGATTTCCTTCGTGCCCCTGGTGTCCAGACCCCCGTCATTGTCAGATTTTCCACGGTCATACATGAGCGTGGCAGCCCTGAAACTCTGAGGGATCCTCGAGGTTTTGCAGTGAAGTTCTACACTAGAGAGGGTAACTTTGATCTGGTGGGGAACAATTTCCCAGTCTTCTTCATCCGTGATGGGATGAAGTTCCCTGACATGGTCCATGCTCTCAAACCCAACCCAAAGTCGCATATCCAGGAGAATTGGAGGATCCTCGACTTCTTCTCCCACCACCCAGAAAGCTTGCACATGTTCACTTTCCTATTCGACGATTTGGGTGTTCCACAGGATTACAGACATATGGAAGGCTCTGGTGTTAACACCTATACTCTAATCAACAAGGCCGGTAAAGCACATTATGTGAAGTTTCACTGGAAACCTACTTGTGGAGTAAAATGCTTGTTGGAGGAGGAGTCGGTTAAGGTCGGAGGATCAAATCACAGCCATGCCACTCAGGATCTTTACGACTCAATTGCAGCTGGCAACTATCCTGAGTGGAAGCTTTTCATCCAGACAATAGATCCTGACCATGAAGACAGATTTGACTTTGACCCACTTGATGTTACCAAGACTTGGCCCGAGGATATTTTGCCCCTGCAACCTGTGGGTCGCTTGGTGTTAAACAAGAACATTGATAACTTCTTTGCAGAGAATGAGCAGCTTGCCTTCTGCCCTGCCATTATCGTCCCCGGTATTTACTACTCGGACGATAAGTTACTCCAAACTCGAATATTCTCCTATTCTGATACTCAGAGGCATCGGCTTGGACCCAACTATCTGCAGCTTCCTGCGAATGCTCCCAAGTGTGCTCATCACAACAACCACCATGATGGTTTCATGAATTTCATGCACAGGGATGAGGAGGTCAACTACTTCCCTTCAAGATATGATTCTGTTCGACATGCTGAGATCTTCCCAATTCCTCCTGCTATTTGCAGTGGCAAGCGCGACAAGTGTATCATTGAGAAGGAGAACAATTTCAAGCAGCCTGGGGAGAGATACAGATCCTTTAATCCGGACAGGCAAGAGCGCTTTATCTGCCGATGGATTGAAGCCTTGTCTGACCCAAGAGTCACTCATGAGATACGCAGTATTTGGATCTCGTACTGGTCTCAGGCTGACAAGTCTCTGGGTCAGAAGCTGGCCTCTCGCCTCAACATGAGGCCGAACATGTGAAGGTAAAGCCAATGGAGAAGGATGTTTCAGCGGCAAAGACTGAGCTTGAATTGATATCAATCAGCCCAGCAGTTACATAATATGTGTCGATGCTCGTTCGTGTTTGAAGAAAATACTTCCTCAATTACAATATACTGGCAATTCGTCCTTTTAATAAGATGCAGTGTTGTGTGCAAGTCTAA
>319149 005536CT 916
CCAAAATTTATCGTCCTCCAAAGCAAACCCATTTGGATTCTCTTACCAATTCTTCGATTTCTTTGCTTAATTCGCGATTCGAATCAGGGGTTCCCTTCAAAAGCTTAACAACAAGGCCTGTGTTTTGTAGTTTGAGATCCAATCATACTATGGCAAGCCAATCGCAGAAGCCCCAATCCGTCCACGAATTCACCGTCAAGGATGCTAAAGGAAACGATGTGGATCTTAGCTTGTACAAAGGGAAGGTCCTGCTGATTGTGAATGTTGCATCTCAATGTGGCTTGACAAATTCAAACTACACAGATTTGAGCAAGTTGTATGACAAGTACAAAGATCAAGGCCTGGAGATTCTTGCATTCCCGTGCAATCAGTTTGGTGGCCAGGAACCAGGGAATAATGAGCAGATAATGGAGTTCGCTTGCACTCGCTTTAAGGCTGAATTTCCCATATTTGATAAGGTTGATGTGAATGGTGAGAAAGCTGCTCCAATATACAAATTCCTGAAGTCAAGCAAAGGTGGTTTTTTCGGAGACGGCATCAAGTGGAATTTCTCCAAATTCCTCGTAGATAAAGATGGGAATGTTGTTGATCGTTACGCTCCCACCACTTCTCCACTTAGCATCGAGAAGGATATAAAGAAACTGCTGTGAATTGCGTAAAGTTCAGAGTTCTGATTGCTTTCTCAAGGTTTAATAAAGAAGTTATGATAATAATAACACAAACTTTTGTGGGGTAGTTGCAGTTGCATAATAAAGCATTATGACGAGGGTTTAGTCAGACTTTTTAGGTGAACTTTGCACCTCATCTGCTATTCGATTAGCATTCTCCCATGTAAACTGTGGTTTCTTTAAGTATATCCTGTTGTTTGCTACTCAACTGAATAGTAATGAATATGTCATTGAGCAAAAAAAAAAAA
>319151 009589CT 1011
CTCTCTCTGCTCAGTTGCTGTTTCAGAAGAATCATCGAATATGGGGAAGTGCTACCCGACTGTGAGTGAGGAGTACAAGAAGGCTCTTGACAAAGCCAAGAGGAAGCTCAGAGGCTTCATCGCTGATAAGAACTGTGCTCCGTTGATGCTCCGTCTCGCGTGGCACTCCGCGGGTACTTACGATGTGACAACGAAGACGGGAGGTCCGTTCGGGACAATGAGGTACAAGGCTGAGCTAGGCCACGCAGCCAACAACGGCCTTGAGATCGCCGTTAGGCTCCTGGAGCCGATCAAGGAACAGTTCCCTATCTTATCTTTCGGTGACTTCTATCAGTTGGCCGGAGTTGTTGCGGTTGAAATTACCGGAGGCCCTGATATTCCGTTCCATCCAGGGAGGGAGGACAAGCCAGAGCCACCACTTGAAGGTCGCCTTCCTGATGCTACCCAGGGGTCAGACCATTTGAGGGATGTTTTTGTTAAACACATGGGCCTCACTGATAAGGACATTGTTGCTCTCTCTGGTGGCCATACTCTGGGAAGGTGCCACAAGGAGCGTTCTGGATTTGAGGGACCATGGACTACCAATCCACTCATCTTTGATAACTCCTATTTCAAGGAACTCCTGACTGGAGAGAAGGACGGGCTTCTACAGCTGCCAACTGACAAGGTCCTTCTCGCTGATTCCGCCTTCCGCCCTCTTGTCGAGAAATATGCCGCGGATGAGGATGCCTTCTTTGCAGATTATGCAGAGGCTCACATGAAGCTCTCTGAACTGGGGTTTGCTGAAGCTTAAGTTGTTGGACCCAAGGAATGGGAATGGTGGCCAGTCGTCTTCAAATTTTTTTTTTGAATTTTGAGCAAACTTAGTTCTTAGGCTGTTGATGGCTCTGGTAAATTTGTATTACGCTTTTTTGCTGGATTTGGTGGATTGCATATTTGGTGGTAGAAAAAACTCATATGGTCACCGTAAATCCCTGTTAATAATATTGAACTTATATCAAAAAAAAAAAA
>320483 004414CT 2503
CCCACGCGTCCGGCAGAATGAAGCTCCATATTTTCTCTCTCATCAATCTCGTATTCCTCACAACCCTCCACCAACTCATCTCCACCGAGTCAACTCAGCCCCCGTTCGCCTGTGACTCGGCCAACCCATCCACCAAGTCCTACCCATTCTGCGAACCTGCCCTGCCCGTCCTCCACCGAGCCCAGGACCTCGTCTCGCGCCTCACGCTCGACGAGAAGGTGTCCCAACTCATCAACTCGGCACCCGCCGTGCCGCGACTTGGCATCCCCGCTTACCAGTGGTGGTCCGAGGCTCTGCACGGCGTCGTTGGCTGGAGCGGCATCCAACTCGACGGTGGAATCCGCTCCGCCACCAGCTTCCCCCAGGTCATTCTCACCGGCGCCGCCTTCGATCCCCTTCTCTGGTATCGGATCGGCCAGGCGATTGGGAAGGAGGCTAGGGGGGTGTACAACGAGGGGCAAGCGACCGGGATGACATTTTGGTCGCCCAACATAAACGTGTTCCGGGACCCGCGGTGGGGTCGGGGCCAGGAGACGCCGGGTGAAGACCCGGTGGTCGCCGCCAGATACGCGGTGTCGTACGTGAGGGGAATTCAGGGGGACAGCTTCGGAGGCGGGGCCCTCCGTGACGGCCACCTCCAAGCCTCAGCCTGTTGCAAGCACTTCACCGCCTATGACTTGGATAACTGGAACGGCATCAATCGATTTGGCTTCAATGCTATTGTAACAAAGCAGGACATGGCCGATACATACCAGCCACCATTCCAAAGCTGTGTGGAGAAAGCGAGAGCCAGTGGGATAATGTGTGCTTATAACCAGTTGAATGGGGTCCCGAACTGTGCTGATTACGATCTCCTCTCCAACACGGCCCGTCGAAAGTGGGGTTTCCAAGGGTACATCGTGTCGGACTGTGACGCAGTTTCAACCATTCATGATGTTCAAAAATACGCCAAATCACCAGAAGATGCGGTCGCTGAAGTGCTTAAAGCTGGCATGGATGTGAATTGTGGTTCCTACTTGAAGAACTACACCAAATCCGCGGTTGAACAGAAGAAACTTTCCATATCTGACATAGACAGAGCCCTCCACAACCTCTTCTCAGTTAGAATGAGACTAGGCCTCTTCAATGGCAACCCAAGGAACCTCCGTTTTGGAAACATTGGAGCAAACCAAGTCTGCACCAAAGAGCACCAAGACCTAGCCCTAGAAGCCGCCCGGTCGGGTATTGTCCTCCTGAAGAACTCCAACAAGCTCCTCCCCCTCAAAAAGACGAATACGCCCTCCCTCGCCGTCATTGGTCCCAACGCCAACGTCCCCCACACATTGCTCGGAAACTATGAAGGCCCTCCTTGTAAGAAAATCTCCCCCCTCCAGGCCCTCCAGGAGTACGTTAGGGACACATTGTACCACCAGGGCTGCAATGCAGTGAATTGTAGTACCGCGGAGATTGAACAGGCTGTGGAAGTGGCAAAAAAGGCGGATTATGTAGTCTTAGTTATGGGGTTGGATCAAGGTCAGGAGAGGGAGTATCAGGACCGCGACGATTTACTGCTTCCCGGGATGCAACAGAGTCTTATCGAAAGCGTTGCTAGGGCTGCTAAGAGGCCGGTCGTGCTCGTGCTGCTCTGTGGGGGACCGGTTGATGTTTCTTTCGCGAAGCAGAATCCGAAGATCGGGGGCATCTTGTGGGCTGGTTATCCCGGTGAATCGGGTGGGATCGCTCTTGCTGAGATCATCTTTGGTGACCACAACCCAGGTGGAAAATTGCCTATTACTTGGTATCCGAACGAATTCGTTAAAGTACCGATGACAGACATGAGGATGCGGCCGGATCCATCAACCGGCTACCCCGGTCGGACCTACAGATTCTATAAGGGTGAAAAAGTTTTCAAGTTTGGCTATGGTCTTAGCTATTCAAAGTATTCTTACGAGTTCATTTCCGTTACCCAGAACAAGTTCAACTTAAACCAACTATCGGCTACAAAGGCTGTTAAGGACTCAAATTCAGTCCATTACTTGTCGGTTTCGGACGTAGGTAAAGAAACGTGCGAGAATGCAAAAATCTCAGCCGTTGTTGGGGTAAAAAATGACGGGGAAATGGATGGGAAGCACCCGGTGTTGCTGTTTTTGAGGCAGGAAGGGGCAGGAAAAGGGAGTCCGGTGAAGCAGTTGGTCGGATTTCATAGCGTGTTGTTGAAGGCGGGTGAAAGAGGGGAGATTGGATTCGAATTGAACCCTTGTGAGCATTTTAGCAGAGCGAACGAAGACGGGTTGATGGTGATTGAAGAGGGGGCTCGGTTCCTTCATGTTGGAGACAAGAAGTATCCGATTAGCGTCGAAGTTTGATACCCGGGGTTTGGGGTCTTCTAATTCAAAGGCAGATTTTTTCAGTGTACCAATTAGAGTGGATGTTGAAGGAATAAACTCTTTCTGTAATAACAGGAGTTCAGATCAAAGATGCCTTGTGCCAAATGAAAAGCTACCCTTTATGCAAAAAAAAAAAA
>320922 003006CT 1227
AAGAAGATCAAAATCGGAATCAACGGTTTCGGAAGGATTGGTCGTCTGGTTGCTAGAATTGCTCTCCAGAGAAACGATGTTGAACTTGTTGCTGTTAACGATCCCTTCATCTCCACTGATTACATGACGTACATGTTCAAGTATGACAGTGTTCATGGCCAGTGGAAGCATCACGAGGTTAAGGTGAAGGACTCTAAGACCCTTCTTTTTGGTGAGAAAAAAGTCACTGTTTTCGGTTTCAGGAACCCTGAAGAAATCCCATGGAGGGAAGCTGGAGCAGAGTATGTTGTGGAGTCTACTGGAGTTTTCACTGACAAGGACAAGGCTGCTGCCCACTTGAAGGGTGGGGCAAAGAAGGTTGTCATTTCTGCCGTGAGTAAAGATGCACCTATGTTCGTCTTGGGTGTCAACGAGAAGGATTACACGCCGGATCTTGACGTTGTCTCCAACGCTAGCTGCACCACCAACTGTCTTGCTATACTGGCCAAGGTTGTTCATGATAGGTTTGGCATTGTTGAGGGTCTTATGAGCACTGTTCACTCCATTACTGCCACTCAGAAGACTGTTGATGGCCCATCAAACAAGGACTGGAGGGGTGGAAGAGCCGCTTCCTTCAACATTATTCCCAGCAGCACTGGAGCTGCCAAGGCAGTTGGAAAAGTACTTCCAGCGCTGAATGGTAAGGTGACCGGAATGTCCTTCCGGGTTCCGACTGTTGATGTTTCTGTTGTGGACTTCACCGTGAGGCTTGAGAAGGGAGCTTCTTACCAGCAAATCAAAGATGCTATCAAGGAGGAATCAGAGGGCAAACTCAAAGGGATTTTGGGGTACACTGAGGACGATGTCGTCTCCACAGACTTTTTGGGGGACAGCAGGTCAAGCATCTTCGATGCCAAGGCTGGAATCGCTTTGAATGACCATTTTGTGAAACTCGTCGCTTGGTATGATAACGAATGGGGTTACAGTTCTCGCGTGGTTGACTTGATTGTTCACATGGCTTCTGTTGTTGGAGCTTGATGGTAAATCGTGTGAGTCGATGATATTCTTAGTCTCCTGAGGTTTCAGTTTGGAATAAACATCAGGTGGGTCCTAAAATCCTGTAACGTCTGGGTCTTGTGTCATGGAATAAACATCTAGTCTTTTTGGTTATCCTTGTTCCTCCTGGTGTCCTTGGAGAATCAAGGGTATATTTTCTAATATATGATAGTTTTGCATAAAAAAAAAAAA
>320591 004038CT 1231
CCCACGCGTCCGCCCACGCGTCCGCAAAGTTTCAAATCCCCCCTCTCTCTCTCTCTCTCTCTCTCTAACCCACAGAGTTCAACGTGCTGCATCTGATTCTGCCGATCTCATTACTACTTCTCATAGCCCTCCTAAACTTCGCACATTTAATCCTATGGGTCCCACTGAAGATCGAACGGCACTTCAGGAGCCAAGGCGTACGGGGGCCCAGCTACCTTCCGATCTTCGACAACTCCGCCGGGATCCGCCGGCGCATGATCGCTGAAGCCAAATCGACGTCGATCTCTTTCAACCACAACATCGTACGGCGGGCGATTCCGCACTACTACAACTGGTCACAAGCCAGGCATTTAACATGGAAAGAGTGAAGGTGATCTCTCAGTCTATCTAAGGCCCTGTTTGGCCCACTGTTTTTCTTTTAGCTGTTTTAGGTTTTGAATTTTTTGTTGTGTGAATTTTCTTTACCAAAATTTTATATTTTTTTGATTTATTTATCAGTAAATTTTTTTTTCTCTTAAATTAGATTTTTTAAAATATTTTAAGAATTTTCTTGTCAAGATGACCGTAAAAGTATAAAATTTTTATTATATAATTAAAAAAATTATAAAAAAACTCAAAAATTAAAACAATTAATTTTTTTTATTTAAAAAACTAGGCAAAAAATGGGCCCGAAACTGGCCTATATCTCAAGTATTATCAAGGAGTGCTATACTATTTTTTCGTTTTTATTGTCATTATGTGAAATTACTAAATAAGCCTTTCATTTAATAATTCATCATAATTATTGCACAAAAATAAGGATAGTTTTGTAATTTTTCATAATATAAAAAAATTACACTTGTACACAAAAAAATACACTCTATTGTGTATTTCAAAGCACTTTTATAAAAATTTATACACTTTTCATGTGCTGTAATATTTTTGGGTGCTGTTTTATAATGACGGGTGGGTGCCAGAAATGGTGGCTAGTACCATGAAGATGTCCCAGAAGTGGGAGGAAGAGAGAGGAGGGAGGGAAGAATTCGAGTTGGAGGTGCACAAAGAACTCCAAAGCCTCTTCACGGACATTATATCTCGGACTGCATTTGGAAGCAGTTTCGAAGAGGGAAAACGCATTTTTGAATTGCAAGAACGCCAAATAAGTCTCGTGTTGGAGGCTTTAAGGAGCGTCTGTATTCCTGGATTTAGATGATGGTTATATAACTGCTCGGCATAAGACAGAAAAAAAAAA
>320592 999003CT 1163
GGAACAAATCCCATCCTATTTAGGGAGGCAAATCCCACTGTTTCGTCTCCAATTCAAAATAGTTTAGTTAATTTCATACACTTTAAGTTAGTGTTAATATGATTTTTCCGTTAAGTTATCATGCAATAAAGTAACAGAAATAGGCCACATTAGCCTCACGAGAAGGGGGCATGTGGCCATTAACTGAACGACAACTTAACATATAGACCATATTGACACTTTAGAAGGACTAAAGGGGGATTCAGTCCAAAGTGTAGGGGTGTGAAGGACATTTGTCACTAAGGGATACAAGTGTCATAAAAAGTTAGTGTTTTACAAGTTCCTTTCATTTTGATGAGTAGAGACAACTTAACTTATTTTGATTGGGTGGACGCTAGACAAAATCAATCAATCCAATACTTTTTGTACGGTCTTACTAGTCTGAAGTATCAGTACCATATACACATCATGATAGTGCTTTAGAACGAATAAATAATTTTTTGACTTTTGACAAACCCTATAGTAATTTTTCTTTTGAAAATATTGAATTGCATTTAACCTACCGCTTTTGTCCCTGCAGTTAAACATGGTGATTAATGAATCCCTAAGGCTCTATCCACCGGCATCAGTTCTTCCTAGAATGGCCTTTGAAGATTTCCAATTGGGAGACCTCCGCATCCCAAAGGGACTATCAATATGGGTCCCAGTGCTAGCCATTCACCACAGTGAAGAGCTGTGGGGCAAAGACGTAAATGAGTTCAACCCGGACCGGTTTGCCTCCAAATCATACACACCCGGCCGGTTTATCCCTTTCGCGGCTGGTCCGCGAAATTGTGTGGGCCAGTCTTTTGCAATTATGGAAGCTAAGATCATATTAGCCATGCTAGTAACCCGGTTTAATTTCACCATCTTAGAAAATTATCGACACGCGCCGGTTATAGTCCTTACAATAAAGCCTAAGTACGGAGTTCAAATCCGATTGACGCCCTTAAACCCATGATATAGCAATGACGAGGTAGTTTGAGATTGGGCTTTTTGCTGATCTTAATTGTTTTTGTAACTAATAATTATTTTTTATTTTTTTATTTTTTGAAATCATTGTGAAAAGATAGATAGACATGAGATGATGTTTGTAATGATTGAGAAGGATATTGATAAGAATTTTGAAAGCCAAAAAAAAAAAA
>320666 006827CT 1217
CACCGTTGATGGAGAAAAGTGGCGGCAACAGAGAAAAGTATCGAGCTATGAATTCTCGACCAAGGTATTGAGGGACTTTAGCAGCAACAGCTTCCAGAAAAATGCGGCGAAATTGGCAAATGTCATCTCTGAACTTGCAGCCTCCAATCAAATAATGGACATTCAAGATCTGTTTATGAAATCAACCTTAGATTCGATATTCAAAGTTGGCTTTGGAGTTGAACTGGACAGCATGTGCGGATCGAGTGAAGAAGGCACCATATTTAGCCGTGCTTTCGATGACTCAAGCGTACTGACTCTTTGGCGATTTGTCGATATCTCTTGGAAGGTAAAGAAAGCTCTGAATATAGGATCGGAAGCTGAGTTGAAGAAAAACATCAAAGTCATTGATGATTTCGTATACAAGCTAATTCGTAACAAGACCGAGCAAATGAACAAGTCACCAAATGATTCTAGTGATGCAAAGATATGCTTCTCAGATGATACACTGCCAGATGGGTTTAGTGTGAACAAAGGAGATATGGTGGCTTATCAAGCTTATGCGATGGGACGGATGAAGTTTATATGGGGCGATGATACAGAAGAGTTCAAACCAGAGAGATGGCTCGATGAGAATGGTAACTTCCGGCAAGAAAGTCCTTTCAAATTCACAGCTTTCCAGGCTGGACCGAGGATTTGTCTGGGAAAAGAATTCGCCTATAGGCAGATGAAAATCTTCTCGGCTGTCCTGTTACCATCTTTCGTGTTCAAATTGGGCGATGACAAGAAGGCTGTTAATTACCGGACGATGATTAATCTTCACATTGATGGGGGTCTTCATGTCCGTGCCTTCCGTAGATTAGCCGTCTAGAACCTCACTTGTAACAAAAGATCTTGCTCTTAGTTCATTATATATAGTATATATATAAGAACTTGGTCTTTGTTCATTTTATGTATTAAGTGTGAAGGTTAAACCAACAAAACTCAAAAGCAATGACAAGAAGGCTGTTGATTACAGGACAACAATTAATCATCACATTGATTGGGGGCTCCATGTTTGTACCTATGCATACAAGATCTAGTTCTATCTCCATTTTTCATATGTAAATGTAAGGGAATAATTTTCACACTACTTTTTTTTAGAATTGCTCCTTTTTATGTCGTCATACGTGTAAAATTACAAAATATTGTTTACAATAAATAACAAAGTGAGCGACGAATTACTCAAAAAAAAAAAA
>320747 001120CT 1063
CAAGCGCACTGACTCTTTGGCGATTTGTCGATATCTCTTGGAAGGTAAAGAAAGCTCTGAATATAGGATCGGAAGCTGAGTTGAAGAAAAACATCAAAGTCATTGATGATTTCGTATACAAGCTAATTCGTAACAAGACCGAGCAAATGAACAAGTCACCAAATGATTCTAGTGCAAAGAAAGAAGACATTTTATCGAGGTTTCTGCAAGCGAACGTGACAGATCCAAAGTACTTACGAGACATAATCCTTAACTTCATAATCGCTGGAAAAGACACGACAGCAGCGACTCTGTCCTGGTTCATTTACATGATGTGCAAACATCCTATGATTCAGGAAAAAATTGTGCGAGAAATCCAAGAAGCAACAAATGTTAAAGAGGTTACGAATTTTTCTGAGTTTGCAGCGAGTATTCGCGAGGAAGTGTTTGAAAAGCTGCAGTATCTCCATGCGGCTTTGACCGAGACTCTTAGGCTCTACCCCGTAGTTCCAGTGGATGCAAAGATATGCTTCTCAGATGATACACTGCCAGATGGGTTTAGTGTGAACAAAGGAGATATGGTGGCTTATCAAGCTTATGCGATGGGACGGATGAAGTTTATATGGGGCGATGATACAGAAGAGTTCAAACCAGAGAGATGGCTCGATGAGAATGGTAACTTCCGGCAAGAAAGTCCTTTCAAATTCACAGCTTTCCAGGCTGGACCGAGGATTTGTCTGGGAAAAGAATTCGCCTATAGGCAGATGAAAATCTTCTCGGCTGTCCTGTTACCATCTTTCGTGTTCAAATTGGGCGATGACAAGAAAGCTGTTAATTACCGGACGATGATTAATCTTCACATTGATGGGGGTCTTCATGTCCGCGCCTTCCGTAGATTAGCCGTCTAGAACCTCACTTGTAACAAAAGATATTGCTCTTAGTTCATTATATATAGTATATATATAAGAACTTGGTCTTTGTTCATTTTATGTATTAAGTGTGAAGGTTAAACCAACAAAACTCAAAAGCAATGACAAGAAGGCTGTTGATTACAGGACAACAATTAATCATCAAAAAAAAAAAA
>320917 004696CT 1083
ACCTTCTATAATGAACTCCGCGTAGCCCCAGAGGAGCACCCTGTTCTACTCACTGAAGCACCTCTCAATCCAAAGGCTAACCGTGAGAAGATGACCCAAATCATGTTTGAGACCTTTAATGCTCCTGCTATGTATGTTGCCATCCAGGCTGTTCTGTCCCTTTATGCCAGTGGTCGTACAACTGGTATTGTTTTGGACTCTGGAGATGGTGTCAGCCATACTGTACCCATCTATGAGGGGTATGCCCTCCCACATGCCATCCTACGCCTTGACTTAGCTGGTCGTGACCTCACTGACGCCCTCATGAAAATCCTTACTGAGCGTGGCTACTCTTTTACCACCACAGCCGAGCGTGAAATTGTGAGGGACATGAAGGAGAAGCTTGCATACATTGCCCTCGACTATGAGCAAGAGTTAGAAACTTCCAAGACCAGTTCTTCAGTCGAGAAGAGCTACGAGTTGCCTGATGGGCAGGTGATTACCATTGGGGCTGAGCGTTTCCGATGCCCAGAAGTTCTTTTCCAGCCATCCATGATTGGAATGGAGGCTGCCGGCATTCATGAAACCACGTACAACTCCATCATGAAGTGTGACGTGGATATTAGGAAGGATCTTTATGGAAACATTGTCCTCAGTGGTGGGTCAACCATGTTCCTGGGCATTGCTGATAGAATGAGCAAGGAAATTACCGCTTTGGCCCCAAGCAGCATGAAAATAAAGGTGGTAGCTCCACCTGAGAGGAAGTACAGTGTTTGGATCGGAGGATCCATCCTCGCATCCCTCAGCACCTTCCAGCAGATGTGGATTGCTAAGGCAGAGTATGATGAATCTGGACCGTCCATTGTGCACAGGAAATGCTTCTAATTCTTTAGGATGACATACTAGAAACTCGTGTAAAATTGCGTCGGTTGGCAGAACTTGCTGCTTGCAATTTCTTACTCTACCTTTGCTTTTGTTTAAATTTCATGTCATTTTGTTGTCGAAACTATGACGTAGAGTGCTGTGGATGGGTGGCATTCGGATTCTTGCATGATCACGTTTTATGAATAGTTAATTGAACTTTTGCCCTTGAAAAAAAAAAAA
>320816 003942CT 989
GAGCATACTTATAAAAGTTCTCGGTTGGGCAATGCGTTGATTAGGTGAAAGGGGGTTGTGTTTATCATGGGTCCTAATTTCTAATGCAGTGACTTTGAGCAGATTGGCATGGGTTGGTTTGGTTCATTTCTCTGATGAATCATTATAGGAGCAGAACTAATGTGTTTGTTTCATGTATATATGTAGGTTCTATTGACTGCAGGAACTGATACTTCAGTTGGAACTATGGAGTGGGCACTTTCACTTCTCTTGAACCAACCCTACGCTTTACAGAAGGCGCAGACCGAAATTGATAAACAAGTGGGTCAACACCGTCTCATTGATGAATCGGACATAGCTGATCTCCCTTATCTCCGCTGCATCATCAACGAAACAATGCGGATGTACCCGGCAGGTCCGCTACTAATGCCTCACGAGTCGTCAGAGGACTGCATGGTGGGAGGCTTCCACATCCCGCGTGGCACCATGCTACTGGTGAATATGTGGGCCATACAAAATGACCCCAAGATTTGGGTGGAGCCCAATAAGTTCAAGCCAGAGAGGTTTGAAGGGCTAGAAGGGGCAAGAGATGGGTTCAAGTTTGTGCCGTTTGGGTCAGGGAGGAGGGCGTGTCCGGGGGAGGGCTTGGCCCTGCGAATGGTCGGGTTGGCGTTGGGGTCACTAATTCAATGCTTTGATTGGGAAAGGGTCGGTAAGGAGATGGTGGACATGACTGAAGGCACCGGACTCAGTTTGCCCAAGGCTCGACCCTTGATGGCTAAGTGTAGACCTCGCCCGACTATGGTGAACATTCTTTCACAAATTTGAAACCCAATTTGATCAAATATTTTTCTCTTAAGCAAACAGAAGACTAGAGCTCTTGTCATTGTTTTTTCCCGGCTATGCTCGGTTTATCTTTTTCTGTGCTCTGTATTGGTTGTAACTTTGATACTAGCTTGCTTGCTTCTGTTTTCATATATTGTACACTCTTTTATGTTAAAAAAAAAAAA
>320817 007693CT 1445
CGAGAAGTGGGTAGGCGATGGGGAAAAAAACCCGGTGTTGGTGGAGATGAAGGGAAAGTTTGGGAACTTGGTAATGAATGTGGTGTTAAGAATTATTGTTGGGAAAAGGTATACTGGCAGTGGAAACGAGGAGTTGAGGCTGTTCCAGAAGGCTATAAATGAGTTTATCCTTCTAATCGGGATACGTATGATTTCGGATGCAATTCCTTTCCTTGGTTGGTTGGATGTACTTAACGGATATAGGGGCAAGATGAAGAGATCTGCAAGGGAGATGGATTGTGTGCTTGGGGAATGGCTGGAGGAGCATCGACGAAAGAGGCTCACTGGGAGGATCGATGAGGGGGAGAGAGATTTTGTCGATGTCATGTTGTCTGTCATGGAGGAGGAGGAGGAGGGGGGAAATAGTCATCGTCCCCACGACACTGATACTGTCGTCAAGGCCACTTGCTTGAGTATGATCTTGGGAGGCAGTGACACGACAGGTGTCTCTCTGACGTGGGCACTCTCCTTACTATTAAACAACCGCCACGTGTTGAAAAAAGCCCAAGAAGAGTTGGATGTCCACGTGGGCAAGCACCGCCTAGTGGACGAATCCGATACAAAAAATCTCGTGTACTTACAAGCCATCGTCAAGGAAACGCTACGATTATACCCCGCCCTGCCAATGTCAGTGCCACGCATAGCCATGGAGGACTGCATCGTGGCCGGCTTCCATGTCCCGGCTGGCACGCACCTATTGGTTAACCTCTCGAAGTTGCAGCGCGACCCGAGCATTTGGTCGAACCCCTGGGAGTTCCGACCCGAGAGGTTTCTCACGGATCAGATGAATTTGGATGTTAGGGGTCAGAATTTCGAGTTTATACCGTTTGGATCTGGGAGGAGGATGTGCCCTGGGATCACATTTGCACTCCAGGTCTTGCAGTTGACATTGGCCAGGCTACTTCAGGGTTTCGAATTGGGAACTGTTTCGGATTCGCAGGTTGATATGACTGAGAGTCTGGGGCTGACTGCCCCAAAAGCCACCCCGTTGGAGGTCCTCCTCACCCCACGACTCTCGTCCGTGCTCTACACCTGCTGAGCAACTGAGTAAAATCAAGTAGGGTATTTTCACACCAGCATAAGTACCTGATGAAGATCACTCAAAGCGTCCCTTGGAAATTTGAACTACATATACGGTACAACGAAGGTGTGGATTGGTTTTTATGGTTATAAACTTCTTGCCAGCGTTTATTGGTTTCATCTTGTAGACCACAACTGCTAAGAAACAACTAAATAAGGCGAAGTAAGGGAGGTCACACCAGCTTACAAGTACTTGTTGAAGATTTAGAACTGCATTCTGCCTATATTTTCATGTCCCTTAAAAACTTGAACTACACGTATGGTAGAACAACCCTGTGGATATTGGTTTTGATGGTTATAAACGTCTTGCCAGCAAAAAAAAAAAA
>321062 006747CT 1788
AAATACTCTCTCTCTCTCTCTCTCTCTCTCTCTCTCTCTCAACAAACATGGGCCAACTCATAAATACAAAATCCATTCTTTTAACAATTGTACTTTTCTCATTCACCCATTTGCTTTTACCCCACCTATCATTTCCTTTCCCTTCAACAACCCTTGCACCAATTACTCTCTGTATCGTTCCACTCATTTTGTTCTTACTGTTTCAATTCATTTTCAACAGCTCAACTAACCTCCCACCAGGCCCACGCTCCGTGCCAATTTTTGGCAACTGGCTCCAAGTTGGCAATGACCTAAACCACCGGCTCCTCGCTGCCATGTCACAAACCTATGGCTCCATATTTCTACTCAAACTCGGCTCGAAAAACTTAGCAGTTGTCTCAGACCCTGAGCTAGCCAACCAAGTCCTACACACACAGGGTGTCGAATTCGGGTCCCGCCCACGGAACGTCGTGTTCGACATATTCACGGGCAACGGGCAAGATATGGTATTCACGATCTATGGTGATCATTGGCGCAAAATGCGCCGTATAATGACACTCCCATTTTTCACTAACAAAGTGGTGCACCAATATAGTGGTATGTGGGGGGAAGAGATTGACCTAGTTGTCCGTGACCTAAATAACAACATTGAAAAAGTTAGCAAAGAGGGGATCGTTATTAGGAGGAGATTGCAATTGATGCTATACAATATAATGTATAGGATGATGTTTGATGCCAGATTTGAGTCACAAGAGGACCCTTTGTTCATCCAGGCGACACGGTTCAACTCGGAGAGAAGCCAGTTGGCTCAGAGCTTTGAGTACAACTATGGAGATTTCATTCCTCTGCTTAGGCCTTTCTTGAGAGGCTATTTGAACAAATGCAGAGATTTGCAGAGCAGGAGACTTGCATTTTTCAACAACTATTATGTTGAAAAAAGAAGGAAAATAATGGCTGAAAATGGAGAGAAGCACCAGATAAGCTGTGCCATGGATCACATAATAGATGCTCAAATGAAAGGAGAAATCACAGAGGAAAATGTTCTCTACATTGTGGAGAACATTAATGTGGCAGCAATAGAAACAACTCTGTGGTCCATGGAGTGGGCCATTGCTGAAGTGGTCAATCATCCAACCGTCCAACACAAGATCCGAGATGAAATCTCAGCCGTCCTTGGAGAAAATCCAATCACAGAATCAAACCTACATGAGTTACCCTATTTGCAAGCAACCGTAAAGGAAACATTGAGGTTACACACACCCATACCCTTACTAGTACCCCACATGAACCTTGAGGAGGCTAAACTGGGTGGTTACACCATCCCTAAGGAAACAAAAGTTGTGGTCAATGCTTGGTGGCTAGCCAACAACCCTAAGTGGTGGAAAAACCCTAGTGAGTTCCGGCCAGAGCGGTTCTTGGAGGAGGATGGTGGAACCCAGGCGGTTGTTGGCGGCGGAAACGTGGATTTCCGCTTCTTGCCATTCGGTGTGGGGCGGCGGAGCTGCCCGGGGATCATTCTGGCACTGCCGATCCTAGGGCTTGTAATAGGAAAACTAGTGTCGAACTTCGAAATGCATGCTCCACAAGGGCCGGAGAAGATTGACGTGGGAGAGAGAGGAGGGCAGTTCAGCCTACACATTGCAAACCATTCAACTGTTGTCTTCAAACCAATTGGTGTTCCATAGTTAAAGCTTAAAGTGGGGTGGGGTGAAGTACTGTTTGTATCCATAATACATTTTCCTATTAAAATTTTCTAAATGGTGTTTCAATTTGCAATAAAAATATTTATTTTCTTGTAAAAAAAAAAAA
>321077 003164CT 1647
TCTCAAAGTACATGGAGATTACATACAAGTCCTTTGCACTGTTCGCTTGTGCTCTTATTCTTTCGATATGGGCATGGAGCGTCCTGAATTGGGTGTGGCTAAGGCCGAAGAAGCTGGAGAGGTGCCTCAGAAAACAAGGCCTCAAAGGAAATTCATATAGGCTGTTATATGGAGACCTCAAAGAAAACTCAATGATGACCAAAGAAGTTAATTCCAGACCCATCAATCTCTCCGATGACATCCTGCCTCGTGTCATACCCTTATCCCACAAGTCCGCCGTGATCCATGGAAATAATTCGTTCATGTGGCTTGGACCAAGACCAAGAGTGAACATCATGGATCCCGAACTTGTAAAGGAGGTTTTGTCACTAAATTTCAACTACAAAAAGCCAAAGAGTAATCCATTAGTTAAGTTCCTAGCCAATGGATTAGCAAGCCATGATGATGAGCTATGGGCAAAACACAGAAAGATCATCAACCCAGCTTTCCATTTGGAGAAGTTGAAGCATATGCTGCCTGCATTTTATTTGAGTTGTTGCGAGATGATTAGCAAATGGGAGAGCTTGGTATCCGCAGAAGGGTCACGTGAGTTGGATGTGTGGCCTTGCCTTCAAGCTTTAACTAGCGATGTGATATCTCGCACGGCATTTGGTAGTAACTACGAAGAGGGAAGAAGAATCTTCCAACTTCAGGCAGAACTATCTGAGCTTACAATGCAAGCTATAAGTTCGGTTTACATCCCGGGTTGGAGAGAAATTAAACAGCACAGGAATAGCAACAAAGTTGGAATGAGCATTGATGAAGTCATTGAAGAATGCAAGCTGTTCTACTTTGCTGGCCAGGAGACTACCTCGGTGTTGCTCGTTTGGACAATGGTTTTACTGAGTCAGTATCAGAATTGGCAACAACGCGCGAGGGAAGAGGTTTTGCAAGTGTTTGGGACTGACAAACTGAACTTTGATGGCTTAAACCACCTCAAGATTGTAACTATGATTTTGTACGAGGTTTTACGGTTATACCCACCAGTAGTTCAACTGACTCGAGCTATATACGAAGATACGAAGTTAGGAGGACTTTCTTTACCCACCGGAGTGCTAGTTTGTTTACCGATAATGCGACTTCATCACGACCGTGACATCTGGGGTGACGATGTGAAGGAGTTCAACCCAGAGAGGTTTTCAGAAGGATTATCAAAGGCAACAAAAAAACAAGTTTCATTTTTCCCATTTAGTTGGGGACCTCGGGTATGCATCGGACAAAACTTTGCAATGTTGGAAGCGAAGATGGCCATGGCTATGATTCTGCAACGCTTCTCTTTCGAGCTTTCACCGTCCTACACGCATGCTCCCGTCACGGTCTTAACTCTTCGACCTCAACACGGTGCTCACTTGATTCTGAAAAAGCTCTAGACATTTGTTTGGGGAGGTTCAAATTTCTTCCACGATCGTATGTACTTCACATAAAAAAGAAAATAGTACAAGTCTTTTTTCAGTTAACGTATACCGGTACTATACGATTCAAGTATTTGTATACCGTATGTATTATGAACAATGGTGACTGCTGTGAACATTTACTTCATACTCTGTATGCTCATGTTTAAATGCTACTCTATATTAGTATAACCATGAGTTATGCAAAAAAAAAAAA
>321103 005882CT 1395
GACCAAGCTTATAAAAGAACTTTTGTCTAGGTATAGTACAAAAGCTGGTAAATCATGGCTACAACAACAAGGATCAAAGCATTTCATTGGAAAGGGTCTACTAATGGCCAACGGGGATGATTGGCACCACCCTTCATGGGAGACAAACTCAAGGGCTATGCGGGGTACATGGTTGAGTGCACCGGGCAGATGCTGCAATCGCTTAACAATGCTGTGGATTTAGGGCAAACAGAGTTCGAGATCGGCGAGTACATGACTCGTCTCACCGCTGACATCATATCACGAACCGAGTTTGATTGTAGTCACGACAAGGGCCAGCAGATTTTCCATTCCCTCACCATCTTACAGCATCTCTGCGCCCAATCGAGTCGCCACTTGTGGTTCCCTGGAAGTCGATTTCTCCCCACTAAATACAACAGAGAAATAAAATCACTGAAGATGGAGGTAGAGAAACTACTAATGGAGATAATTCAGAGCAGAAAAGACTGTGTGGAGATTGGTAGAAGCAGCTCCTATGGAAATGACTTGCTTGGGATGCTTCTAAATGAGATGCAAAAAAAGAGAGGAAATGGGTTCAGTCTAAACATGCAATTGATCATGGATGAGTGCAAAACCTTCTTCTTTGCGGGGCACGAGACCACCGCCCTGTTGCTAACGTGGACAGTCATGCTTCTCGCTAGCAACCCCGAGTGGCTGGACAAGGTGCGGGCCGAGGTTAAGCAAGTCTGCGGCGGGAGTGCACCCTCGATCGAGGATTTGTCGAAATTGAACTTGTTAAACATGGTGATTAATGAATCCCTAAGGCTCTATCCACCGGCATCAGTTCTTCCTAGAATGGCCTTTGAAGATTTCCAATTGGGAGACCTCCGCATCCCAAAGGGACTATCAATATGGGTCCCAGTGCTAGCCATTCACCACAGTGAAGAGCTGTGGGGCAAAGACGTAAATGAGTTCAACCCGGACCGGTTTGCCTCCAAATCATACACACCCGGCCGGTTTATCCCTTTCGCGGCTGGTCCGCGAAATTGTGTGGGCCAGTCTTTTGCAATTATGGAAGCTAAGATCATATTAGCCATGCTAGTAACCCGGTTTAATTTCACCATCTTAGAAAATTATCGACACGCGCCGGTTATAGTCCTTACAATAAAGCCTAAGTACGGAGTTCAAATCCGATTGACGCCCTTAAACCCATGATATAGCAATGACGAGGTAGTTTGAGATTGGGCTTTTTGCTGATCTTAATTGTTTTTGTAACTAATAATTATTTTTTATTTTTTTATTTTTGGAAATCATTGTGAAAAGATAGATAGACATGAGATGATGTTTGTAATGATTGAGAAGGATATTGATAAGAATTTTGAAAGCCAGTACTGTGATTTTGCCAAAAAAAAAAAA
>321153 003405CT 1711
CTCTCTCTCTAAAAGTACATGGAGATCCATATTACATACTACAAGTCTTTTCCCCTACTGGCTTGTGCTGTTGTTCTTTCAATATGCGCTTGGAGTGTCCTGAATTGGGTGTGGCTAAGGCCAAAGAGGCTGGAGAGATACCTCAGAAAACAGGGCCTCCATGGAAACTCTTACAGGCTATTATATGGAGACATGAAAGAACTCTTAACGATGACCAAAGAAGCTTACTCCAGACCCATCAGTCTCTCGGATGATATCGTGCCTCGCGTCATTCCCTTCTCCCATAAGTCCGCCATCACCCATGGAAAGAATTCTTTCATGTGGCTTGGACCAATACCAAGAGTGAACATCATGGATCCTGAACTTATAAAAGAGGTTTTGTCAAAGAACTTCGACTACAAAATCCCAAGGACTAACCCAATAGTTAAGTGGCTAGCCGCTGGATTAGCAAGCTATAATGATGACCAATGGACCAAACACAGAAAAATCATCAACCCAGCTTTCCATGTGGAGAAGTTGAAGCATATGCTGCCTGCATTTTATTTGAGTTGTAGCGAGATGATTAGCAAATGGGAGAGCTTGGTATCCAAAGAAGGGTCGTGCGAGTTGGACGTGCTGCCTTACCTTCAAACTTTAACTAGCGATGTCATATCTCGCACAGCATTTGGCAGTAACTATGAAGAGGGAAGAAGAATCTTCCAACTTCAGACAGAACAAGCTGAGCATGCAATTAAGGCTGTAAGCTCAGTTTACATCCCGGGTTGGAGGTTTATGCCAACTAAGAGGAACAGGAGGATGAAGGAAATTGATAGAGAAGTGAGAACTTCTCTAAGGTGCATCATTGATAAGAAAATTGAGGCGATTTGGGCTGGAGAAGCTAGTAATGATGATTTACTGGGAATAATGTTGGGATCGAATCTCAGAGAAATTGAACAGCATGGGAATAGCAAGAAAGTTGGAATGAGCATTGATGAAGTCATTGAAGAATGCAAGCTGTTCTACATTGCTGGCCAGGAGACCACCGCAGTGTTGCTCGTTTGGACAATGATTTTGTTGAGTCAGTATCAGAATTGGCAACAACAAGCACGGGAAGAAGTTTTGCGAGTGTTTGGGAGTGACAAACCGAACTCTGATGGCTTAAGCCACCTCAAAATCGTAACTATGATTCTGTACGAAGTTCTACGGTTATACCCACCGGTAGCTCAAATGACTCGATCTCTATATAAGGATACGAAATTAGGAGAACTTACTTTATCCGCTGGAATGCTAGTTTGTTTACCGACAATGCTACTTCATCACGACCGTGACATCTGGGGCGATGATGTAAAGGAGTTCAACCCGGAGAGGTTTTCTGAAGGATTATCAAAGGCTACAAAGAACCAGACTGGTTCATTTTTTCCGTTTGGTGGGGGACCTAGGATATGTATCGGACAAAACTTTGCAATGTTGGAAGCGAAGATGATCGTGGCTATGATTCTACAATGCTTCTCTTTCGAGCTTTCCCCGTCCTACACGCATGCTCCCTTCACACTCTTAACTCTTAGACCTCAACATGGTGCTCACTTGATTCTGAAGAAACTCTAGACATTTCAGTTAATGTATGCCGGTACTATACATATATATCGAGTATTTGTATGTTTTACGTATTGTGAACATCAATAGTTTGTTGAAATCATAATATGATTGTTACTGTTGTATCAAAAAAAAAAAA
>321154 003692CT 1682
AGTCAATCAAGAACATAAATACATATGAACATAGCCTATCTTTCTCTCTCAAATCAGGCTTCCATGGATTCTCTCTCTACCCTCATCTCCATACCAGCCATACTTTTCTCTCTTGTTCTCACCTTTCTCACTCTTCAATTCCTCACCAGCAAACTGAACCAAAAGCTGAGGAAAAAGAAGTACCATCCAGTTGCTGGGACCATGTTCAACCAGCTGCTCAATTTCAGTAGGGTGCATCATTACATGACTGATCTTGCAACAAAGCACAAGACTTACAGGTTGCTTAGCCCTTTCAGGAATGAGATTTACACTTCAGACCCTGCAAATGTTGAGTACATACTCAAAACCAATTTTGAGAATTTTGGCAAGGGTTGGTACAATTACAGCATCTTCAGCGATCTATTAGGTGATGGAATTTTCACCGTTGATGGAGAAAAGTGGCGGCAACAGAGAAAAGTATCGAGCTATGAATTCTCGACCAAGGTATTGAGGGACTTTAGCAGCACCAGCTTCCAGAAAAATGCGGCGAAATTGGCAAATGTCATCTCTGAACTTGCAGCCTCCAATCAAATAATGGACATTCAAGATCTGTTTATGAAATCAACCTTAGATTCGATATTCAAAGTTGGCTTTGGAGTTGAACTGGACAGCATGTGCGGATCGAGTGAAGAAGGCACCATATTTAGCCGTGCTTTCGATGACTCAAGCGCACTGACTCTTTGGCGATTTGTCGATATCTCTTGGAAGGTAAAGAAAGCTCTGAATATAGGATCGGAAGCTGAGTTGAAGAAAAACATCAAAGTCATTGATGATTTCGTATACAAGCTAATTCGTAACAAGACCGAGCAAATGAACAAGTCACCAAATGATTCTAGTGCAAAGAAAGAAGACATTTTATCGAGGTTTCTGCAAGCGAACGTGACAGATCCAAAGTACTTACGAGACATAATCCTTAACTTCATAATCGCTGGAAAAGACACGACAGCAGCGACTCTGTCCTGGTTCATTTACATGATGTGCAAACATCCTATGATTCAGGAAAAAATTGTGCGAGAAATCCAAGAAGCAACAAATGTTAAAGAGGTTACGAATTTTTCTGAGTTTGCAGCGAGTATTCGCGAGGAAGTGTTTGAAAAGCTGCAGTATCTCCATGCGGCTTTGACCGAGACTCTTAGGCTCTACCCCGTAGTTCCAGTGGATGCAAAGATATGCTTCTCAGATGATACACTGCCAGATGGGTTTAGTGTGAACAAAGGAGATATGGTGGCTTATCAAGCTTATGCGATGGGACGGATGAAGTTTATATGGGGCGATGATACAGAAGAGTTCAAACCAGAGAGATGGCTCGATGAGAATGGTAACTTCCGGCAAGAAAGTCCTTTCAAATTCACAGCTTTCCAGGCTGGACCGAGGATTTGTCTGGGAAAAGAATTCGCCTATAGGCAGATGAAAATCTTCTCGGCTGTCCTGTTACCATCTTTCGTGTTCAAATTGGGCGATGACAAGAAAGCTGTTAATTACCGGACGATGATTAATCTTCACATTGATGGGGGTCTTCATGTCCGCGCCTTCCGTAGATTAGCCGTCTAGAACCTCACTTGTAACAAAAGATATTGCTCTTAGTTCATTATATATAGTATATATATAAGAACTTGGTCTTTGTTCATTTTAAAAAAAAAAAA
>324440 003511CT 1827
CTTTCAGATCTCTTTGATAGGCTTTTATGTGCAGTCTGCAACCAATGGGCATGGTGGTGGGAAGCTAGCAACACAAAAGATGAGCTAGCTCGGGCAGTTCTCACGGTCTCAATTCTGATGGTAGCCATTTTCTGGTACCGATGGGCGTTTGTGAGGTCAAGTAAGGGAATTGGTTCTCATCCGGTGCCTCCAGGACCCCGGGGCTTGCCCATCGTCGGGTACCTTCCATTTCTAAGCACAAACCTGCATGAACAATTCACCGAATTGGCTCATCAATACGGCCCAATCTACAAGCTCTGGCTTGGGCAAAAACTATGTGTCGTCCTGAACTCACCTTCCCTGGCAAAGGAGGTGGTCCGTGATCAGGACAAAGTTTTTTCCAACCGAGACCCGCCTGTTTCAGCCTTGGTGGCCTCTTATGGAGGGCTAGACATTGTGTGGGCTCCCCATGGTTCCTACTGGCGTGCTATGCGTAAAGTCTTTGTTCGGGACATGATGAGTAACTCCAGCTTGGAGGCTACTTACAATCTCCGGAAAGATGAGGTTTCGAAGGCTATTAGGGAAGTGCATAGCAAGATTGGCACACCCGTGAACATAGCCGAAATAACCTTTTTGACCGAAATGGATGTGGTAATGAACATGTTGTGGGGAAGCACAGTCGACATCCAGGTTGATCATGGTGTTCGGACTGAGTTTCGGGCAGTGATATCCAAAATTGTCGAACTGTTAGCAACACCGAATTTGCCTGATTTCTTCCCGGTGCTTAAAAGGTTTGACATTCAGGGAGTGGCGCGGGAAATGGAAAGGCTTCACGTCTGGGTTGATCGAATTCTTGATTCCATAATAGATGCGCGAATGAAGATGAGCACGGTTGAGATAGCGGAGGCATTCAACAAAAAAGGAAAGAAGGATTTTCTGCAGATCCTATTGGAGCTCAAGGGGCAGGAAGAGACTGGAGCAACAATGACTCTGGAACAAATAAAGGCATTGTTGACGGACATTGTGGTGGGTGGAACAGACACAACAACAGCCACGGTGGAGTGGGCGATGGCAGAGATCATGCATAACCCCGAAGTAATGAAAAAAGTCCAAGAAGAGTTATCAGACGTCGTAGGAACGAACAATATCGTCGAAGAATCCCATGTTCCCAAACTACACTATTTGGACGCGCTTCTCAAGGAAACGTTCCGATTACACCCTGTCCTACCCCTTCTAATCCCAAAGCGACCGGATCAGTCTTGCATAGTTGGTGGATACACCATACCGAAAGATACCCGGGTCTTTTTGAACGTCTGGGCGATACATAAGGATCCCGAGGTTTGGGATAGTCCATCGGAGTTCAAGCCCGAGAGGTTTCTGGGTGAAGGTAGCAAATGCGATTACAACGGCAATAATTTTCATTACCTTCCGTTTGGATCGGGGAGGAGAATTTGTGCTGGCCTTCCCCTAGCAGAGAAAATGGTAATCCACTTGTTGGCTTCACTTTTGCATTCATTCAATTGGCACTTGCCTGAGGGCGAAAAGCTTGATCTTTCAGAGACGTTTGGGATTGTTATGAAGAAGAAGATTCCACTGGTAGCTATTCCCACACAAAGGTTATCTAGCTTGAAGCTTTATGCATAATGCAAAGTATGTTAGCTTATGCTTACACTCCACAGGAGGTGTCAAAGTTCCGAGTCTTGCTATATCCAACCACTTCCCCCTCCCCCAGGCCATGATCTGATACTGTTGGGTGTTGTACTGATTTACGTAGTAGACATTTTCGCAAAACGCATTGTACATTTGATTTCGCTGCTAATTTCTGTTGGGAAATAAATGGCAAGGCTC
>324707 999079CT 1551
CGATGGACAAGAACTGCAAATCAACAGCGTCGGCGATCTCAGCCTGCGATTTCTGCAACCAGAAATCTGCCGTGTTGTACTGTAAAGCCGATTCGGCGAAGCTCTGTTTGTTCTGCGACCAGCAAGTGCACTCGGCTAATGCTCTCTCTCTCAAGCACGTCCGTTCGCAGATCTGCGACAACTGCCAGTCCGATTCGGTCTCCGTCCGGTGCTCCACGGAAGGCCTCGTCCTCTGCAGTGACTGCGATTGGGACGCTCACGGAAACTGTTCCGTCTCGGGTCTACACGATCGCGCTGCGATAGAGGGGTTCTCGGGCTGTCCTTCGGCTTCTGAGCTCGCTTCTCTTTGGGGATTTGATTTGAAGACTCAGAAATCTGCGAATTCGAGTGATTATACATCAGTATGTAAGTCCATGGTCTTTAATTTTCATGATTTGATGGCGATAACCGAGGATGAATGCCCTAATTCTGTTAGTGTGCCGAGTTTTGATACTCCGGGGGTGTCGAATTTGAGGAATTCGTGTTGTGGGAGGTACAAGAACGTGGTGTATAAGCAGGTGGTGGAGTTGGCTAAGAGGGAAGTGGTGAGGGCGGACGGAGATGGGGCGGAGATGGGACCTGGGACACCTCAGTATGCAAATTCGGAGTCTCTCGAGGATGGTAATGGCGGTGATGAGGAATTGTTGCATCAGCGAACCACGCTTACGTCTATGCTTATGGATCCAGGAGAGAGTGCTTGTGTTGCGGAAGTGAATAATATGTGGAATTGTAATCCCACATATCAGACACCACAGATTTGGGATTTTAATTCAGGAAGATCAAAGGATTGTGAAGAACCTGATCAGATTGAAACCGGACGTGGTCCAGAGAATTCTGATTTTGTGATCAATAACTATAGTGACTTTATAAAGGAAACTTCCTTGGCAACAACAGAAATGATGGAAGACATGTATGAGATGAATTGCTCAATAATATATAAGGGTATGCCATTGCAACATAATCAATCAAGCTGCCGACCTGCGAAAGCAGAAAGTAATAGCTTACTTGTGCTGGAATCCAGGTTGCATGAACCAAAAACATACGGTAGCATTAGCAATATCCAGTTCAAGGAACAGCGTCTTCTGTCGAGAACGGTAAGAACCACAATGACGAATGTTGACATGGAGCTGATGGCACAGAACAGAGGCAATGCCATGATGCGCTACAAAGAGAAGAAGAAAACTCGAAGGTTTGATAAGCACATCCGTTACGAGTCAAGGAAGGCCAGAGCTGACACTAGAAAAAGAGTGAATGGCCGGTTTGTGAAGGCAAGTGAAATTCCTGATGTTAAAAATAGTTTCTGAATTGTTCAGAAAAGGCGTTCCTCATCTTCATCCTCAGTATGTACATGTGATCTGTATAATTCCCACAAGAACATACTGCATGTTTTTGTTTCATTCCAATTAGATGACCTCTGTTATGGTTTGTTCTTGAAAATTATGTACTTAATGTTTCCTATTGAATGTTTCGAGTATCTATATACATTTGGTATTGGTCCCTAAAAAAAAAAAA
>324982 999085CT 1253
TTTTTTTTTTTTGAGAATAATCTTACATCTTTTTGGTATAAAAGTCGAACAAGAAAATTCATGAAGCACACATTCTATGGAGAACAAGCTCTGTACAATATTTAAAGGTACTAATAGTTTCTTAGATGTGCGACGGTCTCAGTCTTCAGTATCGGTTTGGTGTCTTCTCTCGTTTTCTGGTACTAATTTAACCCCCCCAAAAGCTTATTGTTATCGATGTTTCTAGTAAAAACCCTCCCTCCCTGCTTAAGAATCTGGAGGTGGTTGCTGCTGCTGTGGCCACATCTGCTGAGCAGTGGTGTAGGGGTGAGGCGACTGGCCATAGAGGGATTGATCAACGGGCTTACCCATGAACATCCCTGGAGCTCCAACCTGTGCACCATGCTGTGGCATATAATAGTAAGGGAGGCCCTCAGTTGGGCCTCCGACAGGAAGGGCTCGTGGGATCGATGCAAGTACCTCGTCTTTCAAATCCTCCCTTGGTACAATATCAACCAAGAAATCAAATATATCGGTCCTCGTGATGGCCGCGGCAATATCGTTCTTCTGAAGCGTCCTCCTTTTGTTCTCCTCTGTATGATTCCAAGACCGTAGTGTCAACTCTAAAATGAACATCTCACATGCCCGGGCAAAAACTACTGGAGCCTCCGCAGAGATCATTCTTACATCCTCGTCAGCTTTCATGATCTTCTTAATCCTAGCCAAAGGCAGGCTATGGTTTTTGAAATCAGTCGTCTGCTCGATTTCTTGGAACTGGTTTGCCCAAAAACTCTGGAGTTGCTGCTGCAATTGCTGTTGCTGCTGCTGGTGGATGTGCTGATAAGCAAGTTGGTGTTGCGCAAGCTGAGCCGGTGAGGTGGAGGTACCTGTTGTTTGAGGAGATTGAATAGGTCCAACTGATGTAGGAGCAGATGGCCTCATCATTTGGTTAGCTGGATATGGGGATACACTATATGGCATCTGCGATGAGCTCCCGTGCTGATCCATTTCAACTGCTTAGGCTCGCTAGAGATCTTTATCTATAGATCTTCATGCCTTTGTTTACTTCAGTTCATTGATCTTCCTTAACTATCAAAACCCTAGAACCAAAAGTAAACCTCAATCTGTGTTCTGTTGCTGTACACCAGACAGAGAATGAGAGTCTAGTGAGAGAGAGATCAAGCTAGGGTTCGAATTTATGGAGAGCTTATTGCATCAAAGGGCATGTGATATACATATACTTCTGTACGCATAGATATATACATATATATATA
>324983 001669CT 1111
GAAACAAACTCAGGCAACAGTTTCTGTCAGCCACAGAGGATAAGCACAGAAACGATTTGCCCCCGAAATTTATCTACAAGATCTGAGCTTGGGCATTTTGTGTGTCACAGCATCATGACTTCTTCTGTTCATGATCTCTCCGATGAGCAGCAAAAGCATTCAGATACCCAAGTTCAGTCTTCGTCTCCAGCGACGGGGACACCTCATCCTACAACTACAACGCCAATTGTTCAATATGTGACACCTCCACAACTTGGACAAGGAAATGCAATGGGTCAAGCAGCTTACTCCTATCCAGACCCTTACTATAGAAGCATCTTTGCTCCTGCTACCTATGATGCACAGCCATATCCTCAACAACCGATGGTCCACATGCAGTTGATGGGAATCCAGCAAGCTGGTGTTCCTTTGCCGTCTGATGCAGTTGAGGAGCCGGTTTTTGTAAATGCAAAGCAATATCATGGCATCTTACGACGTCGGCAATCTCGTGCGAAAGCTGAATCGGAGAATAAAATGATCAAGTCTAGGAAGCCATACTTGCACGAATCTCGACATTTGCATGCACTGAAAAGAGCTAGAGGATGTGGGGGACGTTTCACCAATTTGAAGAAGAACGAGAACCAGCAGAAAGAGGCAGCCTCAGGTGGCAAATCACAAGCCAACAAAAAGGATCTTGCTCCATCAGAAAGCTCATCCTGAAATTATAGCTTAGGAAACTACGGGCAGGCGGGCGGGGGAAGAACAGCTTTAAACTAATCTCTGTCTCCCTAGTTAATTAGAAGTTAGGTTCTGTACTATTTAGCTCTGTAGTGTGCATAGTTTTCTCAGTTGGCGCTTGTAATGAGGTCTCGAATATGGGAAGTGTTTCAGAAGTGTGCAAGAGTTTCTTCTCCCACGATATCGTCCTCTGGTCTTTACTAGAGAGCAATGGTTGTATTTGCTGCGGACATCTTTGCACTTAAGATCTGTGGTGAGGTTAAAGAAGTTGTAAGATAGGATTAGAGTCACTTCATTGCTTTGTTAACTGTTTTCATGTAATACTAGCCATTGCATTGTCTTGTTCATATACGGAATAAAGTGAATGGTTTTGGTTGAAATTAAAAAAAAAAAA
>324984 004159CT 1529
CAAGACCCTGGGGTTTGAAGAAAGGAAACATGCCCTACTCCATCCCAACATATCCATTCCTTACCCAATCCCAAAGGTGAGCTAAACACCAGTGGTGGTCTCCTTCTTGTACCCGTTCACTGTCCAGAAGAATGCAGGACCTCTGTAAGAAAGATTCTGAACTAAGTTCTACTTCTACCCACTCAATGGCTCCACGTGTTACTGGCGGTGCACCTTGGTTGACTTCTACTGCATCGCAAATTCAATCGACTCTGTCCAAAAGTTTAAGCTTGAAGATGGTGACTCCAAATCAACATGGGCACAACACAAAGCAAATTGGATTTCAATTCCAAGACCAGGACTCAGCCTCAACTCAATCAACTGGTCAATCTTACCATGAAGTGGCTAATGTAGGAGAAAGCAATGGTTGTGGACAAAGCATAATTTCAATGCAATCAGGGTACAATGGAATTCATGGGAAGCCTGAAGTGGATCAAATTAAGTCAGCTTTGTCGATGGGAACTCAGGACAGCGCTCTACAGCCTGCACAGATTGATTATAGGCAATCATTTGCTTGCATTCCACTTTCATACACAGATCCATACTATAGTGGGTTATTGGCTGCCTATGGGCCACATGCTATGATTCATCATCCCCAAATGCTGGAGATGGCATCTGCTCGAGTGCCACTGCCCCTTGATCTTCCACAAGATGAGCCCATATATGTCAATGCAAAACAATACCATGCAATTCTGAGGCGAAGACAGTACCGTGCAAAGCTTGAAGCTCAAAACAGACTCTCAAAATCCAGGAAGCCTTATCTCCACGAGTCCCGCCACCAACATGCATTAAAGAGGGCTAGAGGATCGGGTGGACGATTTCTCAACACAAAGGAACTTCAAGAATGCAAGATCAATGCCGCAGCCAATGGACAAGATAAATCAGGCTCAACTCAGTTCCATTTGGCCACTGCTACCATGTCGGAATCTGAAGTTCACCTGCCTGAAAACTACAAAGAGGGTGCTTCGACAACCTCTTGTTCTGACATCACGAGTGTCTCCAACAGCGACAGTATCTTCAAACAGCAAGAATTCAGGTTCTCGCTCTACCCCACCACTTGTGTTGGTAGGGCCATGCATAGTGGTGGGGTTGATATGCATGGTGCGAACCAGCCCTATCTCTCTGTCCATCGGTGAGAGATGGAGGCGTTTGAATCAGCAGTTCGCGTTTGGTGGTTGAAAATGCGTGCGCTGATGAAAAGGGAAGTCATCCTTGGCTCAGTTACTTTACTTAAAGTTCGTAATATTGTATCGCTTCTTGCCTTGACCTGATGTAGGAGTTTACTATGCCGTACTTGCAATTCGGAAGACTGTTGTGTTTTAAGTAGATTGTGGGTGATTTGGGCAAGTTAAGAGCATTAATTTCTCTGGTTGTGTTTTAAGTCCTGATTCAGCTTAGTATGTAAGGTGTGTTATGCAGTTTGCTAAGATTGTTTGCTTTTATATGTTTTTGCAATGGCAAGGAGAATTTTGGTATGCAAAAAAAAAAAA
>324985 007013CT 1096
CTTCATCCTGATTCAGCTAAGTTGAAGACGACGACGACGACGACGACGAATGGCATTTTGATCATGAGGAGATTTAAAGAGGGCAAAAGATACCACCGTAATTAAATATGGATCAACCTGAACAGACTCAGCAGCAGCAACAGCAGCCGGTCGTAGGAGTTGTAGCAGGTGCAGGTCCAATGGCCTATGCTTCTCCTCCATACTATAGTGCACCCATGGGGACTTCAGGTGCTCCTGCTGTAGCTGTCCCTAGTCCCACTCAGCCTCCCACCTCTTTTCCTACTTCTCAACACCAGCTTGCATACCAACAAGCCCAGCACTTGCACCATCAGCAGCAGCAGCAACAGCTTCAAGTATTTTGGGCAAACCAAATGCAAGAAATTGAGCAAACCACCGACTTCAAAAATCACAGCCTCCCACTTGCTCGTATCAAGAAAATAATGAAAGCAGACGAGGATGTTAGAATGATTTCAGCGGAGGCCCCAGTTATATTTGCGAAGGCATGTGAGATGTTTATCTTGGAGTTGACTTTACGCTCTTGGATCCACACAGAAGAGAATAAGAGGAGGACCCTTCAGAAGAATGACATTGCTGCTGCCATTTCAAGGACCGATGTCTTTGATTTCTTAGTTGACATAATTCCAAGAGATGAATTGAAAGAAGAGGGACTTGGGATCACAAAGGCCACTATTCCATTGGTGGGTTCCCCTGCTGATTCTGTTCCATACTATTATGTCCCAACACGGCATCCAGCAGGTCCAACAGGGATGATTATGGGACAACCAGTTGATCAAGCAGCAATGTACACCGGTCAACAGCCTCAGCCCCCAGTGGCATTAACGCCATGGCCTCAGCCTCAGCTACAACAGGCCCAACAACATCAAAGTGACAATTAATAATGCTACTGCTACATGGGGATGTTCCCGGCTGTGGCTGGTCCCTTCATCTACTGGTTTGTTGAGGTATATATATCTGTGTCTTATTTGTAGGAAGTGGTAGTCAATAGTTTTAGTGTGCTATTCTGTATTTAGAAGTTAAAACCGAATGTGTGGCAATTGTATCGTGTATGGGTCTGTGTTTTTCCAAAAAAAAAAAA
>324986 007532CT 1049
AAAGATCTCTAGCGAGTCAAATGGATCAGCAAGGGCATGCGCAGCCACAAGAAACTGGGCTTGTGCCTAGCTCAAGTCATATGCCTTATAGTTCGACCGCATATGAAGCTACCCAAATGATGAGGCCACCTACCGCTGCATCGGTTGGATCTGTTCAACCTCCTCAAATAGCAGGTCAGCTTGCGCAGCACCAGCTTGCTTATCAGCAGATCCACCAGCAGCAGCAACAGCAATTGCAGCACCAACTCCACGGTTTTTGGGCGAACCAGCACCAAGACATTGAGCAGACAACTGAATTCAAAAACCATAGCCTGCCATTGGCTAGGATTAAAAAGATCATGAAAGCTGATGAGGATGTACGTATGATATCAGCCGAGGCTCCGGTCGTGTTCGCTAGGGCCTGTGAGATGTTCATTCTGGAGTTGACACTACGGTCGTGGGATCACACGGAGGAGAACAAAAGGAGGACACTTCAGAAGAACGATATCGCAGCGGCTATCACGAGGACCGAGATATTTGACTTCCTGGTTGATGTTGTACCGAGAGAGGAGTTGAAAGATGAGGTAGTTGGGGCAATTCCAAGTGGAGCACTTCCCGTTGGGGGCCCAGGTGATGGCCTTCCTTACTATTATACGCCACAACAGGTTGGAGCTCTGGGGATGTTCATAGGTAAGCCTGTTGATCAAGCCCTTTATGGGCAGCAGCCTCATCCTTACACTGCCGCTCAGATGTGGCCACAGCAGCAGCAACCACCACCAGGTTCTTGAGGAGGGTGGGAGTGTATTAACCAAAAACGTGGATGGCAATAAGTTCTGGTTGGATAAGTTAACCGTAGTACCAAACAAAAATTGAAGATGCCAAACTGATAGCCGTTCATATACTTGTCCGAGACATTATTACTAGCTTTTTAAATGGCGTAGCTTATAGTTTGTTCTCCAATCCCTGAAGGATGAGTTGTTAAATGAGTTTCCATGTTTTACTTTATGCCACGAAGGATGTTACAATAATATTCTGACCTGTTGTAAGTTACAAACTGCAAAAAAAAAAAA
>325335 003816CT 1290
AGTTGCCGGAGAACCCAACCCCCAAATCTCTCTCTCCCTGAAAATTCGAAAGAACTTCTAGAATAATTTTCTCTCAGGATATCAACACTTAACAATCGTACCCAGATGAAGCCAACGAAGTTTCACCATGAGAAGGAAGAAGATGAAGAAACACCCCCTTCCAATAACAAAGATGGGAAGAACGACAAAGCTAGTGCCACTCGCTCAAAGCACTCTGTCACAGAGCAGCGTCGAAGGAGCAAGATAAATGAGAGGTTTCAGATGTTGAGAGATCTCATACCTCATAGCGATCAGAAGAGAGACACAGCATCATTCTTATTGGAGGTGATTGAGTATGTCCAATATTTGCAAGAAAAGGTACAGAAGTATGAGGGATCATATCAAGGGTGGAGTTCTGAACCCACAAAGCTGATGCCATGGAGAAATAGTCACTGGCAAGTCCAGAATTTTGTTGGCCATCCTCAAGCCATAAAGAATGGTTCTGGTCCGGGTTCAACATTTCCTGGGAGGTTTGATGAGAATAACATCACTGTTTCTCCGACCATTCATCCAAACCAACAGAATCCAATTGAATCTGATTCTAGTGGAGACCCCTCTGGAAAAATGGTGGATCAGCTACCTGAATTAGTAGACAAGCCTATAGCCATGCCCATGGCGTTGCAGGCAACTGTGCCGGCTCCTATCCAAGGTGATGCTGTGCTTCCCCATCCTCTTCAGAGACCAATTTCTGACGCACAATCGACTGAGTGCCCAATAATGAGCGATTCATTAAATCAACAAGAGGATTTGATGATTGAAGGGGGGACAATTAGTGTAACAAGTGTTTATTCTCAAGGGTTACTGAACAATTTGACTCAAGCACTTCAGAGTGCTGGTGTTGATCTGTCCCAGGCAACCATCTCAGTGCAGATTGATCTTGGGAAGCGAGCGAATAGAGGACTGACATCTGGCATTCCCGTTGCTAAGGATCCTGAGAATACTGTACCTCATCAACCAATTGCACATTTTAGGGATGTAAGCAATGGTGACAATGTAGGTCAAGTACAAAAGAGGCTGAAGATATGAATTAGTATAGCTTTTCCCGCGAGTTCCATTCATACTCTGTTTCGTTTCATCTTGTGGTTCGCAAACTTGTTGCTTGTACATGCTGTGCTCTCTCTTGTTTTCTGTATGCTATCATATGATAATTAGCTCTCGACCCATGTCCAGAGCTGCTTTTTATATTTGTTTGGTAGGTGCGATTCCTCGTGTTCCCATCAAAATAAAAGGTTTTTTAAGAAAAAAAAAAAA
>325710 004605CT 1819
CCCACGCGTCCGGAGAGAGATGCTTGGTAGTGTATATTTGTAGAGAGAAGATTGGTTCTGAAATTGCACATACCCATACAGTGTGTCACAAGAGAGAGAAAACTACCCTCAAATGGCCACCACTGACGGAGCCGCGAGAGTCTTGGCCTCTGGACGCCCTACAATAAGCGTCCCACCTCGCTCCACCGCCGAGGCCCTCTTCGCTGGCTGCTTGAGCCCCGGCCCACTGACGATGGTCTCCAACTTCTTCTCCGACAACGCCGATTTCTGCTCCTTCTCTCAGCTCCTTGCCGGCGCCATGGCTTCTCCGAGCTTCTCCGCCGACAATTCGAGTTCGGAAAATGGGGGCGGCAAGAAATTAGGGTTTCGGCAGAATCGGCCCGTGAGTTTGGTGGTTGCTCATTCTCCGGTTTTTACGGTTCCTCCTGGGTTAAGCCCATCTGGGTTTCTCAATTCGCCTGGTTTTTTGTCCCCTCTTCAGAGTCCCTTTGGAATGACTCATCAGCAGGCCCTGGCACAAGTTACAGCTCAGGCTGCATTATCACAATGTTATATGAATGTTCAAACCGAACATCAACCTTCATCACTGGCAGCTTCTACGGAATCATTAACCCGCCATCAATCCTTCGATTCCAACACAACAATACAACAACCGGTCAATACCGTGATATCAGAGCCCGAGAGTTCCACAATGGAGTCATCAGAGGTTTCTCAATCTGATAGGAAATCACTACCCATTTCTGCTGCTATGGACAAACCTATGAATGACGGCTACAACTGGCGAAAATATGGCCAGAAACAGGTCAAGACAAGTGAATATCCTCGGAGCTACTATAAATGTTCGCATCTCAATTGTCCTGTCAAGAAGAAGGTTGAGCGTAATTTTGATGGGAAGATAACTGAGATTGTCTACAAAGGCCAGCACAATCACGAACTTCCACAATCCAATAAACGTGCAAAAGATCGTATTGATATGAAACCAAATACGACCAATCATGCAAAGCCTGAACTTGGTTTCCAGGGTGATACTGAAATGAGCATGACAAATGAAAGTTCTCATTCTCTTTGTGGGAGGGATCAGGTGCCGGGGTCATGTGATCATGTGGAAATGAGTGACATTGTAATAAAACTAGACGAGGATGAGGACGAGGATGATGAACCAAATCCCAAGAGAAGGTACACTGAGGTTGGGGCATCTGAGGTAACTGTGTCACATAGAACAGTCACAGAATCCAAAATTGTTGTCCAGACAAGGAGTGAAGTTGATCTTTTGGATGATGGGTACAAGTGGAGAAAATATGGGCAAAAAATGGTCAAGGGAAGTACTCATCCAAGGAGTTATTACAAATGCACTAATGCAGGATGCAACGTTCGTAAGCAAGTCGAGAGGGCTTCAGTGGACCCTAAATCTGTTGTAACCACATACGAAGGGAAGCACAACCATGATGTTCCTGCAGCTAGAAAAAGCAGTCAAAACACAGCAAATAGCAACACGTCTCAGGTGAAATCACAAAAGGTGGTGGCTAAGAAGCCTGCTCTACTTGCAGAAATTGGATTTAGAAACAATGATCAAAGACCTGTTCTTGTGCAGCTAAAAGAAGAGCAAATCACAGCATAAACATCCATGGAAACTTTTTGTGAATCATCTTCTGTATGTGGAAAAACATAGCTGGTGTGTATATCGTGTCATCTCTTGCTGTGTAACGGTATGCCTTACTGTTTGTATGTGATGCTAAGTTGTATCTGTATAAATTTTTATTTTAGAAGTTTGTTTTTGTTAATCCACTTGACTAATGTACTTGGTTATAAAAAAAAAAAA
>325715 009600CT 2486
CTTCTTCACATGATGGGTTATGAGGAGTTCTTCTACTGCAAACACCACCTATATTGTTAGTGGAAGTGATTTTGAGCTGATAATAGAGGAGACTTAAAATTTTTCATGGGTGGATTTGATGACCATGTTGCTATTATTGGAGATTGGGTGCCTCCTAGTCCAAGATCTTTTTTCTCGGCATTGGGTGATGAAATCAGCTCGAGGTCTATTACCGAGCTTTCTATGGAAAACAAAAACAGGTCGCTCTTTTCGGGACCTCAAGAGAAGATTATATCAGGAAGAAATGATGAAAACGATGGGCCACGAGCTGGTGATCAACCGGCCGAATCAAATGCGTTTTCTGAGCAGAAAATGAACTCACGTGGGGGACTCTTGGAAAGGATGGCAGCGAGAGCTGGGTTTAATGCTCCACGGTTGAATACCGAAAGCATCAGACCTGCTGACCTTTCTCTAAACCCGGATGTTCGGTCTCCTTACCTGACGATTCCGCCTGGTCTCAGTCCAACAACTCTATTAGAATCTCCAGTCTTCCTCTCAAACTCACTGGTTCTGCCATCTCCAACAACGGGAAAGTTTCCATTTTCCCTGAGTGGGAATGGCAAAAATTCCACCTTAGCTGAAGAGGCCCCTGGAAAAAGTACAGAAAATTTCTTTGAAGATGCCGATACCTCATCCTTTGCATTCAAACCTGTTGCCGCATCGGGTCCCTCTCTTTCTCTTGGTCCTACAGGCAAAATGACTCCGCCAAATCTTCCTCGGCAAAACTTTACTGGTATTGAGTTTTCTGTTCAGCCAGAAAACTCTCTCAAGTCTCAAAACGTTGAACATTCTAAAGTGCAGTGTCAAGATGGAACCGCTCTCCATCTTCATCAGGACTTCTCTAGAAAGGACACAGCGGGTAACACCATCATGTCAGAATCAAGGGCTGTTGGTAATGGCGGTGGCAGTGGAGAACATTTATCACCACCCGATGATCAGCAAGATGAGGAAGCAGATCAAAGAGGCATTGGGGACGCCATGGTTGGTGGTGCTTCATCGGAGGATGTGTACAATTGGAGAAAATATGGGCAAAAACAAGTAAAAGGCAGCGAGTATCCACGAAGCTATTACAAGTGCACTCACCCAAATTGTCCGGTCAAGAAGAAGGTGGAACGCTCTCACGAGGGACACATCACGGAAATCATATATGATGGGGCCCACAATCACCCCAAACCACCACCAAATCGGAGATCAGGTAGTGGACCCTTATATCTGTCAACGGATATGCAAGTTGATGGCGCTGATCAACCAGGGGCACAGATTGTTGCCGTTGGTGATCCCATATGGACAACCGTGCAAAAAGGAACAGCTGGTGGGCCCCTTGATTGGAGGAATGAAAACCTTGAGGTAACATCGTCGGCATCTGTGGGTGCCGAGTACTCCAATGCACCAAACTCTTTGCGGGGTCAGAATGGCACGCACGTTGAACCGGGTGACGTGGTGGATGGCTCTTCTACTTTCTCCAACGAAGAAGACGAAGATGATCGGGCAACGCATGGCAGTATATCATTAGGTTATGATGGAGAAGGAGATGAATCCGAGTCAAAGAGAAGGAAAATCGAAGCGTATGCAACGGAAATGAGTGGGGCCTCTAGAGCTATTAGGGAGCCTAGAGTTGTGGTCCAAACAACCAGTGAGGTGGATATCCTTGATGATGGGTATCGTTGGCGCAAGTACGGGCAGAAAGTTGTCAAAGGAAATCCAAATCCAAGGAGTTACTACAAGTGCACGAGTGCTGGCTGCACTGTGAGGAAGCATGTGGAGAGGGCATCGCACGACCTAAAATCGGTGATCACTACATACGAAGGGAAGCACAATCACGACATCCCTGCTGCTCGTAACAGCAGTCATGTTAACTCCGGCACCCCTAACAACGGACCAGCCCAATCTGTTGGTGCTGCTGCTGTTCGAACCCATCTTCCCAGGCCTGAGCCATCTCAGTTCCACAACAGCATGGCTAGATTTGATGGGCATCCCGTGTTAAGTTCATTGGGCTTTCCTGGAAGGCAGCAGCTTGAACCTCCCCCCTGGTTCAATTTCGGAATGAACCAAACCAGCCTTGCCAATCTGGAAATGGCCGGGTTGGGTCCTAACCAAGGTAAGCTGCCGGTTCTGCCTGTTTATCCATATTTAGGACAGCAACGACTAGCGAGTGAAATGGGGTTTGTGTTGCCGAAAGGAGAACCAAAGGTGGAGCCTCTGTCTGAACCACCCCTGAACCTTCCCAACGGATCATCGGTTTATCAGCAAATTACGAGAAGGTTACCGCCACTTGGACCACAGATGTGAACTTTTCTTTCCTGTTTTTTTATTTCAAAGAAGGAAAGTGGAATTAATTCATATATAGTTGAATGGGGGATATTTCATTGGTGATGGATTTTCTNNGTGTTGATTCTTTGAATATTTTGCAAATGACATTTACCATTCCATTTGATAAAAAAAAAAAA
>325895 002186CT 1119
GAGAGAGAAAGGAGGGAGAGAGAGAGAGAAGGCAAAGCGAAGGTCTTGCATTTCTCATGAACTGCGGAGTCGTGTTGGGTTTCTACTGCTGGGGCTGGGAGTTCTTAACCGCCCTTCTTCTCTTTTCCTCCTAATTCTCTTGATTAATTATAATTTCTTCTTCTTCTTCCATCTCTCTCTCTCTAGATAGTTGTATTTTGTTTTGTTTTGTTTTGTTAATTTAGTGATCATGGAGTTTAATGAAAGTGAAAACGGGGATGGTTTGGTGGAGTATGTGATGATGAGAAAGTCTTCACCACCACCTTTCCTGTTGAAGACTTACATGCTGGTGGAGGATCCGGAGACCGACCCGGTGGTGTCGTGGAACGCCAATGGCACCGCTTTCGTGGTTTGGCAGCCGGCAGAGTTCGCCCGGGACGTCCTCCCAACCCTCTTCAAGCACAGCAACTTCTCCAGCTTCGTTCGTCAGCTCAACACTTACGGTTTCCGAAAGGCGGCAACAAGCCGGTGGGAGTTCTGCAACGACATGTTCCGGAAGGGTGAAAGAGACCTTCTCTGCGAAATCCGTAGAAGAAAAGCATGGGCAAACAAGCCACAACCAGCCCAATCTGTGCCAAAAGAGTTTGACGAAGACCAAAGGTCTTCGTCAACCTCACTCTCCTCGGGGTATAGCACCCTGATGGATGAGAACAAGAGGCTCAAGAAAGAGAACGGAGTCTTGAACACTGAGCTCTCGAGCATGAGGAGGAAGTGCAAGGAGCTTCTTGACTTGGTTGCTGTGTACGCGGTCTCGGAGAAAGAAGAAGAAGAGGAAGAAGATGAGGAGGATGAGAGTCCAATGCTGTTTGGTGTGAGGTTGGAGGTTGAAGGAGCTAGGGAGAGGAAGAGAAAGAGGGCAGAAGTTAGGGAAAGTGCAAGTCTTTTGTTGCCTCAGTCATGCAAATAAGTATAGTAGAAAAAACTAAAGCATGCATGCTACTTGAAACCAAGTATGCATTGCATAGGTTTAAGTTCTATATATGAATATATGTATGTATGTTTGTGTAACTATGAATGTTGCAATGTTTTAAAGAAATGTGTGGCAAATTAGGCACAAAACATTGATCTAAAAAAAAAAAA
>325981 005132CT 2322
GTTGGTGGACAGTTCAAATCGTTTCCTATTTTCAACTCTCTCTCCCAATTAGTATACTACTATCAAATTATTCCATGTGGTCTTGATTATCTTCCTTGATTCTTGCCTACTTTCAGATTTTTGTGTTCGCAATCTTCCATCTACTGCTTCCTGAGCTCACAGATAGCGACGAATAATCGGTTGGGCTTGTGTAATTGTGTGAGAGTTTTGGGTAAAACCTGCTTGGTTAGCTTGGAAGATGGGATCAGGTGCATGGACCATTGAGAAAAGATCCACTTTCAGGAATGAGTCTTTCTCAAAAGAATATGTGACTGTTTCGGAAACTGGGTGTCTCTCCATTATTGTACTCGGTGCTTCCGGTGATCTTGCTAAGAAAAAGACTTTTCCAGCCCTCTTCAACCTTTACCGGCAGGGATTTTTGCAATCCAATGAAGTTCATATATTTGGCTATGCGAGGACTAAGATCTCAGATGATGAGTTGAGGAATCGTATTCGCGGATATCTTATTCAGGGCAGCGGTTCTTCTGATAAGCAGTTGGAAGAAGTATCAAAGTTTCTGCAATTGATAAAATACATAAGTGGTTCCTATGACTCTGGGGAGGGTTTTCAGTTACTGGACAAGGAAATATCTGGGTATGAATTTTCCAAAAACACCGTAGAAGGATCATCTCGTAGACTTTTTTACCTTGCGCTCCCTCCATCAGTATACCCATCAGTCTGCAAAATGATAAAGAATAATTGCATGAATAAATCCGATCTTGGTGGATGGACTCGAATTGTTGTTGAGAAGCCATTTGGCAAGGATTTGGGTTCAGCTGAGCAATTGAGTGCGCAGATTGGAGAGTTATTTGACGAACCACAGATTTATCGTATTGATCACTATCTGGGAAAGGAATTGGTGCAAAACTTGCTGGTACTGCGATTTGCGAATCGCTTCTTTCTGCCATTGTGGAATCGTGACAACATTGCTAACGTACAGATTGTGTTTAGGGAAGATTTTGGAACTGAAGGTCGTGGTGGATATTTTGATGAATACGGAATCATCCGTGATATCATTCAGAACCATCTATTACAGGTCTTTTGCCTGGTTGCCATGGAGAAGCCAGTTTCTCTAAAACCTGAGCATATCCGTGATGAGAAAGTGAAGGTCCTTCAATCAGTCGTTCCAATTAAAGATGAAGAGGTGGTTCTTGGACAATATAAAGGCTATAGAGATGATCCAACGGTTCCTGACAACTCAAACACTCCCACTTTTGCAACTGTGGTTCTTCGAGTTCACAATGAAAGATGGGAAGGTGTGATATCTATGATTTGCTTTTTGATTCTTTTATTTCTATTTTAGCTTTTTCTTCACAGCTGAGCAAGAATTTTGTTGAATCTTCCCAACAGGGCATTGCGTTTTCTATTTAATACAGACTTGGCATCTAAAATTCTGCTGTGTATACTTCTTAAGCGTTAGTAGATCTTAATAGCAATTTCAGTTTCCATTGTGCTCTGATTACGATCTTTGTAAATTGCTTGCTTTCAGGTGTTCCCTTTATACTCAAGGCAGGGAAAGCGTTAATAGCAATTTCAGTTTCCATTGTGCTCTGATTACGATCTTTGTAAATTGCTTGCTTTCAGGTGTTCCCTTTATACTCAAGGCAGGGAAAGCGCTAAATTCAAGGAAGGCAGAAATACGCATTCAATTTAAGGATGTTCCGGGTGATATATTCAAATGTCAAAAGCAAGGAAGAAATGAATTTGTAATACGCCTGCAACCTTTAGAAGCCATGTACATGAAGCTTACGGTCAAGCAGCCTGGCTTGGAAATGTCAACTGTGCAAAGTGAACTAGACTTGTCATATGGGCAACGCTATCAAGGGGTTACCATTCCAGAGGCTTATGAACGTCTAATCCTTGACACAATAAGGGGAGATCAGCAGCATTTTGTAAGGAGAGATGAGTTGAAGGCTGCTTGGGAGATTTTCACCCCCCTGCTTCACAGAATAGATGATGGAGAAGTCAAGCCACTTACATACCAGCTGGGCAGCCGAGGCCCAGCAGAAGCAGATCAGTTGCTGGAAAGGGCTGGCTATGTTCAAACACACGGCTACATATGGATCCCTCCCACCTTATAGCGTGTGCCAGCATGAATAATCTTTCCCGAGACACTGTATTCTGGGGTTTTGTCAGGTCCCTCCTATAACCATCTATATTATACCAGCATACAATAGTCACTGTGTTTGGTAAATCTCTCACCGCTGCTCTTGAGAAGCAGCGCCCCACGACCTTTGTGTCGAGATTGTAACGTTGATGTGCTTTTTGTCCAAAAAAAAAAAA
>326078 005542CT 2224
AAATCAGGGCAACAAAATCGGACCTTTTTGGTCTATATATACATATATATTATATATATGCCCTAGTTCAAGTTTTGTCTTCGCCTGAATCGAACCGCCCGATCCTTCTGTCGCTTCCATGGAGACCGGTTTTTCTTCCCCTCGAACCGACGCCTTCCCGGCCGGTCTCCGTGTGCTCGTCGTCGATGACGATTTGGCCTGGCTTCGAATCCTTGAGAAGATGCTCAAGAAGTGTTCTTATGAAGTCACTACATGTTGTCTGGCAATAGAGGCTTTGGACTTGCTTCGTGAAAGAAAAGATGGTTTCGACATCGTAATCAGTGATGTTAACATGCCTGACATGGATGGATTTAAGCTTCTTGAGCATGTTGGACTTGAGATGGATCTCCCTGTCCTTATGATGTCTGTTGATGGGGAAACAAGCAGGGTAATGAGAGGTGTGCAACATGGGGCGTGTGATTATCTTCTTAAGCCCATAAGAATGAAAGAACTTCGTAATATATGGCAACATGTCTTTAGAAAGAGGATACATGAAGTGAGAGATATTGAAAGTCACGAAGGCATTGACGAAATTCAGATGATGAGATATGGATCTGACCAATCTGACGATTGGCACTCGCTTAGTGGACACGACCTGACCTCAGGAAAGAAAAGAAGAGATGTCGATAACAAGTATGACGACAAAGACTTTGGTGATCTTTCTTCAGCGAAGAAAGCTAGAGTAGTTTGGAATGTAGATCTTCATCAGAAATTCGTCAAAGCTGTAAATCAAATTGGATTTGATATTGGTCCTAAAAAAATTCTTGACTTGATGAACGTACCATGGTTGACGAGAGAAAACGTTGCCAGCCACTTGCAGAAGTACCGCCTCTACTTGAGTAGGTTACAAAAGGAAAATGATCTAAAAGCTTCTTTCGGTGGGATAAAGCAATTGGATTCATCTTCAAAAGACCCTGCTGGCAATCTCAGCCTTCCGGATTCAATCAAAACACAACAAAATGATTCTGCTTGTGGAATATATGGAATGTCTGGCAATAAAACTCTTTCCCAGAGTGTTGATCAGAAAATCCATGAAAGCGATCTGAAAGGTATTGTTTCATTGTCGGTGATGGAAACCAAGAAAGCTCCTATTCACGACATTCCTGATCCTTCAAAGGCCAGCTGTTCAAGGATGGGTCCCAATCATCCTTTTGGACAACGGGAGCAAGATGTGAACTATACAAGATTCGATTCTTCCATCCCAAAACAGTACGCATGGAGTCAAGTTCCAGAAGTTCAGTTCAAACACGAACACAAGACACTTCGTCGGGTAGAGAATGGATTCAACCATCTCCCACTGCCTGGTCTACAACATCATGTCCAAGTTGATTTCATACAACCTACACCGTCTGCTAGTTCCAGACCTTTCAATAAAGAAAGAGAGAAACCAGCGTCCATTGAAATCAAACCTTCCTACAACAATTTCAGCAGCCACCAAACAAGACAAGTATCTCCAATAGGAACAGTAACCAACTTGTTTCCTGTTCAATCTGAGATCTACGCGACAAGTTTTCATACTCCTGCACTAACTCCCACTACTACATTGAGCACGAAGAATCATGGCTTGAATCAGATTTTCGTAAATGAGCTGGAATCGGCCCAAAGAAACCTAATTTCGGGAAGTTGTTTAGGTTTTGCATCTTCAGATGGGGACTTGTTCTCTTGTTTGCTCCAAGGTAACTCTTATGCCACAAATGTTGAACTCCAGAACAAAGAATCTTTTAACCACAACTGTCCAGAGCTCTTTGCCGAAACTCCAGCATGCTTGAATGATGGACAGAGGTTTGATTACGAGTATCCATGGGAATCGATGGAATATCCCGTGATAGATCAAGGTCTATTTATTGTCTGATTGATCTGTGGGACCTTTTGCTCATTAGATTTAAACTTGATGGGTTGGGATATGCTCTTCCCTATCAATTTGGACATTGATGTTGATAAATGTAGAATGGGAGTGAGGAAAATATTAAGCACAATAAGCAAGCTTCATGGAGTACTTATTAGAACAGATAAGATATGCCAACCATGTGTTGCATCCCTGTATATATTTCGTCATGTGCGTTTCCACATAATCCTTGCAAATTTTGTAAACAAAAGTCGTAGTTGCAAAGTAAAATTGTACCTTAAGACAGCTGATTTTTAACTTGAATCAGATTACCTTTTTGTCCTTGCTAAAAAAAAAAAA
>326272 007546CT 1767
TCTCTCTCTCTAAAAACTCTCTCTGCTCTTGATCTTCCGAGCGAGGAGGTTCTAAATAGAGAAGGAAAATGGTGAAGATTTGCTGCATTGGAGCTGGTTATGTTGGAGGCCCCACCATGGCAGTGATAGCACTCAAGTGCCCATCCATTGAAGTGGCCGTGGTTGATATTTCTGTACCTCGGATCACTGCCTGGAATAGCGACCAGCTTCCCATCTACGAGCCAGGTCTTGATGATGTGGTGAAGGAGTGTCGAGGCAGGAACCTCTTCTTCAGCACTGATGTGGAGAAACATGTATGCGAAGCTGATATAGTCTTTGTTTCTGTCAATACCCCGACCAAGACTAGGGGTCTTGGAGCAGGCAAAGCTGCCGATCTGACATACTGGGAGAGTGCAGCCCGCATGATTGCGGATGTGTCAAAATCTGATAAAATAGTAGTTGAGAAATCAACAGTTCCTGTCAAAACTGCTGAGGCAATCGAGAAAATTTTGACCCACAATAGCAAGGGAATTAGCTTTCAAATCCTCTCAAACCCGGAGTTCCTTGCTGAAGGTACTGCAATTGAAGATCTTTTTAAGCCTGATCGGGTCCTTATTGGAGGCAGGGATACCCCAGGTGGTCAGAAGGCAATCCAAGCACTGAAGGAGGTCTATGCTCATTGGGTCCCCGAAGATCGTATCATATGCACCAACTTATGGTCGGCAGAGCTCTCTAAGCTCGCTGCCAATGCTTTTTTGGCCCAGAGAATCTCTTCCGTTAATGCCATGTCAGCTCTCTGCGAGGCCACTGGAGCAGATGTGACCCAGGTGTCATATGCTGTGGGCAAAGACACTAGGATCGGGCCCAAGTTCCTGAATGCTAGTGTTGGTTTTGGTGGCTCTTGCTTCCAGAAGGATATCTTGAACTTGGTTTACATTTGTGAGTGCAATGGCCTTCCGGAAGTGGCAGAATATTGGAAACAAGTCATCAAAATCAACGATTATCAGAAAAGTCGTTTTGTGAACCGTGTTGTTGCCTCCATGTTTAACACGGTGTCAAACAAGAAGATAGCTGTTTTGGGGTTTGCCTTCAAGAAGGATACGGGTGACACCCGTGAGACCCCGGCCATTGATGTGTGCAAGGGACTATTGGGGGACAAAGCCCGGTTGAGCATATATGACCCGCAGGTCACAGAGGACCAGATCCAGAGGGATCTCACGATGAACAAGTTTGACTGGGACCATCCTCTTCACCTCCAGCCAATGAGCCCCACCACCGTGAAGCAAGTCAGTGTGGTTTGGGATGCCTACGAGGCAACAAAAGAGGCTCACGGCATCTGCATTCTCACCGAGTGGGACGAGTTCAAGACCCTCGATTACCAGAGGATATACGACAACATGCAGAAACCAGCTTTTGTTTTCGATGGCCGGAACATCGTGAATGCGGATAAGCTGAGGGAGATTGGTTTCATCGTTTACTCAATCGGTAAGCCTCTGGATGCGTGGCTCAAGGACATGCCTGCTGTGGCCTAATGAATGAATGCTCTGATCAATTGGCTTGTGTTGATTCAAAGAACTATAGTTTCATGGCAGTCAGTATGATTCTTTACTATTTTTTTGGTTCCCTAAATTCTCCTTTTCCATGTTGGAGATTTATTGAAGTAAGAGGCTCTGTGTTTTTGCCTTATGCTACTACCCATCTGCTACTTGTTTTGTAATAGCACTTAATTTGTACTTGAATTTTATTTAATTTTCTATAAAATGGTGACATTTTGGGAAAAAAAAAAAA
>326660 004283CT 1099
AGAATTTTAGCGTCTGGACATTTGTATTTTTGTTTTTTGTTTTTTGAGGTCCGAGAGTAGATGGAGAAGCTCAACGTTGTGAAGAATGGTGTCATAAGATTGCCCCCTGGGTTCCGATTCCACCCCACGGATGAAGAACTCGTTGTTCAATATTTGAAGCGCAAGGCATTTTCTTGCCCCCTGCCGGCTTCAATCATCCCAGAGTTCGATGTTTGCAAATCTGACCCTTGGGACTTGCCTGGTGATTCGGCGCAAGAGAGGTACTTCTTTAGCACAAGGGAAGCCAAGTACCCAAATGGGAACAGGTCGAACAGAGCTACTGGTTCCGGCTATTGGAAGGCCACTGGAATTGACAAGCAAATCGTAACATGTAGGAGCAACCAAGTTGTGGGGATGAAGAAAACTTTGGTTTTTTACAGAGGAAAGCCTCCACGTGGTTCTAGGACTGATTGGATCATGCACGAATATCGCCTTGTTGGTGCTGAAACTGAGAAAAATAACTCAACCCAAACAACTATGGAGAATTGGGTTCTTTGCCGCATATTTGTGAAGAAAAGAAGCACTAAAAATGACCAGGAGATAACTCAATTGAACAATTGCGACACGGTTAAGACTCTGGGAAAAACTGGGCCTGTTTTCTTCGATTTCTTGGCAAAGAAGAGGACTGATTTGAATCTTACCCCTGCTTCCTCCTCTTCGGGTTCGAGCGTGGTCACACAAGTCTCTTTTCATGAATCAGATGATCATGAAGAAAGCAGCAGTTGCAATAGTTTCTCATCCTTTAAAAGAAAACCTTAGCTACAACACTTCTTTTTAGTAGTGCCTGTAGAAGTAATTGAGCTTCCAAAATTACAAGCAGCATTACCATTTTAGACTCCTGATGGTTGGTCATGTATGTTTCATGTCTCTTATCTAAGCTCGTAACTCTACGGATAGAGATATTAAAGAAAATCAAGAAGAAATAGAGTAAAAAAATTGGCATCAACTGTTGTGAGTATTTTGGAGAGCAAATGATGTTATTAACCGATACTATGTACTCAATTCCAAAATTTTAACTAGTGGTGATTTTCTCTTTTAGACATTTAACAAAAAAAAAAAA
>326499 006136CT 1312
CAATTTATTAAACTCCAAACCAGCTCCTCTCTATTTCATATATATTGTGACAAACAGTGATTCCAAAACCACCAAAAACATGGATATTTCTCGTTCTCTCTCCAAAAGGATACCATTTTTCTCCCTCCTCTTCCTCCCTCTCTTCTATGCTGCTCATGCAGAGTTTAACATAGCCACTATTCCATTCAACAAAGGCTATTATCCTCTGTTTGGAGACAACAACGTCGTCCGATCATCGGACGACAAAAGCGTTAACCTCGTCCTTAATCAATACACAGGTTCTGGGTTCAAGTCTTCGGACCTCTACAATCATGGCTTCTTCAGTGCTAAGATAAAGTTGCCATCGGATTACACTGCTGGCATAGTTGTGGCCTTTTATACATCAAATGGAGACATATTTGAGAAAACACATGATGAATTGGACTTTGAGTTTTTGGGAAACATTAGAGGGAAAAGGTGGAGGTTTCAGACAAATGTTTATGGAAATGGAAGCACAAGTAGAGGGAGAGAAGAGAGATACTACTTGTGGTTTGACCCTTCCAAAGAGTTCCACCGTTACAGCATCCTTTGGACCAACAGCAACATCATATTTTATATAGATGAGGTTCCGATTCGTGAGATCGTACGAAGTGAGGCCATGGGTGGAGATTTCCCCTCAAAACCAATGTCTTTGTATGCCACCATATGGGATGCTTCAAATTGGGCTACCTCCGGTGGCAAATACAAGGTGAACTATAAGTACTCACCTTTTGTGGCCAAATTTACCGATCTAGCCCTCCACGGATGTGCGGTTGATCCTATTCAAGAGGTTTTATCCACTAGTTGCTCTCAGAAGGATGACCAATTGAAAAGTGCCGACTACGCTAGTATCACGCCGAAGCAGCGATCGACAATGAAAAAATTTAGGCAAAAGTACATGTACTATTCATATTGTTATGACATAATAAGATATCCTATTGCACAACCGGAATGTGTGATTGATCCAGTAGAGAGGCGGCAATTCAAGGATACCGGGAGGCTAGACTTCAGTGCGAGGCGGCACCGTCACGACAAGAGAAAAGGCCAGGTGTCACGCATGAGGACTTATGAAGACCAAGATGAAGATTGATGTGTCAATTGCATTACAAATAATTAGTGCTTGAGATGATTTTTGGAGTGAATTTTTTCTAGATATTATTGTTTGTGTGCTTAGAAAGTTGCTTGTGATATACCCACACCCATTCATGTGTATAGTCAATAAATTTGGTGTTATTTTCAAGGATTGAAGTTATACATTGGATTCATATATCAAAGTTTGGGTAAAAAAAAAAAA
>326433 009131CT 2729
GTTTAGCCAGTTAGCAGATACACAAGATGTAGTTGATTATATAAATATATATATAAATTCTAAATTTGATGAAGTGTGGTCAGACTTTTGGCTCTGTTATTTCTTTCCTTCAAAGTCGCCCTCACTCACCCCCAAAGTTTTATTATTACCCTGCATCTTTATTTTTATAGATGGGACAAGAGGAGATAAGTGCTAGTGGAACATCCTATCTGAACCGGACTGAGGCTTCGAATGTTGAGAAAATTGTGACTAGCTTCTTAAAGAGCGGTGTAGTTCCTAGTCAGATTGGGGTTATTACACCATACGAGGGACAACGAGCATATATTGTGAATTACATGTCAAGAAATGGTGCTCTCAGGCAGCAACTTTACAAGGAAATTGAGGTTGCAAGTGTAGATTCATTCCAAGGAAGGGAGAAAGACTACATTATTTTGTCTTGTGTGAGGAGTAACGAACATCAGGGCATTGGATTCCTCAATGATCCACGGAGGCTTAATGTAGCACTCACCCGTGCTCGTTATGGTATTGTCATCTTGGGTAACCCTAAAGTTCTAAGCAAACAGCAACTGTGGAATGGTTTATTGACACACTACAAGGAGCATGAGTGCTTGGTGGAGGGGCCTTTAAATAACTTAAAACAAAGTATGGTTCAGTTTCAAAAGCCTAAAAAGATCTACAATGACCGTAGAATTTTCTTTGGTGGTGGACCTGGAATTGTTCCCGATACCTTTGGATCTGTTCCCTCATCAAGTCCAAATTCCGATAGGAGAAACAGTCGTTCTAGGGGTTCTTACATGCCATCTGGCCCACCCAATGGTACCCATAAACCTGGGGTACATCCTACTGGTTACCCGATGCCTCGAGTTCCTCTTCCACCGTATCACGGTGCCCTCCCTTCACAACCATATGCTATTCCAACTCGTGGAGCTGTTCATGGACCTGTTGGAGCTGTTCCTCATGTTCCTCAACCTGGAAATCGGGGTTTTGGGGCTGGACGGGGCAGTGCTGGTGCTCCTATTGGCAGTCGTCTTCCACACCAGCAAGGCTCCCAGCAACCTATTGGAAATCTTGGATCCACTTTCAATTTCCCCTCTTTGGAGAATCTGAACAGCCAGCCATCTGTTGGTGGACCATTGTCTCAACCTGGATTTGTTTCTAATATGACTGTTCAAGGACCAAGCCAGACCTTTCGGGATGGTTTCTCTACGGGGGGCATGTCTCAGGATTTCTTGGGTGATGATTTCAAAAGTCAGGGATCACATGTTCCATATAATGTTGCCGACTTCTCTTCGCAGGCTTCTCAGGGTGGATATGGTGTTGATTATGTGACACAAGGAGTGCAAGGTGGGTTCCCAGGAAGCTTTGTAAACCATAATTCTCAGGCTGGATATTCCCGTTTTGGTGCAGGAAATGATTTCATGTCTCAGGATTACATGGCTCATGGGTCCCAGGGTCTGTTCACACAAGTTGGATTCAATAATCCATCACAAGATGATGCTTCCCAAAGCCACTTCGGCATGGCCAATGCCAACCCCCTTCATTCTCAGGGTTTGATAAACCCTCTATATTCCCAGCCATTTGCGCACTATAATACAGAGTCATTAAACTTGCAAGCTACACAGCAGCAGCCACAGCAGGACCAGAACTCCCCAAACCAGAAACTTCACTACAACGGTTGAGAGAGATCACGGGGTGTATATCTGTGATGGGTTATAGTCTTTGCATCCAGCAGCTTGATTTGTGCTGTCGTGCGTGCCCTCTTTCCTGCCTAGAGATATGGAGGGTTTGCCAATAATTGAGGCCCAAGTGTTGTGATGGCACAACGCTGGAAAGTGATGATTCTAAATGATTGGAATCAGAAGGTTTTGAGGTGGCAAGAAGGCTATGGGACTCGGAGTAGACATCGGCGGTACATTCAAGGCTGTGAAAGGAAGGATAAACCCTATTATTATCCTGAAGTTTGCATCGTCTCAAAGAAGGTAATGACGTTTGTGGGATAGAGCATTTATATGGAATGATTTTGTCGGAAGGGTTAGGTTATTAAGAAACAGAGGCAGCTGCTTAAGTAATGGTTGGGAAAGCAGCTATACGGCACAGAGGAGCTTGCTGCTGTTAATTTTTGTACAGCATTGAGGGGAAAAGTGGCCTTACCCTTTTGGATCGTCGTGTCATGTAATTATACTCTTTTGAACTGTTATATATATAGACGATGACGACAAGTTGATAGGTGTTCTTGAGTGCCTAGTGAAGAGTCATAAAAATTTAGGTATATAATTGTGTGATACTGGTGTTGAATGAAATTAAGTTGGTTTGAAATTATTCGTTTGTGTGCATGATTTTGTTTGGGAGTTCAAGCATTGTATATCAGCGACAGCAGCATTTAAGAATGATGAAAGGTGCTGAGACCGAGCTGTTTTCGAGGTATTCTAAGCTGCGGGTATGGTTGGGGGCCCACTTTGGTCCATCGGGGTGATCTGAATTGCTCATTTTGTAATGCTCACCCGGCCGAAAATCCATTGGCTTGATTGAGAATCGATAGGTTTTAAACAAAGACAGTTGATTTTTAACTATCTTTTGCATTGTTTTTTTTAAGACAAAAGTAATCCGATCATGTAGTTATTGATGTTAATGATTTTCTATCAATTTGAGTTGTGTAAATAATTTGCATGACAAATTTTACGGAATGAATAGTTTAGATTGTTGGCCCGACGCGGAATAAAAAAAAAAAA
>326848 003908CT 1542
ATTCCCGGGATATCGTCGACCCACGCGTCCGCCTCTCTCTCATGGAAAACCTCAACAACACAACCACCACCCACGGACGCTTAAAGCTCTTCGGCTTCAACGTCTCAGAAGACGACGAAGTAGACTCCACTAAAAGACCCTCGCACTCGGCGGACTCCAGCAGTCATCCGCCGTCCGACGGCGTACGGAAGTACGAGTGCCAGTACTGCTGCCGCGAGTTTGCCAACTCCCAAGCCCTCGGCGGTCACCAAAACGCCCACAAAAAAGAGAGGCAGCAGCTAAAGCGGGCCCAATTGCAGGCCACCCGAAACGCCGCCGTTTCGTTCATGCGGAACCCCATGGCCCATGCCTTCGCTTCGCCGCCGCACCTCCTCGCTGGAGCCTCGCCGACGCCGATGCCGCCATGGGTCTACCTCCCCCGCTCTGCCCCGCCCTTCCACGTGTCGCACGGGTGCTTTTTCCCCGCGGGTGCAGGTGCGATGCCGTACGCCGCCGGCCCAGGGAATTCTGTCTTGGCGAGTGGTCCGCAGCAGGGCCTGGCCCATCACGGGCGGGGTGGCGATGGGCCGTCGTTGAGTCGGTTCACAAGAGGCGATGGTGGTCCCAGCTTCGATGACGCGTTGGGGCTGGACTTGCATCTGAGCCTGTCCCCAGCTGCCCCGTGAGCTATGTCCCTCTTTGTGGGTGATGCTACTGTGATCTTGTAAATTTCTTTTTTCTCCTTTCGGATTTTATTTATTTCATTTTGCTCCAGGTAGTGATTTAACTCGTACATGGAATGACCCATTGAACCAGGTTGCTTTCCCAGTTGACTTCGTCATTAGGTTTTAAATACAGATACGTATAGATAAGTCGATACATACTTTAAAATAAAAAATTAATTAATTTATAACATTATGCGAAAAAAATAATTCTTATAGCATAATAAAAGCTCGTATCCCTACATTAGCTAGCTTCTTCGAGATTAGGCATTTTCATTTTCTTTTTCTTTTTCTTTTTCTTTAAACACCAGAAATTGGGAAACAAAAGACAGACGTTCAATTAACTTATTTTATTTTATTCCATTCTTCAATTGAATCTATTTTATTTTTCTCTTCATTTTCCCTCATTTCGTTTTTCTCTGTTGTCCTTTAATTTTCTTTTATTCATTTATCTTATCCATTTGGGTAATCTGTATTGACAATTATGGATGACCAAATTGGGTCACGTACGGACCATCGAAAGATAGCCCAGATCAACCCAGATCGGCATCAATCTATGGTTACACGATGGAAAACTACAACTTCCATCAAAGAGAAGAAAATGAAAGGCTTTTATAAAAATTCTCTTACAATCAAGAATGAAGTTTTCATTATGTACATGCCAGATTGTGGGCAAACGGACCAATGAACTTTCCTTTCCAATTCCTGACAATACCACCTCAGCAAGAAAACGCGTCGCGATCACCAATCATAAAGAAAATGTTTTGAAATTCTAGATTTATCGAGATGGAACTACCGATCACAGGGTATGAGAGTTCGTCATTTTGAGAAAAAAAAAAAA
>326906 999018CT 1321
GCGAGAGAGCAACAAACTTCATGACGATGATGATGCCGAACAGCGAAGCCCCTCGCTCCCATCCGACCGTCCACGTCCCCCCGTGCTACCTCCTGGACGATCCGACGGCCAACTTGAATTCACGTGGCATCCCCGTTAGCCTTAACGGCACTGCCACAAGTCCCACCAGCGACAACACAACCAACTTCGCTTCTCCCTACGACGGCCTGACGGCGTTCCGCCGTTACCTTCCGTCAAATTCCGACTCCGATTTTCAGAGCGAGGAATACGGCATTCTGGTGGACGCATCCGCGTGTGAATATTTCCGTATGTTCGAGTTCAAGGTGAGGAAGTGCTCACGTGCGAGGTCACATGACTGGACCGAATGTCCGTACGCCCACGCCGGTGAAAAGGCTCGCCGGCGGGACCCACGGCGGCACAAATACACCGGCGATCCCTGCCCGGAGTTCCGAAAAGGTCATTGCAAGAGCGGCGACTCGTGCGAGTTCGCTCACGGCGTATTCGAGTGCTGGCTTCACCCCACCCGCTATCGTACGCAGCCCTGCAAGGACGGTGCGCACTGTCCCCGCCGAGTCTGTTTCTTCGCTCACACTCCTGACCAGCTCCGAGTCTTGCCCCAAATCAGCGATTCGTACGACGGGTCACCGAGTCGACTCGGTTCGACTCGTTCGGGTCGTCTCCGACTTCGTCTCTGTGCTCGCCGCCTGACTCGCCGCCCATGTCGCCGAGCGTGTCACTCGGGGCGACCTCGGTGAGCGAACTCTCTTCCGTGATGCTAAATTTGCAGATTGGGAGCATGAGGATGAGTATGAGTCCGCCTTCTTGGGGAATCCGAATGGGTTCCGGGTCGCCAAGGAGTCCGGCCATAGTCGGACCCGGGTTTCTGAGCCTTCCTTCTACTCCGACTAGGAAGCTGACTCGTTCGGGACTCGGCGCGTTCGACCTCTGGGACCAGACCCGTGAAGAGGAACCTGCGATGGAGAGAGTTGAGTCTGGGAGAGACCTTAGAGCCAGGATGTACGCCAAACTCAGCAAGGAAAACTCGCTCGACCGAGTTGACTCGATGTCTCCATGTCCAGATCTCGGGTGGGTTTCGGAACTTGTTAAATAACCTTCCGGGTCGATTCATTGTTTCGGGGTAACGGTTCGCGGCCAGTGACTTGTGAATATTTCAATTGAACAGTAATTTACGTAATGGTGGGGTAAGGGAGAGATTGGGCATTAATGTCTTTTTGTGGTGTTTTGTTTTCAGGAGCAAAAATAATTGAAAACATGTATATATATATATGCTGGTTAATGATTTGGGTTCAAAAAAAAAAAA
>326909 003713CT 1241
CCACAACAAAAATGATGATGATGATCGGAGAGAGAAACCACCCCAATCCAACGATCCACGTCCCTCCGTGGACCCTCCTCGACGATCCAACGGTCGACACGTCATTTCCCTTCGCCGTTACTCCCGTTTCCGTCAATCTCAATGGAAATGCCGACGAGTACACTCCCTTCGACTCTCACCGTTACCTTCCGTCGAACGACGTCGATTCGGACCCCGACGATTCGGGTCAGGATTCGGATCACTTCCGAATGTTCGAATTCAAGATTCGGAAGTGCACGCGTGGAAGGTCGCACGACTGGACGGAGTGTCCGTACGCCCACCCGGGCGAAAAGGCCCGTCGTCGAGACCCGAGAAGGTACCGCTATTCGGGTTCGGTTTGCCCCGAATTCCGGAAGGGGAATTGCGAGAAGGGCGACGCGTGCGAGTTCGCGCACGGCGTCTTCGAGTGCTGGCTCCACCCGACCCGGTACCGGACCCAGCCATGCAAGGACGGACTTGCCTGTCGCCGCCGGGTCTGTTTCTTCGCCCACTCGCCCGACGAGCTACGGGTCCTGGGATCGGACCCGGGTCCTGGTTCTTATGATGGGTCGCCTCAGAGGATGAAGGGTTTGGCTCTGGAGTTGGTTTCTTCGCCCGAGTCACCGCGGATGAGTAACTCAAACTCACCGAGTCGGTCTCTAGGTTCGAACTCAGTGAACGAATTGATGGCTTGCATGCGTGAGTTACAGTTGAACAAGGTCAAGTCGATGCCCTCTTCTTGGGGTTTTCAAATGGGTGGTTCTGGACTCGGGTCGCCTAGATTGCCCGTGACGCGACCCGGTTTCTGTAGTTTGCCCGCAACCCCGACTCGGGTCACGACCCGGAAAGGAATCGGGTCTTTTGATCTGTGGGACCAAGGTGGGTGTGAGGAGGAACCTGTGATGGAGAGGGTGGAGTCAGGTCGTGATCTTAGGGCTAAGATGTTTGAGAGACTGAGCAGGGAGAACCCGTTGGATCGGGCCAACCCGGGCCTGAAAATCCTGGGTCTGGAGCCGGGTGGGTCTAATATTTGGTAAAATCAAGTGGGTCGGGTTGTTTTGGTTGATCACTCTATGATTTTGTTGGTTTGGGTCTCTATTTTGTGTGAGAGAGAGAGAGAGAGATGAATATTGTTTTGGAAAGCATCATTTTGAAGGTTGTGTACATATAACCCTATCTATATAATAAAAAATGAACTATGAAGGTTGGAGAAAAAAAAAAAA
>327157 007595CT 1011
ATACATTCTCTCTCTCTAGAATTAACAGCAACAAGATGTGCGGCGGCGCTATTATCTCCGACTTCGTCCCCAATTACTGCAGCCGGAAACTGACGACTCGCGCCCTCTGGTCGGAGCTCGACCCCTTTTCCGATTTCTCCGGTCTACACCACCACGGCATCGAAAACCGTTCAAACAAGTCTAATAACAAAACCGCTAGTCCGAACCCAAAGCAAATCAACAAAGGTTCTGTTCAAAAACCTCGTCGGAGAACTTGTATGGAGAAGGATTTCCCGCTGGCAGCAGTTCTTCCATACCAACTTAGCTGCCCGGCGCTGCTATTGGGACGAGCGAGAGGGCTCGGAAGAACAAGTACAGAGGAATCCGGCAGAGGCCGTGGGGGAAGTGGGCGGCCGAGATTAGGGACCCACAAAAGGGGGTCCGAGTCTGGCTCGGTACCTACAACTCGGCCGAGGAAGCTGCCCACGCCTACGACGCAGCCGCCACCCGCATCCGCGGCGGCAAGGCAAAGCTCAACTTTCCGCCGCAGCCGCAGCCGGCCAAGAAGCGGTGCGTCGTTCCCGAGTCTACTCGGGTGACTCAACTTCCCACCGAGTCGACTCAGTTCGCTTATTACCCGGACCCAGTGGCTGACGATGGGGCTGAGTTCGAAGAGCGGATCTCGGATTTGGAATCGTTCCTGGGGTTGGACTCGGAGCCGACTCAGTTCAGGGGACTCGGTGTGCCCGACTCGGTGGATCTGTGGATGTTTGACGACCTCCCGGTGACTCATCTTCTGAACTAAAAATAGCCTTCTGTTCCAGTTTCATTTCCTGTTGACGTTTAGTGTTTTGTAAGCTAAATGGTTAATGCTTTGGGTGCATCTTATGACATATACATACTTATATAAATATAATAACAATAATTAGTATTAATTATTAAATAATTGTTAGTGTTTGCATATAATTATCCTTCATCTATGTTCTCATCTTATGAATTGTAATTGTAGTTCTATTTCTCAAAAAAAAAAAA
>327158 008566CT 1186
CAACTCCTCATCCTCTCTCTCTAGATTTGTCTCTCTAAACTTCAAAACAATTTGAAATTGCAAATCAGAAACTTCTCTCTCTCTCTCTCTGAAATGGCGACAACAGACGAAATTTCAGCTCTCGAGCTCATCAAGCTCCACTTGCTCGGCGAGGTCTCTCCGGTTGGGAAATTCGTTGCAGAGCTCAGTGAGGTTTCGAGTTCTGGATCTGACTCTCTCTCTTCACAAACCTCGAGTTGTGACTCGCAAATCACGATCTCCAGTTGCGTGAACTCGAACGAAGTTAACGATGCTGATCTTTTCGATTTCGACCCTTATTCGGTCGATTTCTTCGAATTCGAGTCGAAGCCTCAAATAATCGATCTCGCGACCCCGAGACCGGTGGATTTGAGTCCTAAATCGAGTTCGCAATCGAGATTGGTTGAACGTAGGCTGAAAATTGATCTGGCTCCGGTGAAGCCTCCGGTGACGAAACTCGAGTGGTTGGAGTTCAGCGAGCCAGCGGCGGAGGTTTCCGAGAAGAAACCGTCGGAAGCAGAGGAGAGGCAGCACTACAGAGGAGTGCGCCGGAGGCCGTGGGGAAAGTACGCGGCGGAGATCCGAGATCCGAAGCGCCGCGGATCTAGGGTTTGGCTGGGGACTTTCGACACCGCAATTGAAGCCGCCAAGGCCTACGATCGGGCCGCGTTCGAGATGCGCCGTAGCAAAGCGATCCTCAACTTCCCCCTCGAAGTCGGAAAATCGAACAACACAGCCGCCGTCGCCCCCGTTGACGGCGGACGGAAGAGGACTAGAGAAGTTGAGCAGACGACGGAAGAAACGCCTGCGAAGAAGGAGAAGTCGACGGAATCTGACACGTCGGTGTTGAGTAATCTAACTACTTGTCCGTTAACGCCGTCAAGTTGGATGACCGTTTGGGACCCGAGTGGGAGTGGCATCTTTAACGTCCCGATGTTATCGCCGTTATCTCCTCATCCAATGATGGGATTCACGCCACTCATGGTCATATAAGGACCGAACAGTCATTTTGTGTTCATACTAATTTTGGCAATGGCTAAAGAGTCTAAAAATCTCTATCAAGGCACTTTGGGTGTAAAATTGTAAATGTTGAGGCTGTGACAATGAGTCACCCGGCCGCTAAGTTTCTAAAAATGACAACCATGTTTATTGATCTAAAAAAAAAAAA
>327159 008623CT 1194
CTGCAACTCTGCAACATGGAGAGAGAAGACGATTAATTAAACCGAAGGAGGTGGTAGCTTGATTCCACAAGACTCGCACATACCAGAAAATCTACCATCTCCGATCATCATCCAGCTCTATCGCCGCCATGGGTCGCGGCCGAGCTCCGGCGAAGGGGGAGGCGGAAGCGATCGGATCGTCGAGAAACGGCGTCGTGGAGCCTAGGTACAGGGGCGTCCGGAAACGGCCGTGGGGCCGATTCGCCGCCGAGATCAGAGATCCCTGGAAGAAGACCCGCGTATGGCTCGGCACCTTCGACTCCGCCGCCGCCGCCGCTCGCGCCTACGATGCCGCCGCCCGCTCCCTCCGCGGCCCCAAAGCCAAGACCAATTTTCCACTTCTACCCATCCCCATCCCCGATATTTCCAATTTCAACCACAACCTCGTTGAAGAAAATCAATTTCAAGGATTCAATTCGGGTCCCACAACGAGCAGCCTGAGCAGCACCGTCGAGTCGTTTAGCGGGCCCAGAGCGTCGATTCCTCCGCCGGCGGTTAGGATCCGCCCAAGGATGAAACCGGCGGCGCCGGCGGAGGATTGCCGGAGTGATTGCGACTCCTCCTCGTCGGTGATTGACGATTGCGATGCCGATCTCACGTCCTCGTTCCGAAAAACTCTGTTGACGTTCGATCTCAACCTCCCGCCTCCGCCGGAAGACGTCGGCGTCGCCGATGCTGACGATTTACACGCCACGGTCTTGTGCCTTTAATCTATCTTTTTTGTTTGTTTGCTTTCTTTTTTTTTCACATTTTCTCAGGAAAGAAAAGAATATTGAAAGATATAGCAAAAAACAAAAAAATTATGCCCGATTCTGAGATCTGGGTTATTTTCCTTTTTTTTTTGTTGGATCATATGCAGATTAGTGTATGATGCCAATATGGGATCTGGGTTTTCTTCAACCCTTGTAGGTTTTCACGATCTTTGTATGTTGTGTTGATGATCGATCGTATTTACAGAATGTTGTATCTGTATCAGAGAATATTGTACTACCTCATATTGAGTTTTTTTCTCTCTTAATCTGAATCACCTTACCCATTTTTTTCTTCTTTCTCCCTGATTTTGTATATAATTACGAATACGAAATAAAGTGTTTGTTTCTATTCATTTTTTTATACAGAAAATGAAATTTAGGAGATTGAAATAAAAAAAAAAAA
>327163 006690CT 1732
CCACGGTCCGATGGAAATTATCCTAGAAGTTTAAGGAGATAGTTTTTAGACAGATTCAGAGAGAGAGACAGAGAGAGAATCTCCTTCTGCGTCCCACATCCTTTTTGCAGCATACACAACACATAGCTCTGTTGTTTGAAGACTCAACTCACCATTATTTTAGTATTCCCCTATCTATGTTAAAGAGAGAAAGTAGACTCAGAGAGAGAGAGAGAGAGAGAGGGGTTTGCGGCGATTCATGAATTTTATTGACGTCATACAGAGTAATTGGAAAAAATGTGGGATCTAAACGACTCGCCGGATCAGACAAGGGACGAAGAATCCGAAGACGAAAACGGTAAACGGGTCGGATCCGTATCCAAATCCAGCTCGTCGTCGTCGGTGGTCGAAGAGGTTTCCGACGATGACGGCGGCGAGAGAGGCGGGCGGAAGCGGAGCAGCAGGATTTTCGAGGGCTCCGTAGCTTCGGAGATTGAGTCGCCGGCGGTGACTCAGCAGTTTTTCCCATCGGAAGTCGGGACCACGTCCGGCGTCGGCGGGGACGTCGGTGGTGGTGGTGGTGGGGTGTCAGATTTTCCGAGGGCTCACTGGGTTGGGGTTAGCTTCTGCCACTCGGCGGCTCTCTCCGAAGGCTGCGGAATGGGGAAGAGTGTGGAGCTGGGGCAGCCGCCGAAGAAGAGCCGCCGTGGCCCGCCGTCCAGAAGCTCCCAGTATAGAGGTGTCACCTTTTACAAGCGCACCGGCCGGTGGGAGTCAAACATATGGGATTGTGGAAAACAAGTCTATCTGGGTGGATTTGATACTGCACATGCCGCTGCACGTGCATACGATAGGGCAGCCATCAAGTTTCGCGGCGTCGAGGCTGACATAAATTTCAGCCTTGAAGACTATGAGGAAGACTTGAAACAGAGGAGTGCGTTAACCAAGGAAGAGTTTGTGCATGTACTGAGAAGACAGAGTACTTGCTTTCCTAGAGGAAGCTCCAAATATAGAGGAGTGACCTTGCATAAATGTGGGAGATGGGAGGCTAGAATGGGCCAATTCCTAGGCAAAAAGTCTGTCTACCTGGGTCTTTTCGATTCGGAGATGGAAGCCGCCAGGGCTTACGATAAAGCTGCAATTAAGTGCAATGGCAAAGAGGCTGTAACCAATTTTGATCCCAAGAGCTATGAAGATGACCTCAATCCTGCTGAATGTTCCGGCAACCCCACGGGCCAGAATTTAGAATTGAGCTTGGGCAGTTCAGGTTCGAATCGAAACAGCCAAGAATCAGGGAAAAGTGTACAAAATGTTGTATCAGATCAGCGTCCTACTGGTATGCCGTTTGAAGTTGATTGGCACGATCAGGGATTTAGGGCCAAGATTCAGTATCCCAGCAGCAGCAATGCCTGCAACGGAGGAGACCTTTCTCTCTCTACAATCAATCCACAATGGCAGCTCAGCCCTCCCCAATTGTTTGCAACTGCTGCAGCATCATCAGGATTCCCACAGCAGATCACTGGACCCCAAAAGTTTGCCACAAAAATGGGTTTCACTCTCTCTTGAGACCCTCTTGACCCCTAATCTTGTCTCAAGCACCAGGTAGTTTATAAGCATTGTAAAGTTCAATTACTTAGAATTAGGGTCCTAAATGGAAATCCCAATTCTATTGGGGAATGTTGGGATGTGGTCAAACTCACAAATATAGGAAATCTTTAGCTAGACATTCCAGGTTCCGACTAAAAAAAAAAAA
>327301 001167CT 1881
TGTTGGGAGCTTCATCCCTCTCTCCTCCTCAAACACCGCTCCTCCTCCTCCTCCTCCTCCTCTCTCTCTCTAAAAGTACATGGAGATTACATACAAGTCCTTTGCACTGTTCGCTTGTGCTCTTATTCTTTCGATATGGGCATGGAGCGTCCTGAATTGGGTGTGGCTAAGGCCGAAGAAGCTGGAGAGGTGCCTCAGAAAACAAGGCCTCAAAGGAAATTCATATAGGCTGTTATATGGAGACCTCAAAGAAAACTCAATGATGACCAAAGAAGTTAATTCCAGACCCATCAATCTCTCCGATGACATCCTGCCTCGTGTCATACCCTTATCCCACAAGTCCGCCGTGATCCATGGAAATAATTCGTTCATGTGGCTTGGACCAAGACCAAGAGTGAACATCATGGATCCCGAACTTGTAAAGGAGGTTTTGTCACTAAATTTCAACTACAAAAAGCCAAAGAGTAATCCATTAGTTAAGTTCCTAGCCAATGGATTAGCAAGCCATGATGATGAGCTATGGGCAAAACACAGAAAGATCATCAACCCAGCTTTCCATTTGGAGAAGTTGAAGCATATGCTGCCTGCATTTTATTTGAGTTGTTGCGAGATGATTAGCAAATGGGAGAGCTTGGTATCCGCAGAAGGGTCACGTGAGTTGGATGTGTGGCCTTGCCTTCAAGCTTTAACTAGCGATGTGATATCTCGCACGGCATTTGGTAGTAACTACGAAGAGGGAAGAAGAATCTTCCAACTTCAGGCAGAACTATCTGAGCTTACAATGCAAGCTATAAGTTCGGTTTACATCCCGGGTTGGAGGTTTATGCCAACTAAGAGGAACAAGAGGATGAAGGAAATTGATAAAGAAGTAAAAGCTTCTTTAAGGTGCATGATTGATAAGAGAATTAAGGCAATTAGGGCAGGAGAAGCTAGTAACGATGATTTACTGGGAATAATGTTGGAATCAAATCTCAGAGAAATTAAACAGCACAGGAATAGCAACAAAGTTGGAATGAGCATTGATGAAGTCATTGAAGAATGCAAGCTGTTCTACTTTGCTGGCCAGGAGACTACCTCGGTGTTGCTCGTTTGGACAATGGTTTTACTGAGTCAGTATCAGAATTGGCAACAACGCGCGAGGGAAGAGGTTTTGCAAGTGTTTGGGACTGACAAACTGAACTTTGATGGCTTAAACCACCTCAAGATTGTAACTATGATTTTGTACGAGGTTTTACGGTTATACCCACCAGTAGTTCAACTGACTCGAGCTATATACGAAGATACGAAGTTAGGAGGACTTTCTTTACCCACCGGAGTGCTAGTTTGTTTACCGATAATGCGACTTCATCACGACCGTGACATCTGGGGTGACGATGTGAAGGAGTTCAACCCAGAGAGGTTTTCAGAAGGATTATCAAAGGCAACAAAAAAACAAGTTTCATTTTTCCCATTTAGTTGGGGACCTCGGGTATGCATCGGACAAAACTTTGCAATGTTGGAAGCGAAGATGGCCATGGCTATGATTCTGCAACGCTTCTCTTTCGAGCTTTCACCGTCCTACACGCATGCTCCCGTCACGGTCTTAACTCTTCGACCTCAACACGGTGCTCACTTGATTCTGAAAAAGCTCTAGACATTTGTTTGGGGAGGTTCAAATTTCTTCCACGATCGTATGTACTTCACATAAAAAAGAAAATAGTACAAGTCTTTTTTCAGTTAACGTATACCGGTACTATACGATTCAAGTATTTGTATACCGTATGTATTATGAACAATGGTGACTGCTGTGAACATTTACTTCATACTCTGTATGCTCATGTTTAAATGCTACTCTATATTAGTATAACCATGAGTTATGCAACTTCTATTAAAAAAAAAAAA
>327316 001611CT 2038
CTGAAACCCTCTCTTTCTCTCTCTCTATAAATTCTCTCAATTTCTCTATCTGCAAATCCCTAATTCTCTCTCTACAATCCCTGAATCGCTCATGGACCTCGATCCAGCACCAGCCGCAACTTCGCTCGCTCCAGGGTTTCGGTTCCACCCCACAGATCAAGAGCTGATTGGGTACTACCTGAAGCGCAAGGTTTGTGGAAAGCCCTTTCGCCTAGACGCCATCTCCGAAATCGACATCTACAAGTCCGAGCCCTGGGACCTCCCAGGGAAGTCGAAGCTGAAGAGCAGGGACTTGGAGTGGTACTTTTTTAGTGCACTGGATAAAAAGTATGGGAATGGGTGGAGGACGAACAGGGCTACAGAAAGAGGGTACTGGAAGACAACAGGGAAAGACCGACCAGTCCTCCACAAGTCAAGGACAGTTGGGATGAAGAAAACGCTTGTTTATCACATTGGTCGGGCTCCATGGGGTGAGAGGACCAATTGGGTGATGCATGAGTACAAGCTTGTTGATGAGGAGTTGGAGAAAACTGGAAATGTTCAGGATGCACTTGTGTTGTGCAAAATATTTCAGAAGAGTGGTTCAGGGCCAAAGACTGGGGAGCAGTATGGGGCTCCTTTTGTTGAGGAGGAATGGGAAGATGACGAATTGGTTATGGTTCCTGGCAAGAAAGTTGCGGACGAATTGACCGTTGGTGATGATGCCTATCTTGATGGAAATGACCTTGAGCAGATTCTTGGGGCAGACATTCCATCTGAAGATGTTCCCCTTCCTTTGAGCTTCTATTATGAGGATGATAATGGTTATGTTCAGGAGCCTGTAGACTTTGACGATGATAGTCAAAAGCTTTTGTTGGATATGGGTGGAAGTTACTGTGCTCCAGAGCAGCCTGATGGCCAACATTTGTTCGATTTTCCAGTACAAAATGATATATACACAAAACCAGTTAGGCATGAATATATTGGTGAACCAAGCAATACTGTGGATTCTGCAGATGCTGATTACTTGCTTGACGAGCCATTCATGGATGCTAATGATAACACTCAATTTGATGATGGATCATTCTTGGAAACTAATGACCTTTCGAACCCCGTTAAGACCAAATCTTCTGGTTTTGACATGGTAGAAGAATACCTTACCTTCTTTGATGCAGATGACAACAACTCACCGTATATGACCTTGGATTCTTCAAAGATGATCGGAAATGAGAACCTTGATTCCCACCAAACATCTCTCACTCAAAAGTGTGTTAACGGAGGAACACAACAAGAGACCATGGGAGGCCAACAGCTGTTACAAGGACACGACATTGACGTTGCATCAACCTCAAAGAAAGAGCCTGGAAAATACGGATCAGAAATACAACACCCATTTATAAAGCAGGCAAGTTGTATGCTCTCGTCCAAAGATGCTGCTCTTCAGTTAAGTTCCACGGCTCATTCCTCAAGTTCAATCCGTGTTACTGCTGGTATCATCCATATAAGAAATATTACCTCGACTGGCAATGGGACCTACTGGTCTCTCAGTAAGCACGTGGATGTTAGTATCGTCCTTTCTTTTGGCCCGTCATATGATGATTCAAGTTATGCCAGTTTGGAGTCCATGGATGACACACTTTTAGGCAAGGCTGGTTCAACGTCATCATGGGGCTGGTTCTTCCTGATATTTCTTTGGTTCCTGATTCTTTCGTTGAGTTTCAAAATTGGGACTTGCGTCTATGCGGGCAAGGCCTCATGATAAGACGATGCCTTAATACACCAAAAAAGTAACGTGGGTTAAGCATGGGCGATTTGGTGGATATTGACTTATAAATAACCTGATAGAGCACAATACAAGAAATTGATCGTTGTTTAATTGTTACTGTCCTCAAATTTGAGAAACAATCACTCTGCAAGTTTTATTATTCCACTTGTAAAAGGTGAACGTCTTTCAGCCTGTAGTTGCTGGCTCTTGTCGAATTTCTGGTCTGAATCTCCTAGAATATGGGCTTTCTGGTTCATAGTGAATGAACTTATTTTCATGACCAAAAAAAAAAAA
>327322 004873CT 2023
ACCCCTCTCTCTCTCTCTAGAACTTCAATCTCTCTCGCTCTCTGAAAACCCTAATTTAGTGAGTAATGGCTCTGGATCAGGCTTCGCTGGCTCCTGGGTTTCGGTTCCACCCGACCGATGAAGAACTGGTGGTTTACTACCTGAAGCGCAAAATCTCCGGAAAATCCTTCCGCTTCGACGCCATCGCTGAAATCGACGTCTACAAGTCCGAACCCGTGGACCTTCCGGATAAATCGAGGCTGAAGGGCAAAGACTTGGAGTGGTATTTTTTCAGTTTACTAGATAAGAAGTACGGGAATGGCTCAAGAACGAATAGGGCTACTGAAAGAGGATACTGGAAGACTACCGGGAAGGATAGACCTGTCTTCCACAAGGCCCAGACAGTGGGCATGAAGAAAACACTTGTTTATCACAGTGGTCGGGCTCCACGGGGTGAGAGGACTAATTGGGTGATGCATGAGTACAGACTCATTGATGAACAACTGGAGAAATCTGGGAATTTTCAGGATGCATTTGTCTTGTGCAGAATATTTCAGAAGAGTGGTTCTGGTCCAAAGAATGGGGAGCAGTATGGAGCTCCATTTATTGAGGAGGAATGGGAGGAGGATGAGCTGGTTATGGTTCCTGGCAAGGATGCTGCTGTGGAAGTGGCTGTTGATGCTGATGCTGCCTACCTTAATGGAAATGACATTGATCAGATTTTTGGTGTAAACATTCCATCAGAAGATGTTCATCCTCCTTCCAGCTTCTATTATGGAAATGATAGCAGTAATGTCCAGAAGCATGTGGACTTTGTTGACGGAGCTCAAAAACTTTTGGTCCCTGACAGAGAAAGTTACTATAGCCCGGAGCAACCTACTGACTTGAAGTTACTCGATTTTCCAGTGCAAAATCATATGGATACAACTTTAGTGAAGGATGAATGTACTGGTGAATCAAGCAATACTGTCAATTCTGTCTATTCAGATTACTTGCTCGACGAGCCATTATTTGATGCTACCAATGACTTTTCATTTGATTTTGGGGAATTCCTGGAAACTAATGACCTATCAAACCCGATTGAGGTAGATCTTTCTGGTTTTGACGAGCTTCATGAGCACTTTACATTCTTTGATCCAGAGGCCTTTGATGCTTCGATGATGACGGGAAGTGAGTGCATTGAATCCGAGAAAGCCTTGGTCCAGAAGCCTGTTAGTGACGGAGCCCAACAAGAGAGTATTGGAAGTCAACAACAGCTACGTGATAATGATTTTTCATCCTCTGCAAATCAAAAGCCTGGAAACTCCGGATCAGGTACACAGTCCTCAGCTGTCAAGAAGGCAATTTGTATGCTGGGCGACATCGATGCCCCTCCTGCGTTTGCTTCGGAGTTCCCGGAAAAAGGTGCAGCTCTTCTGCTGAATTCTGCTGCTCATTCTTCAAATCCGTTCCACACCACAGCTGGTATGATCCACCTAGGAGACATGGCCATGAGTGGCCATGGGATATACTGGTCTCTTGAGAAACATCCAGATTACAATATCCTACCGCAAAATGATGCGAATTCTGCCAGCTTGGAGCGAATAGGCAAGGCGGGCTCTGTAATGGGATGGGGCTGCTTGTATCTGTTTTTTGTGTGGGCCCTGATCCTATCGGTGAGTTGCAAAATTGGGTCCTACTTCTACTCAGGCAATGCTGCTTGATGGGGAGGCTTACCGGTATGTGGGTTACAAGTTTTCTTGGACAATTTGGCTGATATTGACTTCTATACTCTGGTGAACCGTATGCTGCTGGATGATTATTTATTATTTGTTACTCTGTGATCTTTATGATTTGACTTGTAACTGCGCATGCTCAACTGCTTTCATTTTGTAGTTTCTAGTTGTTTGTTAGAATAATGGTTTAAATAATGGTTTAGCGGAGTCGCTGGAATAAGCAGTTAGTTTGAAGCTTGACTTTTAAGTCGGACTTTTGCGATTCCCCTCCTAAACATTTGTTCCAGTCTTCTATGTATTCGTTGCGGTGTTGCTTCAAAAAAAAAAAA
>327368 002823CT 1662
CACCCCTCTCTGACTCCTCTCCACTCTCTCTACACATGGGAGGAAGAAAACCCATACCCGTTTCCATTCTCTTCTCCTTCATCTTCTTTTCTCTCTCTGCAACCCTAACCACATCCCTTGAGTACCAATCTCTGGTTCTTCTTTCTCTTCCCAAACCACAAGCCCCCTCATGGGCTGAAGACTCAGAAACCATAGCCTTAACCGACCCGGAAAATACACTATCCGTACAATTACACCACCGCGACTCGCTCTCAGCCGACGCTTCGCCGGAGAGCCTATTCACTCTCAGGCTCCAACGCGATGCCTTCAGGGTCAAAACCCTAACGTCAATCGTTGATACCGCCGCGAAAGCGAACAGGACGCGCGCGCGTGGGGGGAGAGGCTTCAGCAGCTCTGTGGTCTCGGGACTCGCGCAGGGCAGCGGCGAGTACTTCACGCGCCTTGGCGTCGGCACTCCTCCAAAGTACTCTTACATGGTGCTGGACACCGGAAGCGACGTCGTTTGGATCCAGTGCTCGCCGTGCCGGAAATGCTACAACCAGACCGATCCGGTTTTCGACCCGAAGAAATCGACGTCATTTTCTGGTGTTACCTGTGGGTCCCCCCTATGCCGCCGGCTAGACTCTCCGGGATGCAACAACCGTAAGATGTGCCTTTACCAGGTATCGTACGGCGACGGTTCGTTCACGTTCGGCGAGTTCTCCACCGAAACGATGACGTTTCGGAGGACCCGAGTGAAAAATATTGCTCTCGGGTGTGGTCACGACAACGAAGGGTTATTCATCGGTGCTGGCGGGTTATTGGGTCTGGGTCGGGGAAAATTATCGTTCCCAAGCCAAGCCGGTCTCCGGTTCGGCCGGAAATTCTCGTACTGTTTGGTGGACCGGTCGGCTTCTTCTAAACCGTCCTCGATCCTATTCGGCGAATCGGCGGTTTCGCGAACCGCCGTCTTCACGCCGTTACTCTCGAACCCGAAGCTCGACACGTTCTATTACGTCGGGCTTAACGGAATCAGTGTCGGAGGGGTCCGGGTCAAGGGCATTTCGGCGTCGGTTTTCAAGCTCGACAATGCCGGTAACGGAGGAGTCATCGTCGATTCGGGTACCTCCGTGACCCGACTGACCCGACCCGCTTATAATGCTCTCCGCGACGCTTTCGTGGCCGGAGCGTCCGCCTTGAAGCGCGCACCGGACTTCTCGCTCTTCGACACTTGCTTCGATCTCTCCGGAAAGACGGTGGTGAAGGTGCCGACGGTGGTGTTCCACTTCACTGGAGCCGACGTGTCGTTACCGGCGGCGAACTATCTGATTCCGGTGGACAGTAGTGGCAGTTTTTGCTTCGCCTTTGCGGGCACCATGAACTCCTTGTCCATCATTGGGAACATCCAGCAACAGGGTTTCCGGGTCGTGTACGATTTGGCGGGTTCTCGGATCGGGTTTTCCTCACGTGGGTGTGATTAATTCAGATCTGGCTTGTTTGGGAGATGGCATCACTCTTTTCCTCTGTTTTTTCTCTTTTTTTTTCCCCAGGCTTTTGAGCAGAAATTCTGGGAACAAGAGGAACACCTTCACGTGGTGTTTGTTGTGTTGTCCAGTTAAAATCATAAAGATTTCTCTAATACAGGGTAAGAAAATCCATATATAAATTTGTAAAAAAAAAAAA
>327581 005377CT 2356
TCTTGTTTTGCTCTGCGAAGACCTAACTCTAATCCCCCTTCGTCTCTTGTTCAATCAAGAAGAGAGCACATCCCATGTGCAGTGGTTCCAAGAGGAAACCCTGTCAAACTGGTCCAGTCATGGAGGGTATTGAATTTTTGAGGAAGGATGGAGTTTCGGGTAGATTTTCGGTTTTGCTCGAGTTGTCGGCCTCCGATAACCTGACCGGCTTTAAAATTGCAGTTGAGGAAGAGGGCTATGATGTGGATGAGTCAAGCTACTGGTATGGTAAAAGAATTGGGTCGAAGAAGATGGGGTTTGAAGAGAGGACACCTCTCCTTATTGCAGCCATGTATGGCAGCAAGCAAGTTTTGAGTTACATACTTGAAACTGGACTAGTTGATGTTAACAAGGCTTGTGGTTCGGATAGAGCCACTGCCCTCCATTGTGCTGTTGCAGGTGGTTCTGTTTCTTCGCTTGATGTTATCAAGCTCTTGCTTGGTGCTTGTGCCGATGCTAATTCTGTTGATGCTAATGGGAACCGACCTAGTGACTTACTTGTTCAATCTTTGAATTCTTCCTTCAATTCGAGGAGGAAGATGCTGGCAGGCATGTTGAATGTCAGTTCTAATTGCAGAGAAGAAAGTGTCCTAGCTGATCAGCCAATTGAACATATGGAAGAACTAGAGGATCAACAGATATTGACACCGCATGCCTCTAAAGGTGGGGTTGAGAGGAAAGAGTATCCTGTTGATCTGTCTCTTCCAGACATTAAGAACGGGATATATGGGACGGATGAGTTTAGAATGTACACGTTCAAGGTGAAGCCTTGCTCAAGGGCTTACTCCCATGACTGGACAGAATGCCCATTTGTCCACCCTGGGGAAAATGCGAGGAGGCGTGATCCACGAAAATATCACTATAGCTGCGTTCCTTGTCCGGAGTTCCGAAAGGGAACGTGCAGGCAAGGAGATGCTTGTGAGTATGCACACGGAATTTTCGAGTCCTGGCTTCACCCTGCCCAGTACCGGACCCGTCTCTGCAAGGATGAGACGGGTTGCACCAGAAGGGTATGTTTCTTTGCACACAAGCCTGAAGAACTTCGCCCCCTGTATGCGTCAACTGGATCAGCAGTGCCTTCTCCAAGATCATACTCGAACGGTGCTTCTTCATTGGATATGATGTCAATAAGCTCGCTTGCTCTAGGTTCACCCTCTCTTTTGATGCATTCCAATTCAACCCCTCCCATGACTCCTTTAGGAGCTTCTTCGCCTGGATCGATGTGGCAGAATCATCCCAATATTGTCCCTCCGACCCTGCAGCTTCCTGGCAGCAGGTTAAAAACTTCGATGAGTGCCAGAGACATGGATTTCGATCCTGAACTTCTTGGGCTCGAAAATCATTGTCTCTGGCAACAGCAGTTGATGGATGAGATGTCAAGTCTTTCCTCCCCCACCAGTTGGAATAATGCCTTCGCCACTACTGCAGCATTTGGTGCCTCCTCTGTGGACCTGCATAGGCTCGGAGGTGTGAAACCTTCTAACCTCGATGATATGTTTGCATCACAGGTGCAGTCTCCATCTGGAATCCAGATTCGCCAGAACGTGAACCAGCAGCTCCGCTCGAGTTACCCTACCAGCCTCTCATCGTCACCAGGGAGGGCATCGCCGTCATTTGGAATTGACCCATCTGGCGCTGCTGCAGCGGCAGTTTTGAATTCAAGGGCAACTGCCTTTGCAAATCGGAGCCAAAGCTTCATCGACAGAAGCACTGTCAGCCATCTCTCTGGGCTTGCTTCTTCTGCAACTGCATTGCCTTCTACACTATCAGATTGGGGATCCCCCGATGGGAAACTAGACTGGGGTATCCAGAAAGAAGATCTGCACAAATTGAGGAAATCTGCTTCATTTGGGTTCCGAAGCAATAGTAATAATTCGGCAACACCTGCAGCCTCAATGTTGGCCACTGATGATGAGCCGAATGTGTGTTGGGTTCAGTCTCTGGTGAAGGATGCCCCAACTGTAAAGTCTGGTCCCTTCAATTTTGAGGAGCAGCAGTTTCATCTGAACAGTGGAGGTTCTGAGATGCTTCCCTCGTGGGTGGAGCAGCTGTCCGTGGAGCAGGAGCAGATCGTGGTTTAAGAGCAATGTTAGCCTCCATGGCGGTTTTGTTATTCAAAATTTAACAAGATTACTTGTCTTTTTTTTGATATTTTTATTCTTACTCATCAAATATAGGTGGAAGGATATGGAGGAAAAGGTAACAGAACATATCTGAACTGAGAAACCAAGAACTTGGGCAGGATGAAATGATTCTGCTCATACCATTTTTAGGTCTCTTCTGAGAATAATATTTCTTTTCTTTCAAAAAAAAAAAA
>327686 002331CT 1743
CAAATACCGAACTCTGACAACGTTCAAACTCTCCACCTAATCAAATTCCAACGCCCATGGCCGCCTTTTCTCTCTCTGCAAAACAAATCCTCTCTCCCTCTACCCCCCGCCCCTCTCTTTCCAAATCCACCACTGCTGATTCCTCCCTCCGATTCCGGAACCCCCCCACTCTCTCTCTCCGACGCTCTTCTCTCTCCTCGTCATCGAATGTCGGTCGAACGCGATTACTGAGTTCTTCGGCGAGTTCGACCGCTCCGGTTATGGACACTTCACCGACTAAAGCGGTTTCGAGCGCTCCTACGATCGTCGACGTGGATTTGGGCGATCGGAGTTATCCGATTTACATCGGATCTGGACTTCTAGATCAACCCGATCTTCTCCAGAGGCATGTTCATGGTAAGAGAGTCCTGGTGGTCACAAACTCCACAGTTGCGCCAATCTACTTGGATAAAGTTGTTGGTGCTCTAACAAATGAGAATCCAAATGTTTCAGTGGAGAGTGTGATTTTACCAGATGGTGAAAAGTACAAGAACATGGACACTTTGATGAAAGTCTTTGACAAGGCAATTGAGTCACGGTTGGACCGACGTTGTACATTTGTTGCCCTTGGTGGTGGCGTCATTGGCGACATGTGTGGATATGCAGCTGCCTCCTTCCTCCGTGGAGTTAATTTCATTCAAATTCCTACGACTGTGATGGCACAAGTGGATTCTTCGGTTGGGGGCAAAACTGGAATAAACCACCGTCTTGGGAAAAACTTGATTGGTGCATTCTATCAACCTCAATGCGTGCTTATAGATACTGACACATTGAACACATTACCAGATAGAGAATTAGCATCAGGGCTCGCTGAGGTTGTGAAGTATGGGCTTATTAGGGATGCTAACTTTTTCGAGTGGCAAGAGAAGAATATGCCAGCATTGATGGCAAGGGACCCTAGTGCCCTAGCTTATGCTATCAAGCGTTCCTGCGAAAACAAGGCTGAGGTTGTATCCTTAGATGAGAAGGAAAGTGGACTAAGGGCAACATTGAACTTAGGTCACACTTTTGGCCATGCTATAGAAACCGGTTTTGGCTATGGGCAGTGGCTTCATGGAGAGGCCGTCGCAGCTGGCATGGTCATGGCTGTTGACATGTCATACCGCCTTGGTTGGATTGACGAATCCATTGTGAACCGAGCGCACAACATCTTACAACAAGCTAAGCTACCCACTGCTCCTCCTGAAACAATGACAGTTGAGATGTTCAAATCTGTCATGGCGGTTGATAAGAAGGTAGCTGATGGGCTATTAAGGCTCATCCTCTTAAAAGGTCCATTAGGCAATTGTGTTTTCACTGGGGATTATGATAGAAAGGCTCTTGATGAAACACTTCATGCATTTTGCAAGTCTTGACCCAGAATCAATGATGATGAGCCTGGATATACGTCAAGGTGATAACAACGACAACAAAAACGATTCGGACGGAGACTTGGCCCCACAAGAGGCACGTAAGACCTAGCTCTGATGCCATGTTAGAGAGGATCGAGGCATCCAACCTAAATCCAATTGGCAATAGATGAAGTAGCCTCTAGATTATATACGCTAAGCGCTTAATAAACGATGTGGAACTAACACTTCTAACAATTATTATTATTATTTTGTATTTTTGTGTAATCATGTAGATGGTCATTGATATGATTTGCAGATTTATGTATTTTCCTTGGTTGTTGAATGCAAAGGCACTTGTAGCAAAAAAAAAAAA
>327850 005066CT 1096
AATGAATAGAGACGTTGATTCTCGTTGTGAATCGCAGATAAATACTCATAAAGGTAACTGATCTGGGGTTAGAATAGGGGATAGGGTTTGCAAAAAATGGGGCGAGGCAAGGTTGAGTTGAAGCGGATCGAGGACAAGAACAGTCGCCAGGTGACGTTCTCGAAGCGTCGAAGCGGACTGATCAAGAAGGCTCGCGAGCTATCCATCCTCTGCGAGACCGAGATCGCTCTCTTCATCTTCTCCGCCAGGGGCCGCCTCTACGAGTTCATCACCGGCGACAGCTTGAGAAAAATCCTTGAGCGCTACCAGATCAACAAAGATGATGAAGCTGCTGGTGGGAGTGTTCAAGAACCCTCGAAGTTTCCTGCGGAAAGTGCGAATAATTGGAGAGGCAATAACCCACTGCAAATGCTCCAAAGGCATTTTGAAGAACAAAAGGTTGAGCAGCAAGATGTGACAGAGCTAACTCAATTAGAACACCAATTAGATGCCATAACACGGCAACTAGATGCCCAACTTCGAAAAATGAGGATCAGAAAGTCACAGCTAATGAGGGAAGCTGTAACAGCTCTCCATGGAAAGAAGAAACAGCTGAGGGAAGACCAGCAATCCATGGAAACAGAGAAGAAACAGCTGAGGGAAGACCAGCAATCCATGGAAACAGAGATGGGAGCGATGAGCAATGAAGCCTCCATGGACACCGATCTCCACCACCGGGAGCTCCTCCACCAGGCGAAGGAGGTGGACCCACTCGTGGACTTGGAGATCTATGCCTTCGATGATGATAACACAAACACAAGTACTGTTCCTCAGCCTCCGCTCTGAAAAGAAGACTTATGTTTTATATTTGGAAGTCTCCAAAAATTAGTAAGCAGTTAGCATGGACTCGAAGCTTACGGTCTGAGTGTTCATCCCATGGCACTTGCTGCCACCTGGCTCGCCCTTTACCATAAACTATACTTTGGGCTTTTATTGGACCGTTGTATGTTTATGATGAAAAATAACAAAACGGTCTTGGACTGAATTTCCTAACTAATGTAAAATAATATTATGAATAAGATTTTAAAAATAAATTCTAGTACTTAAAAAAAAAAAA
>327755 007280CT 1243
ACTAACACACACACACACACACACACACACACACACACAGAGTGAGAGAGAGAGAAATGGAGGCTTTCCCAGTCATTGACATGGAGAAACTGAATGGTGAAGAGAGAGCAGCATCCATGGAGGTGATCAAAGATGCTTGTGAGAACTGGGGCTTTTTTGAGTTGATGAATCATGGTATATCGCATGAGCTTATGGACACTGTGGAGATGCTAACAAAGGGGCACTATAAGAAGTGCATGGAACAAAGGTTCAAAGAAATGGTGGCAAGCAAGGGTCTAGAAGCTGTTCAGTCCGAAATTGACGACTTGGACTGGGAAAGTACTTTCTTCTTGCGCCATCTTCCAGTTTCTAACATCTCCGAAATCCCCGATCTCGAAGAAGATTACAGGAAGACAATGAAGGAATTTGCAGAGAAACTAGAAAAACTAGCTGAGCAACTTCTAGATCTGCTATGTGAGAATCTTGGCATAGAGAAGGGGTACCTCAAGAAGGCTTTCTATGGCTCCAAGGGTCCTACCTTTGGCACCAAGGTCAGCAACTACCCTCCGTGTCCCCGTCCGGAGCTGATCAAGGGTCTCCGAGCCCACACCGATGCCGGTGGCCTCATCTTACTCTTCCAAGATGACAAGGTCAGTGGCCTCCAGCTGCTCAAGGATGACAAATGGGTCGACGTCCCACCCATGAAACACTCCATTGTGATCAACTTGGGTGACCAACTCGAGGTAATCACAAATGGAAAGTACAAGAGCGTGATGCACCGTGTGATTGCGCAGCCGGATGGCAACAGAATGTCCATAGCCTCGTTCTACAACCCGGGCAGTGATGCGGTAATCTATCCAGCACCTGCACTGGTAGAGAAAGAAGAGCAAAAGCAAGTGTATCCAAAGTTCGTGTTTGAAGACTACATGAAGCTCTATGCCGGCCTCAAGTTCCAGGCCAAGGAGCCACGGTTTGAAGCCATGAAGGCCATGGAAACTAAGGTTAACTTGGGTCCAATTGCAACAGTTTGAGTGCATTGTTCACAGTGTGTAAATTGTGTTACGTGTGCTTTTACATGTCCCAGAGACTCATAAGGCAGTTAACGAGACCTAATAAGTTTAGGGTTTGTCATGGAGTTCATAAGGTGTTAATGTCTGGTTGTGGTGGTTTTCATGATGTATGATATAGAACAAGAACCAAAACTTACCTCTTTGATGTGAAATGTTTAATGGAAAGTAACCTACTTTGTGTCAAAAAAAAAAAA
>327700 001884CT 1853
TGTCTTTCCCTCTTGTCGCTGTGTGATCTTCGCTCTCTCATCTTCTCTCAACCTCATCGTCATCTCTCTCTCTCTCTCTCTCTCTCTCTCTCATCCAGCGATTCACAATTCAGAGTGGTTAAATCGATCGTTGGAACTCACATTTGCCGGATCTCACTCTCTCTGTCTCTCTCGTCAGAACCAAAAATGGAAGTGGATGACAAGTTGTTCAATGTGGGGCTCCTCATTGTTGCGACTCTCGTCGTCGCGAAACTCATCTCAGCACTAATTATGCCGAGATCTGGAAAACGCCTGCCTCCGGTGGTGAAGACATGGCCAGTTCTTGGAGGGCTCGTGCGGTTCTTGAAGGGACCGGTGGTGATGTTGAGGGAGGAGTATCCTAAGCTGGGAAGTGTGTTCACCTTGAACTTGTTGAACAAGAACATCACGTTTTTCATTGGGCCGGAGGTTTCAGCCCATTTCTTCAAGGCCCCAGAATCGGATCTCAGCCAGCAAGAGGTGTACCAGTTCAATGTGCCCACGTTTGGGCCCGGTGTGGTTTTCGATGTGGATTACACTGTGAGACAGGAGCAGTTCAGGTTCTTCACCGAGGCTCTTAGGGTCAACAAGTTGAAAGGGTACGTGGATCAGATGGTTGCGGAAGCTGAGGAATACTTCTCAAAATGGGGAGAGAGTGGTGAGGTGGACTTGAAATACGAGTTGGAGCATCTAATCATCTTGACAGCCAGTAGATGCCTATTAGGTGTAGAAGTACGAAATAAGCTCTTTGATGATGTGTCTGCTCTCTTCCATGACCTCGACAGTGGGATGCTCCCCATTAGTGTCATATTTCCATACCTGCCCATCCCAGCCCACCGCCGCCGTGACCAGGCTCGAAAGAAGCTTGCAGATATCTTTGCAAAAATCATAGCTGCCCGTAAACACACCGGCAAGTCAGAGAATGACATGTTGCAGTGCTTCATGGACTCAAAGTACAAAGACGGTCGCCAAACTACAGAGTCCGAGGTCACCGGCTTGCTAATTGCTGCTCTCTTTGCCGGGCAGCACACGAGTTCCATCACCTCCACCTGGACCGGGGCCTACCTCCTCAGCAACAAGAATTACCTGTCGGCTGTGTTGGATGAGCAGAAGAATCTGGTGAAAAAGCATGGAAACAATGTCGATCACGACATCTTGTCCGAGATGGAGGTCTTGCATAGGTGCATTAAGGAAGCCCTAAGACTGCACCCTCCTTTGATAATGCTCTTGCGTAGCTCCCACAGTGACTTCAGTGTGAAAACTAGAGAAGGGACAGAATATGACATTCCGAAAGGCCACATTGTTGCCACATCGCCTGCTTTTGCGAATCGTCTCCCTCATATTTTTAAGGATCCCGACACATACGACCCTGACAGATTTTCTCCCGGTAGAGATGAAGACAAAGTAGCCGGGGCATTCTCGTATATATCGTTTGGTGGTGGCAGGCATGGTTGTTTGGGTGAGCCATTTGCGTATCTGCAAATAAAAGCAATATGGGGCCATTTGCTGAGGAATTTTGAGCTGGAACTGATTTCTCCTTTTCCGGAGATTGATTGGAATGCCATGGTTGTGGGTGTGAAAGGAAAGGTTATGGTGCGGTACAAGCGCCGAGAACTTTCTATTAACTAACTGGGACAAGTACAACCATGGTACAAGATCTCCATGAATGAGGCAGACAGGTTTAAAATGAGCACCTGTTCTCTAGGTTTATCAGTTCCATTTTGTGTTGGTTTTTCATTTTGTCTTGTCACTCTAATATTTTTGTGTCTAAACAATGTCTTTGACATGTTCTTATTATGGCTTCTGGTATCTAGTTTTCATCTAAAAAAAAAAAA
>328067 007731CT 1564
GCAATGGCTAGGCCTTCCTTTCTCTCTCTAGTTTCTCTCTCCTTGCTTGTTCTCTCTCACTCCAGTGCTGCTAATAGGCAGCCATCGAAGTACCAGCAGCAGCAGAAAGGGGAGTGCCAGATCCAGAGGCTGAATGCCCAGGAACCCCAACAAAGGATCCAAGCAGAGGCAGGGGTGACTGAGTTCTGGGACTGGACGGATGACCAATTCCAGTGCGCCGGCGTCGCGGCTTGCCGCAACATGATCCAGCCCAGAGGCCTTCTCTTGCCTTCTTACACCAATGCCCCTACTCTCATCTACATTCTTAAAGGTAGGGGAATTACTGGAGTGATGATTCCTGGTTGTCCCGAGACCTACCAATCATCTCAACAATCTCGAGAAGGAGACGTAAGCCATAGACAATTCCGAGATCAGCATCAAAAGATCCGACGCTTCCAACAGGGTGACGTTATTGCATTGCCTGCCGGAGTGGCACACTGGTGCTATAATGATGGAGATAGCGACCTTGTTACTGTTTCTGTGGAAGACACCGGCAACCGCCAAAACCAGCTTGACAACAACCCAAGGAGATTCTTCCTAGCTGGAAACCCACAACAACAACAAAAAGAGATGTATGCAAAGAGGCCTCAGCAACAGCATTCCGGCAACGTCTTCAGGGGCTTTGACACTGAGGTCCTGGCAGAGACCTTTGGCGTGGACATGGAGATGGCGAGGAGGCTTCAGGGTAAAGATGACTATAGGGGACATATCATCCAAGTGGAACGGGAACTTAAGATCGTGAGGCCACCGAGGACCCGAGAGGAGCAAGAACAGCAGGAAAGAGGAGAACGCGACAATGGCATGGAGGAGACTATTTGCACTGCGAGACTCGTGGAGAACATTGACAACCCGTCACGCGCTGACATCTTCAACCCACGCGCTGGGCGCCTTACATCTGTGAACAGCTTCAATCTCCCCATCCTCAATTACCTTAGACTTAGTGCTGAGAAGGGAGTTCTCTACCGGAATGCTCTCATGCCACCCCACTGGAAGTTGAACGCTCATTGTGTACTCTACGCAACAAGGGGAGAAGCCCAGATGCAGATCGTGGATCAGAGAGGCGAAGCCGTGTTCAACGATAGGATCCGCGAGGGGCAGTTGGTGGTGGTGCCACAAAACTTCGTGGTGATGAAACAGGCAGGAAATCAGGGTTTTGAGTGGGTAGCCATAAAGACCAACGAGAACGCCATGTTCAACACCCTGGCTGGCCGCACCTCGGCTTTGCGAGCCATGCCAGTGGACGTCCTCGCCAACGCCTACCAGATTTCCCAAAGCGAGGCACGGAGGCTTAAGATGGGTAGGGAAGAGGCTGTCCTGTTTGAACCGAGGTCAGAGGGGAGGGATGTTGATTAATGGGTAGCCATCCTGCAATTCGTTTTTGCTTTGTCCTATCGTATGTTTCGGAGAGAATAAAATGCTTTTATGATGTCTCTCTCTCTCTCTCTCTTTGCTTTGTAAGAGAAGAGTTTCTTCGAGGATCTATGAATAAATAACAACTCGTATGTACGGATGTAAAAAAAAAAAA
>328063 003074CT 1036
AATTCTTCCTAGCTGGAAACCCACAACGACAACAAAAAGAGATGTATGCAAAGAGGCCTCAGCAACAGAACAACATCTTCAGCGGTTTTGACACCGAGGTCTTGGCAGAGACCTTCGGCGTGGACCCTGAGATGGCGAGGAGGCTTCAGGGTAAAGACGACTATAGGGGACATATCATCAAAGTGGAACGCGATCTTAAGATGGTAAGGCCATCGAGGACCAGAGAGGAGCAAGAACGGCAGGAAAGAGGAGAGCGTGACAATGGCTTGGAGGAGACTATTTGCACTGCGAGACTCGTGGAGAACATTGACAGTCCGTCACGCGCTGACATCTTCAACCCACGAGCTGGACGTCTCACCTCTGTGAACCGCTTCAATCTCCCCGTCCTCGAATACCTTAGACTCAGTGCCGAGAAGGGAGTTCTCTACAAGAACGCTCTAATGCCACCCCATTGGAAGCTGAATGCCCACTGCGTACTCTATGCAACGAGGGGAGAAGCCCAAATGCAGATCGTGGACCAAAGAGGTCAAGCCGTGTTCAAAGATAGGATCCGGGAGGGGCAGCTGGTAGTGGTGCCACAAAACTTCGTGGTGATGAAACAGGCCGGAAATCAGGGCTTTGAGTGGGTGGCCATGAAGACACATGAGAACGCCATGTTCAACACCCTGGCAGGCCGCACCTCGGCAATGCGGGCCATGCCGTTGGACGTCCTCGCCAACTCCTACCAGATTTCCCAAAGCGAGGCGAGGAGGCTGAAGATGGGAAGGGAAGAGACCATCATGTTTGAACCGAGTTCAAGGTCTGAGAGGATCAAGACCGTTGCTTAAAATGTGTAGTGATGTGGTTCGTTTTGCCATGTAACGCATATGTATGGTTGAGAAAAAAAAGCTCTGTATTCTCTATGTAAGGAGTTTTTCGACTTATGTACACATGAATAAATACTAGGAACACTTGCGTGTTCTTTGTTTTTGGCATCTAATGGAACAACTCTGAATAATAATTCACACGAAGAGACATATTCCTCAAAAAAAAAAAA
>328333 006594CT 2389
GCCTAAGCAAATGTGTGGGCGAAGCAATTGTGGTTTAGAGAGAGGGGGAGTGAGAGAGGGCACTCGCTCCGTCTGCTATAGAGGCAGGTGTTGTGCTGCACTGTTTTGGCTATATTGAAAGTGGGCTGTCATGGCACCTCGCCCTCGTGATAGTATTGGTTTGTATTGGACTGATGAGGAGATCATTATGTCTTTGGAGAGAATGGAAAAGGGATCTCCTATCCCTGTAAACGTCAGTGTAGATGTTAATCCTTACCAATACAAGCCCTCAAATTTACCTGCTGATATTTGGTACCTTCTACGCTCTGATCATAACAAAAACTCAGAACATGGATTCTGGACTGCTAGAGGGGAGGCCAGTGAGATATTTATGAACTCTGCCATCATTGGTTGGAGAACTACTCTTGAATTTTATGAAGGTCGGGGCCCTCACAGACAGAGAACTAATTGGGTTATGCAAGAGTACAGGATTACTCGAAAAGGACTGTGCAGTTACAGCAACCCAAAGATGCAGGAATCCAGTCTACTGTGTAGAGTCTTTCTTAGCAGCCGAGCAAGTCCCAAACCGGAAATGAAACTCAACGTGGGCGGTTGTGCTGGGAGCAACGACATTCATCCAAAGCCATCAGTTGTTCCCGAGAGTGGCAGTACTTCCGGACAAGGTTGCATGAGCGAGTCCCAGGTAGATTGAGCTTGCATCATCTGTGCTCAACTTGTGTGATGAATTTTCCTCTCACTTAGTTTCTACATGGTTTGATATTCTACAATGCTTTGTCTGCCCTTGGTTGCTGTCCTAATGACTTTGCTATCCTTCTAGTGACTCTGCTTGATTCTTCAGGTTTGCTTCTGTTTAGAGTTACAAGTTAGCTTTTCCATTAGATTGCATTATGAGCTTACTACTTACCACTGGGTTTGATCATTAGGCTTTATGCATATCAACTTGTCATTATGGTATCTTATCTAATTTCTGGCAGATGCCTATTACTTGGATGTAGCAATTGTCTGGATAACTGAAACTATAAATTGTCACATTGTGGTCATTTAGTATGAAAACATTTTGGTCATTTTTTATAACTCGGTATCCGGCCCAAAAGACCGACTAATCTGAGGGGACTAATCCCACCGTCCATTAGTAGAGCCCCGTATATATTGGCCCCAAGAGTTGTTGGCAAGGGGATTTGAACTTGCGACTTGGTGGGTGGGTTAAGCCCCTTAGTTGTGGCCAAACTCCCAGTTGACCAGCCCCTTGAAGAATTCGTAATGTTTTGCATATTATAGGACAATTGTGGGTAACAAAACAGGACTCCTATAATAATCTTCTAAATATGGAATCAGCACATTATCCTTTTGTATGTTGCTTACGATAGGCTTAAGGGGATATAAAATTCTTAATCTGCATTAAATTACTTGTAGGCAAGGAACAGGGATGACAACACAGGACCATTGGCTGTCCCTGGGGGACTTCCTATTATTCCTGAAGACATAGATGACGATGATTGTATTTCAAGAGGTGACTACTTGGAGTTGGCTGATCTTGTTGATGGAGAATCACTGTCTTCCAGGTCAGATAATTCTAGTTGTGTGACCCCAACATCAGATGAACTTTTTGATTCACTGGCCCTTTTAAGAGACCTAGGAGCTAAAATTAGCCAAGATGAGAAGGGAAAGGATGCCAATGTCAAGTTAAGCGTTGCTGCATCGATCAAACCAAATGAGGTGGTTATGCGTCCAGCAAATTTGGGATCCCTTGTTAAAAACAATGGAAGGAAGTCACCAGCTGAAGCTATAGACAAGAATTTCCTGGACAAAAAGGTCCCAGAGAAGGCTATCAGAAGCAAGGCGGCACAAAATTGGAATGAAGGCACATCGAATTCCATCAATGTGGCAACATCATCCCGCAGTCATAAAGCAATCCCACGAGGAGAAAAGAAGTCTGTAGCTGGAAGGACTTGGAACTGTTGGATCCTCTAATTTTTCCATTTCTATTTCCTTTTCCCTCACCAAATTCTTAATCCAAAAACATTCTTAATCCAAAAACAGCCATAGTGATCCTATGTTCTGTTCTAAGGTTGGATCCTCTTAACTTTTCCATTCCCTTATCCTTTTCCTTCACCAAATCCTTGATCCAAATACAGCCTTAGTGATCCATATGCTCTGTTTGAAGGAGGTTCTTGCAATTATGGGTTCCTGTTCTGCTGATTATATTATATATATTTGTATTTGAAGTCATAAGACCCTAAGCATTGTGTGTTGATCTGAAACGTTCTAGTTTCGATTAGATGGATGTACTGTAAGCAGAATGTCTGTAGACTAGTAAATTATCTTGTGTGAAGTGTGATGAACTCTTCTTTATAATATGTTTTTAGATATTTGCATCAAAAAAAAAAAA
>328532 001906CT 1516
CTGAATAATTGGATGGCAGACTCAGTAATTACACGCAATTAGAGTTTGTGAATGGAATTGCATGCTTCTATTAGGCCCATGGCACAGTTGTGACTGCGCTCTCATTTTTTATTCACACAGTTTCTGGGTCATGAAACAGCCTCTGCTTGAACCAGGGGTGAGGATGGAGGAGGGCATGGGGGAGGCATCACGGAAACCGTCTGTGTCATTGTTGGACAAGATTTCGACGTATAGAACCATGGTTTGGGAAACATATCAAAGCAAGCCAATCTCATATTGGGTTCTGCTACTCCTAAGCAGTGCAGCGATGCTTGTGGCGTTTCCCACTTCTAGCCTCCTGTCTCGTCTCTATTTTTCCAACGGGGGCAAGAGCAAATGGATCATTTCATGGGTGGCGGTTGCAGGGTGGCCTCTGACTGCTATAATCTTAATTCCTACATACTTATTTGGCCGAACTTCTCCAACTCCCCTGACCTTAAAACTCGCTCTTTCTTATATCTTGTTGGGTTTCTTGAGTGCTGCTGATAACCTTATGTATGCATATGCATACGCTTACCTCCCGGCCTCAACTGCTTCTCTTCTAGCATCGTCGTCCCTAGTGTTCTCTGCCCTATTTGGATACCTCATTGTGAAGAACAAGATTAATGCTTCAACGATAAATGCAGTTGTGATTATCACCGCTGCTTTGGCTATAATTGGTTTGGATTCTGATTCAGACAGATATGGAAACATAACTAACCGCCAATACATCCTGGGTTTTGTATGGGACATCATTGGATCTGCCCTCCATGGTCTCATCTTCGCTCTCTCGGAGCTTGTTTTCGTGAAATTGCTTGGAAGACGATCCTTCCACGTTGTGATGGAGCAGCAAGTGATGGTTTCTTTATTCGCCTTCCTATTTACGACCATCGGCGTCATCGTGAACCACGATTTCCAAGCGATGGCCTCTGAGGCTAGCAGCTTCAAGGGCGGTAAAGTTTCGTATATCATGGTTCTTATCTGGAGTGTCATTACATTTCAGCTTGGGGTTCTCGGTGGCACTGCCGTGCTTTTTCTGTCGTCTACCGTGCTAGCCGGTGTGCTCAATGCGGTTAGGGTTCCGATCACAAGCATTGCTGCAGTTATATTGTTAAATGATCCTATGAGTGGTTTCAAAATCCTGTCTTTGGTCATCACCTTTTGGGGATTCGCTTCCTATATTTACGGTAACTATTCCGTGAGTAAAGATCCCTCTTTGTGAGTTTTTAAAAAAAATCTTCGATTTTTTGTCAGTACAATTGATTATCGAAGGCAGTGTATTTTATCGTGGTGTGGGTAATGGTATATATATCGGACAATATCGGTTGATATTTAGTAAAATAGCAGTATCGAAGGGCTAAAACTTTGATACATAATGGCCGATACATAACATATTTGTCCGATATTTAGAACTTTGATGGAAGGTTAAAAGAATGGAAGCTTGTTGATTCTATTAAAATAAATTCCATATGATTTTATTTACTTTAAAAAAAAAAAA
>329055 005526CT 1649
GACAATACGGTCGTGAAACAGTACGTCAATGGCGTTCCACGACCATATCTCCCAAGAAATGGCGCTCCACCACTTCACGGACCAACACTTGGCCGAGAACACGGCGGTCCTCCGTGGCTTACTGCCGGAGCATCTCAGCCACTCCTCCCCGGACGGAGCCGGAAAGATGAACGCCGGCGGAGGAGCGCCGACGTGGCTGAACAGCGCGATTCTACGGCAGCAGTACGGCGCCACCAACTCGGACTCGTCGGCGTCGAACCAGTGGTTGTCGCGGCCGATCCATGGCGACGGCGGCGACGAGATGGCCGCGGCGGGGGAGAAGAAGGCGGCGAGCCGGAGGAGCGAGAGCGACGGCGGAGAGGAAGGCGATTGGCAGAGCGCCAAGTGTAAGGCGGACATACTGGCCCATCCGCTGTACGAGCAGTTGCTATCGACGCATGTGCAGTGCCTTCGTATCGCGACGCCGGTGGATCAGTTGCCGAGAATCGACGCGCAGCTGGCGCAGTCGCAGAATGTGATGGCGAAGTATTCGGTGCTCGGACACGGAAATCAGCCGCTGGATGATAAGGACCTCGACCAGTTCATGACACATTATGTTTTATTACTCTCTTCCTTTAAAGAGCAATTGCAACAACATGTCCGCGTTCATGCAATGGAAGCAGTGATGGCTTGTTGGGAGCTTGAGCAATCTCTACAAAGCTTAACAGGGGTAGCACCTGGTGAAGGCACAGGCGCAACGATGTCAGATGACGATGAAGACAATGCAGATAGTGACACCAATTTGTTTGATGGAAGCCTGGATGGGCCAGACACCATGGGGTTTGGTCCTCTTGTTCCAACTGAGAACGAAAGGTCCTTGATGGAACGTGTGAGGCACGAGTTAAAGCATGAACTCAAACAGGGTTACAAAGAGAAGATTGTGGACATCAGAGAGGAAATTTTGCGTAAAAGACGAGCAGGGAAGTTGCCCGGTGACACCACCTCCCTCTTAAAAGCTTGGTGGCAATCACATTCCAAGTGGCCTTATCCAACAGAGGAAGATAAGGCCAGATTGGTGCAGGAAACAGGTCTGCAATTAAAACAGATTAACAATTGGTTCATCAACCAGAGGAAAAGGAACTGGCACAGTAACCCTTCATCTTCTACAACTACGAAGAGCAAACGCAAGAGTAATGCAGGTGAGACCCGCAATGAACGTTTCATGTAACAGGACGGCTTCAAGCCCATAATCGGGCACCATCATCTTTTGGCTAAAATTTGGTTGGAGTAAAGCATCGCACGAACGGTGAGATAGATTGAAGATTCCATACAGATAACTGAGATACGTTGAACCAAACACTGAGCCGTACATGTTGGCAGGTAATTTCGATGCACGTTGATACGTGAAAGTTTGTAGCAATATCTCATTTAGTAGATCCAAATGTTTAGCATATCCAATTCCGAAACAAAAACCATCAAAGTAGTATTTATATTGCACCCGCATGCTGGTGGATTTGTAAATCTCAAGCTTAGATATTTTATATATGTGAATAAGAATGGCTAAATGTTTTGGGTTATACGACCAGTGGATCACTGGCCTCTTTTGTGATTGTTTGAACAGTTATATCAGTGGCTTTTGAAGGAAAAAAAAAAAAAATAAAAAAAAAAAA
>329056 003518CT 2066
GATCTATATACATACACTCAAAATCTCGATCTCTCATCAACTCAGACTTCCGGCTCTGAAATAGGTGGATTGTGAAATTCTATGGTTTCTGTGATGAGGAAAGGCTCAAAGAGTGGAGGGTGCAAGACTGCATCACACCAGCACTTCAAGGATAGGGCGAAGAACCGTGTGGATGATCTGCAAGGCATGTTTACGGATCTGCAATCGGCAAGGAAGGAGAGCCGTTCGATCGATGTGGCTGTGCTTGAAGAGCAAGTGCATCAGATGCTTCGTGAGTGGAAAAACGAACTCAATGAGCCCTCCCCTGCTTCTTCTTTGCAGGCTGGGAGTTTGGGGTCTTTTTCATCGGACATTTACAGGCTGCTGCATCTCTGTGACGAAGAAGATGATGCTACCAGTGGATTAGCTGCCCCAAAGCCTGAGCCTGATGCCCCAAAAGTTGGCGGTAGCGCTGGCTTCCAGGAGGGCTTTAGTGTGAATCAAGGGCCTCAACAGCGAGACTTTCAGTTTATTGATCAATGTAAAGGCCCCGCTTCCGTAGTTCACAACTTGGGAGTCAATAACCCGGGGTTTCCATCACATTTGGACTATCATGCATATGATTTACACCAAGATGTCGAGCAAACCTTCTTCCCTGGTTTAGATGGTACAGGTCTCTATTTCGAGGATGCTATGCGTCAGATTTCTGGCATTTTGCCAAATATTTGCCCTCCACCTTCTGCATTCTTGGGGCCAAAATGTGCACTCTGGGATTGTCCCAGGCCTTCTCAACCATTGGATTGGTGTCAAGACTATTGCAGTAGCTTTCATGCTGCACTTGCATTGAATGAAGGACCACCCGGTATGACACCAGTTCTACGACCTGGCGGCATTGGCCTGAAGGACGGTCTTCTTTTTGCTGCTCTTAGTGCCAAAGCACTGGGAAAGGATGTTGGTATTCCTGAATGTGAGGGGGCTGCCACTGCAAAGTCCCCATGGAATGCCCCTGAGCTCTTTGATCTTACAGTTCTTGAGGGTGAAACAATTAGGGAGTGGCTCTTTTTTGATAAGCCTCGAAGAGCGTTTGAGAGTGGGAATAGAAAGCAGCGTTCACTGCCGGATTATAATGGACGCGGCTGGCATGAGTCAAGGAAGCAAGTAATGAATGAATATGGAGGGCTCAAGAGATCTTACTACATGGATCCACAACCGAGGAAAGATTTTGAATGGCACCTCTATGAATATGAGATCAATAAATGCGATGCTTGTGCCTTGTATCGGTTGGAATTTAAGCTTGTTGATGGGAAAAAGAGTGCAAAAACTAAATTAACCAATGATTCAGTTGCTGATCTGCAGAAGCAACTGGGAAGGCTCACAGCTGAATTTCCCTCTGAGAACAAGCGATCTGTGAAGGGGAGGACCAAGGCTACTTCGAAGGATGGTGTTGTTGGAAATATTTATTCTGCTCCGAACCGAATGACACCAACAAGTGAAGGGTTTGATTATGGTACAAGTGGCCCCTATGATTATCTTGTTGACAATTTGAATGGTTATTACTTTGACGTAGTTGAAGAAACTCGTATGCACAAGGAATAATCAGCAATTTGTTGGTCTAGTATACATCAACCAAATTGTTTCGCTATAGTGTTCTTAGGCAATGGTTGCGTCAATGTTTCTGTACTCTCTATCATCCACTCTTCGTTCTTAGGCAATCCGACCTTGTTTTCGTCACATGAGGATCTTGTGAATAGTTGATTACCATCTCAAGCTGCGGGGCTGCATCAGAATGTTTTTGCTGATGGGGCACATTCAAACTGCTGGAAAATGGTAAATTTGGCTCCTCTTATATCACTTTCTTAACTATTTCTGCTGTATCTAGACTAAATACCGTATACTAGTGTCACAGAATTGGATGGGAGGTGCACAACTGTAACATCTTCCCACTTCTGTTTGGTTTTCGAGAATTTTATCTAATTGTCTATGAGGGACAAAGTTCAAGATAGGTATTATGGAAGCAATTATAACTTCTCGTTGCTGGGTATATAAAATGCATATCTGGAGTTGTGTTTTGGGCTAAAAAAAAAAAA
>329498 001851CT 1711
TCTTTAAAAACTAAGGGGAGAGAGAGAGACAAAGAAAACAAACATGGATTCCTCCAGATCCTTCACCGCAATGGCCCTCCTCTTGCTTTTCTCTCTCTTCGCGCTATCATCGGCGCTGGACATGTCGATCATCGGCGAACTATCGAGTTCCAGGACCGACGACGAAGTGATGGCGATGTACGAGTCGTGGCTAGTCAAGCACGGAAAGTCGTACAACGCTATCGGCGAGAAAGAGAAGAGGTTTCAGATCTTCAAGGACAACTTGCGGTTCATCGACGAGCACAACGCCGAGAGCCGGACCTACAAGGTCGGGTTGAACCGGTTCGCTGACCTGACCAACGACGAGTACCGGTCCATGTACTTGGGCGCTAGGACCGGATCCAGGCGCAGGCTTTCAACGCAGAAGAGGAGCGACCGGTATGTTCCAGTCGCCGGCGAGAGCTTGCCGGACTCCGTCGATTGGAGAGAGAAAGGAGCCGTCGTTGGGGTCAAAGACCAGGGGAGCTGTGGGAGTTGCTGGGCTTTTTCGACTATTGCTGCGGTGGAAGGGATCAACCAGATAGTTACTGGGGATTTGATCTCGCTGTCAGAGCAGGAGCTGGTGGACTGCGACACATCTTACAATGAAGGTTGCAATGGTGGTCTCATGGACTATGCCTTTGAGTTCATCATCAAAAATGGTGGAATTGACACTGAGGAAGATTACCCGTATAATGCTAGAGATGGCAGATGCGACCAATACAGGAAAAATGCCAAGGTTGTTACCATTGACGATTATGAAGATGTTCCTGTAAACAACGAACAGGCGTTGCAGAAGGCAGTTGCAAATCAACCCGTGAGCGTTGCCATTGAAGCCAGTGGCATGGCATTCCAATTCTATGAATCGGGTGTATTCACAGGAAATTGTGGGACTGCACTAGACCACGGTGTCACTGCTGTTGGATACGGTACAGAAAACAGCGTGGACTACTGGATTGTGAAGAACTCATGGGGTTCAAGCTGGGGAGAGAGTGGTTACATCAGGATGGAGCGTAACACGGGTGCCACAGGCAAATGTGGAATCGCAGTGGAGCCCTCTTATCCTATCAAGACGAGTCAAAATCCCCCCAACCCCGGCCCATCTCCTCCATCTCCAATTAAGCCTCCAACTGTTTGTGATGATTACTATACTTGTCCTGAGAGCAGCACTTGCTGCTGTGTCTATGAATATGGCAAGTATTGCTTTGCCTGGGGATGCTGCCCGCTTGAAGGCGCCACCTGCTGTGATGACCATTACAGTTGCTGCCCCCACGATTATCCAATTTGTAACGTTTATGCTGGCACCTGCTTAATGAGCAAGGACAATCCGTTGGGAGTGAAGGCAATGAAGCGCATTCAGGCGAAGCCTCAGTGGGCATTTGCGAATGACGGGAAAAGAAGCAGCGCGTAGGAAAGCTTTTTGAGCTTTTGAACAGTGGATGAGGAATGCAGTTCGAGGGTGAGAGGATTATAGCATGCTTTTTACTTGGACTTATAATTCAGTATACCTCATTTCCACCGGATCGTTGGACGGTCAATTGATGATTATTCAGCTACTTATTTGTGTATATAATAATATGCTGCTTTACATTTCTGTTCAGCCTGAAAGACAAAACACATTGTTGTCAGTTTCTAGTTTCTGCTGGTTATGTATATACTGCTTTAAATTTCTGGTAATAGCAAAAAAAAAAAA
>329549 005740CT 1242
ACGCGTCCGGAACGTGTGTGCCATTCTCGGGGCTTGTTTCCTATTTTGTTATTCTTCTTGATCATTTTGTGTGAGAAACCATGAGGCCACAAGTTGCAGATAAGAAGGTTTTTGAGGGAGATGGTGGATCATATTGGAGTTGGTCAAGTTCAAAGTTTCCATTACTGAGTGAGGCTAAGGTTGGTGCTGGGAGGCTGCTTCTGCATCCTCGTGGCTTTGCTCTACCCCACTATGCTGATTCCTCCAAGATTGGATATGTTGTTCAGGGGAGCTGTACGGTAGGAATAGTATTCCCCAACACATCAAAAGAAAAAGTGGTGACAATTAAGCAAGGAGATGCCATACCGGTGGGCATGGGAGTGGTGTCGTGGTGGTTCAACGGCGGCGACTCCGATTTGGTCATCGTATTCGTCGGAGAAACCTCCGAAGCTCACGTTCCGGGCGAATTCACCTACTTCTTATTGACCGGAACGATGGGTGTATTGAAGGGCTTCTCAACTGAATTCATCACAAGAGCTTATAATCTGAATAAAGAAGAAGCAAGCAAGCTCCTAACCAGCCAAAAAGGTGCTTTGATCATCAAACTTGAAGAAGGAATATCCATTCCGCAGGCGTGCAAGGGCACTCCGGGCAATGAGAATGAATTGCTTGACAAACAAGTCGGACTCAGTGCCACGCTCGTAAAGCTCAAGGCAAATGAAGTGAGCTCACCGATTTATGTGGCGGATTCAGGGGTGAGAGTGACTTATGTTGTGAAAGGCAGTGGCCGGGTTCAAATCGTTGGGATTAACGGTGAGAGAGTACTGGACGCTGAAGTGAAGGCCGGTGACTTGTTTGTAGTCCCACGATTTTTCGTGGCCATGGAAGCTGCAGGTGGTGAAGGGATGGAGTGTTTCTCTGTCATAACATCTCCACAGCCTGTGTTTGGGCAGTTAAATGGCAACGCATCAGTTTGGAAAGCTTTCTCTCCGGTGGTTCTGCAAAATTCTCTGGGCGTCGATTCAGAGTTTGCTGAACTTTTCACTTCCCATAACACAAATGGCACAATTGGCTTCCCCCCAACAAATTGAATTTTAGAAGATCTAGGTATTGTGTGGTTCTTGATATTTTACTTAATTTGCTGCTATGATATTACTCGTTCTGAGACGTCGAGAAATAAATAAAAAGTTGTTTTCCAATTTTCTTCCTTGCATCCTCGATTGAAATAAATAAAAACTTGTATTCCAATTTAAAAAAAAAAAA
>416566 004695CT 912
CTCATATATCTAGTTCCTACATCATATAGGCTCAAACATGAGCACCTTCAAATCTCTCTCCCTTTCCGCCCTCCTTTTCATTGCCTTCCTCTTCACTTGTGCTCGTGGAGCCACTTTTAATATCATAAACAACTGCCCTTTCACCGTTTGGGCCGCTGCCGTTCCAGGTGGTGGCAAACGCCTTGACCGTGGCCAAAATTGGATCATCAATCCTGGTGCAGGCACCAAAGGCGCTAGAGTATGGGCTCGTACCGGCTGCAATTTTGATGGGGCGGGGCGGGGAAAGTGCCAAACCGGTGACTGCAACGGCCTCCTCCAATGCCAAGCCTTTGGTCAACCCCCTAATACGCTAGCTGAATATGCCTTAAACCAATTTAACAACTTGGACTTCTTCGACATATCCCTCGTTGATGGGTTCAATGTGGCGATGGAATTTAGCCCCACGTCTGGTGGGTGCACCCGTGGCATCAAATGTACTGCGAATATAAACGAGCAGTGTCCGAATGAGTTACGTGCTCCTGGTGGGTGTAATAACCCATGTACTGTATTCAAGACCGATCAATACTGTTGCAACTCCGGAAATTGCGGGCCCACAGATTACTCAAGATTTTTCAAGACTAGATGCCCAGATGCTTATAGTTATCCTAAGGATGATCAGACTAGCACATTTACATGCCCTGGGGGAACCAACTATAAGGTGGTGTTTTGCCCTTGAAACAACTAGATTGATATTATGGAAATAATGTTGGCCTCTATGTAATAAAGGTTTTGGTATCCCACGAGGAGTCAAAACTTAGAACGAATAAATCCGAGCACATGCACTAAACGTGCACAAGTTTGTAACTTTTTGCTTGTATGTTGTAATGAACTTAAATATATATTAAAAAATGGATTACGAATAAACAAAAAAAA
>434841 009490CT 1811
ACATCCAAAATATAGTCATCACACAACAGAGTGAGAGAGAGGAAGAAGAGAGAGAGAGAGAAGACTCCTCTTCTCACAGGGCCATCAGAGACATGAAAGTCCCCTGCACCACAACCCAAGCCCACCAACCTCCCAGCCTCAAACATCGGGCCACCAGCTTCAACGAGCCCAAGTCGGTCCTCGATCTCGGCCGGAGCCCCAGCCCGAGCCCCGCCGTCAACAAGCCCACTCCAAAGTCCGAAGTCTCGGCTATATCCGAGTCCTTGTTCCAATCGGACGACGGTTCTCTTCACTCGGTGGACCAAATACTCAACTTGGAAGATTGGGTGTGGATGAGAGAATTCGGATTACACGACGACTCCACGCGAATTCCCCAATTCAATCACTCGGATTCTCAATTGCTTCCGGAATTCCCTCCTTCTCACTCCTTCGTCCCCGACGATTTCTCTCTCTCCTCCGATCAGTTTCCCAACGAGAGTTTCAATTCCGTCGCTCTCTCCAACGATTTTCATCATATGAACAACGACGATTTCAATTTCGTCGACGTCCTGATTCGAGCCGCCGATTGCTTCGAATCCAACGAGCTGCAATTGGCGGACGTGATATTGGAGCGGCTCAACCACCAGTTGCCATATCCAACCGGAAAACCACTTCAGAGAGCGGCGTTTTACTTCAAGGAAGCTCTGCTCGGTCTACTCACCGGGTCGACTCGTTCGACTCACTCTTCGGATGTTATTCAAGCAATCAAAGCGTACAAGAACTTCGCCAACGTGTCTCCGATCATCATGTTTTCGAATTTCACGGCGAATCAGGCGATTCTCGAAGCAGTGGACGGCTCGATGTTCGTTCACGTGGTTGATTTCGACATCGGATTCGGAGGGCAGTGGGCTTCGTTCATGAGAGAAGTCGCGGATCGCGCCGAGTCACGCCGAGTCAACTCACCGAGTCTCCGAATCACCGCCGTTGTTCCTGAAGAGTACGCGATCGAGTCTAGATTGATCCGAGACAACCTGAACCAGTTCGCTTGCGAGCTTAAAATCGGATTCGACATTGAGTTCGTTTTGGTTCGAACCTTCGAATTATTATCTTTGAAAGCGATCAGATTCATCGACGGAGAGAAAACCGCAGTTCTGTTATCTCCGGCAATCTTCCAACGCATCGGCGCTGGATTTCTCAACGATCTCCGGCAAATCTCACCGCACGTGGTGGTGCTCGTGGACGCCGAAGGGATGACCGAGGGAGGAACGCCGTCGTTTCGCCGTAGCGTTATCGACGGGCTCGAGTTTTACTCAACGGTGATGGAGTCGCTGGAAGCGGCGAGCGTGGGGGGAAGCGAGGACTGGATTCGGAGGATCGAGAATTTTCTGCTGCGGCCAAAAATATTCGCGGCAGTGGAGGCAGCGGGGAGGCGTGCGCCGCCGTGGAGGGAGGCGTTCGCCGCTGCGGGGCTGCGGGCGGTGGGGTTGAGCCAGTTCGCTGACTTTCAGGCGGAGTGTTTGCTGCGCAAAGTGCAGGTCCGAGGGTTCCACGTGGCGAAACTGCAGGCCGAGATGGTTCTGTGCTGGCAACAGCGGGCCCTCGTTGCCACGTCGGCTTGGAGATGTTAGCATATTGGCATAATGAGGATAAATGACAAATTGCTTAAAGTTAGGCTTGTTTGTATTTTATTTCTATTTTTCTTTTTTGTTTTTTGGGTAGCTTCTATTGGCGTTTTAAGTGGTTGGGGAAATGGGTAAATGTTGTCCCAAATTACCAAAAAAAAAAAAAAGAAAAAAAATGAAGAAAGTTGTCCTTTGTATAAAAAAAAAAAA
>435116 999087CT 967
ACCTAAGAACATCAAAACACAACCACAACTTTCTCACTCCTCCAAAACCATGTCTAGCGACAAGCAACACCTGAACGGTGCCTACTATGGCCCCTCCATCCCTCCCCAGAAGTCGTACCACCGGCACGGCCGCTCCCGCGACTGCGACTGCTGCGGCTGCCTCTGCGGCTGCCTCTTCAGCCTCATCTTCAAGGTCCTCCTCACCATCCTCCTCACGGTCTGTCTCGCTGCCTTCGTTCTCTGGCTTATCTTCCGTCCCAACAGAATCAAGTTCCACGTCACCGACGCGCAACTGACGCAGTTCGACCTCAACACCACCACCAACCTCCTCCGCTATGACCTCTCCCTCAACCTCACCATCCGCAACCCCAACAAGCACATCGGGATCTACTACGACCGCCTCGAGGCCCGCGCCTTCTACGAGGGCCAGCGCTTTGCCTCCCAGCCGCTCACGAGGTTTTACCAAAGGAAGAAGAACACCACCGTCTTGGCGATCCCTTTCAAGGGCGAGAATATGGTGGTGCTTAACGGGGATAAGAGGCTTTCGGCTTATGAATCAGACAAGAGTTCGGGGACGTACGACATCGACATGAAGCTTTATTTGAGGGTCCGGTTCAAGCTAAGAGGAATTAAGACGCCGAGGTTTAGGCCGAAGATTGAGTGCGACTTGAAGGTGCCATTGGACTCCAGTGGGAAAGCATCGGGGACTTTCGAAACCGAGAAGTGTGGACTCGATTGGTAGACACTTCGATATTTTTTAGTTTTTGTGGTTATATATATTCATATATATACATCTATATTGTTTTACTTTTTTTTGTTTTTTTTGGTTTTTTGATATATTAGACTGAGGGTTATTTCGGGTTCGTATTTTGGTTATTTTATTCCATTGTATTTTTGTACGTCATGGTAGACGTGGTTGTGAATAAATAATGGCATTTATTTTTGTTATTTCTTTAAAAAAAAAAAA
>435455 004509CT 1193
ATTTCACCATGGGAGAGGTAGATCCAGCATTCATCCAGGCAGTTGAACACAGGCCTAAACTAGCCGTAATTGAAGCCGAAGGTATCCCGTTGATCGACCTCTCCGTGTTAAGCTCCCACGAGTCCTCTAACCCTAGCTCCACAGAACCCCTTGTGGCAGAGATAGGTGAGGCGTGCAAGAACTGGGGTTTTTTCCAAGTCATCAACCACGGGGTGCCATTGGAGAAGCGCGAAAAACTTGAGTTGGCGTCAAGAGAGTTTTTTGCACAATCAACGGAGGAGAAGAGTAAGGTTAAGAGGGACGAGGTGAATGTACAGGGTTATTACGACACTGAGCGCACGAAGAATGTTAGGGATTGGAAAGAGGTGTTTGATCTCACGGTGAAGGACCCTACGGTGATACCGGCTTCCCATGAACCCGATGACAAGGAACTTAGGAAGTTGGTTAATCGGTGGCCTGAGTATCCTTCTGAATTGAGGGAGGCATTTGAAGAATATGCAAAAGCAATGGAGCAACTGTCTTACAAGTTGCTTGAACTCATCTCTCTTAGCCTAGGCTTGCCGGAAGATCGGTTGGGCGGCTTCTTCGACGACCACACGAGCTTTATCCGGCTCAATCACTACCCTCCTTGCCCAATCCCTCACCTAGCTCTTGGCGTTGGCCGGCACAAGGATGGCGGCGCTTTAACCATCCTTGCACAAGATGACGTTGGAGGACTGGAAGTAAAAAGAAAAACAGATGGGGAGTGGATTCGCGTCAAACCTACTCCAAATGCTTATATTATAAACGTTGGTGACATTATTCAGGTGTGGAGCAACGAGAGATATGAGAGTGTTGAGCATAGGGTTATGGTGAACTCTACAAAGGAAAGATTTTCGATGCCTTTTTTCTTTAATCCGGATCATAATGTCATGGTAGAACCCCTAAAGGAGCTGACAACCGCGCAGAATCCAGCCAAGTACAAGGCATACAACTGGGGAAAGTTCATGGCCAATCGAAAGCGAAGTAATTTCAAGAAGCTTGATGTTGAGAACATCCAAATTTATCATTTCAGAATAAAATTAGATGAATTGTCTGAAATGATTTGTAATCCTATATGAATAAGTTGTTCAGCTTCCGGTTTGTAATTCCTACAATAACAACCTTGTATTGCATAAATAAATAGAATCTCCTTTAGGCCTAAAAAAAAAAAA
>435456 002482CT 838
ATTTGTCCAAAGCCTTGCAAAATCTTTTCTTGAAGGTTTCGTTATTGTGATGGCATATGGAAGAAGCACAACCTCCTCTATTCTTGATGGTTTCACCCTAAGTCCTCTGCCATACCCAGTCCTGATTATTCTGACAGTGATCTCTCTCTTGCTTGGCCTCCATTGGTACTCTTCCTATGAGTCACTGGTTGAGTCCACAGAACAGAGCATGGGTTGGGGGCTTCTGTTCATTCCAGTGTTGATACTGATTGTTGTGAGGTGGTTGTCGAGCATGGAGAACCCTGGGTGGCTCTTCCAGTCGTCTCCGTTCGAAAGGCAGCGACGCACCCATCACATCGCTTCCGAGGGGAGCTCGCCGTGGGCCGTGGCCGCCGTGATCCTGCTGCTACTGGTCTTGGTTCACTACCAGTCTAACTTTCTTGACAGTTGGTTTCCATAATTTGAAGCTATGGTGTAGATGTGAAAGAAACTTGAAATTTTCGAGTATTTTCTGCCCTGATTCTCTGTTCGTGTTCCAAACCTTCTTACAACCACCCAATCAGAGTCCGATGTGTGATGTAGGAGAGACATGGTCTGGAATAGGGAATTGTTTACTCATGTTTAATGTAACAGTACATGACTCTGGATTGAGCTTTAGGGTTCTTGTATAAATTTGAAATTATGAGTATTTTCTGACCGATTCTCTGTTCCTTTCTACCACCCAATCAGAGTCCGATGGACTTGTGGTGTAGTAGAGTAGAGGGAACAGAGTTTTTTTGTGGTTTACTAGTAAAATGAGATTATGTGATTTAGTACATGATTATGAATTGAGGTTTTGGGTTCTTGTAAAAAAAAAAAA
>435561 005802CT 729
GGATTTACTAGGGAAGGGGGGAAATGGGAATGGTAAGAAAGGGGGAGAGAAAAATGACGAGGGCAATTTAATGGACAATGTCCAATATGGGCTCCATGATATTGATGTCAAGCATAGAGGGGTGAGTGGTACGAATATGGGGCAAATGGGTAATTTTCCAATGGGTCAGACGGGTAACCATCCAATGGGTGGTGGTTACATGGGGAATATTCTGGCGGTACAAGAGCTACCGGCTGCAGCCGCAATGAACAACGGGTATTACCCGGGGATGGGGCCGGTCAACCCTAATTACAACCAGCAAGACATGGCAATGATGATGAATCAGCAGCGACTGGACGGGCACGGCATGTTCCAACCGATGATGCACGCACCGCCCCCGGGTTACGGGCCACCGCCTCTGCCCAATAATTTCTCCCACATGTTCAGTGATGAGAATACAGGCAGTTGTAGCATCATGTGAATTGTCACAGTATGGTATAGTGTACTACTCTATTTTGGGTTATTTTGTTAATTTCACTTTCCTTTTCTTATTTTCATAAGGGATTTTGACTAGTTGATGTTAGAGCTTAGTTATGTAGTGAGCCTCTTCAATTAGGAATTCAAATATGGGGTATTGAAGTATTGGTTATGATGTATTCTTATTGACTCCTTAAGATATGTTGTATCTATATCTTTTTTGAAGCTTGTGGAATGGGAAAACAAATGGTAGCAACTCTTAAAAAAAAAAAA
>447686 007805CT 1311
CTCCCTAAAAACTAAAACCCTTTGCTTTCCCCTCTCTTAGACTCATGGGTTCTGTTGATAAAAAGATCAAGATCGGAATCAACGGTTTCGGAAGGATCGGTCGTCTGGTTGCTAGAGTTGCTCTCCAGAGAAACGATGTTGAGCTTGTTGCTGTTAACGATCCCTTCATCTCCACTGATTACATGACATACATGTTCAAGTATGATAGTGTTCATGGCCAGTGGAAGCATCATGAGGTGAAGGTGAAGGACTCTAAGACCCTTCTTTTTGGTGAGAAAGAAGTCACTGTTTTCGGCGTCAGGAACCCTGAAGAAATCCCATGGAGTGAAACCGGAGCAGAGTTTGTGGTGGAGTCTACTGGAGTTTTCACTGACAAGGACAAGGCTGCTGCCCACCTGAAGGGTGGGGCAAAGAAGGTTGTCATTTCTGCCCCGAGTAAAGACGCTCCTATGTTCGTTGTGGGTGTCAACGAGAAGCATTACACTCCGGATCTTGACGTTGTCTCCAACGCTAGCTGCACTACCAACTGTCTTGCTCCGCTGGCCAAGGTTGTTCATGATAGGTTTGGCATTGTTGAGGGTCTTATGACCACTGTTCACTCCATTACTGCCACTCAGAAGACTGTTGATGGCCCATCAAGCAAGGACTGGAGGGGTGGCAGAGCTGCTTCCTTCAACATCATTCCCAGCAGCACTGGAGCAGCCAAGGCAGTTGGAAAAGTTCTTCCGACACTGAACGGTAAGCTGACCGGAATGGCCTTCCGAGTTCCGACGGTTGATGTTTCCGTTGTGGACCTCACTGTGAGGCTTCAGAAGGGAGCTTCTTACCAGCAAATCAAAGATGCTATCAAGGAGGAATCAGAGGGCAAACTTAAAGGGATCTTGGGGTACACTGAGGACGATGTCGTCTCCACAGACTTTGTGGGAGACAGCAGGTCAAGCATCTTCGATGCCAAGGCTGGGATCGCTTTGAATGACCATTTTGTGAAACTCATCGCTTGGTATGATAACGAATGGGGTTACAGTTGTCGCGTGATTGACTTGATTGTTCACATGGCTTCTGTTGTTCAAGCTTGATGGTAATCGTATGAGAAGATGATACAGGGCTGAATTAGTTTTTAGTCTCTTGAGATTTCAGTTCCGAATAAACGTCGTGTGGGTCTCTATTATCCTGTAATGTCTGGGTCTTGTGTCATGGATGTGTTTACTCATCTGGTCTTTTTGGTTATCCTTGTTCCTCCTCCAAGTGTCCTTGGATAATTGATGGGAGATTTTCTAATATATAATAGTTTTACATAATAAAAAAAAAAAA
>447738 007406CT 1285
ACCAATTCTACCGTTTACTAGTCATTACTCTCTCTCTACATTCCATTTTTGATAATCCAGTCATGAAGGACGCCGCCGCTGCCGCCCCGGACACCGTGTGCGTCACCGGAGCCGCCGGGTTCATCGGCTCTTGGCTCGTCATGAGGCTCCTCGAACGGGGCTATATTGTCCGCGCAACCGTTCGCGATCCAGGGAATATGAAGAAGGTGAAGCACCTATTGGACTTGCCGAAAGCGGAGACGAACCTGACCCTGTGGAAGGCGGACTTGGGGGAGGAAGGCAGCTTCGATGAGGCTATCCAGGGTTGCTCTGGCGTGTTTCATGTGGCCACACCTATGGACTTTGAGTCCAAGGACCCTGAGAATGAGGTGATTAAGCCGACGATTAACGGTGTCCTAAGCATCATAAGATCATGCACCAAAGCAAAGACCGTGAAGAGGCTGGTATTCACTTCTTCAGCTGGAACTGTGAATGTCCAGGAGCATCAACAGCCTCGGTATGATGAAAACAATTGGAGTGATTTGGACTTCATCTATGCCAAAAAGATGACTGGCTGGATGTACTTTGTTTCGAAAACATTGGCAGAGAAAGCAGCATGGGAAGCAGCTAAAGAGAACAACATCGATTTCATCAGTATCATACCAACACTAGTTGTTGGCCCTTTCATTATGCCTACATTCCCACCTAGCCTAATCACCGCGCTCTCCCCAATCACCGGAAATGAACCTCACTACTCCATCATCAAGCAAGGACAATTCGTGCACCTAGACGATCTTTGCGAGTCTCACATATTCTTGTATGAGAATCCCAAAGCAGAGGGGAGATACATTTGTTCGTCCCACGATGCAACCATCTTCGATTTGGCGAAGATGATGAGGGAGAAATGGCCCGAGTACAATGTCCCCTCTGAGTTTAAGGGATTTGACGAGAACTTGCCTAATGTATCGTTTTCGTCGGAGAAGCTGATTGGGATGGGGTTTAAGTTCAAGTACAGCTTGGAGGACATGTTCAGAGGAGCCATTGATACTTGCAGAGAGAAGGGGTTACTTCCTTACTCCAATGAAACCCCTCCCAATGGAAATGCCAATGGCAAGGTTTAAAAGTTGAAGAAAGATGAGGTTGAGTACTAGATTTATGTAATAATTTTCATTTCTCCTTAATGTTTGTATGGGGTTGGATGTTTTGAGTCTTAATTTTGCATGTTTTCTTATCAATGGGATTATGTTATCTGTTTAAAGAGCAAGTGCATGGTGTTTTTTCTTTGGAGAAAGATAAAAAAAAAAAA
>447957 002187CT 1818
AGCAAATACATACATACGTACATCTCTCTCTCTCTCTCTCTCTCTCTCTGGCCGATACACATTTACGTCGGCCGTGGGTGGAGATTCCAATGGATTTCTCTCTCTAACCGCCATTGATTCTCTCTCCTCTGTTTCCGTCTAGCTCCAAATCCTCCTCTCCCTTCTCCAAAACACGGCGAAGGTTCAGTTCTCTCGACATCGACTTGATTTCATGATTTTGCTTCTCTTCTATTAGGAACATATAGAGATCAGCACTGGTACTAGAATTCAGTGTTAAAGGAGGAAAAACCCAACTCTGTTTGGACTTTGGAGTCAAGTTTTTTGGTACTAAAGATGGGTTTTTGGACACTGTTTGAGGTGGCTTCGATGCCCATACTTCAGGTGCTCATTATCAGCTCATTAGGAGCTTTCATGGCAACCAATTATCTCAATCTTCTTCACACAGATGCGCGTAAATCCCTCAACAAGATTGTGTTCGTAGTGTTTACTCCTTGCCTTATGTTTGCAAGTTTAGCCGAGACTGTCACCTTCGAAGATCTTGTTGCTTGGTGGTTTATGCCGATTAATGTTGCCCTAACCTTTCTATTTGGAGGAATACTAGGATGGATAGTGGTGAAACTACTGAAGCCGAAACCACACCTGGAAGGACTGATTATTGCGACGTGTTCAGCAGGAAACTTAGGAAACATTCTCTTGATAATTATCCCGGCAATCTGTACTCAAGAAGGCAGCCCTTTTGGCGATCACAAAATTTGTAGTACCGTCGGACTTTCATACGCATCTTATTCCATGGCGCTTGGCGGTTTCTTCATTTGGACGTACACGTACCACCTAGTACGAACCTCGTCCTTGAAATACAAAGCCCTTAAATTAGCCGAGGAGGTCTCAATGGTACCGAACAAGGACTTAGACGCGAATGGGAAGACTTATCTTCTCGAGGGACAAGTTGAAGACCCAGTTACTATAGTCGTGCCATCAAATACATATACTGAAGTGGATACCGGAAACGATGCTATTTTGCCCCAATTTTCTGCCGGCAAAATGGAGGAAGGGACTAAGCCATCTAGGGGTAATGTAATGGTTGTTCTCCACAAGTTACTGGAAGAAGTATTCGCACCGCCCACCATTGCTGCTATTCTTGGATTCGTTGTTGGAGCTACCATGTGGCTGAAGAACCTTCTAGTTGGTGATAATGCGCCTCTAAGAGTGATTCAAGACTCTGTCAAATTACTCGGGGATGGAACACTACCTTGCATCACTCTAATTTTAGGAGGCAACCTCATACAAGGCTTACGCTCGGCAAGATTAGGACCGGTCTTGATCGTTGTTGTCATCCTCGTGCGATACTTGTTTCTTCCTTTGATCGGGATCGGCGTAGTTACAGTAGCCGGAAACCTCGGATTCCTTCCATCGGACCTGTTGTACCGCTATGTGCTAATGCTCCAATTTGCGTTACCACCTGCCATGAATATTGGTACCATGACCCAATTGTTTGATGTGGCTCAAGAGGAGTGTTCAGTACTCTTCTTGTGGACTTACCTAGCGGCTGGCCTCTCGCTCACTGCATGGCCCATAGTCTACATGTGGATCTTGTCTTGAACCAATTTGTGTTAGAGAGAGAGAGAGAGGGAATCATTTGTTTCTACTTTCCTTTTTGTGATATTTTTGTTTGTTAATTATTGTTTTGTTCAGTATAGTGAATTGTTAGTAAGAAGCTCTAATAGGGCAGAGAGGCTTGATTAGGCCTTTGTATGTTTGTTCTTGTATATTGAAATACAAATATTATGGTTTAGCCACTTTTTAGCCAAAAAAAAAAAA
>447961 008114CT 1803
CATCCACAAGGTCCCAAGGACCACAACTCAACTGGATTTATAATCCATTGAGAGAGAGAGTGCGTGGTGTGGCAAAAATAAAATATGCTGAAGCTAATTGTAATTGGAATATAGCGGCGAAGCACACTATGCCTTCTCTTGATGATCTCAAAGGATGTCAAGAGAAGCTCTCCACCCATTTCAGGCCATTGCAACGCTCCTTTCAGTTCTGGGTCCGAGCTACTAATATCTACACTGGTTACAAGGCGTTTCAGCTTCGAGTTTGCTTCGAGAAAGATGTGCAGAAGCAAGAGGCAATGTGGGAAAGACAACATGAGCTTGCTGCTGAGAAGCTATACAACATGTGTTCTGACCTTGGTGGGTTTTTTCTCAACATTGCTCAAATCATTGGGAAACCTGACTTGGCCCCAGCTGCATGGGTCCGAAGGCTTGTTACTCTGTGTGATCAAGCCCCCGCAACCCCTTTTGATGTCGTCCAAGTTGTGGTAGAGGGGGAGTTGGGTCGGAGTGTTGATGAATTGTTTGAAAGATTTGATACTGATCCTATTGGTTCTGCTTCAATAGCACAGGTGCACCGAGCAAGATTAAAAGGTGATAAACGTGATGTTGTAGTCAAGGTACAACATCCTGGCATTCAGGATTTGATGATGACAGATATCCGCAACCTGCAAGCTTTTGCATTATACATGCAGAAGACCGATATCAAATTTGACCTGTACTCCGTAACTAAGGAAATGGAAAAACAGATTGGGTATGAATTTGACTTCAAGAGAGAAGCCGATGCTATGGAAAGAATTAGGCACTTTCTGCATGACAACAATAAAAAGCCTCCTGTCGGGGTGCCAAGAGTGATCCGGGATATGGTCACGAGGAGGGTCTTAGTAATGGAGTATATGGATGGAATCCCAATCCTAAAGGTTGGAGATGAAATTGCTAAAAGAGGAATAAATCCTGGTGGTAAGATCGCGACAGCAGCAAAGCAGAACATCCTTAAAAGCTTGACCCTTGCATATGGACAAATGATATTGAAGAGTGGTTTCTTCCATGCAGATCCCCATCCTGGAAATATTCTGATCTGTAAAGGTTCAGAGGTTGCCTTGCTTGACTATGGGCAAGTGAAGGACCTCCCAAATGATCTAAGGCTTGGATACGCTAAACTGGTTCTTGCCATTGCCGATAATGATCTATTAAGGGCAGCAGAGAGCTACAGGGAGCTGGGCATAGATACCTTAAGCAATTGTGAGGATGAACAGAAGGAGCTGTTTAAGTTGGCACAGACAATGTTTGATACAAAGCTACCACCTGGCGTAGTGATGTTGCAACCTTTCTCAGAAGATTCTTCCATAAAAAAAATTGCCGTTCAGGCTTTTCCAGAGGAACTGTTTTCTGTTCTTCGCACAGTGCATCTTTTGAGAGGACTTAGTGTTGGTCTTGGAATCAACTACTCATGTGCGGAGCAGTGGAGACCAATTGCAGAAGAAGCATTGTATCTTGCCGGCAGACTAAAAGGCAAGGATCTCGAGACTAGAAGACATAGACGCGGTCTCATCAGAAGAACATTTGGGAGTTTGGTTGGTTTGTGAATAATCTGACCTTGAAGAATTAGCATTCTAAGTTTGCCAGTTCTCCGATATAGCATCGATCCTGTCCTTCGGTAATTGTTCCATAGAATAAATTTGCAAATGAGTCGTCTCCTTCCTTCAGCCCCTTGTAACTTGTGCTTTTCATGTATCTTGTCGCTTGTGCTTCTAAGCGTCTTGAAATTTTTTCGCATGACGCGGAAACGGCAATAAAAAAAAAAAA
>448179 002124CT 1000
ATTCAGCGCGATTTGTTTTATGGCTATGATACCCTCATGGAGAATGTCTCTGATCCGTCCCACATTGATTTTGCTCATCACAAGGTTACAGGTAGGAGGGATAGAGCCAAGCCTTTGCCCTTTAAGATGGAGTCTACTGGCCACTGGGGCTTTGCTGGTTCAAATGAGGGTAACCCAAAAATCAGCGCTGAATTCATTGCACCATGTTATTACATGAATAAAATAGAGATTGACACAAGCTTCCTATTGTTGGTGATCAAAAATGGGTGATATGGATTTGTTCCTTCAATGTACCAATGGCGCCTGGAAAGACCCGGTCAATTGTTTGTAGTGCCCGAAATTTCTTCCAGTTCACAATGCCAGGTCCTGCGTGGTGGCAGGTGATTCCTAGATGGCATGAGCATTGGACTTCAAACAAGGTATATGATGGAGACATGATCGTGCTGCAAGGTCAAGAGAAGATATTCCTTTCAAAGCTGAAGGAGGGTTCTGCTGATGTCAACAAGCAATATACTATAATCACATTTACACCCACGCAAGCTGATCGTTTTGTCTTGGCATTTAGGAATTGGCTGAGGCGACATGGCAATAGCCAACCTGAGTGGTTTGGCGTTGCTGACCAACAATCTTTGCCATCAACCATCCTATCCAAACGTCAGATGTTAGATAGATATGAACAGCACACTCTGAAGTGTTCATCATGCAGCAGAGCTTATACAACATTCCAGACATTGCAGAAGTTCTTAATTGGCGCTTTTTTGGTCTGCTCTGCAACAGCTGGGATCCCTTCAGATATTCAATTGCGGATTATCTTGGGTGGAGTTGCAATTGTAAGTGCTGCTTTGGCTTATGGTTTCCATGAGTTGGAGAAGAATTTTGTATTTGTTGATTATGTACATGCCGATATTGATTAACAGTACATATGTCAGCATAGGAATTACATATTGTTATATAGAACAGTGAGTAAGTTTTGAGATTTTTATGGTATAAAAAAAAAAAA
>448274 001946CT 1533
CGGATGATCAACAAATTCAATCATTTCGAATTCGCCTATGCTTCTCCCTGGACCCTGCCGTTTACCATCAGCTCTTCAGAAAACAAAATAGCCAAATCAATGGCAGATAAAAGCACAAGCCTATTAAGGGTAGTACAAGAGAGAGCGATTTTGAAAAAGGAGGCGGAGGAAGAGAAAAAGAAGCAACAAGAGAATCTTATACCTTACCTCCCAAGAGATTGCATCTCCAACATCCTTGTTCGCCTTCCTCTTGAATCTCTTCAAAGGTCAAGGCTTGTTTGCAAGCCATGGTACAAAACGGTTAACAGCCCTATTTTCATTGATGCCCATCTTAGCCGCTCAGAAAATGTTCTAATCTTTCTAAATAAACTCACGAAAGAAACATTTCACCCTTTTTCTACAGCATCAATCCCACAAGAGAAACCAAACACTTTTTCTATTGAAGCTAGACTATTTCAATTAGACTCGGTTCCTATATTTCAGCAGCCCCTTCTAGACCAGAGATCAAAATATCAGATACAGTTCATGGAAATTAGGGACGGTAAGAGCAAGACGGGATGTTTCAACGCTACTTGTTTGGGCCAGATTAGAGCTTCTTGCAATGGTCTAATTTTGCTTGAAAACAAGCTGAAGAAAGGTAAATTAGTTGTCTTGAATCCCGTGACTAGAAAGCTGATTTCACTTGCTCTAGGTACATTGTATGAACCCCACAATGAATCATATGGATTGGCATTGTGTAATTCTACAAACGAGTATAAATTGGTACACTTATTCCGCGATGAGATGCAGTACATAGGTTGTGAGATTCTAATTATCGGGGCACGGTCATGGAAACTGGTTGATGGACCTCCTTTTGGATTATTCAGCTGGTTTGGGTACAATCCAATTTCTGCTATTGGAGCGCTGCATTGGGTTCCTCATGTTGATCGTAGTGAATACATTGTGTCCATGACTGTGGATGATGAAAAGTTTCACAAGAAATGGCTCCCAAAGATTAGTAGAACTGGCGATGCGATTGTTGAGATGGGAGGGCTTCTCTGTTTTGTGAGTCACGAAGGAGCGGACCGAATTGACTTGTGGGTCTTGAGGAGTTTGTGTGGGGAAGAATGGGCAAAGCAATATAGTATCACAGTCGGTTGTATGATGTATATGGTTCCTCTCTGCTGTAGCAGAATCAGCAGTGAAATGATTTTCCAGAGCAGCAAAGACAGCTCACTATATGCTTATGATTTCCAGTTTGAAGACATGAAAAAGGTTGAAACAGAAGAGGGATGTATTCCCTTAAATGACTGCTACCTACCTCATGTCAACAGCCTTGTCTCATGGTAAATTTAAGAGGGTAAAAAATGTTGATGATGAGCGTGTTCTTCATGTTTGGTAAAATGAACGCTCTACTTGGTTTCACAGCTCCTTTTTCTTTGTTTATACTGTCTTTTTTTCTTTTTTTGAATGTATGGGTATATGTATAGTTTCCTAGTTTAACTGTTTATGACATTATGTATATTGCATTGTCGCACAATCAAAAAAAAAAAA
>448393 001488CT 1175
TCTCTCTGACCTTTCTGCACCGCCGACAATGGCGAATGGAATCCGATTCTTCGAATTGAACACCGGAGCCAAGATGCCCTCCGTTGGTTTGGGCACGTGGCAGTCCGATCCTGGCCTCGTCGGCAAAGCCGTCGCCACCGCCGTCAAGGTAGGATACCGCCATATTGATTGTGCTCAGTGTTATGGTAATGAGAAGGAGGTTGGTTTGGTTTTGAAGAAATTGTTTGAAGATGGTATTGTGAAGCGTGAGGAATTGTTTGTTACCTCAAAACTCTGGTGTACTGATCTTGCTCCAGAAGATGTACCAGATGCACTAAACAGAACTTTGCAAGATTTGCAGCTTGACTATGTTGATTTGTACCTTATCCATTGGCCGGTCCGGAGGAGGAAAGGAGCAGTTGGATTCAAGCCTGAAGATATGCTTCCAACAGACATACCTAGCACATGGAGGGCATTGGAAGCTCTATATGATTCTGGTAAAGCTCGAGCTATTGGTGTTAGCAATTTCTCCACGAAGAAACTGGGAGATTTGTTGGAGGTAGCACGTGTTCCCCCTGCTGTCAACCAGGTCGAGTGTCATCCTTGCTGGAACCAGTCCAAGCTACGGGAATTTTGTAAAGCTAAGGGAGTTCATCTATCTGGTTACTCACCATTGGGTTCTCCTGGTACAACATGGCTCAAGAGCGACGTCCTTAAGAATCCAGTTTTAAACGCAGTTGCCGAGAAACTGGGCAAGACTCCTGCTCAGGTTGCTCTCCGCTGGGGTCTGCAGATGGGTCATAGTGTGCTTCCTAAGAGTACACATGAAGAAAGGATCAAGGCGAACTTTGATCTTTTTGACTGGTCTATTCCTGATGACTTGATCGCCCAGTTCTCTGAAATTCAGCAGGCAAGACTTGTCCGAGGCACTTCATTTGTCCACGAAACTTTCGGGCAGTACAGGACAGTTGAGGATTTCTGGGACGGTGAGATATGAGCAGCAATGCTTATAAAATTCCGTAATTTCGTGGATGAAGTTACAACACTTGAAGATTTTCAATGCTTTTCCTGGGAATTCGAGGTTCCCTTCTCATGATTTTGGACCATTTTGTTGGATTTACTATATTTTCGGGGTTGGCAGACCGTTTCAACTTGATAAATAAATTCAGTTGCTTTCTTTGATGAAAAAAAAAAAA
>448493 001912CT 1703
AAGTGCGACTCTCTCTCTCTCTCTCTCCGCCATGGATCCATACAAGTATCGTCCTTCAAGTTCTAACAACTCTCCTTTCTGGACAACAAATTCTGGTGCTCCTGTGTGGAACAATAACTCCTCGTTGACTGTCGGAACTAGAGGTCCATTTCTTCTCGAGGATTATCATTTGGTGGAGAAACTTGCCAATTTTGACAGGGAGCGTATCCCGGAACGTGTTGTCCATGCAAGGGGGGCAAGTGCCAAGGGTTTTTTTGAGGTTACTCATGATATTTCACATCTTACATGTGCTGATTTTCTGCGAGCCCCAGGAGTCCAGACACCTGTTATTGTTCGTTTCTCCACTGTTATCCATGAGCGTGGTAGCCCTGAAACCTTGAGGGATCCTCGAGGTTTTGCAGTGAAGTTCTACACCAGAGAGGGTAACTTTGATCTGGTGGGAAACAATTTCCCCGTTTTTTTCGTCCGTGATGGAATGAAGTTCCCAGACATGGTCCATGCTCTTAAACCCAACCCCAAGTCTCACATCCAGGAGAACTGGAGAATCCTTGACTTCTTTTCCCATCATCCAGAGAGTTTGCATATGTTCACCTTCCTCTTTGATGATGTGGGTGTTCCGCAAGATTACAGGCACATGGAAGGCTCTGGTGTTAATACCTATACCTTAATCAACAAAGCCGGGAAGGTTCACTATGTCAAGTTTCATTGGAAACCTACTTGTGGTGTGAAGTGTTTGTTGGAGGAAGAGGCCATTAATGTTGGGGGATCTAATCACAGCCATGCCACCGAAGATCTCTCTGACTCGATAGCGGCTGGGAACTATCCTGAATGGAAACTTTTTATCCAGATTATTGATCCTAATCATGAAGACAGATTTGATTTTGATCCTCTTGATGTAACCAAGACCTGGCCTGAGGACATCTTGCCCCTTCAGCCAGTGGGCCGCTTGGTTTTGAATAAGAACATTGATAACTTCTTTGCAGAGAATGAGCAGCTTGCATTTTGCCCTGCTATTGTGGTACCTGGTGTCTACTATTCGGATGATAAGCTGCTTCAAACTCGGATATTCTCTTATTCTGATACTCAGAGGCACCGTCTTGGACCTAACTATCTGCAGCTCCCAGCTAATGCTCCCAAATGTGCTCATCACAACAACCACCATGAGGGTTTCATGAATTTCATGCACAGGGATGAGGAGGTAAATTACTTCCCTTCAAGGTTTGATCCTGTACGTCATGCTGAAAGGTTCCCAATGCCACCTCCTGTTTTGAGAGGAAAGCGTGATAGGTGCATCATCGAGAAAGAGAACAACTTCAAGCAACCAGGAGAGAGATACCGATCCTGGGCCCCAGACAGGCAAGAGCGGTTTATCTGCCGATGGGTTGAGGCTTTATCTGACCCTCGTGTTACCCATGAGATCCTCAGTATTTGGATCTCATACTGGTCTCAGGCTGATAAGTCTTTGGGTCAGAAGATAGCAACTCGCCTGAATGTGAGACCTAGCATTTGAAGGTGGTGTTAACCCTGGATGTTTTGAGTTGAAGAGAGTCAGAGTAATGTAGGGAGGACACCAGTTGCATGGTAGTATGAATTAAATGTTGTTCCTCAGTTGTGTTATATTATATACCAAAATAAGTTGCATGGCGTGACTTTTTGACCTGATGATGCCCTAATATTAATAAACTCCAGTTAAAAAAAAAAAA
>448785 007447CT 2201
CTCTCTCTCCCTCCCTCTTCTCTATCTATATATCCCCCAATCTGGCCTCTCCTCACCTCACCCCCAAAGTCTACACAGAATCAACCCTTCATCTCACGCACAGGCCTCCAAAACCCACTTCTTCTCCACAATCCAGAGTCCCAGACACACCTCGAGTGGCCGGAGTTGAGAGAGAGAGAGAGAGAGAGAGAGATTTTCTGCTTCGATCGGGGGTAAAACCCGGTGTTTGACAAGTTGTAGACATCACGGCTATATTCGGAGTTTCTCGTGCCCTCATACATGTCCGGTCTGTACGACGCAAGGGTTGTGTAGTCGAGAGAAACCCTTCGCCGCACGGCGGACGTGGCGCCTTGCCGTCTGAAGGCGGTAGCCCCTCTGATCTCCTATTCCTCGCCGGCGGCGGTCACTTCGCTTTCTCCGTCTACTAGCTTAATAGGTTTATTCTTAGTTAGTGAGTAAATACGTCTTACTATAGTTCGTAAGATTATCGAAGATCTGTTGCTTGATTCGTCTTTCGTAGCTCGAGTCTTGGTGTTTTTGCGTTTTCTGAGTTCGAGATGTTGAAGATCAAGAGGGTTCCGACTGTTGTTTCCAATTTCCAAAAGGATGAGGCCGACGACGGCGCTCGATCTGGCGGTGGTTGCGGCCGAAACTGCCTCCAGAAGTGTTGCATTCAAGGGGCAAAGCTACCTCTGTATGCTTTCAAGAGGGTGAATGAGGTTGTTGGTGAAAAGGGTGTGCTTGCCCTCGACAACGAAGAGGCTCCTGTTGCTTTCTTGGATTCACTTCTCCTCGGGGAGTGGGAGGATCGTGTGCAGAGAGGACTCTTTCGTTACGATGTCACTGCTTGCGAAACCAAGGTTATTCCGGGAGAGTATGGCTTCATTGCGCAGCTGAACGAGGGTCGTCACCTTAAGAAGAGGCCAACTGAGTTTCGTGTTGATAAGGTCCTGCAGCCCTTCGATGGGAGCAAATTCAACTTCACTAAAGTTGGACAGGAAGAGGTTCTGTTCCAGTTTGAAGCAAGCAACGACAACGAAGTCCAGTTCTTCCCAAATGCACCTGTTGATGTTGAGAATTCTCCCAGTGTTGTGGCCATCAATGTTAGTCCTATTGAATATGGTCACGTACTTCTCATCCCTTCGATTCTTGAATGCCTGCCTCAAAGGATTGACAGGGAGAGCTTCTTGCTTGCTCTTCACATGGCAGCAGAAGCTGGAAACCCGTACTTCCGATTGGGTTACAACAGCTTGGGTGCATTTGCCACTATCAATCACCTTCATTTCCAGGCTTATTACTTAGCCGTGCCCTTCCCTATCGAGAAGGCTCCCACTAGGAAGATAACTACTCTGAATGGTGGGGTGAAAATCTCTGAGCTGCTAAATTATCCAGTCAGGGGGCTTGTTTTCGAGGGTGGAAATACTCTGGAAGATTTGTCCAATGCCGTCTCTGATTCCAGCATTTGCCTTCAAGGCAACAACATACCTTACAATGTGCTTATCTCCGATTCTGGAAAGCGTATCTTTCTTTTACCACAGTGTTACGCTGAGAAACAGGCTCTTGGAGAAGTGAGTTCTGAGCTTCTGGACACACAAGTGAACCCGGCAGTGTGGGAAATCAGCGGACATATGGTTTTGAAGAGGAAGGAGGACTATGAGGAGGCGTCTGAAGGAAATGCTTGGAGGCTCCTTGCTGAGGTCTCCCTTTCGGGGGAGAGGTTTGAAGAAGTCAAGGCATTGATCTTTGAAGCCATCTCTTGTGCTGATGATAGAAGCAGCAGCACAGCTGAGAACTTGCTTGAGGAGCCAGATGACAATCCTCAATCTCGTGAAGAAGCAAATGATGCCCTTAACAAAGGCTCCCACTGTGGTATGGTGCCGGGAAAGCAAGAATGCCTAGTTCAGCACTGAGAATTTGGGCATTTGAAGAATGTTCAGTGGTTTGTGTGCATCTTTAATTAAATAAGGTACTACTACGCTGTGGGAATTTGCATGTTCATGTTTAATTAAATAAGGCAAACTAGGTTTGCGTTGTTGTTGTTGTTGCTGCTGCTGCTGCTGCTGAAGTTGCTTCTGTTATGGCGACTTGCTTTCGTAATCGCTTTTACTTGTCCCTTCTGGGCGTATGTAAAAATACTATGTCGATTTCGCTCTCATGAGCTAATGAATGCTTGTATGATTTGGTATTGTAAAAAAAAAAAA
>450139 004419CT 648
GAGAGAGAGAGAGAGAAAATGGTTTTGCTGGACAAGCTTTGGGATGATGCCATGGGGGGACCTCACCCTGATCGTGGCCTCGGCAAGCTCCGGAAGCTCAATACCCTAACCATCAAAGAGGAAGGAGAGGGGGGGAGAAAGCTGTTTCAGAGGTCGATGTCGATGCCTTCGAGTCCGTCGACGCCGACGACTCCATCGCCGACGGCGGCGGCGCGTAAGGACAACGTGTGGAGGAGCGTGTTCCACCCGGGCAGCAACCTGGCCACCAAGGGGATTGGCGCGCAGATGTTTGACAAGCCACAGCCAAACTCTCCCACGGTTTACGACTGGCTCTACAGTGGGGAGACAAGGAGCAAGCATCGCTGAATCTACAATTACCGGTGGGTGCATGTAAAAAGTGTCCTTCCGCCGTCAATGTCCGCAACGTGTTGCGGTTAATTGCTTAGTGATTAGAATCGTAACTAGGGTTGTCAGTTGACAAAGCAAGATTCCGAGGGAGTTGTTCTAAGGTGTTCGACATTTACAGGGTTTGACAGTGTGAGTGAGTCCTGTTTTGTATATGATCAGCAATGGACGGTGGTGATGAGTTACTTTTGAGTATTCATAAATAGATGCTACTATCTACTTTCTATTTTTAAAAAAAAAAAA
>450288 001317CT 1042
CCCACGCGTCCGCTTTAGAAACAAATCCATTGAATTTGTTTTGCTTATTGTCAGCTTTCAAGCATGGCCTTCCCTAATCAAGAATCAGAAGGGTCTTCAAGAAAAATGGGGAGGGGAAAGATCGAGATCAAGAGGATCGAAAACACGACGAATCGCCAAGTCACCTTCTGTAAGCGCCGTAATGGACTCCTCAAAAAGGCCTACGAATTATCGGTGTTGTGTGATGCTGAAGTTGCGCTCATCGTCTTCTCGACCCGTGGCCGCCTTTATGAGTACGCCAATAACAGTGTCAGGTCAACAATTGATAGGTACAAGAAAGCATGTTCTGATGTCTTGAATACGGGATCTGTTTCACAATCGAATACTCAATTTTACCAGCAAGAATCCAACAAACTGCGGCGACAAATCAAGGATATACAAAGTTCAAACAGGCACATTCTGGGTGAAGCTCTCAGCTCTTTAACCTTTAAGGAACTCAAGAATCTGGAGGGCAGATTGGAGAAAGCCATTAGTAGAATTCGATCAAAGAAGAATGAACTGTTGTTTGCCGAGATTGAGCACATGCAGAAAAGGGAGGTTGAGCTGCAAAATGCTAACATGTACCTGAGGGCAAAGATAGCTGAGAATGAGAGAGCACAACAGCAAATGAACTTGATGCCAGGAGCAGAGTACCAGGACATGCCTTCACAGCCATACGATGCTAGAAACTTTCTTCCTGTAAATCTTCTAGAACCTAACCACCAGTATTCTCGCCAGGACCAAACAGCTCTCCAGCTTGTTTGAAATTCAGAGAGGCCTTCCTATCAAGTGTTCTATACCGTGCCTTGAGTTTCATCAGGAATCATCAGAACTATATTTTTGTGAAATTGTAAGAATTGAAGTATCTCCAAGCTGACTAAAATGCAGGCATTTGGTGTTTGCTTGTAGAAGTACTTTCTAAGTATGTTGTTGGACCGCTATTGTCTGTTGCACTGAGTGCTATAAAAACATTGGTCAAATTCTAATCCAAATAGATTCTGTCTATGGATTCAAAAAAAAAAAA
>450786 005032CT 1278
AGAGATTGTCTCTTAGCTTGGTTCTCTCTTTAGTTTTTTCCTCTCTCTCTCTCCATGGATAAGTTACATTTCTCTTGTGGTAAGGGTCCCATGATTGCTACAATGCTTGTCCTTGGGGTATTGATGGCTACCCTTGACCTAACAGGTGCCCAAACAGGAGTTTGTTATGGAATGCTGGGAAATAATTTACCACCCCCACAAGATGTAGTGAATCTTTACAACCAGAAAGGCATCCGAAGAATGCGACTCTACGATCCGAACCAGGGTGCTCTCCAAGCCGTTAGAAACACCAACATTGAGGTCATGCTAGGTGTTCCAAACCCTGACCTCCAGAGGCTTGCTTCCAGCCAGGCTAATGCCGATGCATGGGTCCAAAACAATGTCAGAAACTTTGGGAATGTCAAATTCCGGTACATCGCGGTTGGGAACGAGGTTAATCCATCAGATCAAAGCCTGGCGCCTTTTGTTCTCCCTGCCATGCAAAAAGTGCGCACTGCGATTGCCAACGCCGGCCTGGGGAACCAAATTAGGGTTTCTACTGCTGTAGACACTACATTGATTGGAACCTCCTTTCCTCCATCGAGTGGCTCTTTTAAGCCTGAAATTCGATCGTTTCTTGATCCCATTATTCGTTTCTTGGTGGATAATCGGGCCCCATTACTCGTCAACTTGTACCCTTATTTCAGCTACATAGGCAACCCTCGCGACATTCGTCTTGACTATGCTCTATTCACAGCGCCTTCGGTTGTGGTGCAAGATGGCCAGAACGGGTACAAAAATCTATTCGATGCCATCCTCGATGCGGTTTACGCGGCTTTGGAGAAGGCCGGCGGTGGCTCTTTGGAGGTGGTGGTGTCCGAGAGTGGGTGGCCTTCAGCTGGTGGCACTGCCACTTCCATTGACAATGCCAGGATCTACAATACAAATTTGGTTCAACATGTCAAAGGAGGGACCCCAAGAAGGCCTGGGAGGCCCATAGAATCATACATTTTTGCTATGTTTGATGAGAATCAGAAGAATCCAGAGTATGAGAAAAACTTCGGGATTTTCTTTCCCAACAAGCAGCCTAAATACCAAATCAACTTCTAGAAATTAAATGAAGGGTATTATGGGAATAATTAAGGGTATTATTGCTACCTTAAATAATGTTAATTTGCTTGTGATTTCCCTCATAAAGAGGGCACTAGCAAAAAATAGAGTATGTACCGAGAGATTGCTCCTATGAAGACAGACAAAATATCTAATAAAGGAATAGTTGTTTTTGTTAAAAAAAAAAAA
>450856 007921CT 1728
GAATTGCCATACTGCGAAGTGATTCAACTGAATCATAAGCTGAATCAATGGCTTTACTACTCTCAACTCCGCCAATTTCAACAGCATCACCAACAACGAGAAGCCATCTCCGACCTTCTCTGTCTCTTCATCCCACAAAGCCCTCTGTCCTCGCTCCACCACGCAGAAGGAAAATTCTCTCTCCTCCACGAGTGGCTGCTCCTCCAACCTTCACCGTAGAAGAACAGCAAGAACACTCTAAATCTGCAGAAATTGAGATCGAAGACAGCGAAGAGAGTTCTTCGTCAAAGTTCTCTTGGAGGGACCATTGGTACCCAGTCTCTCTCATCGAAGACCTAAATCCTAGCCTCCCGACCCCATTCCAGCTCCTTAACCGCGACCTCGTCCTATGGTTCGATCGATCCTCGTCCCAATGGGCTGCCTTCGACGACAAGTGCCCCCACCGTCTCGCTCCTCTCTCTGAAGGTAGGATAGATGAGAATGGGCATTTGCAGTGCTCGTACCACGGGTGGTCCTTTGATGGGTGTGGATCATGTACTCGGATCCCTCAGGCCTCGCCAGAAGGGCCTGAAGCTCGAGCAGTTCAATCCCCGAGAGCGTGTGCAACCAGGTTTCCGACGATGGTGTCTCAGGGTCTGCTCTTTGTTTGGCCGGATGAGAACGGCTGGGAGAGAGCTCATGCCACCAGGCCCCCGATGTTGCCTGATGCCTTTGACAAGCCTGAGTTTTCAACTGTAACGATTCAGCGCGATTTGTTTTATGGCTATGATACCCTCATGGAGAATGTCTCTGATCCTTCCCACATTGATTTTGCTCATCACAAGGTTACAGGTAGGAGGGATAGAGCCAAACCTTTGCCCTTTAAAATGGAGTCAACTGGCCACTGGGGCTTTACTGGATCAAATGAGGGTAACCCAAAAATCAGCGCTGAGTTCATTGCACCTTGTTATTACATGAATAAAATAGAGATTGACACGAAGCTTCCTATTGTTGGTGACCAAAAATGGGTGATATGGATTTGTTCCTTCAATGTACCAATGGCGCCTGGAAAGACCCGGTCAATTGTTTGTAGTGCCCGAAATTTCTTCCAGTTCACAATGCCAGGTCCTGCGTGGTGGCAGGTTATTCCTAGATGGCATGAGCATTGGACTTCGAACAAGGTATATGATGGAGATATGATCGTGCTTCAAGGTCAAGAGAAGATATTCCTTTCGAAGTCAAAGGAGGGTTCTACTGATGTCAACAAACAGTATACTAAAATCACATTTACACCCACACAAGCTGATCGTTTTGTCTTGGCATTTAGGAATTGGCTGAGGCGACATGGCAATAGCCAACCTGAGTGGTTTGGTGTCGCTGACCAACAATCATTGGCATCAACCGTCCTATCCAAACGTCAGATGTTAGATAGATATGAGCAGCACACTCTGAAGTGTTCGTCATGCAGCAGAGCTTATACGACATTCCAGACATTGCAGAAGTTCTTAATTGGCGCTTTTGTTGTCTGCTCTGCAACAGCTGGGATCCCTTCAGATATTCAATTGCGGATTATCTTGGGTGGTGCAGCCATTGTAAGTGCTGCTTTGGCTTATGGTTTCCACGAGTTGGAGAAGAATTTTGTATTTGTTGATTATGTACATGCCGATATTGATTAACAGTACATATGTCAGCAAAGAAATTACATACTGTTATATAGAACAGTGAGCAAGTTTTGAGAAAAAAAAAAAA
>450905 007464CT 1232
GTTTCTCTCTCTCTACACAAGCTTCAGTCAAGTGGTCAGAAATGGCCGGAGCGTCGTTGTTCAGTCAAATTTCATGTAATTCCGTGTTGGTGACCCAACCACGGTCCCAATTCAGCCTAAAGCCTGCACTTTTTCCAGCGAATTCGGTCCGTTTCGCCTCGGTCAGTACGGCGGCAGCGGCCGAGAGGGCGAAGATTTCTGGGGGAGCGAGACGGATTCTCAGGGTTCGTGCAGTGAGCGAGGACAAGTGGGGTCCGGAGAAGGACGCCGGCGCCTCGGTGGCGGTGGCGGAGGAGGAGAAGCGGCCGACGGAGGTGGATTTGCTGAAGAAGCAGTTGGTGGATTCGTTCTACGGGACGGATCGGGGGCTGAAGGCGACGAGCGAGACGAGGGCGGAAGTTGTGGAGCTGATCACGAAGCTTGAGGCCATGAACCCCACTCCGGCCCCCACCGAGGCATTGACTCTCCTCAACGGCAAATGGATTCTTGCGTATACATCATTTGTAGGTTTGTACCCTCTGTTATCGAGAACACCGCCACTGGTGAAAGTGGAGGAGATATCACAGACCATCGACTCGGAGAACTTTACTGTCCAAAACTCTGTCATGTTTTCTGGGCCGCTAGCTACCACTTCCATTAGTACCAATGCCAAATTTGAAGTCCGAAGTCCCAAACGCGTTCAGATCAAGTTCGAAGAAGGCATAATCGGCACTCCCAAGTTGACAGACTCCATTGTATTACCGGAGAATGTTGAATTTCTTGGACAAAAGATCGACCTCGCACCCCTCAAAGGCATAATCACCTCTGTCCAAGACACAGCTTCATCTGTTGCAAAGACCATCTCCAGCCAACCACCACTGAAGTTCTCTATCTCCAACAGCAATGCAGAATCGTGGTTACTTACCACATACCTTGATGAAGAACTTCGGATCTCAAGGGGAGATGCTGGCAGCGTATTTGTGCTCCTCAAGGAGGGTTGCTCACTCTTGACACGTTGAACGGGTTCCAAAGGGGCTCTCAATCGTGTGTTTGTGCTCTCTCTCAAAAGTTATGTCGGATTTCATGTTATGTTATATGTATGCGTATGAGATTACAAATCTTGCTGGTGACGACGGGTATTCATTGCTGTGATCCTGGATTGTTAAAGAAAATAATGTAAAGCCGAGTATCAACGTGTATTTCCTGGATAAGTTGATGAGATAATTAAATATTCTTGTGTCAAAAAAAAAAAA
>531828 003730CT 1254
GAGCGAGGCTATTACATTAGAGCAACTGTCCGCGATCCTGCTAACATGAGCAAGGTGAAGCATCTCTTAGACTTGCCCAACGCCGGCACACACCTGAGCTTGTGGAAGGCTGATCTGACTGAAGAAGGAAGCTTTGATGATGCAATTCATGGATGTGCTGGTGTCTTCCATGTTGCCACTCCTATGGAATTTATTTCTGTCATGGATCCAGAGAGTGAAGTGATTAAACCAACAGTGAATGGGGCTTTAAACATTATGAGGTCATGCTCCAAGGCCAAAACCGTCAAGAGGGTCATCTACACTTCAACCACAGGAACCATTGTCATCCAACAACACCCCCAATCTGAATATGATGAGAGTTTCTGGACTGATGTAGACTTCTGCAAGGCTCAAAAAATGACTGGATGGATGTACTTTGTGGCGAAAACAATGGCCGAGAAAGCTGCGTGGGAATTTGCTAGAGAGAATGATCTTGATCTCGTCACCATTCAACCATCTATTGTGTTAGGGCCATTTATCACGCCTTCAAGGCCCACAAGCATTGAAATATCCATCGCCTTAATCACTAGAAATGAAGTTTTTTATCCTATGCTTACCCAAGCTCGTGCGGTGCACTTGGATGATTTATGTAACGCTCACATTTACCTGCTCGAGTATCCACAAGCCAGTGGAAGATACATATGTTCGTCTCACTGTTTCACCATATTTGATATCGCGAAATGGCTGAGCCAAAAATACCCAGAGTGCGATATACCAACCAAGTTTGAGGGTGTTGATGAATCATTGAAGCCTATCCCTTGCTCTTCTAAGAAACTGGTGGACTTGGGATTCAAATTTAAATACAACTCAGATGAATGCCATGTGGGGGTTTTGTTCACTGAAGCTATTGAATCATGCAGACAAAAGGGGTTGATGCCATTATAGGGGTTGATGCCATTATAGAGTCCAGGCGCAGGCAAGGACAGGAAGCTAATCGCAAGGGCTTGAAATAAAGAAAGGAAAAAAATGCAAATTAGGGAAAATCGATAGTATGTGTGTATCATAAAATGTTACGATCGATTATAGTGAATGTTACAAGAGTGTGCATAATAAAAATAATTATGAATATTTTTACGTATCATTTTAGTAAATGTTAGTTGCAACCTCTTGCGGTAACAAACAGTTGTGTTTTTGTTTTTGGATTACAATGTATTGTGATGAATGAATATTTTATCTGAATGCACCATAAAAACTATTTTCTGGAAAAAAAAAAAA
>582956 006408CT 1561
CTCTCTCTCTCTCTCTCTCTATTCAATGGCGGAGTGGCACCAACTCCCAAGAGAACTCATCGACCTAATTGCCAAACATCTCGGAACCGACATCGACGTCCTTCGATTCCGATCGGTCTGTTCGTCGTGGCGATCCTCCGTCGCCCCCAATCCCCACCTAACACCGTCCCGTTTCCCAATCCTCCCAAATGAAGGCATCTCCGACACCTCCTGGGGTTTCTACCTCTCCAAACGCACAATTTTCCGACTCGGATTGCCTGAACCCTATCGCCAAACACCCCCCTTCTCCGATGGTTGGCTCGTCAAGATCGAGCAAGACGTCCCTCACCGAACCCACCTCTTGAACCCCCTCTCCAGATCCCACAACAAGCCCTTGCCCGAATCTTTCCCCAGACGGGTCAACTTGTTGAATTATCGGATCTCCGAATTGGGTCACGAATACATTCTTCAGTACATAAACTACAGGCCGTTTGCGAATTCGATCAGCGATGCGGGTAATTTGTATATGGAGAAGGTTGCATTGTGTTCGAGGGCGTGTTCTGGTTCTGGGATGGATAGCTTTGTGCTTTTGACGATTCATGTGTCTGGGAAATTGGCAATGTTCAAGTTTCGGGATAGAAAGTGGACTATAATCGACGATTTGCCTTCGCCGTATGATGATGTGATTCTGTTTGATGGGCAGTTCTATGCTGTTGATAACACTGGGAGGACTGTGGTGGTGAATGTTGATTCGTCTCCGAGTGTGAATTTGGTTGCGAATTCGGTGTTTGGTGGGGACAAGAAGGCATTGGTCGAGTCCTGTGGTGAATTGTTGCTAGTTGATACATATCTGAGCTCTGGGCCTGAGGATGATTTCGGGTTTGATGAGGGTTTTGAGTTTTATGAGGAATTCGATTGTTATATGAGCGAGAGGACGGTTCGGTTCAAGGTTTTTAGGTTGGATCTAAGCGAGCAGAATTGGGTAGAGGTGGGTAATTTAGGGGAGAGAATGTTGTTTCTGGGTGACAATTGCACGTTCTCGGCCTCTGCTTCTGATTTTCCTGGGTGTAAGGGGAACTGCATATTCTTTACGGATCATTACTTCTATTCGGGCAGAGGAGATGAGGGTGTACTGAAAGGTCGGGGTTTAGGTTTGTTTGATTTGGCAAGTGGTAGTATTGGGTCTTTGGCTAACTATCCAGATTACTCCAAGATGTTTTGGCCACCACCTTCTTGGGTTTCTTTAACAATGTTGGAAGTTGGGTTCAATCAGCTTGGTATCTGACTTCCTTACATCCCATTTTAGCCTTAGATACCATTTTAGTAAGATAATGAGTTGATGCACTAGATGGATGTCAGACGTGGGATATCTAATGTATATATGCTTCTAATGTCATTCATCTTCTATGCTTTTCTAATGAATTTAAGTACAGTACTCTATTAGTCTGTTTTATGACCTGCAATGGTTGGCCGGGTGAGGTGTTGATGTTTTAAAGCTGTGGCACCGGAGAAATATTTTTATAATAAGTTTACATTGTAACAATAATCAAGCTTTGTCATTCATTCCACCAAAAAAAAAAAA
>583298 009505CT 1879
AGAAGAAGTCCCATAATCGGGGAAAAATCCACCGCTCTCCTTACACAAACGCACCGATAGAGAGAGAGATGTCGATCGCGATCCCGATTCCTTCTCGTCAGCTCTTCATCGACGGCGAATGGAGAGAGCCGATAAACAAGAAACGCATCCCTATCTTCAATCCCGCCACCGAAGAGATCATAGGGGATATTCCAGCTGCTACTGCAGAAGATGTCAATATTGCGGTAGAGGCTGCTCGGAGAGCCCTTTCCCGAAATAGGGGGAAAGATTGGTCGGCGGCATCTGGGGCACATCGAGCAAAGTATTTGCGCGCTATTGCTGGCAAGATAACACAGCGAAAGTCTGAACTTGCGAAGCTTGAAGCAATTGATAGTGGAAAACCCCTGGAGGAAGCTGCATGGGATATAGATGATGTTGCTGGATGTTTTGAGTACTATGCAGACCTTGCTGAAGGTTTGGATGCAAAGCAAAAAGCTCCTGTTTCTCTTCCAATGGAGACATTCAAGTGTCATATTCTGAAGGAACCGATTGGTGTTGTTGGTCTGATCACTCCATGGAACTACCCTTTATTGATGGCTGCATGGAAAGTTGCTCCTGCCCTTGCTGCCGGGTGTGCTGCAATACTCAAGCCCTCTGAGTTGGCATCAATTACCTGTTTGGAGTTGGCTGAAATCTGTAAAGAGGTGGGGCTTCCGCCTGGTGTTATTAATATTCTGACTGGATTAGGCCCCGAAGCTGGTGCTCCTTTGGCCTCTCATCCTCATGTTGACAAGGTTGCATTTACTGGAAGTACAGCCACTGGGAGCAAGATCATGACTGCTGCAGCTCAAATGGTCAAGCCGGTTACACTTGAGCTTGGTGGTAAAAGCCCCATTCTCGTGTTTGAGGATGTTGACATTGATAAAGCTGTTGAATGGACTATGTTTGGTTGCTTTTGGACAAACGGTCAGATATGCAGTGCAACCTCTCGGCTTCTAGTTCAAGAAAGCATTGCGACAGAATTTCTGGACAGGATTGTGAAATGGTGCAAAAACATTAAAATTTCTGACCCTATGGAAGAAGGCTGCAGGCTTGGACCTGTTGTCAGTGCAGGGCAGTATGAGAAGGTACTGAAGTTCATTTCGACAGCCAGGAGTGAAGGTGCAACCATCTTGTGTGGTGGGGCTCGCCCTCAGCATTTGAAGAAGGGATACTTTATTGAGCCGGCCATAATAACTGACGTAACTACCTCTATGCAAATTTGGAGAGAGGAAGTCTTTGGACCTGTTCTGTGTGTTAAAACATTTAGCACTGAAAAGGAAGCCATTGAACTGGCAAATGACACCCATTATGGTCTAGGTGCTGCTGTGATATCGAAAGATCTGGATAGGTGTGAGCGGGTAACAAAGGCCCTTCAGGCAGGCGTCGTCTGGGTCAACTGCTCACAGCCTTGCTTCTGTCAAGCTCCCTGGGGGGGCAATAAGCGCAGTGGTTTCGGGCGTGAATTAGGAGAATGGGGACTTGATAACTACTTGAGCGTGAAGCAGGTCACGCAGTACATTTCTGACGATTCATGGGGGTGGTATCAATCTCCTTCAAAGCTTTGAAGACTTCTCCCGAGGCTAAAGGGAAAGAGAGGGGGAAAGCTATTTTACCATATTACCAGAATTGAAGATCATCTCAAACCTCTAACCCAATCGAGAATAAACTTGATTTTTAATAAAGTTGCTATGGTCGTTCAATTCCACTACAGTTTGTTAATCAAGGTCTTGGCTGTACTTAGTAGGTGAACTCTATAAAGTTCAATCTTGCATCATCAAACAATACATTCTGTTTTCCTGAACTGTGAACTCGCCTGAAGTAGAAATTAATGATGTTTGTTGGTTTTAAAAAAAAAAAA
>583398 009558CT 638
CACAAGCCTTCCAAACCTTGACTACCATGGCACAACTTTCCTTGCTTTTACTCTCCCTTTTCCTCACCCTCATCTCCCTTCCGCCTCCGGGGGCTTCCATCTCCTCCTGCAATGGCCCATGTCGAGACCTAAACGACTGCGACGGTCAGCTCATCTGCATCAAAGGAAAATGCAACGACGACCCTGAGGTTGGAACCCACATCTGCCGCGGAACCACCCCTTCGCCTCAGCCTGGCGGTTGTAAACCCTCAGGCACCCTCACGTGCCAGGGAAAATCACACCCTACCTACGATTGCTCGCCTCCCGTCACGTCCTCCACCCCAGCAAAGCTCACAAACAATGATTTTAGCGAAGGCGGGGACGGCGGGGGGCCATCTGAATGCGACTCGAGACACGGGTGTGATAAGGAGCATGCAGGGCAACCGCCGTGCCGGAATAACATTGTGGACGGGTCGAATGCCGTGTGGAGTGCCTTAGGGTTGAACAAGAACGTGGGTGTGGTTGACATTACTTGGTCCATGGCGTAAGTGATGCTACTTTCGAGGCATACTATGAAGCAGTACGTAGTAAAATAAAGACTTGGGAAAGTACCCAGAAAATAAGAGTATGATTCATGTGGTTTCAGTAAAAAAAAAAAA
>583487 004027CT 1682
CTTTCATGGAACCACCAAGCAGGTCATCAACATGAGAGACGAATCCATTAGCAATCCAATGGACTTATCCCATCATATACTCCCTCGAATTCTGCCTCACATTTACGCATGGAAGAAGTTATACGGGAAAAACTATCTAATTTGGCAAGGTTCACAAGCTCAATTGGTTGTCACTGAACCTGAGCTGGTTAAAGAAATACTGAACAACAAAGATGGAACATACTCTAAAGGGAAGCCCGATGTCTACGCGACGAAGCTACTAGGAGATGGGATTGTGGTAACAGAAGGAGAAAAATGGTCAAAGCTACGCAAAATAGCAAACCATGCTTTCTATGCAGAGAACTTGAAGGGAATGGTTCCAGCAATGACGGCGAGTGTGGATGCAATGCTAGAGAGATGGAGACATCACGACGGGAAGGAGATCGAGGTATATGAAGAATTCAGGCTGTTGTCAGCAGAAGTTATTTCACGGACAGCTTTTGGAAGCAGTTACTTGGAAGGCAAGAACATATTTGACATGATGATGAAGTTGGGTGTGATTATAGGGAGGAATAGTTTCAAGATTCGCTTTCCTGGCATTGGAAAGTTTGTGAAATCCAGTGATGACATCGAGTCAGACAAAATGCAACAAGCAATTGAAGATATAATCACAGCGATGATAAAGAAAAGAGAAGAGAAGGTAATGAGAGGAGAAGCAGACGGATATGGGAGCGACTTTCTTGGATCACTCATGAGGGCTAAAAATGAAGCTGATGAGAAGAATAGAATTTCGGTAGACAATATGGTAGATGAGTGCAAGATATTCTATCTTGCTGGACAGGAAACAACAAATGGGTTACTGGCCTGGAGTGTTTTTCTCCTATCAGTTCACACAGATTGGCAAGAGAAAGCTAGAAAGGAGGTGATTGGATTGTTTGGCCAGCAGAACCCAAACGCTGACGGCCTTGCAAAAACAAAGATTCTGGGCATGATCTTCAATGAAACTCTGAGGCTATACGGACCAGTTGTCAATTTGCTGAGAAAAGTTAAAAGGGAAGTCAAATTGGGGAAGCATATTCTTCCAGCTGACCTAGATGTGTACATTCCATTTGTGGCACTTCACCATGACCCTGAAATATGGGGACGAGATGTTCAGCTCTTCAAGCCAGAGAGATTTGCAGAAGGGGTCGGCAAAGCAACTAATAACAACATCACGGCGTTTATTCCGTTTGGTTTCGGACCTCGAATCTGCGTGGGCTCGAATTTTGCAACCAACGAGGCGAAGATAACACTGTCAATGATCCTACAACGTTACAAGTTCACGCTTTCTCCAAATTATGTCCACTCACCATTTCAGATGCTCACGATTCGCCCACAACACGGAATTCAAATCATGTTACAAAGGTTGTGAATTTGAATTGATTGTAGTATTTCCATATCAGGTAGATGATTGCAAGAACAACCCATGGATGCCTTGGAACAGGGGAGAATTATTCAGTAGCCTTCAAGTATCATTAACAAACGTGCAATCGTTAAAAAGGGATGAATTGGTCAACCTTGATTCTTACCCATATGACCAAAGCAGGGGTTTGGTCGGCTCCACCCACTATGCGAATATGAATGTTTTTCTATTATTCTCTCTCTCGAGTGTTAACAGAGCTTGATATACAGAGTCTCACCCATTTCATAGCAAAAAAAAAAAA
>583542 009298CT 1163
GGTAAACTGAGAAAAGAACCAGGTAGAACAAGGCAACCCCAACTCCTCAGGGTTTCCATTTCCCTCTCTCTCCTTTTTCTTATCTGTTTTGGAGCCCTTCACAAGTTCACACACAGGTATTTCTAAAAGTGGGTTGTGCTCTTAACCAAGAGTAGAGAGAGAGAGAGAGAGAGAGAGATGGGGAGAGGGAGAGTGGTGTTGAAGAGGATAGAGAACAAAATAAATAGGCAAGTGACTTTTGCAAAGAGGAGAAATGGGCTTCTCAAGAAGGCCTATGAGCTCTCTGTTCTCTGTGATGCTGAGGTTGCTCTCATCATCTTCTCTAACCATGGCAAGCTTTATGAGTTCTGCAGCAGCTCTAGCATGATGAAAACCCTTGAAAAGTACCAACGTTGCAGCTATGGTTCACTGGACGCGAGCCAACCGGTCCATGATAGCGAGAACAGCTACCATGAATATCTGAGGCTCAAGACAAGGGTTGAGATCCTTCAACAATCTCAGAGAAATCTTCTTGGGGAAGATTTGGGTCCATTGAGCACAAAGGAGCTTGAGCAGCTTGAACACCAGTTGGAGGTCTCCTTGAAGCAAATCAGATCAACTAAGACTCAAGCAATGCTTGACCAGCTTGCTGACCTTCAAAGGAGGGAACAAATGCTAGCTGAGTCCAACAAAGCATTAAGAAGGAAGTTAGAAGAAAGCACAGCCGAAATTCCGCTTCGGCATTCATGGGAGGCCGGTGGCCAGACGATTCCTTATAATCACGTTCCTGCCCAGTCCGAGTTTTTTCAGCCTTTGAGGTTGAATTCCTCCCTCCAAATAGGATACAATCATGCGGGTGGCCCAACTGAGATGAATGCTGTAGCTCCTGCCCAAGATGACCCTGTCAATGGATTCATTCCAGGGTGGATGCTCTAATCGATCAAAGATTAACATTTTTCTCGGGTGTTATGGATTTCTCTGATCAACTTGTAACGATTGTTTAAGACAATAAGTAAACTTGATTAGTCGTCGTTAAGGACTACGCGCAAGACTGTATCATCATTTAGCCGTGAGATGTATGGCTTGTAAATTATATGAACTGAATTGTGATATGTATGATGTATGATGTAAGAATATACTGTTTATACAGAACAGTGATTTTCTTGCTTTTTAAAAAAAAAAAA
>583581 009315CT 1161
ACAGTTTCTCCCAACAATGCACTCAAGTACCGCAAGCCCAACCTTGGTTTTACACCATCACTCATGAAAATGTGAATACTGGGGCCATGTACGACCCTTCCTTGAAAAAATGGCACCACCCTACCATCCCTGCTCTTCCTACAAAGTTAATTGTCTTGCCAGTGGCTTCAGCTGGCGGTCTTGTCTGCTTCCTTGATATTGGCCATAGAAGCTTTTATGTTTGCAACCCTCTTACTAGATCCTTCAAGGAGTTGCCAGCTAGGTCAGTTAAGGTTTGGTCCCGAGCTGCTGTAGGGATGACTCTAAATGGGGAATCAACTAGTTTGGGTTATAAGATCCTCTGGGTGGGTTGTGATGGGGAGTACGAAATTTATGAATCCATAAAAAACTCCTGGACCCGTCCGGGAAGCATGCCATCCAATGTTTCCCTACCGTTGTATCTGAACTTCAGGTCACAGGCGGTGTCCATTGGTGGCACACTTTACTTCATGCGATCAGACCCTGATGGGATTGTGTCCTACGATATGGACACTGGGGTCTGGAAGCAATTTGTGATCCCAAACCCTCTGCACCTGAGTGATCATACACTAGCAGAATGTGGGGGGCGGATCCTACTTGTGGGGTTGTTGACAAAGAACGCTGCCACATGCGTGTGCATTTGGGAGCTGCAGAAGATGACTCTCTTGTGGAAGGAGGTTGACAGAATGCCAAACATATGGTGCTTGGAGTTTTACGGAAAGCACGTTAGAATGACCTGCTTGGGTAACAAAGGTTTGCTCATGTTGTCATTGAGATCGAGACAAATGAACCGACTGGTTACATATGATATATCAAGCAGGGAATGGCTGAAGGTTCCTGGGTGTGTGCTGCCGCGTGGGAGAAAGCGCCAGTGGATTGCTTGCGGCACTGCATTTCACCCCTGCCTGACTGCTTCAGCTTGATTTAGAAATCGTGCTTGTTTCTGGCTGCATTGCTGCATAGGATAGGTTTATCCTTGAGCTTATTCCAATACTTGGTCTGCAGCCAGTTTTCCTTGTCCTATTGAAGAAATGAACTGATGGGATTGCGATGATAATGTTTCCTTTCTGTACAAACATCTTGGTGTAACTTTCTATTTCAGAATACAATTCTAAAATGTTTCCGTTTGCTAAAAAAAAAAAA
>583643 007169CT 1034
GCAGTTTGAGTGTTTTTCCGGCGCACGTTAGCGGAGAGAAAATGAGGATCGAGGTGAGGGAGGCGACGATGGTGAGGCCGGAGAAGGAGACGCCGAAGCGGCGGCTGTGGAACTCGAATGTGGACCTGGTAGTGCCGAGCTTCCATACACCGAGCGTCTACTTCTATCGGCCTAACGGTTCGGACAACTTCTTCGACGCTCAGGTGGTGAGAGACGCTCTGAGCCGGGTGCTGGTGCCGTTCTACCCCATGGCAGGGCGACTGGCGCGGGACGAGGACGGCCGCATCGAGATCGACTGCAATGGTGAGGGCGTGCTCTTCGTTGAGGCCAGGACCGACTCCTCCATCGACGATTTCGGCGATTTCGCGCCCACGCTAGAGCTCCGGCAGCTGGTTCCGGCTGTGGATTATTCGAAAGGGATCTCGTCGAATCCTCTGCTCGTCTTGCAGGTGACATATTTCAAATGTGGGGGAGTATCACTTGGGGTTGGTATGCAACACCATGTTGCAGATGGAGCTTCTGGTCTCCACTTTGTCAACACATGGTCGGATATAGCTCGTGGCCTGGACATCACACTCCCACCATTCATTGACCGGACTCTCCTCCACGCCCGCGACCCACCAGAGCCTGCTTTCCGCCATATTGAATACCAGCCCCCTCCTTCCATGAAAGCCCCTCCTCAATCAATAAAACCTGGTGGGATTCCGTACGAAGGGTTAGCATTTGCATTACCTAGTCCGACAAATGATGGGAGCTTATCAATAGCACTTTCCCTGCAAACAGAACACATGAAACTCTTTGGGAAGTTCTTCTATGACATATGAAGAAATGAATCATCTGACAAAGCCGTGCTGTTTAATCAAGTTGGTTGATCTCAGATATGCCAAAATATTTTTCCCCTGATGGTCGTGTTTCTGTCAACGTTTTTTCATACAGTATTCACATGTATTATGAGTTGGACCTCTTTTATTTCTGTTGAACACATTCTGAACTGAAACAGCGAAATATAATATTCATACAAGAAAAAAAAAAAA
>717531 001204CT 1034
GTGATGCCCCAATTCCAATGCGACGTCGTTTCATACACCCTCTGGTCTGAAGCCTGAACACCCGAAACGGCTGCCCTTTGCCCCGGAAGTTTCAGAGAGAGAGAGAGAGAGAGAGAGAGAGAGAGAGAGAGAGATACTTCTGTAATGGCGGAGAAGCCGCAGCCAGTGCGAGTTCTATACTGCGGGGTGTGCGGATTACCAGCAGAGTACTGCGAGTTCGGGCCCGATTTCGAGAAGTGCAAACCCTGGCTCGTCCAAAACGCTCCCGATCTCTACCCCGATCTTCTCAAAGATGCAAATGCAAACGAAGCTGATAAGGTCTCTGATCAACTCCAATCGACTTCAATCGCCGTCGGAACTGCCTCTTCTGGTAGTTCTTCAACTTCTAAGCCAGAAGAGGTGAAACGACTTCCTGGTGGGAAGATAAAAAAGAAAGAGAAGCAGGAAGTTATCATCGAAAAGGTGGTACGTAACAAGCGAAAATCCATAACCACTGTGAAAGGATTGGAACTTTTTGGTGTTAAACTTAGTGATGCTTCAAAGAAGCTTGGGAAGAAGTTTGCTACGGGAGCCTCTGTTGTTAAGGGGCCAACTGAAAAAGAGCAGATTGATGTTCAAGGAGATATATCCTATGACATTGTGGAGTTCATTACTGAGACATGGCCTGATGTGCCAGAAGCTGCAATTTTCTTTATTGAAGATGGAAAAAAGGTTCCAGCTGCTTAACGCTGGTTTGGACATTTTTCTTCTACACTTGGCTTTTTCTCTGCATTTGTTCCTCTAATTACTCTCTGAGTTCGTTGTTGGTGTGTGGTTAGGCTGGATGGATTATGGCACAGTGGTAATTTATGGTTTTTGCTTTCTATAGCTTCCACATTTTGAATCTTTTTCAAGATGCAGGTTTTGTTTCTGGGTCGATCTGCTTTTGCTCGAAACTGTATGCTTACAATGACTTCTCGCTTGTCATCTGAGAAACAAGAATTACAGAGTTCCGTATATGATATTTCTCTAAAATTGGAATGAAAAAAAAAAAA
>717532 001882CT 1788
CAATGGTTCCCCGAGGGCGATGATTCCAGAGCGAGAGCACTTCACGAGCTCTCGTCCACTTTCTCTCTCTCTCTCTACAATTTCATTCACTCACGCCGAGATCGAGAATCGAGATGGTGAAGAAGCGAGTCCCTGATTGGCTCAACAGCTCTCTCTGGTCATCCCCTCATCCTCCTTCTCCTTCGCCCTACGACGACGGCGAAGATTATCGCCTCCGACGCTCCTCGTCGGCGGAGGAGTCTCCGGTTCAGCCTCCGGTGCCCGTGCCGCCTCCGTCGGCAGCGAGACCGGAGCCTCCGAAAGTGGAAATTAGGGATCGGATGAATGATAGTAGTGATAATGGTGGCTCTGGGAGTGGGAGTCCTTCGGTTGAGGACATTTCTCGCCAAGCTCAGCTCGTACAAGAGCTTTCTAGGAAGGTTATAAATATGGGTGAATTACGGAGACTTGCATCACAGGGCATACCAGATGGTGCTGGCATTCGTTCTACAGTATGGAAGCTCTTATTGGGGTACTTGCCGGTGGATCGAGGGCTTTGGTCATCAGATTTAGCTAAGAAGAGGTCTCAATACAAGCATTTCAAAGAAGAGCTTTTGATGAATCCTTCAGAAATCACAAGGAGGTTGGAAAAGTCCACAAATTCTGAAAATGAGGAATCAAAATGTGAAACCCGTGGCCTACTCCCAAGATCAGAGATAACCCAAGGAGAACACCCATTAAGTCTTGGGAAGACCAGCATCTGGAATCAGTTCTTCCAGGACACAGAAATCATAGAGCAGATTGACCGAGATGTAAAGCGTACTCATCCAGGCATGCATTTTTTCTCTGGGGATTCGCAATTTGCAAAATCTAATCAGGAGGCTTTAAAGAACATATTAATTGTATTTGCGAAGTTGAATCCGGGTATAAGATATGTGCAAGGAATGAATGAAATTTTGGCACCTTTATTCTATGTGTTCAGAAACGACCCTAATGAGGAAAATACGGCCTTTGTAGAAGCAGACACGTTCTTTTGTTTTGTTGAGTTATTAAGTGGATTCCGGGATCATTTCTGTCAGCAACTTGACAATAGTGTTGTTGGAATCCGTTCCACAATTACAAAGCTGTCAAGACTTTTGAAGGAACATGATGAGGAGCTCTGCCGTCATCTTGAGGTCACAACCAAAGTCAATCCTCAGTTTTATGCATTCAGATGGATAACTCTTCTCTTGACTCAAGAATTCTATTTCGCTGATAGCCTTATTATTTGGGATACGCTTCTGAGTGACCCTGAAGGTCCTCTAGAAACACTACTTCGGGTATGCATTGCCATGCTGATTCTTGTGCGGAGGCGTTTACTAGCTGGTGATTTCACTTCTAATCTCAAGTTACTCCAACATTACCCCTCAACAAACATCAGCCACCTGCTTTATGTTGCAAACAAGCTGCGTACGCAATCAGCTTATTAGGTTTCTTTTTTGTTTTGTTTTTTTATTGACCACAATCATTGTTTCGCCATTGTTCTTTCTTTGCTTCTTATGTCAAAAATCTGCTTGTAAAATTTACTGAATGTAAATGTCAGTCAAAAGTAGAAGTTAACGTGGAGGGACATTCTTTTGATTTTTGGGTATTTTTTTCAATTGCTGTATTATCGGAACAGACATGTATTCTTTAACCTTTTTAGCCTCGGGGTGGTTGTAGGAATTGCATTTATGTAACATTATAAACTATAGCTATTTTCTGTTGAACGTGGTAAATTGTGGTGGTTATTTCTATTCAGTTTTTTAATTTACCGTCAAAAAAAAAAAA
>717533 003241CT 993
CCCACGCGTCCGGCCATTTTTATCTTCCTCGTTCGCACGCTAAATAATTTCGAGAGAGAGAGAGAGAGGGAGATGGCGGCGAGGCAGAGAGTTGTGGCAACGCTACCGACCCTAATGCGAGCCCTTAGAAAAGAGAACCCTAAACCACCGAACCAGCGATCGTTGCCATCGCTAAGGCGCGCTTTCTCTCTCTACGATCAGATCAATCTCATCAACAACGTCCCCGAAGACCAATTGCGCTTCCAAGGGTATACTGATGAGGGATTTACCGTGAATGGGGTTACCTATGAAGGCAGTGTTCTTTGTGTGGGGAACTTGATAACGTCTTGGAGTCCTAAGAATTTCTCGGAGATCACTGGAGACAGAAATTTTGATTCTTGGATGTGGGAGGTATATCCAACATGTAGATCCTGAACTCCGGCGCTTTATTCGCTCTACTGGCATGAAGCTTGAAGCTCTTGACTCGAGAAACGCTGCCTCAACGTACAACATACTGAACGAGGAAGGCAGGGTTGTGGCCGCTGCACTTCTCCCGTGTGGAGTTTCTTCTTAAAGCCTGAACGGTATATGCAAGTGCTTCGTAGTTGCGTGGATTTTTCTGGAGGCTAGATCTGCTTGACCGCAACCAGCGTGGTGTTGTGGGATCATGGATTTGTTGAGAAATTTACACAAGGAAGACACTGGTAGAGAAACCTAAGGAATAAATTTAGCTGTTTGACTTCGGTTTTGGCGTCTGTATAGGTAAAACCAAAGTCAAAAAGCTAAAGTTGACGTGTTGTCTATTGTGTTTTAGGAATGTTTGTTCCAGATTTCTAGGAACGATGTTATGGGAAAACCGGGACAAACTGCTCCAATTTGAAGTCTACAAGTGGTTAAATTGTTTGAGATGGTTGCCCAAAAGATCGTATTGCTCCAATAGATGTTTATGTTGCACCAAACCATTTGTTTTATTAATGCCTTGTAAGAATCTTGGATTTTGCGAAAAAAAAAAAA
>717534 002592CT 1850
CCATTGCAGAAAGGTGAGGAAGATCGGGACAGAGAGAGAGAGCTCAATGAGAAGAAAACGAAAGCCCGTAGTAGTATCAGCTGCCCAGTTTCATCACCTTTCGTTTAGCTCAGATCTCCCTCTCTTTCTCACCCACACGAGCGCATAAAAGTGTATATCTGTACTCTTTCTTTCTCTACATTATGCTCATGTACATACCATTCTCTCTGTAGAATCTTCCTTCAATTGTTATGGTTCCTCACTAACAGAAGTTGTGTGGGGAATCAAAATCATGGGCTGTTGCGAATCGGTTCTCTCGAATGAACCTGTATCGGAGAAGGATCAACCCCACGCTCATTCGTCCAACGGCACCGCCGGCGGCGAAGGGGTCGGCGGTGTTCCGGCATTCTCCGAGTTCTCTCTCTCCGACCTGAAAGCGGCCACGAATAATTTCGGCTCCGACTATATTGTATCGGAGAGCGGCGAGAAAGCCCCAAACGTCGTCTACAAGGGCCGCCTCCAGAATCGGCGGTGGATCGCCATCAAGAAATTTACCAAAACGACCTGGCCCGACCCCAAGCAGTTCTCTGACGAAGCATGGGGCGTTGGTAAGTTGAGACATAAGAGGCTTGCCAATTTGATTGGTTACTGCTGTGACGGTGATGAGAGGCTGCTTGTGGCTGAGTACATGCCCAATGATACCTTGGCGAAACATCTATTCCACTGGGAGAAGCAAACCATTGAGTGGGCCATGCGTCTCAGAGTTGCTCTATGCATTGCTGAAGCATTAAATTATTGTAGTACTGAAGGCCATCCACTGTACCATGACTTGAATGCATATAGAGTTCTCTTTGATGAGAATGGTGATTCACGACTTTCCTGTTTTGCCTTGATGAAAAACAGCAGTTATGGAAGGGTCACTCCAGAAAGTGCTGCCTTCAGCTTTGGGACTGTGCTTTTGGATCTTCTTAGTGGAAAGCACATCCCACCAAGCCATGCCCTTGATATGATACGCGGGAAGAACATTCTTCTATTGATGGATTCACATTTAGAGGGAAACTTCTCCACTGAAGAGGCTACTGTAGTTTTGGATTTGGCTTCGAGATGCCTGCAGTATGAACCTAGGGAGCAGCCAAATGCCCAGGACCTTGTTGCAACACTTGCCCCACTGCAAAATAAACCTGACGTTCCATCTTATGTGATGCTGGGAATTCCAAAGCACGAGGAAGCACCACCTACTCCGCAACACCCTCTTTCTCCAATGGGTGATGCCTGTTCACGAATGGACCTCACAGCTATTCATCAGATTTTGGTGATGACACACTACAAAGACGATGAAGGAACCAATGAGCTATCTTTCCAAGAGTGGACCCAACAGATGAGAGATATGCTTGAGGCGAGGAAGCGTGGGGACTTGGCATTCCGTGACAAGAATTTTAAGGCTGCCATAGATTGTTATTCTCAGTTCACAGATGTGGGGACCATGGTTTCCCCAACAGTGTTTGCACGGCGGAGTCTTTGCTATCTCCTCTCTGACCAGCCAGATGCGGCCCTCCGAGATGCAATGCAAGCACAATGTGTCCACCCAGATTGGTCCACAGCATTTTATATGCAGGCTGTTGCCCTTGCGAAGCTGGACATGCATAAAGATGCAGCTGACATGTTGAATGAGGCGGCTGCTCTAGAAGAAAAAAGGCAACGAGGTGGTAGAGGACCCTGAGAACTCCTGTGTTTTTCTTCCTATCATGAATCAATTGCGGTTGTTATGAGCAAAATGCATTGGCAGATGCGCTTGTTTTTGGCACTGGACAAACATTTTTTCCTGAAGTATCAAAATAATAAATCCATTTTACACGTGTAAAAAAAAAAAA
>717535 002750CT 1431
CTCTCCCTCTCTCTCTCTCTCCAACATGACAATGGTGCAACCACTGACTTCTCTTCTTCTCACTCTACCTCTCTTCATAATCTTCCACCAATCAACATTGGCAATAGCAACAACATACAACGTGGTTAGTTTAGGAGCCAAAGGAGATGGCACGTCCGACTCAACCAAGCCCTTCCTCAGCGCGTGGGCTTTGGCTTGCGGTTCGGCTATGCCGGCCTCGATCTACGTGCCCAGAGGGAGGTACTTGCTTGGCAAGACCGAGTTCGGAGGTGAGAATTGCAAGAATAAGGCCATTACCATTCGTATCGACGGCACTCTCGATGGTCGTGGACAAGGTTTGTGGGCTTGCAAGGCTTCCGGCAAGAGTTGCCCTATTGGAGCTACGACGCTACAATTCAGCAATTCAAACAATGTATTTATCAGTGGATTAACCTCCCTGAATAGTCAGATGTTCCACGTTGTCATCTACAATTGCAACAATGTCAACGTACAAGGAGCCAAAATATTGGCCTCAGGCACCAGCCCAAACACCGACGGCATCCACGTCGCATCGTCGTCTGGCGTCACGATTATGAACTCTAGGATCGGTACAGGGGACGATTGTGTCTCGATTGGTTCAGGCACCACGAATTTTTGGATCGAGAATGTCGCTTGCGGCCCTGGCCACGGTATTAGCATTGGGAGTCTAGGCCAGAACTTGCAGGAAGATGGTGTGCAAAATGTGACGGTTAAGACGGTTACGTTTACGGGTACACAGAATGGTGTTAGGATAAAGACATGGGCAAAGCCTAGCAATGGATTTGTTAGGGGTGTGCTCTTCCAGCATGCTACTATGGTCAATGTCCAAAACCCCATCATTATCGATCAAAATTACTGCCCGGACAACAAAAATTGCCCCAATCAAGTCTCAGGTGTAAAGATCAGCGATGTGACGTATCAAGATATTCACGGGTCATCAGCGACACAAGTTGCGGTTAAATTCAATTGTAGCAAAAAATATCCATGCAGCAAGATAACATTGGAAGATGTAAATCTCACCTACAATAATCAACCAGCCCAATCTGCATGTTCTAATGCTGGAGGAGGTGCTTCTGGTTTAGTTAAGCCCTCAAGTTGCTTGTAGGAAAAGAAAAAAGCCATATGAAGGGCAAAAAAGTAATTTTTCCCCACTATATATATTTTCATATATGTATTTTGGTTCCACTATTTTTAGCATAATAGGCTGAGCTTAACTTAGTGTTATAGCTCAAAAAATGAAGGTATTTGCTTGAGCCTGTGGTGGTGTTAGGGCATTGTGCCTGGAGCCTGCCCTTGCTAGTTTTATTGTAATATTCTACATTTGTACAATGAATTAAAACCATCTTATTTCCCCCCATTTTTGGCTTCAATGTTTGAATTTTGTTTTTTACAAAAAAAAACAAAAAAAAAAAA
>717536 002896CT 1267
CTCTCTCTCTCTCTCTCTCTCTCTCTAAATCGATTATTCTCAATTTTTGTGCATCACCGAATCATGATATATGTCGACGGAGTTCCATTTCATACTAACTCAGAATCTCTGTCTCAGGGAAGTGATATGCTGCTTGCTTTAATGGAGCATCCATTTCTGGTATCTGCCTCAAGTTCATGCAAAGCCATCCCGGAGAGGAAGTTCAGAATTTCTGAAGAATCTGGTTCAGAGAGATTGAGACAAAGTAAATGTGTGTATATTTTCCAGAGAGAATATGCGACTGTTGACCCTGCTGCTGTGGATTTGGTTGGCACTGATGAAGCAACAACCTGTGTTGGTCTCGCCATTCGGAACCGCGCAAGTGGAATGACCTCTGTTGCTCACATGGATTCGCCAAAGGTGGTTGATATTGGTCTCACCCAGATGTTAGCCTTAGTTGTCAATCAAGATTCTAAAGCCGAGTTGGATGTGCATCTAATTGGTGGTTTTGATGATGCCTCGCCTCAAGATGCCAATTTTGGTACTAGATCAGAAATCAAGGAAAAATCAGAAGGGTATTCCTTTCCCTTGTGTGCCAAGATAGTTGAAACTTTGCAAAAGAGTAGGGAAAGATTTCACTTTCAAACCCTCCATGTTCTTCAGCACAACACCAGTAGGGATTCTCAAGGAAATGCATGCCCTATTTTCCGTGGGTTCCTGGTAGAAACTTCTACTGGATCAGTCATCCCTACCAGTTTTGACAGAACTTCGAGATGTCCAGATGAAATAGTTAGAAGAATTCGATTGACTTCTTGTTTTGAGGACCCCAGTTGGAATGGCAAGTTACTGGAGACGTACGATACTCAGACTGACAGATTCGTTATTGCACCATGCTCTTGGACGGAAAGTTTAGTACATTTTGCTTTGACAGTGCGGCAACTTTCTGATTCAGAAATCCTCCTTTCATGCTCTACTTCACCATTTGGTGAGGGCCCAGATTTTGTGGATAATGAAAGAAGGTTGTTTGATTATTTGATTCAATACCCAGACTGGAGACAGACGTTTCCTTTGAGGCAACCACGTGTATTCGAGAGGACTGTCAATGGAACTTGGACAAGGAAGGAGTAACATCGGCTCCAAAATTATCTCGTCGTTAAAACTTTATTGTCCGGTGTATTTGTTCGATTTGATAACTCTCACATATTGATGGCATAAGTGGGCAAGTGTAAATGTACACTTAATCTTCCTCATTCGTATGCACACCTGTATAGAACCTAAAAAAAAAAAA
>717537 003742CT 1339
TGCATCTCTCTCTGTCTCTCTCTCTCGTAATGGAAGAAGTAGATGGTGGCCATAATTTGATGGAGTTGCCTCCGGGGTTTAGATTTCATCCCACAGATGAAGAAATCATCGCTGATTATCTTACACAAAAGGTTATGAACGCCACCTTCACTGCAATAGCCCTTGCAGAAGTTGATCTCAATAAGATTGAACCATGGGATTTACCAAAGAAAGCGAAGATGGGGGAGAAGGAATGGTACTTCTTTTGCCAGAGGGACAGGAAGTACCCGACAGGGATGAGAACGAACAGAGCTACAGAATCCGGGTACTGGAAGGCGACGGGGAAGGACAAGGAGATTTACAAGGGCAAAAAGGGAAATTGCCTGATTGGGATGAAGAAGACCCTGGTGTTCTACAAAGGGAGAGCTCCCAAAGGAGAGAAATCCAATTGGGTCATGCATGAATATAGGCTAGAAGGAAAATTTTCTTACTACAACTTTCCTAAACCAGCAAAGGATGAATGGGTTGTGTGTAGGGTTTTCCACAAGAGCACGGTAATCAAAAGAAGTCCAATTAGGAGAATGGACTCCTTTGCGGTGGATGATTTGCTTGATTACCCTAATTCGTTGCCACCTCTAATCGACCCTCCTCCTTACTCAAACAGCGACAGACCGGCCGGTTGTTCAAGCTTTACAGAGTACAGTGAAGATGACCACGATGTCAAGGGAAAAGCAACCGTTTCATCATCATCAGCTGCAAGATCGTCAGATGGCGGAGATTACTTCTCCTACCTGAACAACGACCAAAATAATCACTTTATAGCCCATAATAGTAGTCACCAAGCCCGTCTAGGTTATTCAACACACGACTCCACTTTCTACCCCCAGATTCAGATTGCGAACCCCAACTTTCCTTTCCAAGCCTCTCCAGATGATCTTGTTGGCCGGTACTTGCACCAAGAGAGAATGGGGGTACCTGTCCCAAACTTTACAGGGTCGATGAGCTACATGAAAACGGATCAAGCCATTTTAAGATCAGCAAAACGCGAGGCAAGTCATGGCAATATGACCACCGGTAGCGAGATATCCTCGTCCGGACTAGAAGTGTCGAAGAAAGATATCAGAAGCAGCGCCATCAGTAGCATCAGGTCTTATGATGATCAAGACCTTGAGGAACCTTCCGTTGGAGGACTTGACCCCATTTCAGATCTTGATTATCTATTGAATTACTAAAAACAAAAAATACAAAAAATAGGAATCGTCTGACTCTTGTTCTCTCTCTTTCCTAGAAGAATGTTTCTTAATTGGTTTCAAATATATTTTACAGACTGAATATTGATCCAATGAACAAAAAAAAAAAA
>717538 003852CT 841
CCCACGCGTCCGAGAGAGAGAGAGAGAGAGAAGATGAGCGCAACGGGGAAGAAGGTAGTGGACGTGGCATTCAAGGCAGGGAAGAGCATAGATTGGGAAGGAATGGCGAAGCTGATGGTCTCCGACGAGGCTCGCAAGGAGTTCGCTACCCTTCGCCGTACTTTCGACGAGGTCAACACTGCTCTCCAGACCAAGTTCAGCCAGGAACCCGAACCCATTGACTGGGAGTATTATAGAAAAGGAATTGGACCTCGATTGGTTGATATGTATAAAGCAGCATACGAGAGCGTCGAAATTCCAAAGTATGTGGATAATGTCACTCCTCAATACAAACCCAAGTTTGATGCCTTGTTGGTTGAACTGAAAGAAGCTGAAGAGAAATCTCTGAAGGAATCTGAAAGACTAGAGAAAGAAATTGCAGAAGTACAGGAGTTGAAGAAAAAGATCAGTACCATGACAGCAGATGAATATTTTGACAAGCATCCAGAGGTAAAAAAGAAGTTTGATGATGAAATCCGAAATGATTATTGGGGCTATTGATGCGGGCCCTGTGTAGCCATTCTATGGACCACTTTTACAGGTGAACTTTTTTCAGTTCATCCGTCTCATTTTCACACAATAAAAAAGGGAAAACCAAATTGTTTTGCATTGTGGGTGTTTTGAAGAATTTGCACTACAATTATTTGACAGAGGGAAGGTTATTGGGCATTATAGGAGTTGATTTCTCTCTCAAATGCAATTGTGGATTGCTTTTAGACCATGCATTGGCATTGTTTTTCCCTGTAAACTTGAATAATGCAAGCACTTCTGTGAAGGTGATTCGTTTTTTAAAAAAAAAAAA
>717551 001509CT 1370
TAACCGTGTGATCCATCTCCCCCCCTTCTGGCGCCAATCACCACCTCCCTAATCATCACCGCCGTCGTCGTCGTCGTTTTGGAGATAGAGATAGAGAGAGCCGGGGATTTGAGAGAGAGAGAGAGTGGGCAGGGAGCGGGAATGGGGGTCGATTATTACAACATACTGAAAGTGAATCGAAATGCGAGCGACGATGACCTGAAGAAGGCATACCGGAGGCTGGCGATGATATGGCACCCGGACAAAAACCCTAGCAGCAAGCGCGAGGCCGAGGCCAAGTTCAAGCAGATCTCCGAGTCCTACGACGTCCTCAGCGACCCCCAGAAGCGCCAGATCTACGATCTCTACGGCGAGGAGGCCCTCAAGTCCGGCCAGGTCCCTCCGCCTCCCTCCGCCGCACGCGGTGGTGCCGCCGCCGCCCACCACCACCAGCACCCCAACCCCTCCTTCCGGTTCAATCCCAGGGACGCCGAGGACATATACGCGGAGTTGTTCGGCGGAGATTCCGGCGCTGCCAGTAGCCGGAGCCGGACGTTTAGAGATGGGTATTTTGGTAATTCCGCGTCGGCAGCGCCGAGGAAGGCGGCTGCGGTGGAGAATACGCTGCCGTGTAGTTTGGAGGAGCTTTACAAAGGTGCCAAGAAGAAGATGAAGATCTCGAGGACGATTGCTGATTCTTCCGGTAAGATTCGGAATGTGGAGGAGATACTGACCATCGAAATAAGACCTGGTTGGAAGAAAGGAACAAAAATCACATTCCCTGAGAAGGGTAATCAAGAACCTGGTGTCATTCCAGCAGATCTTATTTTTGTGATAGATGAGAAACCTCATGCAGTTTATACAAGGGATGGTAATGATCTGGTGGTCAATCTGGAGATATCACTTCTAGAGGCCCTCACGGGCAAGACTGTTGAGCTGACAACACTAGATGGAAGGAGTCTCTTGATCCCATTGACAGAGATAGTTAAACCGGGCCATGAGGTGGTTGTCTCAAATGAAGGAATGCCAATCTCAAAAGAACCCAGGAATAAGGGGAATTTAAGGATCAAGTTTGATGTCAAATACCCATCAAGACTTACCACAGAACAAAAATCTGACCTGAGGAAAGTCCTTGGTGGAAGCTCGTGATGATCTTAGCTTGAATGGTTCAGGAATCACACTATTAACTAAGGGACAGTGGATACTGATGGAGGTGATGAATACCTGTCCCATAATTTGCTTTCCTTGAACCACAGATCTAACCTGTCTTCCCAATCAGATAAGCCCATGAATCATCTTCTTGTATTGGACAAGTTTAGTTGGTATCCACTCGTTGAGTTTCAAGCATTAAATGATTCAATAGCAATAATAAATTCTAGAAAAAAAAAAAA
>717552 002004CT 1876
GATCCGAGGAGTTTGGGAAAACCCTAACCCTAAAAAGAAAACGCATCGCTTCGCAGACAGTCTCTCTCTCTCTCCTCGGTCAGTGATCTTCGCCTTCATTTCACTGCTATCAGACATGGCGGGCGTGGCTCCAGAGGGTTCACAATTTGATGGTCGTCAATATGATACCAAAATGAACGAGTTACTTGGGGCTGATGGAGGAGATGAATTCTTCACCTCATATGATGAAGTTCATGACAGCTTTGATGCAATGGGCTTACTAGAAAATCTCCTGAGGGGCATCTATGCTTACGGTTTTGAGAAGCCCTCTGCTATTCAGCAAAGGGGTATAGTTCCCTTCTGCAAAGGACTTGATGTAATTCAACAAGCACAGTCTGGAACTGGGAAAACTGCGACTTTCTGCTCTGGAGTTCTGCAACAGCTTGATTATGGCAGAGTTGAGTGCCAAGCCTTGGTTCTTGCACCCACTCGTGAACTTGCACAGCAAATCGAGAAGGTCATGCGAGCACTGGGTGACTATCTTGGTGTGAAGGTTCATGCTTGTGTAGGAGGGACCAGTGTCCGAGAAGATCAACGGATTCTCTCAAGTGGGGTTCATGTTGTTGTTGGTACTCCTGGTCGAGTATTTGATATGTTGCGGAGACAGTCTCTTCGCCCTGATTACATCAAAATGTTTGTCTTGGATGAAGCAGATGAAATGCTTTCACGAGGTTTCAAAGATCAGTGCAAGAGATGTGTATCTGGTTTGTTATATCCGCACAGTTGGTTTCTTAAGCTGATATTGCTGATCTATGATATTTTCCAGTTGCTGCCACCCAAGATCCAGGTCGGGGTGTTCTCTGCCACAATGCCACCCGAGGCCCTTGAAATCACCAGGAAATTCATGAATAAGCCCGTGAGGATTCTTGTGAAACGAGATGAACTCACTCTTGAGGGTATCAAGCAATTTTATGTGAATGTTGACAAAGAGGAATGGAAGCTTGAGACACTTTGTGATCTTTATGAGACCTTGGCGATAACCCAAAGTGTCATTTTTGTCAACACCCGTCGCAAGGTTGACTGGCTCACAGACAAAATGCGTAGCCGTGATCACACAGTATCTGCCACTCATGGCGACATGGATCAGAACACGAGAGATATAATCATGCGTGAATTTCGGTCTGGTTCCTCTCGTGTGCTCATCACCACCGATCTTTTGGCCCGTGGTATTGATGTCCAGCAAGTGTCTCTTGTTATAAATTATGATCTCCCAACCCAGCCAGAGAACTACCTCCATCGAATTGGGCGTAGTGGGAGGTTCGGAAGGAAAGGTGTTGCCATCAACTTCGTGACCAAAGAGGATGAGAGGATGCTGTATGACATACAGAGGTTCTACAACGTGGTAGTTGAGGAGCTCCCAGCAAATGTTGCTGATCTCCTTTGAGGGCATTTTAATTGGCAAGCCGTAGGAATCAAGATGAGAGAAGCATATACGCTTGCTTGTGTGGTGAAGCCGCAGAGAATCAAGATGAGAGAAGCATATTCAAATGTGGACTTAACGAGTTGCTTGAAATTGTGTGTGGAGATGTTTATAACCTGTCATGATACTCCAGACTTTTTCCCCATGTGGGTAATGACTTTGAGGCTTCGCAATTGGCACGTCTCTCTCCAAAGGATCTTACATTGACTATTGTTGCTAATGTAGGCGCATATACAATTTGGTGTTTGCTTAGGGTGATAAATGAGTGGAATGGTAGCAATTTGGTGTTTGCTTAGGGTGATAAATGAGTGGAACGGTAGATTGTTTAAGTTTGATTTGAAAACTTAACAAGTTTTAAAATATATTCGAACTTGGTTTGTTTATTAACAGCGTCGATTTGTGACTAAAAAAAAAAAA
>945502 005024CT 1039
ATCCAAATCAACCAACTTCGGCCATAGCAAAACCCTACCCCGGCAAATAAAAACTCTATCAAACAATCTCTTCTGACTGAAACCGGAGAGAGAGAGAGAGAGAGAGAGAGAGAGAATGGAGATCGGTGGGAAGGAGGGTAGAGTGGTGCCAGAATCGGTGATGGAGGCAGTGAAGAGAACATCTACCAACATTGAAGAATTCAGAATCCACTTTCTCCAGTTCTTGTCTCTCTGCGACCCCCAAGTGCTCGGTGAAATGCCGCCTTTACCGCGGGCAAAGTCTCTTCTATTGCTTGCCAAGGCCACCACCACTCTATTCACCTTGAGGTTGAGATGCAATGGAGTTCACCCAGATGACCATGCTGTGAAATCAGAGCTTGACAGATTAAGCTTGTATCAAGATAAACTTGAGCAGTTCATTGATTTGAGTAAAGCACCGCTACGACCTTCGACTACCTTGAATACACAGGCAGCGACACGTTTTATTGAGCATTCATTGCCTGATCTTACTCCAGAGCAGAGGCAAAGCTTGAGAGATATCAGTAAAGGAGAGGGACCAAAGATCAAGTATGTAGAGAGAAGTGTCCATAAGAAGAGGAAATATCAGCCAGGTGAGAATAAATCTGTCCGCACTGCTGCCCAGGAATTTCTTGAGAAAGCGGCCCGTGAGCTTCTTGGTGATAATAAAAGTGGTTTTAAAGGACCTGTGCTGCCTGAGGCGTCGGTTGAAGATGACTTATCCATGGAATGAATTACTGAATCATATGGAGCAGATGTGCTAGTGTTGGTGAAGAATATTACTATTGAGGGTATGCGTCTTTTGTTATGCTACTGCTGTTGCTTTCCCTAGTTTAAAGGTTGTTTCTTTTCTTTTTTTCTTCTTTTTTTCTGTTATTCATTTTGTTAGTCTCCTTCGTTACAGTCTCCTTTCTCTCTCTCTCCCCTAATTAAGTTAACAATTTATAGTTTATTGGAGAGGTTTCATAGAGGAGTTGTATATTTTCAAGGCAGCTGTACTTTGACTGTTAAAAAAAAAAAA
>945503 005080CT 1637
CCCACGCGTCCGCCTCACCGAACTTCCATTCTAGAGAGAGAGAGAGAGAGAGAGAGGGAGAGAGAGAGAATGGCTTCGTTTAGCCAAGTTTCTGGCCGAATCCAAGGCGTCCGTAACAGTGCTTTAGTACCCGATCACAATCAAAGACCCTTGTTGGGTTCTGTACAATTTGGATCGAAGCTAAAGGGTTCAGACATTAGGTGGTGTTTGAGCCATGGAAGGGGAACAGTTAGGGCTTCACTAAGGGTTTTGGCCTCAGTCGCCACCGCGGAGAAGCCGCCAGAGAAGGTGTTGCAACCCATCAAAGAGATCTCCGGCACCGTCAAATTGCCCGGTTCCAAGTCCCTCTCCAATCGGATTCTCCTCCTCGCTGCCCTTTCAGAGGGAAGAACCGTTGTGGACAACCTGTTAAACAGTGATGATGTCCATTACATGCTCGGTGCTTTGAGAACTCTTGGGCTGCATGTGGAAGAAGATAGTGCAATCAAACGAGCCATAGTGGAAGGTTGTGGTGGTTTGTTCCCTGTGGGCAAAGAATCAAGGGACAAAATTCAACTTTTCCTGGGCAATGCAGGGACAGCAATGCGTCCATTGACAGCTGCAGTTACTGCTGCCGGTGGAAATTCAAGCTACATCCTTGATGGTGTTCCTCGAATGCGGGAGAGACCAATTGGTGACTTGGTTACAGGACTTAAGCAGCTTGGTGCGGATGTTGATTGTTTTCTTGGTACAAACTGTCCTCCTGTCCGCATAGTTGGAAAGGGTGGTACCATTACTGTCGAAGGTTGTGGCACAAGCAGTTTACAGGGGGATGTTAAATTTGCTGAGGTTCTTGAGAAAATGGGTGCAGAAGTTACCTGGACAGAGAACAGTGTGACAGTCACTGGGCCTCCTCGGATTTCTTCAGGAAGGAAACACTTGCGTGCCGTTGATGTTAATATGAACAAAATGCCTGATGTTGCAATGACACTTGCGGTTGTTGCTCTTTTTGCTGATGGTCCCACGGCCATAAGAGATGTGGCTAGCTGGAGAGTGAAGGAAACTGAACGAATGATAGCTATTTGCACGGAACTCAGAAAGTTGGGAGCGACGGTTGACGAAGGGTCAGATTATTGTGTTATCACCCCACCCGAGAAACTAAATGTTACAGCAATAGATACGTACGATGATCACAGAATGGCCATGGCATTCTCTCTCGCTGCCTGTGCTGATGTTCCGGTTACCATCAAGGATCCCGGTTGCACTAGCAAAACTTTCCCCGACTACTTTGAAGTCCTCCAGATGTTTACAAAGCATTGAACATCTCATTGACATTCGAAGTAAAAATGAAGAAACCAAGAAGGATATATATATAAGAGGTTACCCGATATTCCACAAAACCAACGGGACAGGTGCAATCTATCTATTTCCTCTCAATTTTTTGCCTCGTAATTGTTTAAACTTTAAAATATAGGCCATTATGGTTAGTTGTTCCTTGGGGACTAGTAATTTAATTCAACTTAGAGAATGTATTGGTTTGATCGTAAGTCCCTTACGTATGAGTTGTAATCGAATCTGTTTTTTACGTTTGTGTGTTGGTAATTCAATGCAAATGGCCCAATAAAAGGTATCGAAAAGTTCTTACCAAAAAAAAAAAA
>945504 005368CT 1281
ATTCTTCGTTCTTTGTTTCCGAGAGAGAGAGAGAGAGAGATTGGAAATAGGGTTTGAGCGAAATGGAATCGATAGCAGAGAACAAGATTCCCACAAGCGCGAACGCTCAAGCAGTGGTCGATACCGCAGATAAAGAGGCCGAAGATCGCCAACGCCAAGATCGCGACGTCAAAGCTGGTCTGCATCCTCTCAAGCACAAGTTTGTTTTCTGGTACACTCGGCGAACACCTGGAGTTCGAAATCAAACATCATATGAAGACAATATAAAGAAACTCGTGGATTTTAGTACGGTTGAAGCTTTTTGGGTCTTTTATTGCCATTTGGTTCGTCCCTCGTCTTTGCCGAGCCCAACTGACTTGCATCTTTTCAAGGAAGGAATTCGCCCATTGTGGGAGGATTCTGCTAACTGCAATGGTGGCAAGTGGATAATAAGATTCAAAAAGGCTATATCAGGTCGCTTTTGGGAGGATTTGATGCAGATTTTGCTCATCTTGAGAGGAGATCGCGGTCCGAATATAGTAAACCTCAATTGGCCCCTTATGTTTTCCTTTCAAATGGGGAGGATCTTAATTCTTCTAACTCGTTTAGAAGTTCTTGTTTCTATTTATGCTACGTCACAGGTTCTAGCATTAGTGGGCGACCAACTTGATTATGGTGACAATGTATGTGGTGCGGTACTAAGCACTCGATTCAACGAGGATATATTGAGCGTGTGGAATCGCAATGCATCTGATCATCAGGCTGTGATGGTTTTGAGAGATGCAATAAAGCGGCACTTAAAGCTTCCTCATAGCTATGTGATGGAATACAAGCCCCACGATGCTTCCCTGCGTGACAACTCATCGTATAGAAACACTTGGTTAAGAGGATAGAATGTGCCGGTTTCTCTCACTTTGCAGCCTAGCCAGATAGGGGAAGCGGAAGTTGCACAATCAAGCGTTGTGTTGGCCTTTCCCTTAGGTGCTTGCTTCCCCGTGGAGATCATGATCACAACCAGTTTAATCCTCTAATAGGACTTGGCAACTTGTCATTTTGATTGATGTCAGTGCCCAATACATATGACATTATGTCATCTTGTTACTGATTTTTAGTCATTGGTTTTCGTTCTTGAAGTAAAGATTGAGCAAGGATACACATATGTATCTTACTCCTCTCTCTCTCTCATTTTATTTTCGATGTTAGGGATGGGGGTGGGATGAAATGGGGGAATATCTTGCTAGAATTGATGTTTATGACAAGGAAATTGAAATTAAACGATGTTCTGCTTTGAAAAAAAAAAAA
>945505 005453CT 1336
GTGTTTCTTCTCCCGCGACGACCGGTGATCGAACTCTTCTCTCCGGCGTAACGAACTCCCCATACGAAGTAACTCTCTCTCTCTTTTAGGGGAGAGATTTTGTTTGCGTTTTAAGGAGGGAAGCTAAGGGCATATATCGGTGACCCAAAAAGCAATCCCAATTTTCTGAAAATGGCATTGGTTGTAATCTGTGGGCAACCTTGCAGCGGAAAGTCAAAAGCTGCACTCTGCCTAGCTGAGGCTCTTAAAGACTCGGAATCCAAACCAACAGTGAGAATTATTGATGAAACTTCCTTCCATCTCAATCGTAATCAGAGCTATGCTGATATGCCTGCGGAGAAGAATTTGAGAGGAGTGCTTAGATCTGAAGTTGATAGATCCTTGTCAAGAGATAGTATTATTATAGTGGATTCTTTAAATAGCATAAAGGGTTACAGATACGAGTTGTGGTGTTTGGCTCGTGCTGCAGGAACAAGATACTGTGTCCTTTATTGCGATGTTGAAGACAACCATTGTAGAAATTGGAATGAAGAACGCAGGGAGAGAGGAGAAGCCGCATATGAAGATAAGATATTTGAAGATTTGGTAAGAAGATTTGAGAGACCTGATAGAAGGAACCGATGGGATTCACCTTTGTTTGAACTATGGCCGTTTAAGGATGGCATTGAAAAGTCTTCTCCAGCAATTTTAGATGCTGTATTGTACCTTACAAAGAGAGTGGACTCAAAAACAAAGGATGTGAAAGTTTTGCAGCCCACAATTGCAACACAAACTGCACGGGTTTCTGAGGCAAATTCTCTTTATGAGATCGATAGGGCGACCCAAGTGGTGATTAATGCAATTGTCGAAGCGCAATCTCAGTCGATCGGGGTGCCCGTGAATGGAATTAATCTTGGCGAGGGATTACCAACTATCAATATTTCGAGAGCAGTTGGGCTGCCGGAGCTACGTAGGCTACGAAGAACTTTCATAAAATTGACAGGGCAATCGAGCTTAAGTGGTCCACCACCTCCATCTGATGCAGTGAGTGCGAAGAGAATGTTTGTAGATTACCTGAATAGAGAATTGGAAACTGCTTGAAGATAAGGATTTACATTTGTGCTCGGGTTTATGAAGGCCTTCGAGATTTGAGTAATGTCTTAGTGTAGTTTATCACCTTTGAATGTCTACCATCTCCTTTGGTAGTTTTGTGCCAACAAGCTAGGAGGTTGGTTTTGGGGGCTTTGTTTGTTTTTACTTTTTGCATTGCAAGAAAAACTTTTGAGTTGGCATATTGTATTTGCTTCCACTTTTTCGTTAAATAAAAAAGAAAAATCTTTGTATCAAAAAAAAAAAA
>945507 005735CT 980
CTCTCTCTCTCTGATATATCCACGAATATCTGTATAGACGGTCTCATCATCGATTCCCGGTCGAAGAAGCTTCTCTCTCCTCCGTCGTCGAGAAAAAAAGTTTCGATTTTAACGCATTCTCCAATTTAATCTGATCGACTCACTCACCAAATTCCATCATGGGACAAGCCTTTCGCAAGCTTTTCGATACTTTCTTCGGAAATACTGAGATGAGGGTCGTGATGCTTGGGCTGGATGCTGCTGGTAAAACAACTATTCTGTACAAACTACACATTGGAGAAGTTTTATCAACTGTTCCTACAATTGGTTTCAATGTGGAGAAAGTGCAGTATAAGAATGTAATATTCACAGTGTGGGATGTAGGTGGACAAGAGAAATTAAGGCCACTGTGGAGGCATTACTTCAACAACACGGATGGACTGATTTATGTTGTTGACTCTTTGGACCGAGAGAGAATTGGAAAAGCCAAACAAGAGTTTCAGGCCATCATAAGAGATCCCTTTATGCTTAACAGTGTCATCCTCGTGTTTGCAAATAAACAGGACATGAAAGGAGCAATGACACCAATGGAAGTGTGTGAAGGGCTAGGGCTTTATGATCTTAAGCACAGAAAATGGCATATACAAGGGACTTGTGCTCTTAAAGGAGATGGCCTTTATGAGGGTTTGGACTGGTTATCTAGCACTCTCAAGGAGTTAAAAGCCACTGGATACTCTTCTTCGGGAACCTCAGTGTTCTAATTAACCAGGCTTACTTGAGGTCCTGGTGATTGCTGACAAGCTTAAAATCTGTCAATCTACAGTATAGAAGGCTGCACTGTAGATGATTATTTCTTGGTTGTGTTTCTAAAGCTATTGAAGTTATTTGGTGCTTACTACTCCTGCCTTAAAGTGGCAATTTGATCTTCATTTCCTAAAGTGTATATTAGCCTTCGGCGCATATTCTATATAAAGGCGGATGAGTTGTGTAAAAAAAAAAAA
>945508 005844CT 1666
GACCGAGAAGAGAGAGAGAGTGCGGGTAGAGAGAGAGAGAGAGAGAGAGAGGGAGAGCCAGCCATCGCTTGGTTGGCTTCTTTTTGGCTTCATCTTCGCTGAGCTTCTTCATCTCTTCACTCAAGTTATAAAAGATGGCCGATGCTGAGGATATTCAGCCACTTGTCTGTGACAACGGAACTGGAATGGTGAAGGCTGGGTTTGCTGGTGATGATGCTCCCAGGGCAGTGTTTCCCAGTATTGTAGGTCGACCCAGGCACACAGGTGTCATGGTTGGGATGGGCCAGAAGGATGCTTATGTAGGTGATGAGGCCCAATCCAAAAGAGGTATTCTTACCTTAAAGTATCCTATTGAACACGGTATTGTCAGCAACTGGGATGACATGGAAAAGATCTGGCATCACACATTCTACAATGAGCTTCGTGTTGCTCCAGAAGAGCACCCTGTGCTTCTTACAGAGGCACCACTCAACCCCAAGGCCAACAGAGAGAAGATGACACAAATTATGTTTGAGACTTTCAATGTTCCTGCCATGTATGTTGCCATCCAGGCCGTTCTCTCTCTATATGCCAGTGGCCGTACAACTGGTATTGTACTGGATTCTGGTGATGGTGTGAGTCATACTGTCCCCATCTATGAGGGATATGCTCTTCCTCATGCTATCCTCCGTCTCGACCTTGCTGGCCGTGATCTAACAGATGCCCTCATGAAGATCCTTACTGAGAGAGGTTACATGTTCACCACCACGGCCGAACGGGAAATTGTCCGTGACATGAAGGAAAAACTTGCATATGTCGCACTCGACTATGAGCAGGAGCTGGAGACAGCGAAGAGCAGCTCCTCAGTTGAGAAGAACTATGAGCTACCCGATGGTCAGGTCATCACGATTGGAGCTGAGAGATTCCGTTGCCCAGAAGTCCTCTTCCAGCCGTCTTTGATTGGAATGGAAGCTGCAGGAATCCATGAGACTACCTACAATTCCATCATGAAGTGTGATGTTGATATCAGGAAAGATCTGTATGGCAACATTGTGCTCAGTGGTGGTTCAACTATGTTCCCTGGTATAGCAGACCGTATGAGCAAGGAAATTACTGCTCTTGCTCCCAGCAGCATGAAAATCAAGGTCGTGGCGCCACCTGAGAGGAAATACAGTGTCTGGATTGGAGGATCTATCCTTGCATCCCTCAGCACCTTCCAGCAGATGTGGATTTCAAAGGGTGAATATGATGAATCTGGTCCTTCCATCGTCCACAGGAAGTGCTTCTGAGTTCTGTAATTGTGTTGATGGTGAGTTTCTCGTGTTATTTTGTTGGATTTTTGTGTTATTTTTCATGAAGTCAGTCCGGTTCACTAGTGTTGGGGGTGGCGAGGAGGGCGTAACTTCATCCGGATGTTTCAGATCTCTTCATCAGACGTGGTTCACATTTTTAGACGCGTACTTGTGAATGGCTATCCCTCTCCTGGCCTTGCCTCATCTTTGGTTAAGCAGCTGTCTTTTTAGTGGAATGCTTGTAGGTTGGGAGTGATTGTGATGTTTTTTTTTCCTTTTAATTTTTATATGTTAGTACTTACTATGAGAAATCCTATATTAGTGTCAGTTTGCTGTCAGAACCTCCTTATGGGAATTGTATTTTGATACTGGGTTGAAACTTGAAAAAAAAAAAA
>945509 007623CT 1295
CTCTCTCTTCTGTATGTATGTATTCTCTCTCCAGGTAGTTGCAGAGTGAGAGAGAGAGAGAGAGAGATGGCCGCCGATTCGAAGGTGGAGACTATAGCGAGACTGGCTCAGTGGAGGATCGACAACTTCGCCTATTGCACTTACAAAAAATCTGATCCTTTTAGGGTCGGAATTTGGAATTGGCACTTGTCAATTGAGAAGAATCGGTATATGTACATTCGTCTATTTCCAGAACTGTCTCGAGCATCGAAAGAACAGCCTCCGATTGCTAGATTTGTTCTTCGAGTCTCCAACACGGGCTCTAATCGCAGATTCTACATATCTCCAATTCACGAAAGACAGCTTCGGACTAGCGATGACTTTGTTTGGCCTGTTGATTACACTTTTCTTGGTCGCTTCATCATTGATGTTGAGTTTCTGGACCTGAAGATCTGCCCAATGAATGGTGAGGAAGCAAGTTCTATTTGGCCCAGTGACGGAATGATGCAATCTCTTGCAGCCCAGAGCACTCTTCGCTGCCTCTCTCACATGCTTGATGAGGGTATCCACGCCGATGTCACGATCAACACAGCTGAAGGCAAGCTAAGAGCCCACAAGGCTATACTCGCTGCAAGTTCTCCCGTCTTCCAAAGCATGTTCATGCACGACCTAAAAGAGAAAGAATCATCCACAATCGAGATAGAAGACATGTCACAGGAATCTTGCACGACTCTTCTGAGCTACTTGTACGGAACCATAAGACACGAAGATTTCTGGAAGCACCGGCTGGCGTTGCTGGGCGCAGCAAACAAGTACGACATTGTGAACCTCAAAGACTCTTGTGAGGAAAGCCTCTTGGAGGACATTAATTCTGGAAATGTCCTTGCGCGGTTGCAGGAAGCATGGCTTTACCGGCTGAACAAGCTGAAAAAAGGGTGCTTAATGTACTTGCTCGATTTCGGCAAGATTTATGATGTTAAAGATGATATTAGTAACTTTTTCATGCACGGAGACAGGGAACTAATGTTGGAGATGTTTCAGGAGGTACTTGCCGTTTGGAAACCGGCATAAGTCGTTCCGGAATGAGATTGCTCCACGACATATTTCCATACAACCAGTTATATATATGCACATAGTTCAGCGCTTTGTATTTTGGTGTTTAAGGCTTTGCCGTTGTCAGTGCTTAGAGCTTTGAGATTAGACATCTAACACAGACGGTAAAAGAAGTTGGTTAATGTAATATTCTACTGAGTATTGCGATGTTGAGGTATATAATATGCCTAGAATGTTCTATGTTAAAAAATAAAAAAAAAAAA
>945510 008010CT 790
GGTCTCTCTCTCTCTCGCTCTCGCTCTCTCTCTCTCCGCAGACTACACGGTGTTGGGTAGCTCAGAGAAACTCCGATCAGAATGGTAAAGGGCCGTCAAGGAGAACGCGTCAGACTCTATGTACGAGGAACGGTCCTCGGCTACAAAAGGTCGAAATCGAATCAGTATCCGAACACCTCGCTGATACAGATTGAGGGAGTGAACACAAAGGAAGAGGTGGCGTGGTACCAGGGGAAGCGCATGGCGTACATTTACAAGGCCAAGGTGAAGAAGGACGGCTCGCACTACCGTTGCATATGGGGAAAGGTGTCTAGGCCCCATGGGAACAGCGGTGTTGTCCGTGCTAAGTTCAAGTCCAACCTCCCTCCCAAGTCCATGGGAGCTAGGGTGAGGGTTTTCATGTATCCAAGCAATATTTGAGTGCACTGGTTCCTGTAGATTTTCTATCAGGGCATTTTAGGTGAAGCGGAGTTTTAAGGTGTTACTAATGTATTGAGTTTGGTTCACATTATTTTAGCGGGTCATTCTAGAACTGGTGCTTTAAGTTATGAAAGTCGATGGAACATCTCTGATGATGTTTATGGATAGTTTTGATTTGGATACTCTCATGTCAGCAATTAAATGAGTTGAAATTTTCTGGAAGGTGAAGGTGGAGACGGTGAGAGGCGCCAATGAAGCTAAAGGTGGAAGACGGAGGTGGAAGATGTGTGTCGACTTCCTATGCTTTTTCCTCTCCCTTACTCTTAAAAATTTGATGATAAAGCAAATGTATTTTAGTAAAAAAAAAAAA
>945511 009528CT 1068
AACGAATCAAACCCCATTCTCTCTCTCTCTCTCTCTCGATCAATGGCGAGCAATGATCCAGAGCACAGATATGGTGAAGAACCCACCGCCGGTGAAGACGAAGACACCGGGGCACAGGTCGCCCCAATTGTCAAACTGGAAGAGGTCGCCGTCACCACAGGCGAAGAAGACGAAGACGCCATCCTCGATCTGAAATCCAAGCTTTATCGATTCGATAAGGATGGCAATCAGTGGAAGGAGAGAGGTGCCGGTACCGTGAAGCTTCTTAAGCATAAGGAAACTGGGAAAGTTCGGCTTGTTATGCGGCAATCGAAGACCCTCAAGATCTGCGCTAACCATCTCGTTCTTCCTACAATGTCGGTTCAGGAACACGCCGGGAATGACAAGTCTTGCGTCTGGCATGCCACTGATTTTGCGGATGGCGAATTGAAGGATGAACTCTTTTGCATTAGATTCGGATCTGTTGATAATTGCAAAACCTTTATGGAAATGTTTCAAGAGGTAGCTGAATCTCAACTAAAGAAAGAGGAGAATGAAGATGCATCTACCGCTGCTGGGCTGCTTGAGAAGTTGAATGTTGAAGATAAGAAAACTGAGGACAAAGCCAGTGAACAGGTTCCTGTTGCTGCAGTCAAGGAGAAGAAATCCGAAAGTGAGCCTGGGAAAGTGGATACTGAGAAAAAGGGTGAGGAGCCTGCTCCTTCAACTTGAGGCGGGGTGCATTTGTTTCATACATGCCAGTACTCTCTCTAACCATCAAGGTTAGTCTCACCTTGTTTACCACCCATTCTTGGTATATTCTTCTGGTTGAATACAGCGAGTGGGTTATGATTTAAGGGTGGGAACGGTGTGGATTTGTCAGTCCGTCATTGGAGTCTTGGTCAATATCTGTTGAAATTCGGGTCCAGTTTTCGTGTCATGGTTGTGTTAATCCTCATTCAGGGTTGTTTTTTCCCCCCTTTGATATGCTTATTCACCTGGTGTAAGTTGCTTTTGAAGTCAATGCTTCTGAGGGTGTACTTTGTCAAAACTAGATGTTATAAAACAGAGTTTCTTAAAAAAAAAAAA
>945525 005429CT 934
CATTTCCCCCAAACGTATTCCACCAGCCGCCTCTGTCGGCAGAGAGAGAGAGGGCAGTGACCATGGTGTCGGGATCGGGGATCTGCGTGCGGAGGGTGGTGGTGGACGCACGCCACCACATGCTGGGGAGACTCGCGTCAATACTGGCGAAGGAGCTGCTCAACGGCCAAAAAGTGGTGGTGGTAAGGTGCGAGGAGATATGCCTTTCCGGTGGACTCGTCCGCCAGAAGATGAAGTACCTGCGATTCCTCCGCAAGCGCATGAACACGAAGCCCTCCCACGGACCCATCCACTTTCGAGCCCCCTCCAAGATCTTGTGGAGGACCATTCGTGGGATGATTCCTCATAAGACTAAGCGAGGAGCAGCTGCACTTGCTCGTTTGAAGGTTTATGAGGGGATTCCGCCGCCATATGACAAAATGAAGAGGATGGTCATTCCTGATGCTCTCAAGGTTCTGAGGCTTCAGGCTGGACACAAGTACTGCTTATTGGGCAAACTTTCTTCGGAGGTTGGATGGAACCATTATGATATTATCAGGGACCTTGAGAAGAAGAGAAAGGAGAAGTCTCAGGTGACGTACGAGAGGAAGAAGCAGCTGACGAAACTGAGGCTTAAAGCTGAGAAGGCTGCTGAAGAGAAGCTTGGTCCACAGCTAGCCATCATTGCTCCCATCAAGTATTGAATTAGGGATGTACTGTTTTTTTCTAAAATGACAACTTTTGTGAGCAAATAGTGCGCTTCCAGTTAAAACTCCCTTGTTTTTGACATTATGTTTACTTTGTGAGTGGTTTCCCTTTTTCTTGTGGCATTCTTTCAGTAGACATTATTGTATACATGTTTGAGCTTGTTTTTCCAAGTTGCATCACCTTTTTTTTAAGCTAAGTTACATCACCTTGTGTTATAAATAATGTGTTTCATTCTAAAAAAAAAAAA
>945526 009502CT 1550
GCCGATCGCCTTCCCCTCTCTCTCTCTCTCTACCACCACCACCACCACCACCACCCTCTCTCACTCTGAAAATGTCAGTCTCGTTGCATTCTCCGCCGTCCTCAGCTCTCTCCTCCTCATCTATTCAAGCGAAGTTTAGATTCATCTTATGCTCAACAAGACCAACTCTCAACTTCAATTCTCAGAGATCGTTTCCTCAAATCCGAGCTTCCTCTGGCTTCTCGTCTTCTCTTGACACTGGCTCCACCACTGAATTGGACTCTGTTGCAAGCTACAGCGAGATCGTTCCTGATACAGTCATTTTCGATGATTTCGAGAGGTTTCCTCCTACTGCTGCAACTGTTAGCTCCTCTCTCCTCCTCGGCATTTGCAGCCTACCAGATACAACATTCAGGAGTGCTGTGGATACTGCATTGGCAGATTCCCACTGTTATGGGCTGGAGAGCTCGGATCTTCGCATGTCCTGTTTTGCGACCAAGGCCTTAGTAAATGTTGGTGGGGATCTTGCAAAGATGGTCCCTGGTCGAGTTTCTACAGAAGTGGATGCTCGTCTTGCGTATGATACACATGGCATTGTCAGGAAGGTGCACAACCTGCTGGCATTGTATAATGAAATTGGGATCCCTCCAGAACGCTTGTTGTTTAAAATTCCTTCAACTTGGCAAGGAATAGAGGCATCAAGTTTATTGGAAGCTGAAGGCATACAGACGCACATGACTTTTGTTTACAGCTTTTGCCAAGCTGCAGCTGCAGCTCAAGCTGGTGCTTCTGTTATTCAGAATTTTGTTGGTCGCATTAGGGACTGGGCAAGGAACCATTCTGGTGACCCTGAGATAGAAGCTGCTCTTAAAAGAGGAGAAGATCCTGGGGTGGCTTTGGTAACAAAAACTTATAATTACATTCACAAATATGGGTATAAATCAAAGTTGATGGCAGCAGCAGTACGGAACAAACAGGATATTTTCAATCTTCTGGGGGTTGACTACATCATCACGCCACTGAAGATATTGCAGTCGCTCAAGGAATCTATCACTCCTCCTGATGATAAATACTCTTTTACGAGGCGGCTCTCCCCACAATCAGCCGCTACCTACAATTTTAGCAACGAACAGCTGGTAAAGTGGGACCCGTACAGCTTTGCATCAGCTATGGGCCCTGCTGCGGTAGAACTTCTGACTTCTGGACTGGACGGTTACGCTAATCAAGCTAAGCGTGTTGAGGAGTTGTTCGGGAAGATCTGGCCACCCCCAAATGTCTGAAATGGTCTTGTCTCACAAACCACCTTAGTCGGCATTGCCTCAAATGAAATAAAATAAGGACAGATCTACCTTGATTTGCATTTCTTCAAATGTTGTCGGCAACGCTGCCTTTTTTTCTCCCGAGCGCAGCTCTGTTTTCTCTAGCAACATGTTTTCGTTTTCATATAAAGTTTTGGTGTAATTTTGAAATGCTTTTTTTTTAACTTTGCAAGTGATCATTCTCACTTGTACTAACAGCATTGCCATTTCCATTAGTATAAATAGAGGGATCATTGTGCTAAAAAAAAAAAA
>945552 006010CT 1419
CAAAGTTACTTCTTCATCATTCTCTCTCTCCAACATCTGAACCTCACAAAAGTTGTCATTAGATTCATTGTCAACATCTTGTAGAGTGAGAGAGAGAGAGAGAGAGAGAGAGAGAGCAGAAGGAATGGGAATCGTTACTCAAGACGCGATCGATCAGTTCAAAGCATTGATGGAGGAAGTCGACGAACCACTGAAAAGAACTTTCCAGAATATACATCAGGGATATCCAACTGAAACTTTGGTCCGTTTCCTCAAAGCAAGAGAGGGGAATGTTATGAAGGCCCACACAATGAAGCCCATTGTTCCTGCTGATAAGTACAGAGCAATACGTGATTCACAGCTTATTGGATTGTCAGGTTACTCAAGAGAGGGCCTTCCAGTTTTTGCTATTGGTGTTGGGCTTAGCACATTTGACAAAGCATCTGTCCATTATTATGTTCAGTCACACATTCAAATAAATGAATATCGGGATCGTGTAATTTTGCCTTCTGCCACAAGAAAGTATGGGAGACATATTAGTAAGTGTTTGAAGGTTTTTGATATGACTGGTTTGAAGCTTTCAGCATTGAGCCAAATCAAGTTACTGACTATCATTTCTACCATTGATGACCTGAACTACCCAGAGAAAAGCCTTACATACTATATCGTCAATGCTCCATATGTATTTTCTGCTTGTTGGAAGGTTGTCAAGCCACTTTTGCACGAGAGGACGAGAACAAAAGTTCAGGTATTGTCAGGTTGTGGACGAGATGATTTGTTGAAGGTAATGGACTACGCATCCCTCCCAAATTTTTGCCAAAAAGGATCTGGATCTTCCCGGCATTTAGAGAATGCGATGGAGAATTGCTTTTCCTTGGATCATCCCTTTCATCAACAACTCTACAACTACATAAAGGAGCAATTCTCATTCCGAGAACCTGTAGGACCAATCAGACAGGGATCTGTTCATGTGGGCGTGCCAGATTCGGCTGTGGAAGAAATGGATATAGCCAAAACCCTTGAATTTGAGTTACAGAAGTTTGATTATCAGCATGGGATCCATGGGTCACTAGATAAGCTGAAAATCAACCATGACTAAGAATAGGGATGTTTATGCCTCTCTAATCGTGATCAGATTCAACAGCTAGTTGGTCTGGATGCTGAATTCGTTGCCCTCATCGCTGGAGATGTCAGGTATAAATTAACATAGTAGTTGCTGCTCTAGATCAAATTGAGTTTTCTAGGAAAAAGTTAATATGCTTCATGTAAACTTGACACTTTAGCTAGAAAAGTCAATTTCACTGCTTCCAGCCTAAGATGTAGGATGAAAACAACACCTCGTATAAGTTGTTGTACAGAGAAATGTGTGCTGTTCGCTTGATAGAGCAAAGTTAGGGCCTATATATTTTTACTTTTCATTCATTCCTCAAAAAAAAAAAA
>945553 006062CT 1180
GAACGCCTCTCTCTATCTCTCTCTGATAAACGAAACAGGAAGAACGCCTCTCTCTCTCTGTGATAAACGATGAAGTCGTTTCTATGCTCACCTGATGACCTCCCACCTCGGCTCCTCTTTGATTCGGACCAGGGACTCGATCTTCGCGGCTGAGCCTTCGAACGCGGAATTGGACCACCGCATCGCACCACATGCTAGTCTGATTTCGATCCTCAATTGTCGTCAGGTGGTGGTGGTGGCGGTAGCTGTGAGGTTTGATTGATTTTTTTGTTGCTTATTTTGGGGGAATCGATCTGGTGTGGTTTTCATCACCATGGCTGGTGCTGGCCAGTTGATCTCTGTTCATCCCGAAGAGCTCAAGTTCCAAGTTGAGCTGGAAAAACAGAGCTATTGTGATCTTAAAGTTGCAAACAGCACAGAACATTACGTTGCCTTCAAGGTCAAAACCACTTCACCAAAGAAATACTTTGTACGACCTAACACTGGTGTTATACAGCCATGGGACTCCTGTGTAATAAGAGTCACCCTTCAAGCCCAAAGAGAATACCCGCCAGATATGCAATGCAAAGATAAATTTCTCCTACAAAGCACGACTGTGGCTCCACAGACTGAGGTCGATGAGCTTCCACAAGATACCTTTAATAAAGACAGCAGAAAGAAGGTAGAGGAATGCAAGCTTAGGGTTGTGTATCTCTCTCCTCAAGCAGCCCTTGGAAACTCAGAAGATGAAGCATTAACTGGCGTCAAAGGAAGTTTTGACAACGGCTCTAGTCAGAGTTTGCAGCGTCTCAAGGATGAAAGGGATACAGTTGTGCGGCAAACACAGCAACTGCAGCTGGAACTGGAGATGCTGAAGCGACGGAGAAATCGGAAAAGCGACCCCGGGTTGTCCTTCAAATTCGCGCTTCTAGTTGGACTTATCGGGCTCATGGTTGGCTTCCTTTTAAACTTTTCGTTGTCGTCGCCTTCGATAGAGTAATTTAACCTGCTTCGCAGCTTTCTTGTCTATTTCTCTGTACAATTTCCTATGTTCACCGAGAATGGAACGCGTTCGTTTCGTGTTTCTTCTCCCTTGTAAATTGATCATTGCATTATTGTTTCTTGGTCAGTTTGGTTCGAGAAATATATACTTTTGTGCTGGTCAATGTGGCACTCTTAGTTGTATGTTAAAAAAAAAAAA
>945554 006918CT 1568
CATTCTTATTGATACGTAACACATTCTACACCACAAACTGGTGATACGGACCGGTAAGAAGGGGGCAAGTATCCAAAGTTTCAAATTAACACCACCCCTATATCTCAATCTCTCTCTCTCGATCGATCGATCGAATCGGCAGCAGACGATGCAGTGTCGAGCCGTGGATTGAAATGGTGGGACTCAATATCAAATTGGCAATGCTATCAACGGCTGTGATGATGTACACGTGTCACCCGATCACTGGAAGCAACCCCCTCCACCCTCTGATTCTGGTGCCGGGGAACGGCGGGAACCAGCTGGAGGCGCGGCTGACGGCGGAGTACAAACCGACGAGTCTGTTCTGCACCCGGCGGCACCCGGCTCGCAAGGACGAGGACGGGTGGTTCAGGCTGTGGTTCGACCTGTCCGTGCTCTTGGCCCCGTATACCCAGTGCTTCGCCCACCGGATGACGCTTCACTACGACGCCGTTTTGGATGATTACCGTAATACCCCTGGGGTTGAGACGAGAGTCCCTCACTTTGGTTCTACCGAGTCGCTTCTTTATCTTAATCCTCGTCTCAAGAAGATCACAACATACATGGAGTCCCTAGTGAAATCTCTAGAGCAAATCGGCTACATCGATGGAAAAAACCTCTTTGGAGCCCCATACGATTTTCGCTATGGTCTAGCAGCCGAAGGTCACCCGTGCCATGTTGGTTCCAAGCTCCTCCAAGACCTAAAAACTCTAATAGAAAAAGCAAGCACTTCAAACGAAGGCAAGCCAGTAATACTTGTATCCCACAGCTTGGGAGGCCTTTTCGTCCTCCAACTTCTCAACCGAAATTCGCCCTCCTGGCGCCAGAAATACATTAAACACTTTGTCGCGCTCTCTGCTCCGTGGGGTGGCACGGTGGAGGAGATGCTCACTTTTGCATCAGGGTATTCGCTGGGAGTGCCTCTGGTCGACCCCTTGCTAGTGAGAGAAGAGCAGAGGAGCTCCGAGAGCAACTTGTGGCTCATGCCTACCCCTAAAGCATTCGGTTACAAACCGCTTGTGATTACACCAAATGTGACGTACACGTCACAAGACATACCACAATTGTTGAACGACATAGGGTTCCAAGAAGGGGAAATTCGCTATAAATCTAGGGTTTTGCCTCTAGTCGAACAATTGAAAGCGCCTGAAGTGCCTATTACGTGTATAATAGGAACGGGTGTTGAGACACCGGAGACTTTGTTCTATGGAGAAGGTGGATTTGATAAGCAGCCTGAGGTGGTGTTTGGGGACGGAGATGGGTCGGTGAACATGGCGAGCTTGGTAGCAATTGAATCGGAATGGGCAGACGAGAAAAATCAAACACTTAAATTTATAAGAGTTCCTGGGGTTTCTCATACAGATATACTCAAAGATGACGATGCTCTTGGTGAAATAATAGGAGAAATTTGTTCTATCAATTCTCAGCTTGTGAAAATTGATTTTAGAATGAACTCATTTACGAATGAGATGATTATGTAAGTGTTAAGTTGTAAAAATAGAATATATAAAAAATCTGCAATATATATTTTCTCTTTGAAAAAAAAAAAA
>945555 006355CT 1740
CAATTGTCCCTCTAAAAACAAACAGAGCAAAAAAGCACGGGATAGACGAACCAGAGAGAGAGAGATGGGTGCGGACGTGCCTTGCTGTGGGACGACGTTCTGGCTGTTCCTGGTGGTGGTCGTAGGGCTGGTGACGTTCGCTGGTCTGATGGCTGGTCTAACCCTCGGACTCATGTCCCTCGGCCTCGTCGACCTCGAAGTCCTCATGAAGTCCGGCCGCCCCCAGGATCGCATCCACGCCTCTAAGATATTTCCAGTTGTAAAGAACCAGCACCTTTTGCTCTGTACCTTATTGATCGGCAATTCTTTGGCTATGGAGTCTCTTCCCATCTTCTTGGACAAGCTTGTGCCTCCTTGGGCAGCAATCCTGATATCAGTGACTCTCATACTCATGTTTGGAGAGATAATGCCTCAAGCAATTTGTACACGCTATGGCTTGACTGTTGGGGCAACTGCGGCACCCTTTGTCCATCTTCTTCTCTGGCTGTTCTTCCCTGTTGCTTATCCTATTAGTAAGGTGCTGGATTGGATGTTGGGTAAGGGACATGCTGTTCTGTTACGTAGAGCAGAGCTTAAGACATTTGTGAATTTTCATGGCAATGAGGCCGGGAAAGGTGGGGACTTAACACATGACGAAACAACTATCATAGCTGGGGCACTTGAATTGACTGAAAAGACCGCAAAAGATGCCATGACTGCAATAGAGAAGGCATTTTCCCTTGATCTGGATGCAACTCTTAATTTGGAGACATTGAATGCGATTATGACAATGGGTCATAGTAGAGTTCCTATCTATGCTGGAAATCCAACAAATATCATTGGTCTCATCCTGGTTAAGAATCTCTTGACAGTTGATCCAGAAGATGCTGTTCCTCTCAGAAAAATGTTAATAAGAAAAATTCCTCGGGTTTCAGAAAACATGCCTCTCTATGATATTCTTAATGAATTTCAGAAGGGTCACAGCCACATTGCCGTTGTCTATAAGGACCTGAATGAGACAAAAATGGCTTCAAAGGAAGATAAAGAAGAAACCCATGTAGTAGACCCTGTTACTGGTATTGAAAATCAGATCAAGTTACAGTCGCATGATGCTGATATCACCATGTCTAAGAGTGATGGTGACCAACAGAAAAAGAAAAGTCCTCCTCCTACTCCAGCTTTCAAGAAGCGACACAAAGGTTGTTCGTTCTGCATTTTGGACGTGGAGAATGTTCCCCTTCCAGTTTCCCCATTCGGTGAAGAGGTTGTTGGTGTAATCACCATGGAGGATGTCATTGAGGAGCTTCTTCAGGAGGAGATACTGGATGAGACGGATGAGTATGTAAATATTCACAACAGGATAAAGGTCAACATGCATGCTTCCTCGGAAAAGATTCCAGTCCTAAACTCACCACCACATTCTCCTGTTCCGTCTCACCCGGCAGCTCACGCTGTTTCTTCCAGTGATTCACAATAACAGTTCCATCGAGCAATCCTTAAAAGTTTCCGAAGGAGATCTATTTACGGATTGGTGATACTTATTTGTTCTTTCTATGGTAGCTGTATTATTAGGCCGGTAAAACGGATAGAAGCTAGTGTTCAGTCTAGTAAAGAATTACTCTAGTAGAACACAAAAGGGTAGCAATGCCCTACTTGAATCCTTTGAATGATGTGTTGTAATTATACAGAACACGACAAAGAGTTTGTTTGTTTGTTTTAAATTAATGAGAATCCAAACTGAGCCAGGTCAAAAAAAAAAAA
>945556 006368CT 1039
CGGAGAGGCTGATCTGACGATCAAACCCTTCGATTCGATCGAGCAATTCTTATCTCCAGAGATTTTCAGAGAGAGAGAGGGAGAAAGAGAGATTTCTTGAGATAGAGAGAGAGGAGAGAGATGAAGATAACGGCGCTGTTGGTGATGAAATGCAGCCCGGATGGATCATCCGATCCGGTGATTCTAGCGAACGCGTCGGACGTCAGCCACTTCGGCTACTTCCAGAGGTCTAGCGTTAGGGAATTCGTCGTCTTCGTGGGCCGGACCGTCGCCAAGCGGACCCCACCCGGACAACGCCAGTCCGTCAAACACGAAGAGTACAAAGTACATTCATACAGTAGGAATGGTCTTTGTGTGGTGGGTTTCATGGATGATCACTACCCAGTCCGAAGTGCATTTTCTCTGCTTAACCAGGTGCTAGATGAGTACCAGAAGAATTTTGGTGATTCTTGGAGAACTGTGCAAGCAGACAGTACTCAACCGTGGCCCTATTTAAGTGAAGCTCTCACCAAATTCCAGGACCCTGCTGAAGCTGACAAGTTGTTGAAGATTCAGAGGGAATTGGATGAAACAAAAATTATTCTTCATAAGACCATTGACAGTGTCCTAGCACGAGGTGAGAAGCTGGATAGCTTAGTTGAGAAAAGTTCAGATCTCAGTGCTGCTTCACAGATGTTCTACAAACAAGCGAAGAAAACTAATCAATGCTGTACAATATTGTAAGCTTCCGAAGCGAGAAGGTTGCCTTCATCAAGGCAGGCATTGACTTGTGGTGGTGTTGAAAATTTGATGCATCGCATAATGGTCATTGTTTATATCATTTACAGTTGTTTGCTTGGCTGAATTATACACTATTCTCTTACTTGTATCTCGGTTACTAAAATGAAAATGAAAGTGAGTACTCTGAATGATAGCGCTTGTATCGTTGATGAGAGTTCGTTTACCTGTTTCAATACAGACTTCAAATATCATAGTACTTATCGGAATTGATTAGAGGCATAACACTGCCATGCTTGCCTTCATTTTGAAAAAAAAAAAA
>945557 008823CT 856
CGCTCGCGGTCAAAGCACGCACGGGGGGAGAGAGAGAGAGAGAGATGACGACGATTAGAAGGTTTTGCTGCAACGATCTTCTTCGATTCGCATCTGTGAATTTTGATCATCTCACTGAAACTTTCAACATGTCCTTCTATATGACCTACCTCGCAAGATGGCCTGACTATTTTCATGTTGCTCAAGCTCCTGGAAATCAAATTATGGGATACATTATGGGGAAAGTCGAAGGGCAAGGTGAGTCCTGGCATGGCCATGTGACTGCAGTGACCGTTGCTCCTGAATATCGGAGGCAGCAATTAGCCAAGAAATTGATGAACCTGCTTGAAGAAATTAGTGACAAGATTGATAAGGCTTACTTTGTGGACCTCTTTGTGAGAGCATCAAACACCCCAGCAATAAAGATGTATGAAAAGCTTGGTTATGTAATCTATAGACGGGTACTGCGTTACTACTCTGGGGAGGAAGATGGTTTAGATATGAGGAAAGCTCTATCTAGGGATGTGGAAAAGAAATCTATTATCCCCCTCAAAAGACCAGTCACTCCAGATGAATTGGAGTATGATTAAATCCATTATCTTTGAGCATATTTTCGCCAATTGAATCTGATGTGAAAAAGCTGGTGGGCTTGCACCTTCGAAGTTGCTGAGGATTGACATCGGGGGGCCAGTTTTAGTTTTTCAGGTAAGTCATTGCGGTAGAGATGTGTATGTTCATCTATCATGCTGTGTGATAAGTGAGATGTGAAAGTGACGTTTGGTGCTCTGTGCTGCTTGATCTTTTTGCTTTTTATTGACATCTCTAATTGCACGACACTTATTAATATGGACAAAATTTTATGTTTAAAAAAAAAAAA
>945558 009122CT 1246
GACTCTCCTCTTATTTGGCTCGGAGAACGGCTTGTAGGGAATTGAGAGAGAGAGAGAGAGAGAGAGAGAGATTATGCATCCTCAGGTTTTATATTTGTAGTTGGTACTGGTATTGATTTCATGTTTGTAAGCCTAATATTGCAATTCCTTGATTGGATTCCAAGGATTCGAGTGAATCAAGGGATCTATCGTTAGGCTATATCGAATCTAATGTATGTATCTCTATCTACTGGTATATACATGTCTTCCTTTAGCTCCGATTGTTCTTATTTTATATGTTATAGGATTTATCGGTGACAAGGTAGATACACTAGTTCTATTTATTTTCAATTCTGATTTTCGTGGATTATGATCTTCCGATATGGCCGTGATGATGTTTGGATGATGAAATGAATCATTCGGATTCCCAATGATATCTGTTATAAGATGATTACACAACCAGCTACTTCTGACTCATCATCATGTGCTCGTAGTTCTTCTCTTCTGAATCGTTTTGATTTTGTCTATTTGTGAAAAAGAAAATATCGAGTCTTGTTAATTCGTAGCAGTTTGATTTTTGGAATATAAGAAGAAGGCAGGCCGGTGATGTGAGATCAATATTTGCTACTCTTGATTGGATCGTTTCGAATCCAACCTGATGATTCCTATCCACCAAGATCTCTGAGGCCTTTATTCTTCTGTAAATATGTTTCTCTTCCCATATTTAGCGTGTGTTTGGAGTAAGGTTTTTGTGAAAGTACTAGGAAGACCACTATGGTAGGGTATGGCAGAAAATATAATTTTGCAAAAATATGTTTTTATAATTTTTAGTAATGAATTATATGAAATAATTGGATAAACCACCTTGACCGTATAGAGTCTGTGCTAGATTTTGGTAGGCATAATCCATTTGCCATGCAACAGATTCTTAGGCCATGATCCAAATGATGCATAGAGAGATTGAGCCAACACGCCAACTTATAGCCTATGGATATGTGATTGCAAATACCTCACGAGGCAGATGGATATCAAATAGCTGATGGCAGGCAATGGATGCGCAGACAAACTTCCAGGAGAATGTTTTGATTTGGAAGTATTTTTCAGTTCATTCCTAGTTGTATATTCAAATCAAATTTCCCTGATGTGTAAAACACTTCTAGTGAAAGTGCTTTGTGAAGGAACTTGTGAAAGAAAAGAAAATATATAATGAATGCAGAACCTTAACTCCACTAATCGATGGAGAAACTGTTGGTTGAAAAAAAAAAAA
>945581 009898CT 1542
GCTGGGAAGAGAGAGAGAGAGAGACAGAGAGAGGGGGGTCTTTACATTTCGTAACTCGTCAAGTCTAAGGTTACATGGATCTCTCTGGTCGAGTCTTCATCAGAGTTAAAGTGCAGCTTTGATTTAAACCCTGTAGTTCTTGGGGGTGTTCTAAGTGTTATTACACACGCTCACGCATAAATATATACACGAGTTGAATTAAGCTTTAAGAAAGTATAGAGAAATATTTTGTTTAGTTAGTTATGGAGCCCCTTTGGAAGCTTGCATACCTGTTGGAACCAGCTCCAGTCACTCTTATGCTTACCGCAATAGCTGTGACATTTGGATCTGCTTTTCGAGCTCTAAATTACGGGAAAGAAATGGAGCGGAACCGTGATTTGTCAGAAGCATCCATTACTTTAGATAGGTCCCAAGCACTGATGATCCCTGTAATGAGCTCTTGCAGCCTGCTGTTGATGTTCTATCTGTTCTCTTCGGTCTCACAACTCCTCACTGCTTTCACCGCCGTTGCTGCTGTATCATCCCTTTACTTCTGCCTATCACCATACATAGCCCACATTAAATCACAATTTGGTTTGACTGATCCTTTTGTGTCGCGGTGCTGCTCCAAGTCATTTACCCGGATCCAGGGGTTATTATTGTTGCTATGCTTCGGCACTGTTGCGGCTTGGCTTGTTTCTGGACACTGGATATTAAACAACTTGTTGGGAATTTCACTGTGTATTGCGTTTGTGAGCCATGTGCGCCTTCCGAACATAAAAGTTTGTGCAATACTTCTTGGTTGCTTGTTTGTGTACGACATATTCTGGGTATTCTATTCTGAGAGATTTTTTGGTGCAAATGTCATGGTTTCTGTAGCAACGCAGCAAACATCTAATCCGGTTCACACAGTGGCTAATAGTTTGAGTCTTCCTGGACTGGACCTGATTACAAAAAAACTGGAGCTTCCAGTTAAAATTGTCTTCCCCCGAAATTTGTTTGGTGGAGGGGTTCCTGCAGGTAGTGCTGCCGACTATATGATGCTAGGTCTTGGTGACATGGCCATTCCTTCTATGCTTCTGGCCTTAGTTTTATGTTTTGATCATAGAAAGAGCAGGGATTCGGTGAATCCAATGGAGTTAGCTTCCTCCAAGGGGCAGAAATATATATGGTATGCCATTTCTGGATATGCAATTGGACTGGTAACTGCTTTATCAGCTGGCATTTTGACTCACTCACCCCAACCAGCTCTTCTATATCTGGTGCCGTCTACTCTGGGACCCATAATCGTCGTCTCTTGGATGAGAAAGGAGCTAACAGAGCTGTGGGAAGGAACGCCACCGACCATAAACGATAAAACTCATTTAACTGAAGTTTGATCAGTTTGTCGTCGGTCATACAGCTACACACCAGTTCTTGCAGAGCCTATTGAAATGTATAAATACCCTTTTGATATATCTACCCTTCCGGGACATACTGTATTAGGAAAGATAGTAGTTCGCTTAAAGTAGAAATGAGTACGAACATTTTTATGACAGTTAATTATTGCCTAAAAAAAAAAAA
>945582 009588CT 1796
CTGAAACCAGAACTGGAGAGAGAGAGAGATTTTCGAAGCTAGTGGTTCGTCTGGTTCGTGTTCTTGAGATTGTTTTTGGATCAATTTCGAGAGATTGTGGGTTTTATTTGCAGAGAAATAATGGAGGGTCAGTATATATGGAGGCACCCCACATATGAGCTCCAAGGGAATCATTGAACTTCCACTCTTGCCAAGCACATCAAAGCCCCCGTTGATCTCGGCTTTGAATAGTGGGTCCAACTATAATGGCAGATCCAAACGAATCTCAAAATCAGTCTGACCAAGTCTGCAATTTCTTCAGAAAGCCATCAAAGAACAAAAACATCAGAAAGCGGACTTTTGATGAAAATGAAAATGAAAATGAAAATGAAGATGAAGATTCTAAAACTGAGTTTTCACAGATACATAATAAGAAAAAAAACCCACAGCCTGACAATAAGCTTAATTTCTCTACTGGACCTTCCAAGCGCTCAATGTCCTCTGAATCAAATGTAGAGTCTATCACTCCAATGTTTCAGTTTGAGTCCTCAAAAGAAATTCAAGTTCAAGATGACGGCAGGGCAACTGCAACTCTGGAAACTGAGACCGAGTTTTCAAAAGATGCTCGAGCAATCCGAGAGAGAGTTCTTAAGCAAGCAGAGGAGGCTTTGAAAGGGAAAGGCAAGAACCCTGCAGATGAAAAGCTGTATAAAGGGATTCATGGGTATACTGATTATAAAGCTGGGTTCCGAAGAGAGCAGAAAGTTTCTGCGGAGAAAGCTGGCGGGTCACATGGGCCTCTTAGGGCTTCTGCTCACATAAGAGTGACAGCAAGGTTTGACTACCAGCCGGACATTTGCAAGGATTATAAGGAAACAGGTTACTGTGGGTATGGAGATTCTTGTAAGTTTATGCATGACCGGGGGGATTATAAGTCAGGATGGCAGCTGGAGAAAGAGTGGGATGAAGCTGAAAAAGTAAGGAAGAGAAATTTGGCTCTTGGAGGGGATGACATGGATGATGAGGGCGCTGTGGACCAGGGTGATGAAGACGATGAGGACGCACTGCCCTTTGCTTGTTTTATATGTAGGCAGCCTTTTGTAGATCCTGTCGTAACCAAGTGCAAGCATTACTTCTGTGAGCATTGTGCATTAAAGCATCATGCCAAGAACAAAAAGTGCTTTGTGTGCAATAAGCCCACCGATGGCATATTCAACACTGCTCATGAGATAAAGAAGAAGATTGCTGCCGATGGAAAATAATGTGTCTGAACATATCGGGGTTACTTTCCTCCGCCCACTTTTTGTTGAACCATGCAAGTTATCACAGGATCTTCCTTGATGCAATAGTTTCATAATAGCACTGAAATGCGTGCATACTCTACTGAGCTACTGTAATCTAATTTTAATCTTTCTTCTTGTAGATTCAGAATCATAATCCTGTTCTTTTGTGTTCTCCTTTGGTCGAGAAGAAACATTTTACCCAACGATCTTCCATTTGCAGGCCCTCCCCAGCTACGCAAACTTTGTCCGGTTGGATGCTGACTTCTTTCTCTATTAAGATGCTTAAGTTCCGAATATAATTCCCATAAAGAATGCAAAGGATGCTATGGTCAATGCATGTTTTAATTCTGCGGTATGCATGTGAATATTTCCGTGATTTGATTTTGAGACATGTATATCATGCGGTAGGATAGTAACGTGCTGCGTTCGTTAGATTGTGTAAACAAGCATCAAAGTGTCGGATTTGTACCGATGCTTGTTTTCTACCATATTCAGTGATGAAATATCTGTTTTCAGGTTTTTAAAAAAAAAAAA
>945583 004555CT 1176
ACTTCCAAAATCTCTCTCTTTCTCTCTCTCTCTCTCGAAAGATGAAACCCAAGTGAGATCAGTCTTTGATCTAAGTCCTCCTTAGCACCAGAAACCCTAATTCCACCCCTATCTCATACTTCCTCTCTCTCTCTCTCTCTCTCTCTCTCCCCGGATGAAGCCCAAGTGAAATCAATCCATGATCTAAGACCTCCAGCTAACTTTAAACTTCTGATCAACGATTAACTAACATTTGAAACCCTAGTTTCCAACCCAATCTCATACCAATCTCTCTCTCCATGGACTCAATTAATCCCCTCCAAACACACACAGCAAACACACACACACCAATCATGATCCCCTCCACCACAAACACAAACACCACTACCACCATCTCATCTCCATCTTCCTCTTCCCCCTCCCCTTCCACCACCCTCAGCCGCTACGAGTCCCAGAAGCGCCGTGACTGGAACACTTTCGGCCAGTACCTCCGCAACCACCGCCCCCCTCTCTCCCTCCCCCGGTGCAGCGGGGCCCACGTGCTCGAGTTCCTTCGGTACCTCGACCAGTTCGGTAAGACCAAGGTCCACACCCCACTCTGCCCCTTCTTCGGCTGCCCCAATCCCCCTGCCCCTTGCCCCTGCCCCCTCCGCCAGGCCTGGGGTAGCCTCGACGCCCTCATTGGCCGCCTCCGTGCCGCCTTTGAGGAGAATGGCGGAGCCCCTGAAAACAACCCCTTTGCTGCCCGAGCCGTCAGGATGTATCTCGCCGAAATCCGGGACTCGCAGTCCAAGGCCAGGGGGATCAGCTACGAGAAGAAGAAGCGGAAGCGGCCACCCGCGGCCGGTGCTGCCGTGGCTGTAGCGGCATTGCCACCTTCAAGTGCAAAACTGGAAGTACTAGATGGTACGTGCGTAAGTAAATGAGGCGAAGCTAATGAAGAAGCTTATGATACAAGTTATATTGCAACCTCAATTATGTAGGGTTTTTTTAAAACAGCAAAAGACAATTTTAGTTGAATTTCGTTAATTTGTATAAGAAATAGTTATTAAGTACATGAAGTTCTATTGCTTCATGAATCATGACTTTATAGCATGTCCTTTCTTTTAAATTTTGGGTAGGATGAGACCACCATGGGAGCTATGGAATATGAGGTATATATATATATATATTCAAGTTCCTACTAAAAAAAAAAAA
>945586 007363CT 1047
GAGAGCCGTGCATTAACAGAAATTGGAGTCGACCAAAGTCACAGAGAACACCAACACAGCCTTTGTCGCTTCACTATCTCTTATTCACTACGCCGACGATCGGAGAGAGAGAGAGATGTGCAGCTTAGAGAAGCGAGGCAACCTCTTCATCCTAACCCTAACCGGCTCCGACGAGCACCGCCTAAACCCCACCCTGCTAGACGCCATCCAGTCCGCCCTCCACCGCGTCCGATCCGAGTCCTCCGCCTCCTCCGCCCTTATCACCACCGCCCACGGAAAGTTCTTCTCCAACGGTTACGACCTCGACTGGGCCAAATCCGGCGACCAGGACACCAAGCCCCGCCTCCAGCTCATGTCCTCCAAGCTCCGATCCCTCGTCAAAGACCTCATCTCGCTCCCCCTCCCGACGATCGCCGCCGTCACCGGCCACGCCTCCGCAGGCGGAATGATCCTTGCGGTGAGCCACGACTACGTCGTGATGCGGAGGGACCGGGGGTTCCTGTACATGAGCGAACTCGACATCGGCCTTCCGATCCCGGCGTGGTTCACGGCGGTGATCGGGGCCAAGATAGGATCGCCGGCGGCGCGGCGATCTGTGCTGCTGAGGTCGGCGAAGCTGGCGGCGGATGCGGCGGCGAAGTGGGGGATTGTGGAGTCGGCGCACGACGGTGCGGAGGAGACGGTTAGGGCGGCTGTGAGGTTGGGGGAAGAGCTGGTGGGGAGGAAATGGGATGGACACGTGTACGGTCAGATTCGGATGGAAATGTTTAGCGACTTACTGAGAGCCCTCGATTTTGACGAGACCGTGCAAGACTCTAAGCTCCTGAATAATGTTGCCTCGCGACTTTAAAGATTAATGGGCCTTTGTGATTTTATGAGTGTGTACTTACGCTGGTGATTTGGTTTGTGGCTGAACTCGACATGTTTTCGTTGTTGGTCGCGGTCCATTTCGTCCAACATGTAATATATATCTATTTTAGTACAATATTTCCAAATAAGAGCATGAGCAATCGATGAGTGTTGTTTGATAAAATGAAAAAAAAAAAA
>945611 006487CT 1085
ATAGCTAGCTCTTGCTTCATTTGAGAGAGAGAGAGAGAGAGAGAGAGAGAGAGAGATGGGTGGATTTTCTGGTCACAATTTGGCTTTCACTTTTGGCCTTCTAGGCAACGTCATCTCCTTCTTTGTATTCCTTTCTCCACTGCCAACGTTTTACCAAATATATAAGAAGAAATCAACCGAAGGATTCCAGTCTGTTCCATACGTAGTCGCTTTATTCAGTGCCATGCTTTTGATGTACTATGCTTTTCTCAAGACCAATGCCACCCTTCTCATCACCATCAACTCATTTGGATGCTTCATAGAGACTATTTATATTGCACTTTACATCTTTTATGCACCCAAAAAGGTTCGAACTGTGAGACTACTCGTGGTGATGATTGGAGGGTTTGGTTTGATTCTTATCCTAACTCATTTTTTCGCGAAAGGTCCAATCCGTGTCCACATTGTTGGTTGGATTTGCCTGATTTTCTCTGTGAGCGTATTTGCTGCACCTCTCTTCATAGTGAAACAAGTGATACGAACAAAAAGCGTGGAATTCATGCCTTTCTCTTTGTCGCTTTCTCTCACCTTTAACGCGGTCATGTGGTTCTTCTACGGCCTCCTCATAAAAGATTTCAACATCGCGATTCCCAATGTCCTGGGGTTCGTCTTCGGAATCATTCAGATGGTGCTTTATGCAATGTACAAGGACAGCACTAAAAAAGTTGTCAAGGACCAAAAATTACCACAAATCCAAGTGATAGTGGTGAAGGAAGATCAGAAGCTGCCTGAATTGGCCGAACAAGTGATCGATATGGTGAAGCTCAGAGCCATGGTGTGTGGTACTGATGCAATATTGGATCCTCTTCTTAATGGACATGACATGAGTGCAGCTTTTGCTGTGGCCAAGCCAAATATGGAAGTCCCTGTACCAGCCTAATTAGGGTTATATATATGTTGTTTGTGTGTCAAGCAACTGTGCAACTAGTAACTCTTGTGTTATATTCCACAGTTGCTACATCTCGTTTCCTCTGTAAAACTCTCTCCCTCCCTCTCTCTCAACTTGTTTCATTTGGTTGGTTGGTGAGTTCTCTCCTGTAACATGC
>945635 002517CT 1568
CTTAATTCCGCTGCTGCCGATATTATGTAAGGAATACAAGCTTACAGAAAGAGTGCTGCATCGTAATCGTAATCGTATCTTCGGTCAGAGAGAGAGAGAAATAGTCGTAGCATGTCGATACCCAAGGAGCCGGAGCAGGTTATGAAGCAAAGAGGGGGATCCGTTCTGGGCAAGAAGACCATTCTCAAGAGTGATCATTTTCCTGGTTGCCAGAACAAACGCTTGTCTCCACAGATTGATGGTGCTCCCAATTACCGTCAGGTTGCTGCAGTGGAACCAATATCTCACCTGAAATTAAATTCTAAGATTCTTCAGGAGTCAATTGTTAACCTGATAAATGGAAACCCCAGTGCTGGATGGAAAGCTGATTTGAGTCCACGATTTTCTAATTACACTGTTGGCCAATTTAAGTACCTTCTTGGAGTCAAACCAACACCACAGCATGGTTTGAAGAATATTTCTACTATAACTCATCCAAAAACCCTGAACTTGCCAGATCATTTTGATGCCAGAACAGCTTGGCCTCGATGTAGCACCATTGGAAAGATCCTTGATCAGGGTCATTGCGGATCGTGTTGGGCTTTTGGCGCTGTTGAGTCACTGTCTGACCGTTTTTGTATCCATTTTGGCATGAATGTTTCTTTATCTGTTAATGATCTCTTAGCCTGCTGTGGTTTTTTATGCGGCGGTGGTTGTGATGGTGGTTATCCCCTTTATGCATGGCGATACTTTGTCCACCATGGTGTAGTCACTGAAGAGTGTGACCCATATTTTGATACTACTGGATGTTCTCACCCGGGCTGTGAACCTGGATATCCCACACCTAAGTGCAAGAAGAAGTGTGTAAACAAGAATCGGCTTTGGAGGGATTCAAAACATTTCAGTGTCAGTGCATATAGAATCCACTCAGATGCCCATAATATCATGGCAGAAGTTTATAGGAATGGGCCAGTTGAGGTTGCTTTCACTGTTTATGAGGATTTTGCTCATTACAAGTCAGGAGTTTACAAGCACATGACAGGTGATGTCTTGGGAGGTCACGCTGTAAAGCTAATTGGATGGGGAACTACTGAGGATGGGGAGGATTATTGGCTTCTTGCAAATCAGTGGAATAGAAGCTGGGGTGATAATGGATACTTCAAGATCAAAAGAGGAACAAACGAGTGTGGCATTGAACAGGATGTGGTTGCTGGCTTGCCTTCATCCAAAAACTTGATTAAAGAGTTTGCTGATGTGGATCCTACTCGGGATGCATCAGTTTGACAGTAGATTATTTATGTGGAGAGTTCTACTTGGAAGTCATTGAATATAACTTTGGTGTGTTTTAATAACAATTTTGCATGTTTGTGAACAGATGGGGCATGGTGCACTAATCCCCTCGAAGGGGTGGGGGCCAATCCTGAGAGGGGTCAGTACCCAGTGGGTGCACCATCTCATCACACTCAAGTATTGTGCAAAAAACCGAAAGAAAAGAAAAATAAATGAGTCCATATGTCAACAGCCATGTTGCATTGACCATGGGTAATAGCCTTGTTAATGTAAAGCCATGTTTTACCAAAAAAAAAAAA
>945637 005491CT 1516
AGCAAAGCAAAGCAACGCAACCAACCAGTCATCATACTCGAGTGAAAACAATAAATGCGAAAAGTTCCTGGAGAGAGTGAGAGAGAGAGAGGAGAGAGAGTGATCTTCAGGACTCGGAAGCCCTAATTTCTGCAGCATCCATGGCTCACTATACTCGTTCTTCATCAACTTCGTCGTCGTCGTCAATCATCTGTCTTCTAATCATAGCCTTCGTCTTCGTCCCAATCTCATCCAGCGTTCCCTTCGTCGTACTCCACGGAATTGGAGATCAGTGCTCCAATCGAGGAGTTAAACGGTTCACTCAGCAACTCACCAACTGGTCGAACTCCAAAGGATACTGCATAGAAATTGGAAATGGCTCATGGGACTCCTGGTTTATACCTCTAGACGAACAGGTTGAAGAAGTTTGTGACAAGGTGAAGAAAATGAAAGAACTCAAAAATGGTTACAACATAGTTGGTCTCTCCCAGGGTAATTTAATCGGTCGAGGTGTTGTAAAGTTTTGCGAGGGTGGACCCCCTGTAAAAAATTTCATCTCATTAGCTGGACCTCATGCTGGTACTGCTTCCGTACCACTTTGTGGTTCTGGTATCTTTTGCGTCTTAGCAGACAACCTAATCAAATTAGGGATATACAGCGACTATATCCAAACTCACTTGGCCCCCAGTGGTTATCTTAAACTACCAAATAATATTCCTGCCTATTTAGAGAAATGTAGATTTCTCCCAAAGCTAAACAACGAGCTTCCTGATGAAAGAAATTCCACTTACAAGGAGCGGTTCAGTAGCTTACAGAACCTGGTGCTTATTATGTTTGAACACGATACTGTTCTGATACCAAAGGAAACCTCCTGGTTTGGATACTATCCAGATGGGAACTTCGATCCAATCTTGCCTCCACAACAGACTAGGCTTTACAGTGAGGACTGGATTGGTTTGAAAACCTTGGATGATGCTGGGAAGATCAGTTATATCAGTGTGCCTGGAAAACACCTTGGAATCTCGGATAGAGATGCAAAAAAATATGTTGTTCCTTATTTGGACGATAAAGCATCTGAGAAGGACAGCATTAAAAGGCTTGCTTATTCTAGAAATCGCGGAGTTCATCGGGCATTCCCCCAAAGTCACACGGAAACACCAAGTGTCCCTCACTAAGAGGACAAAGCATCAGCCAGAATGTTAGACGATGGATCATCGTCTTATAGTTGACCGGCATCAGTAACAAACTTCTTTGAAGAACTACTTGGGTTTGCTGATGAGGAGTCTTCACCACGCACATAATTCTATTTTGGTTGAAATCTATTCATAGATTGCAGTGCTCGATTTGTAAAGTAGCGGTTTCGTATCGTACTGTAATTCAACCATCATGCTCGCAAGTCATGATAGTTTGTTTGTGCAATGACAAATCTGTATTGGCACATAACGCTTATTGTTTATAAAATTGTTGTAATATCTGGAGAAAGAATAATTTACGAATGACATTTTTGTATAGGATATGATTTTTTAAAAAAAAAAAA
>945649 004021CT 1438
GATTCAAGGCCCTTCGCAATTCGAGTTCGTTTGGCGGGAAATCGAGATTTGTCCTCATCTCAGTTGGCATCTAGCAATCGATTTAGAGAGAGAAACTCGTTGAATGGATTCACGGAAAGATGTGTGTTGATCAGTGAGAGAGAGAGAGAGAGGGAGGGAGGGAGGAGAGAGATAAGGATGTCGGACAATGAGAAAGGGCTGATACTAGCAGTGGCGTCGAGCTTGTTCATCGGTACGAGTTTCATACTGAAGAAGAAAGGTCTCAAGCGTGCTGCTGCTTCTGGTACTCGCGCAGGAGTTGGAGGTTACACTTATTTATTAGAACCACTTTGGTGGGCAGGCATGTTGACAATGATTGTTGGAGAGATTGCGAATTTTGTGGCTTATGTTTATGCTCCTGCAGTTCTTGTGACCCCTCTTGGTGCATTGAGTATAATTGTCAGTGCTGTTTTGGCACACTTTATGTTGAACGAACGGCTGCAGAGAATGGGTGTTCTTGGATGTGTTTCCTGCATCGTAGGATCGGTGGTGATAGTTCTCCATGCACCTCAAGAGCATAACCTAAATTCAGTACAAGAAATCTGGACTTTGGCGACTCAACCAGCATTTCTAATTTATGTAGCAGCTGCATTATCAACTGTCTTAGCTTTGATTTTACATTTTGAACCTCGATATGGGCAGACAAACATACTGGTCTACTTGGCAATTTGTTCTTTAATGGGTTCACTTACGGTTGTAAGCATAAAGGCAATTGGAATTGTAATAAAGCTTACACTGGAAGGGATAAGTCAAATTGCTTATCCTCAGACTTGGCTTTTCATAACAGTTGCAGCAATCTGTGTGATCATGCAGTTAAATTATCTTAACAAGGCATTGGATACATTCAACGCTGCAATTGTTTCTCCAATATATTACGTGATGTTCACGACTCTCACTATTGTTGCGAGCATTATAATGTTCAAGGACTGGTCAGGTCAGAATGCCAGCAGTATAGCCTCTGAGATATGTGGATTTGTCACCGTGCTTTCAGGAACCATAATTCTGCATTCAACAAGAGAACAGGAACAAGCTGCATCAGGAAGCATAACATGGTACACTGGAGAATCTATGAAGGATATCGACGGTGCACATTTTATCACCTTGCACAATTCCGATTATTTTGAGTAAGGTTTTTTTTTTTCCCCCTTCCCAAATGATCATGAAGAACACGATCAATGCGATTCTTTCTTTGCACTTCAGTCCCTAAAATAGCTCGGAGCAAAACCCTATATCGAAAAATCGGTAATGTCAAACGATTCTCAAAATGGAAGAAGGTTTGCATTTTTGTTAGCAAACTCGGTGAAGGGACACTCAGAAGTTGTTTCATTACTCCTATGATGTTTGATTTTGAGATTTAAGGTTGTACATATTATTTGTGCTTCTTCTTAAAAAAAAAAAA
>945650 005523CT 918
CAGAGAGAGAGAGAGAGAGAAGGGATGGCGATTGGGGTGAAGGCGTTGCCGCTCTCGTTCGTGGTCCACGTGTTGGGCGTAGCTGGCTTGGTTATGGTGCTGGTTTGGTGCATTCACTTCAGAGGTGGATTGGCCTGGGAATCTTCCGACAAAAGCCTAATCTTCAATATCCATCCTGTTCTGATTTTGATTGGCCTAATTATTATTGGAGGTGAAGCCATTATTAGTTACAAAGCTCTTCCTCTGAAGAAAGAAGTGAAGAAGTTAATCCATCTAGTTCTGCATGCTATTGCACTGATACTCGGTATAGTGGGTATCTATGCGGCATTCAAATATCATAATGAGAGCAGTATTGCAAATTTATACAGTTTACACTCCTGGATTGGAATTGGAGTTATAGTTCTCTATGGCATTCAGTGGATTTATGGATTCATTGTGTTCTTCTACCCCGGGGGAACGGATGCAATTAGGAGAGAGTCGCTTCCATGGCATGTGCTGTTTGGTTTGTTTGTTTACGTGTTGGCTGTGAGCAATGCTACTCTAGGGTTCCTTGAGAAGCTTACATTCCTCGAGAACTCTGGCCTTGCTAAGTATGGCTCAGAGGCCTTCCTTGTCAACTTCACCGCCATCGTCACAGTTCTATATGGAATTTTTGTGATCTTGACAGCTCTCTCTCAGGCTCCGGCTGATGTCGACTATAGCTATACTGCAATATGAAGATGTCGTAAATCCACGGCTGCAGGTTTAAGGTACCTCTTGTATGTATTTGTATTATTCACGTGGACCTAGATTTGTGATATTTATTGGTGTTTACATTTGGGTTGGAGTGGTGTTACCATGGGCTTGTTTTGTCCACTCCTTTATGGATGTCCCATTAGAATATGTCCAATTGGAATAATGTTAATGAAAAAAAAAAAA
>945652 005343CT 1943
GTTAACACCCAACAAACCCTCTCTCTCTCTCCACGCACATCCTCTCCGCTCATGGCTTGTCGGCCCAATCCACACTAGCCGTTTTGTTCTCGCTGCCGGAATCTGACGTATTTCGATCAATTCGTCGCCAGAAAGTCCAAAACACCTAGATTAGCTCATCATTCTCTGAGTTCGTTGTTGTATTATACTTTGTTTCGTAGATTAGCTCATCATTCTGTGAGTTCGCTGTGGTATTGTATTGGAGATCTCAGTTGAGGGATTCAGAGCGTGATATATATATAGATATAGATAAAGAGAGAGAGAGAGAGAGAGAGATGTACGTGGTTCCTCCTCCGAAGCGGTCAGATCCGATATCTAGATCCACTAATGGGTCGGATGATTTACGGATTTTCCAGACGTGGAAAGGAAGCAATATATTCTTCCTTCAGGGACGGTTTATATTTGGACCAGATGTAAGGTCGCTAGTGCTAACTATATTCCTCATTGTTGCTCCTGTCACAATTTTCTGTGTGTTTGTCGCTAGAAAATTGATGGATGATTTCTCTCACCACTTGGGAATATCAATTATGGTTGTGGCTGTTGCCTTCACGTCTTATGTTTTAGTTCTTCTCTTGCTTACATCTGGAAGAGATCCGGGCATCATTCCTCGTAATGCACACCCTCCAGAACCAGAAGGTTGTGATGGGAGTGCAGATGGTGGTGGCCAAACCCCACAGTTGCGCCTGCCTCGCATTAAGGAAGTTGAGGTGAATGGGATTACTGTGAAGATCAAGTATTGCGATACCTGCATGCTGTATAGACCTCCCCGTTGCTCTCACTGTTCAATATGCAACAACTGTGTTGAACGATTTGACCACCACTGCCCTTGGGTTGGGCAATGTATTGGGCTGCGGAATTATCGATTCTTCTTCATGTTTGTCTTCTCGACAACTCTTCTTTGCATATTTGTTTTTAGTTTTTGTTGGGTTTACATTAAGAGGATTATGGATTCAGAGGAGACAACAATATGGAAAGCAATGATCAAGACCCCTGCCTCCATTGTGCTGATAGTTTACACCTTCATATCAGTGTGGTTTGTTGGTGGGCTTACCGCTTTCCATTTATATCTCATCAGTACAAATCAGACTACTTATGAGAATTTCAGATATCGATATGATCGGCGAGCCAACCCCTATAACAAAGGAGTGGTGCAGAACTTCCAGGAGATATTTTGCACCAGTATCTCTCCATCAAAGAACAATTTCAGGGCAAAGGTGCCAAGGGAACCAGGGTTACCGGCTCGGTCAGGGGGTGCAGGTTTTGTTAGTCCAAACATGGGAAAAGCTGTGGAGGACATTGAAATGGGGAGGAAAGCAGTTTGGGGAGATGTGGGGGCAGGCTTGGATCATTGTGAAGGGCAACTTAGCAGCAGTGATGGTCTAAACATGAAGGATGGTGGAATAGGGGAAATGTCTCCAGATATAAGGACTACTGTGGATGAGGGGGATCGTGCTGGAATACATCCTAGGCGGTCCAGTTGGGGAAGGAAAAGTGGAAGCTGGGAAATGTCACCTGAAGTTCTTGCTTTGGCATCTAGAGTTGGGGAACAAAACCGTACAGGTGGGACCAGTAGTAGCAGCTTCTCCAGACCTACAGAACCAAAGCTGTGACAGATGGGAAGAGTTATGTGGTTAGCATGAAGTGGTTTTTTTGAGGTCTGATGTTTGGTGGTTCAACATTGATATTATTTTCCTGTGTATTATGTGGGACTTGCTTGGGCAGCAGGGTGTTAGACGTGTTGGTTTGGTTATTTGTGCTTAGGAAGGAAATGGTGTGGGTGTTCTCCGAGAGTTGCTTTATAATTTCTTGATTGTGTATTGCATTTGTGGAATTAGTGTCTTANNNNTCTCTCCCTCTCTCTCATATTTATTTATCATGGCCAGCATCTTCACTGGTTAGTTTCA
>945698 004029CT 1306
GAGACAGAGACAGAGAGAGGAGAGAGAGAGATGGGTTATTCCAAGGATCAGTTGCTTGCACGCTTACAGGAGCTTCACATTGATTTCACCAAATATGAGCATCCTGTTGTTTTGACGGTGGAAGCTCAGGCCAAATATGTTGGACATGTAAAAGGTGCTGGATTGAGTAAAAATCTATTCTTAAAGGATAAGAAACATAGATTTTACATTGTCTCTGCTTTGGCGGATACCAAAGTAGATTTGAAGGTTCTATCTCAGAGGCTTGGTTTGGGAAAAGCAGGTTTAAGAATGGCTCCTGAAGAAGCACTGCCAGAACTACTTCAGGTGCCTTTGGGTTGTGTTACTCCCTTTGCACTAGTGAATGATTCAGCCCGGCATGTCTCCTTGTTAATGGATAAAGGATTTAAAGATCAGGAATGCTGCTTCTTCCACCCACTGTCTAATGATACATCAATATCTCTTAATGCTTGTGATCTTGACAAGTTTCTAAATTCGATAGGAAAAGATCCAACCTATGTTGACCTGGAGGCTAACCCTTCAGTTGGGAAGGATCAACCTCCTGATCTAGCAGCTTTTGTTCCATCTGATGCCACAGTCCTGCAAGAAGGTCCAGAAAAAGTAGCTCCCTTGCAAGGTCCTGATAGCAGTAAAATTTCTGTGAATAAGAAGTCCCCAGCTGTTACAGAAAAAGTTGGTAAGCCAGTCCGTGATACCCCAAAGGAGAAATCTACCACTGCAAAATTGTCATGCTCCTTTACTGATCCTGAGAAATTTGTTGAAGAGATACTAGAGAGAACATCGGCAATAGTTCTTTCAGAGATCAAGGAGGAGACTATTAAGCAACACGGGGAACAGCTTGGTGCTGTGGTATCAAACAGTATCAGAAAACATCTTAGCTTGGATATCGTTAACCTGACTACAATATTAAAAAACACAGCATATACCGAAGGTTTTCATGCCGGTACTTGCCACAAAGGTTCGAGATGTCCGTAACAGTTCTGGAAGAACTAATGAATGATCGGACCTCGGAGTTTTTTCATCCTTGCTACCTAATGGGGGAAAAAATTGTCAGTAAACTCGTGCTGAGCCTCAGCTGCTGCTTTCAGTTATTGTGGTGAATTTTTTATGGCATCTTGAAGGCATTATTTGTTTTATGTACTGGACTTTATATTGGTTTTCAAGTCATTGGATGGTAAGAGTTAGTTTTGGGAAATGAAATCCTAACTTGACAGTTATAGTGACCGTATCCACAATCCTTCCTCTCGCATGAGTGCGGTTATAAATAATGGTTCATAAAAAAAAAAAA
>945699 001013CT 2376
AGCGCGTCATAGCAAGCGAAAGAAACACATCTTCCCTCCTCTCTGCAATTCCATAATACACAGAGAGAGAGAGAGAGAGTAGGGAGATGGAAGACTCCTTCCGTTCTCCACGGACGAAGCGCTCCGCCGCCGCTAACGGCGGCGGGTCTTTCAAGCGCTCCAAGCCTCCGCCACCGCTGACTGTCGCCGCCGGACACGTCCTCTTCCGCCTACTCTGCCCCCTCCCGCTCAGCGGCGGCGTCATCGGAAAGTCCGGCGCAATCGTGAAGCAGCTCCAGCAAGACACCGCCGCCAAGATCCGCGTCGAGGAGTCGCCGCCGGGCTGCGACGAGCGCATCATCGTCATCATCGCCTCGAGCTCCGTCAACAAGAAGATCGCACTCAAGGCCTCGAAGCAAGAAGGAGAAGAGATGGGCGAGGTGATTGAGGTTTCGGCGGCTCAAGAGGCGTTGGTTAGGGTTTTCGAGAGGGTGGTCGAAGTTGCGGTGGAGACTGACGGTGTTGCGGCGGAAAAGGAGGGCGGAGTTCCGTGTAGGTTGCTGGTGGAGAGTAGTCAGGTCGGGGGAGTTATTGGGAAAGGAGGTAAGGTGATTGGGAAGATAAGGCAGGACACTGGGTGTAAAATTAGGGTTTTGAGCTCGGAGAAGTTACCATCTTGCGCGTTGCAGAACGACGAATTGATAGAGATTGAGGGTGATGTATTGGCTGTTAAGAAAGCGCTTCTCACTGTCTCCGGCCGCCTTCAAGATTGCCCACCAGTTGATAGACCAAAAACGAGTGGGAGGCAACCTATTAAGGCAATTCCCCAGGGACCCTTACCCGGTCTGCATAGGGATCTTCCTCAGAGGTGTTCAATTTTACCACCTATGCCAGACGGTTCTGTTACTTATGTGTGTGGTCACCCTTTTTCAATAGAGGCTGAGAGGGTTCCTACCCTGGCCTCAAGGACTCAACCGCAAGAAGTGGTTTTTAGGCTTCTCTGCTCCAATGATAGGGCAGGTGGTGTAATTGGCAGGGGTGGAACAATCGTTAAGGCTCTTCAGGATGAAACTGGTGCTTCTATAAACGTTGCAGGTCCTGTAGCAGGGTGTGATGAACGGTTAATTACTATTACTGCAATGGAGAACCCAGAATCACGATACTCCCCAACGCAAAATGCAGTAATTCTGGTTTTCAATAGATCTATAGAGGCTGGCATTGAAAAGGGACTAGATTTGGGCTCAAAGGGGTCACTAGTTTCTGCACGAGTTGTAGTTCCATCAAATCAAGTTGGCTGTTTGTTGGGAAAAGGAGGCATAATTATTTCAGAGATGAGGAATGCAACTGGTGCTGGAATATCGATTATTGCGCATGAGCAAGTCCCAAAGTGTGCTTCAGAACTTGATGAAGTGGTACAGATTACTGGCGAGTTTGTTTGTGTACAAGATGCTTTATACAATGTGACAGGCAGGTTGCGAGATAACCTCTTTCCCAGTAGAATGTCAAATGGTGCTGGAACTAGGAGCAGTTCCTCTTTAATACCTGAGACAACTCCCTATGAAAGAGCAATAGACCCTTCCTCTCTTGGATGGCATACATCTGTTGGTGTCCCTCACAATTTCAATAGGCATACTACATTAACACAAAGCATTGATCATCACGGACTTCCCTACGGCTATGATCATCCCCCATCACCAAGGTTATGGGCATCGCAGACTTTAGGTGGAGTGAACCCGAGAAATTTAATGGATGTTGGCAGAGGACCAACTTCTGTTAAAAGTGGCTTAGAACTTGGCAGATCTGCCATTGTGACAAATACAACAGTGGAAATCGTAGTTCCAGAAAATGTTATTGGCTCTGTTTATGGGGAGAATGGTAGCAATCTGACTCGTCTTAGACAGATTTCGGGGGCAAAAGTCGTAGTGCATGAACCTCTTCCTGGAGCCAATGTGAGGACTGTTGTTATATCTGGAACCCCAGACGAAACTCAGGCAGCTCAGAGCCTCCTCCAGGCATTCATTCTTACTGGAACGTCATGACAACATCATTCCCATCTGTCATTCGTGAAGTACATGGCTAGAATCATGCCCCTTTTTTTCTAATTAGATTTCTGTTTGATCCCAACTCTGTTCACTAAATTTTAGGGCGTTTAAACTTCCCTAGTTATGCATTACCACCATTTCGGTTCGGAATTATGGCAAGCCTAATCAACCACCAAAGTGAAAGTGAACATAAGTTATTGTAGACATCAATGTATTAGCTTCGATTGGCTGAAAGGACTACTTGAGGTTCACTGCCCTTTTAGTCGAATGCTATGCATGATAGAGAGGACAATGCGGTAGCAAAAGTGTGCATTTAATCAGAAGCTTCAATTGTTGATGTGTGAAAAAAAAAAAA
>945700 002131CT 1505
CCACGCTCTGCAACTCTCTCTCTCTCTCTCTCTCTCTCTCTCTCAACCTTCAATCGTCTTCTAAACACGCCTTGAGAATTAGGGTTTTTCTTACATTCCATCGAATCGATCCTCGTACAATGCTCGGTGGGTTGTACGGAGATCTCCCTCCGCCTTCATCGACCGATGAAGACCGGACCACCATCAATTCCTCCACCGTCTGGTCCAGCAGCGCCAAAATGGCTCCATCCACGCTCCGTAAACCCGCCTTCGCGCCGCCGCAGACGGTTCTGAAAACCCCACACAAGCCCAAGAAGGCGGTGAGTTCCCCTGGCCCGCCGGCGGCGATGGTGGACGACGGCGGCAGGACCCCCGCTTTCCAGCCGGCGCTGGTGGGGGTCACGTCGACGGTCGTGGAGGAGTACGACCCAGCAAGGCCAAATGACTACGAGGAGTACAGAAGGGAGAAGAAGAAGAAGGCGGCAGAGGCGGAGGCGAGGCGGGAGCTGGAGAGGCGGAGGCAGGAGGAGGAGGAGAGCGAGAGGGAGGCGGCCGAGAGGGATAGAGAGAGGGATTCTGGCGATTCAAGGCTGAATATTTCTGGGGAGGAGGCGTGGAGGAGGCGGGCGGCGATGGGTGGCGCCACCGCCGCGCCACCGCCGAGGTCGCCGTCACCACCAGGGAATGGGGACGGGTTTACCATAGGGAAGTCGGAGACAGTGGGGTTGGGGATTGGGGCTGGTGGGCAGATGAGTGCAGCCCAAAGAATGATGGCCAAGATGGGGTGGAAGGAAGGGCAAGGGCTAGGGAAGCAGGAGCAGGGGATTACGACACCGCTGATGGCTAGGAAGACCGATAGGCGAGCTGGGGTTATTGTCAATGCGAGTGAGAATAAGCCAGACAAGAAGGTGAAGAGTGTCAACTTCAATAGCGCGCCCACGAGGGTTATGTTGCTCAGAAACATGGTGGGCCCTGGAGAGGTAGACGATGAGCTAGAAGACGAAGTTGAATCGGAATGTGCCAAATATGGGACGGTAAATCGGGTCCTCATATTCGAGATAACAGAGCCGAATTTCCCAGCTGAGGAGGCAGTTCGGATCTTCGTTCAGTTTGAGAGATCAGAAGAAACAACCAAAGCGCTTATTGACCTGGAAGGCCGTTTCTTCGGGGGTAGGGTGGTTAAAGCTACTTTCTATGAAGAGGAGAAATTCAATAAGAACGAGTTGGCTCCGATGCCAGGGGAAATTCCCGGTTTCTGATATGTAGTAATTAACTTCAGATGTAAGTCAAGTTTGCCTCTTATCGGAACTGCGAGGAAGCTAAAGTAGGCATGTATTTGAAATTTGTTTGGCAAATCTGAGAATCTAGGAGGATTGTGCAAATAGCATTTGAACTTGGGAGTTGCCTAGTTTTTGAATATGGAGGAGAAGGTTTGTTCACATCATGCTTGTAACTTGTGCAATTGAGGACTTTGTTACATTATGGAGAACTCAGCAAGGCAAACTTTGAAGATGAAAAAAAAAAAA
>945701 003472CT 1977
CAGTGCTGAGTGCACCGACGGGAGAGAGAGAGAGAAGGAGAAGAAAGGCAACGGTAACAGCATCAGGCCAATTTCTTCTTCACAGTCATCTTCTTTCTCGATAGATCTCTCAGACTCTCTCTAGAAGGAGAAGAAAGGCTTGCTCTCTCTCTCTCTCTCACACACAAAGTATTAACGTATATAGCTATCTACATGCCCCTTTCTCTCTCTAGAATCTTCCTTCCATGGTTATGGTCCCTCACTAGCAGAAATTGTGCGGCGACTGATTTTGCGTTAACCTAATGGGCTGTTGCGAATCGTCGTTTTGGAAAGAACCTCTCACGCGCAAGGATCAACGCCACGGCATGAACCATCCTCGTCCGTCAAACGGCACCGCCACCTCCGGTGCCGTAGTAGGCGACGGTGGCGTCCCGGTTTTCTCCGAGTTCTCGCTCTCCGACCTGAAAGCGGCTACGAACAACTTCAGCTCCGACTTCATCGTCTCGGAGAGCGGCGAGAAAGCCCCCAACGTCGTCTACAAGGGCCGCCTCCAGAATCGGAGGTGGATCGCCGTCAAGAAATTCACCAAAACGGCCTGGCCCGACACCAAACAATTCGCTGACGAAGCATGGGGCGTTGGGAAATTAAGGTATAAGAGGCTTGCGAATTTGATTGGTTATTGCTGCGACGGTGATGAGAGGTTGCTAGTGGCTGAGTACATGCCCAATGATACCTTGGCAAAACATCTATTTCACTGGGAGAACCAAACCATTGAGTGGGCCATGCGTCTTAGAGTTGCTCTATATATTGCCGAAGCGTTGGATTATTGTAGTACTGAAGGCCGTCCACTTTACCACGACTTGAATGCATATAGGGTTCTCTTCGATGAGAATGGTGATCCACGACTTTCATGTTTTGGTTTGATGAAAAACAGCAGGGATGGCAAAAGTTATAGCACGAATCTTGCATATACACCTCCTGAGTATCTCAGAAATGGAAGGGTCACTCCAGAAAGTGTTGTCTTCAGCTTTGGGACTGTGCTTTTGGATCTTCTCAGCGGAAAGCACATTCCACCAAGCCATGCTCTTGATATGATACGTGGCAAAAACATTAATATATTGATGGACTCACATTTGGAGGGAAACTTTTCAACTGAAGAGGCTACTGTAGTTTTTGATCTGGCCTCACGATGCCTGCAATCTGAACCTAGAGAGCGTCCAAATACCAAGGAACTTGTAGCAACGCTTGCCCCATTGCAAAACAAACCTGACGTTCCATCTTATGCAATGTTGGGAATTCCAAAACAAGAGGAAGCACCACCTACTCCCCAACATCCTCTTTCTCCAATGGGTGATGCATGTTCAAGAATGGACCTCACAGCCATTCATCAGATTTTGGTGATGACACACTACAAAGATGATGAAGGAACCAATGAGCTATCTTTCCAAGAGTGGACACAACAAATGAGAGATATGCTGGAGGCGAGGAAGCGAGGGGACTTGGCATTCCGTGACAAGGAGTTTAAGAATGCCATAGACTGTTATTCTCAGTTCATAAATGTGGGAACCATGGTTTCCCCAACCGTATTTGCGAGGCGCAGTCTTTGCTATCTTCTTTGCGACCAACCCGATGCAGCCCTCCGAGATGCAATGCAAGCACAATGCGTGTTACCGGACTGGTCCACAGCGTTTTACATGCAGGCAGTTGCCCTAGCAAAGCTCGACATGCACAAGGATGCAGCTGACATGTTAAATGAGGCTACTACACTGGAAGAAAAAAAGCAACGAGGCGGTAGAGGACCTTGAAAGCCAAACCTCCCTGTATGTTCTTTTTTGTGAATCAATTGTTGTTGTATGCAAAATGCATTGGGTTCGTGTTCGTGTACAATTTAAATGGGCTTGTGATTATTGTTGTCTGAAGATGTACCATAGAGGGAAACGGGCTTGATTTTTGGCGCGCACACGTTAATATATATTATTTTTCTGGAAAAAAAAAAAA
>945702 003494CT 2347
TGATTTTCTCTTCCATAAAAACCCTAGAGAGAGAGAGAGAGAGATGGCGGAGGAGAGTGAGAAGAAGAACGGAAGCTCCGTCCCGGCGGTGAAGGAGGAAGAGTCAGAAATTGGACCAGGTCCAGCCCCTCGCTCTCGTCCGAAGCGCCCACTCCAGTTCGAACAAGCCTACCTCCACTCCCTTCCCTCTGCCAACATGTATGAGAAAAGTTATATGCATCGTGATGTTGTCACACATGTTGCTGTCTCAGCAGCGGAATTTTTAATAACAGGAAGTGCCGATGGGCATTTGAAATTTTGGAAGAAAAAGGCCCTTGGCATTGAGTTTGCAAAGCATTTCAAGTCCCATCTTGGACCCATTGAAGGGCTCGCTGTTAGTGCTGATGGTTTGCTTTGCTGCACAATATCAAGTGATCGTTCTGTGAAAATATATGATGTGGTCAACTATGACATGATGGTCATGATACGTCTTCCATATATAGCTGGTTCCGTTGAATGGGTTTACAAACAAGGAGATGTCAAAGCCAAGCTTGCTATCAGTGATCGTAACTCCCCATTTGTGCACATATATGATGCACGAAGTGGTTCAAATGAACCCATCAGCTCCAGAGAGATACACGTGGGCCCCGTAAAAGTTATGAAGTACAACCACATTTTTGATACTGTGGTATCTGCAGATGACAAGGGAATCATCGAGTACTGGAACCCTGCTACACTTCAGTTCCCAGAGGACGGGGTGAATTTCAGATTGAAAAGCGATACCAATCTCTTTGAAATTCTGAAATGTAAAACAACTGTTTCTACTATTGAGGTGAGCCCAGATGGAAAGCAATTTTCCATCACTTCACCTGATCGTAGGATACGTGTTTTTTGGTTTAGAACAGGTAAACTAAGACGAGTTTATGATGAATCTCTTGAGGTGGCACAAGATCTCCAGAGAAGTGATGCTCCCTTGTACCGGCTGGATGCTATTGATTTTGGGCGAAGAATGGCTGTAGAGAAAGAAATTGAGAAGACAGAAAATGCCCCACAACCAAATGCAATTTTTGACGAAAGCTCTAACTTTCTCATATATGCAACCCTCCTTGGGGTTAAAATCGTAAATTTACACACCAATAAAGTGGCCCGAATTGTTGGGAAGGTGGAGAACAACGATAGATTCTTAAGAATTGCCTTGTATCAAGGTGACCGAAGCAGTAAAAAAGTAAGAAAAATCCCTGCTGCAGCAGCAAATGTCAATGAGAGCAAAGAGCCTTTGACAGATCCCACTCTCTTATGCTGTGCTTTCAAAAAGCACAGGATCTATTTGTTCAGTCGGAGAGAACCTGAGGAACCTGAAGATGCAACTAAAGGAAGGGATGTGTTTAACGAGAAGCCTCCTCCTGATGAACTTTTGGCTGCATCAGACATAGGAAAAGCGGTTACTACATCTCTTCCGGAAAATGTGCTCCTGCACACTACGCTGGGTGACATTCACATGAAGCTTTACCCTGAAGAATGTCCAAAAACGGTGGAGAACTTTACTACACACTGCAGAAATGGCTATTATGATAATCTGATTTTCCACCGGGTCATCAAAGGCTTTATGATACAGACAGGAGATCCTTTGGGAGATGGCACTGGTGGGCAATCGATCTGGGGTAGGGAATTTGAAGACGAGTTTCACAAAAGCTTACGACATGACCGACCTTTCACTGTCTCGATGGCAAATGCGGGACCCAACACCAATGGCTCACAGTTTTTTATCACTACAGTGGCCACCCCATGGCTGGACAATAAGCACACGGTTTTTGGTAGAGTTATAAAGGGGATGGATGTTGTACAGGGTATAGAGAAAGTGAAGACAGACAAGGCCGACAAGCCATACCAAGATGTAAAAATCCTAAATGTAACTGTTCCCAAGTCATAAAGGCTCTCCCTTGTAACTGTTTGTTTGTTCACGTGACATTGGTGGTCCTCTTTGGCAGTCACCGGTGCCAAAAGGCTCCACATGAGAACCATTGAAGATTTGGTTGCTTCGATTGCTATGTTCTGCCAAGAGCACGTGGAATACCTGTTAAAATCGATTCAGATAAAGATCAGCATCCCAAACGGTTTCTTTGCAATTCAATGTAATAAGGGGTTTGTGCTCGTTGAAATTTGGATCTTGTCTTTTCAAGTGATGCCGCGGACAAATTGTTGTATAACTAGTTTCTTAGGTGGTGGAAATACATGCATAGGATACAACAGCCAGCCTGTGTCATTATTCTGCCCAAGTGACTTGAAGTTGCTGACCTAAACCAATTATGTTATTTCTCAATTGGTGGTTTTATTAAAGTGGAGCTCTTCTGAAGCAAAAAAAAAAAAA
>945703 004404CT 2562
CCATCCCCACTTTCAATTCAATTCACCAACACCAACTCTCTCTCTCTGTAGTTCCCTTAGAAGACAAGTAGAGCGAGAGAATTATTGTGAGAAATTGAACAGAAATGGGGGTTCAAAGGGTTGCTCCGGTGGGTGCAGATGTGCTGAGCGAAAGAGCGGCGAAGATGAGAGAGTATTTGCAGAAGAGCCAATCCATCACAGACACGGTGGTCTCGATCCTTGGATCCTTTGACCATCGCCTCTCGGCCCTCGAGACAGCCATGCGACCCACTCAGATTAGAACGCATGCTATACGGAGAGCTCATGAGAACATTGACAAGACTTCGAAGGCTGCAGAGGTTATATTGGCTCAGTTTGATCTTTCTCGTCAGGCGGAGGCTAAAATACTTAAAGGTCCTCATGAAGACCTGGAAAGTTATCTTGAAGCGATCGAGCAGTTAAGAAGTAACATTCAATTTTTCAGCAATAACAAAAGCTTTAAGAGTAGTGATGGGGTGCTCAATCATGCAAATAATTTACTTGCTAAGGCCATTGCAAAGTTGGAAGAAGAGTTTAAGCAACTCTTATCATCCTACAGCAAACCTGTGGAACCTGAACGTCTTTTTGAGGGCCTCCCAAATGCATTGCGGCCTTCAGCAGAATCCCCGGGAAACCAGGGCAATTCTAGTAGCAAGAATCCTTCACCTTATAATCACCATGAACACCATAACAACCACCTGGAAAATGCTGTTTACACGCTTCCTACTCTCATACCACCGCGAATTTTACCATTGCTGCACAATTTAGCCGAGCAAATGGTTCAAGCTGGCCACAAACAGCAGCTGCTGAAAATATACAGGGATACCCGTTCTTCAGTTTTGGAAGAAAGCCTTCGCAAATTGGGAGTTGAAAAACTTAACAAAGATGATGTTCAGAAGATGCAGTGGGAGGTTTTGGAGGCTAAGATTGGGAACTGGATTCATTACATGCGGATCGCTGTCAAACTGCTGTTTGCTGGGGAACGAAAAGTCTGCGATCAAATGTTTGAAGGCATTGATTCACTCAGAGATCAATGTTTTGCTGAAGTTACTGCAAGCAGTCTTGCTGTGCTGCTTAGTTTTGGGGATGCTATTGCCAAAAGCAAGAGATCGCCGGAAAAGTTATTTGTCCTATTAGACATGTATGAAATAATGCGAGAACTTCACTCTGAGATTGAAACGCTTTTCAAAGGTAAAGCTTGTGGTGAAATCAGGGAATCTGCATTGGGTTTGACGAAGCGGCTTGCGCAGACTGCCCAAGAGACATTTGGTGATTTTGAAGAAGCAGTTGAAAAGGATGCAACAAAAACTGCTGTGTTGGATGGAACTGTCCATCCTTTGACAAGCTATGTCATTAACTATGTGAAGTTTTTATTTGACTATCAATCAACCTTGAAGCAACTTTTTCAAGAATTTGAGACTGGAAAGGAATCACATGCTCAGTTGGCCTCCGTAACAATGCGAATAATGCAGGCTCTTCAAACCAATTTGGATGGAAAATCAAAGCAGTACAAGGACCCAGCTCTGACTAATTTGTTTCTTATGAACAATATTCACTATATGGTCAGATCTGTACGCAGGTCGGAAGCGAAGGATTTGTTAGGGGATGATTGGGTCCAAATACACAGGAGGATTGTGCAGCAACATGCAAATCAGTATAAGAGGATTGCTTGGGCGAAGATTCTGCAGTGCCTCTCCATACAAGGCGGCCTGAGCTCATCTGGGGGTGGTAGTTCTGTTGGTGTTGATGGAGGAGGAAACAGTAGTGGAGTTTCAAGAGCAATAGTCAAAGACAGGTTGAAGACGTTCAATATTCAGTTTGAGGAGCTTCATCAAAGACAGTCTCAATGGACAGTTCCTGACTCTGAGTTGCGAGAATCTCTGAGGCTTGCAGTAGCTGAAGTCTTGTTACCAGCGTACAGATCTTTCATCAAACGCTTTGGGGCCTTGGTTGAGAGCGGCAAAGCGCCCCAGAAGTATATCAGATACAGTGCAGAGGATCTTGACCATATGCTTGGTGAATTTTTTGAGGGGAAGACCTTAAATGAACCTAGGCGGTAGATTCTGGGCTTGTGACCCCAGGAGGAACAGTAGTAAAAAAGGGAAAAAATTTGATATCGAGGAGATGGGGTATATTAGCCTTTTCTTTCGATACTATATTTGTTGCCCTTGTGGCTGAGAAGGTCCCCTTTTTACAAGTTTTCCTCAGTTCTGTGCCGGTACCTTTCTTGCAGTGATGAGTTGAGCATGTCTATAACATTTATCTTCTCGTTATCCTAACCAATCAGGAGAGAAAAAATAAAGTAGGTGCTAGTTGTATTTGTTTCATGAAACGGAAACAGAGACTGGTTTTTGCGTTCTTAGTTACGTAGTCGTTGCTGATGTTGCCCCCGTGTTTCTGTGTCATTGTTTTTGCTTCTGTAGTCTTGTATAGATGACACTTGGTGATTTCCTAGTTCTTGTTTGAAGTGATGAAAGACGCATTGTGAGCCTCCATAGCTTTTATAAGAATTAATTTATGTATTGCAGTGCCAAAAAAAAAAAA
>945704 005133CT 1909
GTCACTGTAAAATCTGTTCCTCTTTCCCTTCCGTCGTAACCCTCCGCTGAAACTCACAAACCCATACCAGAGAGACAGAGAGAGAGAGAGAGAGATGAAACGCGCTATCTATTGGCCTGGTAAAGGCTGGCTAGGGTTTATAGTTGGGTTCTTGTATCTATGCGATTCAATCTTACTCGTTGATGCTTCGATTCACGAGTATCGCAACGAAGCCTTCACCACTCAGTCGAACGCCTTCTTCTTCCATGGAGGCAGCGAGGGCCTCTACGCTTCCAAGTCCCACGATTCATCGCCCGCTTCTCCAGATAACTCCTCCAAAGGCAAGTCCTTCATTAGATTTGAAAATGTCATCTTTGCGAGAACAAAAGAGTCTAGTAATAGACAGAATGAGATGCAGAGTACGACTGGATTGATTGAAGCTATTATAGTTGAGGTAAAAGACAGGGAAAGGATTGGAGGCTCTTACATAAAATCTGATGCAATATGTTGCACCCCAGAACTTTCCAAGGAGGGGTCCTGCAGCTTAGGGGAGGTAATTATTCACAAGAACCTAGACAACCCTGAGTGGCCAACACGCATTAAAACATTCTTTGCAGGAAGAAATCAAGAAACTAAGATGGTTACTCAATTTGTTGAAATAAATAGTACTGGAATGTACTATCTTTATTTCATGTTTTGTGATCCGAATCTTCAGGGCACGGTAATTCAGGGAAGAACCGTGTGGAGGAACCCAGGAGGTTATTTACCTGGGAAGATGGTCCCTTTGATGACTTTCTATGGAATTGTGTCTTTAGCTTATCTTGCACTTGGCCTACTGTGGTTTTTGCGGTTTGTCCAATTCTGGAAGGATATTATACAATTACACTACCACATTACGGCAGTAATTGCTCTTGGAATGTGTGAAACAGCTCTATGGTATTTTGAATATGCAAATTTAAATGCTACGGGAAGCAGACCAATGAGCATCACATTGTGGGCGGTAACCATTAGTGCTGTTAAGAAGACTCTCTCTCGTTTACTTCTTTTGGTTGTTTCAATGGGCTATGGTGTAGTGAAGCCTACTCTTGGTGGTGTAACTTCAAAGGTTCTACTTCTCGGTCTGATATATTTTGTTGCTTCAGAGGCACTTGAGCTTGTCGAACATTTAGGGAACATCAATGACTTCTCTGGAAAAGCTAAGATATATTTGGTGCTTCCTGTTGCTTTCTTGGATGCTTGGTTTATTTTGTGGATTTTTTCTTCATTGTCTAAAACGTTAGAAAAACTTCAGATGCGGAAAAGCTTGGTCAAACTTGAGCTCTATCGGAAATTTACCAATTCCCTCGCAGTATTTGTGCTGCTTTCTATTGCTTGGATTGGCTATGAACTGTACTTCAATGCAACTGACCCATTGAGTGAGCTTTGGAAAATTTCCTGGGTAATTCCAGCTTTCTGGACTCTTCTTGCGCTCTCTCTCTTGGTGGTGATTTGTGTACTTTGGGCTCCTTCAAGTAATCCGACTAGGTACGCATACGCAGGAGACACGGGAGATGACTTTGACGAGGAGGCCATCTCACTTACAAGCGGAGTGAAGTTAACTGGTGCAACAGATCACGTAATCGTGCTAAGGGAAGGTCTCGAGGAGGATAAGCGAGAATAAGTGTTCGATCTCTGCATCTGCAAAGGTGGAATTCCTTTTCAAGTTCCGACCACTTGTATAGCAATCTTCTTTTCTTCACTGTTGTACGATCCACGTTGCATGTAAAAAGAAAGTGCAAAAGATATACTACACTGTGATGAATCAGTTAGCAACAGCGTGCTGCTCATTTGTATTATGTGACGATCTTTTCTGAGTTCTTGTATAACTATTCGGAAATGTTTCCATATCCGTATGCAAGTGGATAGAAGTTTCGTGCTTAAAAAAAAAAAA
>945705 002521CT 2180
CCAAACTCCCACTCTCTCTCTCTAGCCAAAAGGCTCAGAATTCAGATCTTCACAACCCATATACATACATCATTCATACATATATATACATATTTACGTCTATATCGACGCCTATATGATCAGATCTTGAATCTGTGACAATCGATTCGATGGGGCATCTGAACCTCCCCTCATCGAAGCGCAACCCCGCGCGGCAGTGGCGCCTCCTGGATCTGGTGTCTGCCGCCTTCTTCGCCGCTGTGATGCTCTTCTTCCTGCTCGTCTTCACGCCGCTCGGGGACTCGCTGGCGGCGTCGGGGCGGCAGGCGCTGCTCCGGTCGGCAGCGGATCCGAGGCGGCGCCACCGCCTGGTGGCGCTGGTGGAAGCCGGTCACCAGCAGACGGTGGAGGCGTGCCCTGCCGACGCCGCTGACCACATGCCCTGCGAGGATCCGCGCCGCAACAGCCAGCTCAGCAGGGAGATGAATTTCTACAGAGAGAGGCATTGCCCGGCTCCCGAGGAGACGCCGTTGTGTCTGATCCCGCCGCCTCCGGGGTACCGCGTTCCGGTGCCTTGGCCGGAGAGCTTGAACAAGATATGGCATAGCAACATGCCACACAATAAGATAGCTGACAGGAAAGGTCATCAAGGGTGGATGAAAGTAGAAGGCCCATACTTTATTTTCCCTGGTGGCGGCACAATGTTCCCAGATGGAGCAATACAATACATCGAGAAACTTAAACAATATATTCCCATAGCAGGTGGAGTTTTGAGGACAGCTCTTGACATGGGATGTGGGGTTGCCAGCTTCGGTGGGTACCTCTTAACTGAAGACATTTTAACCCTCTCTTTTGCTCCACGAGATTCACATAAATCACAAATACAATTTGCATTGGAAAGAGGAATACCAGCATTTGTTGCCATGCTTGGTACTCGCAGACTTGCCTTTCCTGCCTTTTCATTTGACCTGGTTCACTGCTCTCGATGTTTGATCCCTTTTACGGCATATAATGCGACATATTTCGTTGAAGTTGATCGTTTACTTCGCCCGGGAGGGTACTTAGTCATTTCTGGTCCCCCTGTACAGTGGCCTAAACAAGATAAGGAATGGGCAGATCTCCAGGCAGTGGCTAGGGCATTGTGTTATGAGCTGATTGCAGTGGATGGGAACACTGTCATCTGGAAGAAGCCTAATGGGGACTCATGTCTCCCAAACCAAAACGAATTTGGGCTTGAATTGTGTGATGAATCTGATGACCCAAGTTATGCATGGTACTTTAAGTTAAAGAAATGTGTTAGCAGGACATCTTCTGTCAAAGGAGAATATGCTGTTGGGGTGGTCCCTAAGTGGCCAGAGAGGCTAAACAAAGCTCCTTCAAGGGCCGAATTTATGAAAAATGGAATCGACGTGTTTGATGCTGACACCCGCCGGTGGGCAAGGAGAGTTGCATACTATAAAACTTCTTTGAACTTGAAGCTGGGGACTCCAGCTATACGAAATGTCATGGACATGAATGCATTTTTTGGAGGCTTTGCTGCTGCAATATTATCTGATCCTGCCTGGGTGATGAATGTTGTTCCAGCCCGCAAGCCTTCAACGCTTGGTGTCATTTATGACAGAGGTCTTATTGGAGTCTACCATGATTGGTGCGAGCCATTCTCTACATATCCTCGGACGTATGATCTCATTCATGTATCTGCCATTGAGTCTCTTATAAAAGATCCAGGCTCTAGAAAGAGCGGGTGTAACCTTGTGGATTTGATGGTGGAGATTGATAGAATGCTGCGGCCAGAAGGAACAGTATTGGTTCGGGATTCGCCCGAAGTGATTGACAAAGTAGCCCGCATTGCTCATGCTGTTAGATGGACTGCCACCGTCCATGACAAGGAACCCGAATCTCATGGGAGGGAGAAAATACTTGTAGCCACAAAAAGTTTTTGGAAGTTGCCTTCCGCATCCCACTGAAGCATCTCTTTCTTCGTCACAATATAGGTAACTTTTTAGTTTCTTTTGTTCGTTGTTTATTTTTATGATGTTATTTTGCCCACCGTTATAGTTCAGTTTCATTTCTTCTTCTGGTTTAGGTCACAAAAGTGTCATGTCAAAATGAGAAGTATAGATGGAAAGACTTGTGTAATTATCTTGGATCACTTGTATATTAATTTTAAATTTAATTGTGAGATATCGAAAAAAAAAAAA
>945706 006233CT 1778
GTTGGTGTGAGTTTGCATTGGAGTTTCTCTAACTGGGTTGGGAAAATCGCCCATCTCTCTCATCTTCGTGTCCTCCGCAGAGTGTGAGAATAGCCTGTAATCCATTGTTTTTATCTCTCATTCTTTCAATTTAATCCAAATTTTAACAAATCCGCAATCTATAAGCACATCCATTGACCTCTCTCCCTCTCTCTCTCTCTCAACCTTCATGGGCTCTGTGTACTCTATTCGCATTCTCAAGCCTTAATCAATAAGCTAGAGGTATTTCCTTGTTTGTTCTCTCTCTAAGTAGCAATTTCTCTTCAAGACCCCCCCACCCCCCATTTTATTTCTTTATCGCTCTATAAATGGCACATGCATCTGGGTTTTTTTCGCCTAAAATTCCGAGTCTGAGAAAGAAGAGTTCTCCATCAATTGGGATTTATCGATCTGGGTTTTGCTTCGGTGAGGGAATCCCCATAAGGGTATTCTGCTCCAGCACTACCCAAGGAGCAGAGAAGATTGATTCTGGTGCTTCCCCTTCTGAATCTCGAGTGCCCAGGCTTGTCAGTAAAGGCTGCAAACTGGTCGGATGCGGCTCTGCAGTGCCAAGTCTTCAGGTTTCCAACGATGATCTTGCTAAAATTGTTGATACTACAGATGAATGGATATCTGTTCGTACTGGGATTCGTAATCGACGTGTTCTAACAGGCAAAGAGAGCCTGACAGCTCTGGCTGTAGAGGCAAGCAAAAAAGCTCTGCAGATGGCAGAGGTTGATCCTGATGACATTGACCTAGTCCTGATGTGTACATCAACTCCAGAGGACCTGTTTGGTGGTGCTCCTCAGATCCAAAAGGCACTTGGCTGCAAAAGAAATCCATTGGCTTTTGATATTACAGCTGCTTGTAGTGGGTTTCTGTTGGGTCTAGTTTCGGCTGCCTGTTATATTAGGGGAGGTGGCTTTAACAATGTTCTTGTAATCGGGGCTGATGCTCTTTCTCGTAATGTTGATTGGTCCGACAGGGGGACCTGTATTCTCTTTGGGGATGCTGCTGGTGCTGTAGTGGTACAGGCCTGCGATAGTGAAGAGGACGGTTTATTTGGTTTTGACTTGCATAGTGACGGTGACGGGCAACGGCACCTAAATGCCGCCATTACAGAAAATGAAGTGGATAGTGCTTTGGGATCTAATGGTTCGGTGTTAGGCTTCCCACCCAGACGTGCCTCTTATTCCTGTATCCAGATGAATGGTAAAGAGGTATTTCGCTTTGCTGTTCGATGTGTGCCGCAGTCGATAGAATCTGCCCTAAAAAATGCTGGGCTCACTGGGTCTAGCATTGATTGGTTACTGCTCCATCAGGCAAACCAAAGGATCCTTGACGCAGTTGCAACACGATTAGAGGTCCCGCCAGAACGGGTCATATCTAATTTAGCAAACTACGGTAATACTAGTGCTGCATCCATTCCGTTGGCGTTGGATGAATCGGTACGTAGTGGGAAGGTGCAATCGGGCCATACCATCGCAGTTGCCGGTTTTGGAGCTGGTCTTACATGGGGTTCTGCCATTTTAAGATGGGGATGAAACCCTACCTAACCTCTCCTTACGCCTGACTACATGAGAAAGAGGAAAGTTGTCTTACATAAACTGTAGTCTTACCATTTCTGAATGTAATGCAGTTGTTTTGGAGGTGGCAACACCACAATCTCCTTCAGTTTTCTTTTTGGTTGTTCAGATTTTGTTACCTTTAAACTCTTGCACCATCAATAAATTTCATTCTTTTTCCCTAAAAAAAAAAAA
>945707 007587CT 2285
AGAAGAGAGTTTGTGAGAGAAGTTAGAGAGAGAGAGAGAGTGAGCTAGGAGATGGCAAGCACTGCTGGGCAAGTCATACGTTGCAGAGCTGCGGTGGCATGGGAACCTGGGAAGCCACTGGTGATGGAAGAAGTGGAGGTTGCGCCTCCACAAGCGATGGAAGTCCGTCTGAAGATCCTTTTCACCTCCCTTTGCCACACTGATGTTTACTTCTGGGAAGCCAAGGGACAAACACCATTGTTTCCTCGCATATTTGGGCACGAAGCTGGCGGGTATGAGCTTTGAGATAAGTTAAATTTTGTTCAGTTCTCATTTGTTTTTGATTTCTAAAACTCTTGTACATCTGAGGGTCAAAGAGTTTTATACAACGTTCTTGGTGGGAAAAAATGTGAACGAAAGATCCCACTAAATTGAATTGGGTTCATGAATCTAAGAGAGAGCGAGATTTCTTGATCTCTCACGATATCTCCCTCATTTCAAAAATCAAGTATTTGAACTGGTGTCCTTTCATGGATTCCTCCTAAATTGCATTGTTTTATCTAAGCTTTCATTTCAATTGGAATTTGGTGTGCGAAGATAGTTGGTCATATTTACTGCCTCCTAAATTGTATTGATTTACCCAGTGTTGTTAGAGAGGCGCGCCTCAAGGTGTTGAGGCACATGCACGGCGCCTCAATATGGGTGAGGCACAACCAATTCGAGGCGCGCGCCTCATACAATTCTCACATCTGTTTGTTGTTGAAACTCAGATATGATCCTTGTGAGCGTCGCACGAAATTAAGCGTTCTCTTTATTCTCTTATATTGCGTAGTACTCTTTTATTTTTACTTTTTTACTTTTTTTATTTTTATATTTTTTTTAATTTTTTTTCTTGTATTATTTGGATGATAATTAAATAATTTTCTATTTTAGTTTTTTTATATATATTTATAAAAAATTTTCCATTGTAATGAATTGCGTCTTATTTCGTCTTATCTCATCAAGTATATTATATATATATTTTTTATGTCGATAATGTACGCCTCGCTTCGATAAGTCGCGCACTTCTCAATGCACTTCTCGCCTTTAGTAACTCTGTATTTACCCGAAAGTGTTCATTTCAATTGGAATTTGGTAATTCGTCATGTACAAGGATAGTTAGTCATATTTTCCCTCCTGCCAATTTATTTTGTCTTTCTTATTTTCTTGTTTCTTTTCGTGTGTTAAGGATTGTTGAGAGTGTTGGGGAAGGTGTGACAGATCTTATACCAGGGGACCATGTCCTTCCAGTATTTACCGGGGAGTGCAAAGAGTGTCGGCATTGCAAGTCTGAGGAGAGCAACATGTGTGACCTCCTTAGAATAAACACTGACCGAGGGGTGATGCTCAACGATGGAAAGTCAAGATTCTCGATTAAGGGAAAACCTATTTACCATTTTGTCGGAACTTCTACTTTTAGCGAGTACACTGTGGTTCATGTTGGTTGTGTTGCCAAGATCAACCCTGCTGCTCCACTCGACAAAGTTTGCATTCTTAGCTGTGGCATTTCCACAGGTCTTGGTGCCACGTTGAATGTTGCAAAACCAAAAAGGGGTTCTACGGTAGCCATTTTTGGATTGGGAGCGGTCGGTCTTGCTGCCGCTGAAGGAGCGAGAATTGCGGGTGCTTCGAGGATTATTGGGGTTGATTTGAACTCAAAGAGATTTGATGAAGCCAAGAAATTTGGCGTTACGGAATTTGTGAACCCAAAAGACCATGACAAACCCGTTCAAGAGGTGATTGCTGAGATGACTGGCGGCGGAGTTGACCGAAGTGTGGAGTGTACTGGAAGTGTCAATGCCATGATCTCTGCATTTGAATGTGTTCATGATGGATGGGGTGTTGCCGTGCTTGTTGGCGTGCCAAACAAAGACGATGCTTTCAAAACCCATCCGATGAATCTCTTGAATGAAAAAACTCTCAAAGGCACCTTCTTTGGCAACTATAAACCACGTTCCGACCTCCCTGCTGTGGTGGAAAAATACATGAACAAGGAGCTTGAACTCGAGAAATTCATCACCCATGAAGTCTCTTTCTCTGAGATCAACAAGGCTTTCGAGTACATGCTGAAAGGAGACAGCCTCCGATGCATCATCCGGATGGATGCTTGAAAAGATCGGTGCTGAATTCAAGATTACCAGAGTGCGGAGAAATTATAATAAAGAATTTTGTTTTTGAACTTTTCAGTGAGTTTGCTGGTGAAATCTATTTTCTTTCATTTTCTGTAAATATGATGCCAAGTTGTGGAATGTGAGTATTATATATGT
>945708 007650CT 2232
CCTCACTGGTCGAAAGAGCTAGAGAGAGATATTGAGAGAGAGAGAGAGAGAGAGGGCTTCATCAACTCGATGGTGAGCTCCTATCTGATATCTGAATTGCTTCTTCTTTACCAACGCCTACTCATTTGCAAACCTAATTCCTCTACTCTTATTTGTAAAGACCACAGAATCTGAAGAAACCCTAGAATTATCTCTGTAATGGCGGGCACGTCTCTTGCTGCTTTTCAAGATCATCTCAAATTGGCGAGAGACTACGCCCTTGAAGGCGTCTACGATACTTCCATTATCTTCTTTGATGGCGCCATCGCTCAGATTATCAAGCATTTAAACACGCTTGAAGACCCTTTAATTCGTGCAAAATGGATGAATGCAAAAAAAGCACTTACAGAAGAAATAGAAGTTGTGAAGCAGTTGGATGCAGAGAGAAGGGCTTTCAAGGAGATTCCCGTGGGTAGAAGGCCTCCTTCTCCTCCAATTTCTTCAAAATCCTCATTTGCTTTTCAACCACTGGACGAGTACCCGACTTCATCTGGTGGTCTGATGGACGATCCTGATGTATGGAGGCCGCCTAGTAGAGACAATGCAAGTAGAAGACCTACAAGAGCGGGTCAAGTGGGTACGAGGAAGTCACCTCAAGATGGAACTTTGGCTCGTGGTTCCACGAGAGCTGGAATGACTGTTCGTGGAGCAAAGGCTGGTAACTCAGGTAGATTCAATACAGGAGTTCGAGCTTCTACTGCTGGGAAGAAAGGCACTGGCTCAGGGAAATCTGGAAAGTCAGATTTAGTGAATGGTGATGCTGAAGATGGGAAATCCAAACGTGGACAGTACGAGGGACCTGATGCTGACTTGGCTGCTATGCTTGAAAGAGATGTATTGGATTCCACCCCCGGAGTGAGGTGGGATGACGTAGCTGGGCTGACTGAAGCAAAACGGCTTCTAGAGGAGGCTGTTGTTCTCCCTTTATGGATGCCTGAATATTTCCAGGGAATTAGGAGACCATGGAAAGGCGTGCTTATGTTTGGCCCTCCTGGCACTGGAAAGACACTTTTGGCCAAAGCAGTTGCTACCGAGTGTGGTACAACATTCTTCAACGTTTCTTCTGCTACTTTGGCTTCAAAATGGCGTGGGGAGAGTGAACGTATGGTGCGATGCTTGTTTGATCTTGCAAGAGCTTATGCTCCAAGTACAATCTTCATTGATGAGATTGATTCTCTCTGCAATGCCCGGGGGGCTTCAGGGGAGCATGAATCATCCAGAAGGGTGAAGTCTGAACTTCTAGTTCAGGTAGATGGTGTGAACAATACTTCCACTAATGAAGATGGCAGTCGTAAAATAGTGATGGTGTTGGCTGCTACTAATTTTCCATGGGATATAGATGAGGCACTGAGGAGGCGGCTGGAAAAGCGAATATATATACCGCTTCCAAATTTTGAAAGTCGTAAGGAACTTATACGGATTAATTTGAGAACTGTTGAGGTGGCTGCTGATGTAGATATCGATGACGTGGCTCGTCGAACAGAGGGATACAGTGGAGATGATCTTACAAATGTTTGCCGGGATGCCTCTTTAAATGGCATGAGGCGTAAGATAGCGGGTAAGACACGTGATGAGATTAAGAATATGTCCAAGGATGAGATTTCAAAGGATCCGGTCGCGATGTGTGACTTTGAAGAGGCCGTAACCAAGGTTCAACCTAGCGTTTCTGCAGCTGATATTGAACGACACGAGAAGTGGTTTTCAGAATTTGGATCTGCATAAAGGGAACCATGTGCATCAGTATGTGTAGCAAAATTTGCCTTGTGTAGCAAAATTTGGAGTGTTCAAAAAACTGGAAGAACTGTTAAATCGGACCGGACCAAAGCGAACTGCACGAGTTGATCTGATTTTATGGGGGCTAAATGGTCCGATTTTGGTTCCCGAGAATAGAGAACTGAACATACAGTCTGGTTCTGTTTTTTTTATTGCAGAACCACGATTCGAACTGAAACATACCATATTTATATGTATTTGTGTGTAAGTTGAAATACTCTCCCTAACCCTAATTTCTGCCCTGCACTATATAAAGCGTTTGTTTCTCGCTTTCACACAATACTGAGAATGCTCGAGCTGTCCTCTCTGTAATCAAAACGATCTTTTGGGTGTTAGTTGTGTAATATTTTAAATGGCTTAATATTTGGATGCTAGGTATAATATTTTGAATTTTTGGCTTTGGCATTTAAAAAAAAAAAA
>945709 008690CT 1752
ATCACAGAGAGGAGAGAGAAATCTATACATACACATTACACGCAGAGAGAGAGAGAGAGAGGACGCCATGGCAGTTCGGAAGAGAGGCACATCAGAGGCCGCGCCCGCGCCCGCGAATCCTCCAACGACTACCGACTCTCCAATCGCTCCGTCGAAGGTGGGCCAAATCTTAAGAGTCTCTCTCATCTTCTTCGTCCCGTACTTGTACCTCATCTTCTCGCACTACAAAATCGATTCGGACCTCAAGCGATCCATACTCATCAACGCTATTCTAAGTTCAGCTGGGTTTGTTGTAACCCTAACTATGATCCCTGTGGCTTCTAGATACGTGTTGAGGCGTAATTTGTTTGGTTACGATATAAATAAGAAGGGCACGCATCAAGGTTCTGTCAAAGTGCCTGAGACATTAGGTATTGCCGTTGGGATTGTTTTCTTAGTGCTGGCAATCTTGTTTCAGTATTTTAACTTCACATCAGATTCAAACTGGCTTGTTGAGTACAATGCTGCATTGGCATCAATCTGCTTCATGATGTTGCTTGGATTTGTTGATGATGTCCTGGATGTCCCTTGGAGAGTGAAACTATTATTGCCATCAATTGCTGCTCTTCCACTGTTGATGGCCTATGCTGGGCATACAACTATTATTATACCAAAGCCTCTCGTTCCTTATCTTGGGTTTGAAGTTTTGGATCTAGGGTGGATATATAAACTCTATATGTGGCTTTTGGCCATTTTTTGCACAAACTCCATAAATATTCATGCTGGTTTAAATGGCCTGGAAGTTGGGCAGACAGTTGTAATTTCATCTGCTATTTTGATACACAATGTAATGCAAATTGGTGTATCTTCGGACCCTGAGTATAAACAGGCCCATGCCTTCTCTATTTACCTTGTTCAACCGTTACTTGCCACTTCGTTGGCTTTACTTTCTTACAACTGGTATCCTTCTTCAGTTTTTGTTGGTGACACCTACACATACTTTGCTGGAATGACTATGGCTGTAGCTGGCATTCTAGGCCACTTTAGTGAAACACTCCTGATATTCTTCCTTCCTCAAGTATTGAACTTCCTTCTGTCACTCCCTCAGCTTTCTGGTTATATTCCTTGTCCACGGCATCGGCTGCCAAGGTTTGACCCTCAGACAGGACTGCTGACCGGGACAAATGATGGGACGCTTGTGAACTTGTTCCTGAGACAATTTGGCAGGAGGTCAGAAAAATCACTTTGCATCCTTCTACTCATTTTCCAGGCCATCTGCTGCTGCTTCTGTTTCATGCTGAGATGGTTCCTCACTGGTTGGTACAAATGAGACAGCAAGACCAGAGAAATTACCGAACCCTCAATGGTTCCTCGTTGATTGTCTTCACTAACACGGGAGACTAATTTCATCTCATAGGTGGTGTTGTATTGTTTAATTTTCTCTCCAGAAATGAGTGTTAGCTATCAGTAGGAAACACGAATGCCTTGCAATGTTGACATAATAATGAAGAAAATTAAAGATGAAAGGCTGAATTTGGATAAAAAAGAATTTTTGTATCTTGGATACAAGGTTTTCACAGACCTGAAAGTTCGAAGGAAACAACACTGTGGACGTTGTTTTCCTTCTTGATGTTTTACTTGTTATCAATCCGATTCCGGATTATTTTTGTTAGTTTACTATGTAATGAATGCAAGTACTTAATTTTCAATCCAAATTTAGACTAGAGCAAGAGTTGTCTTTGGTAGTGATAAGGATTCAGCAAAAAAAAAAAA
>945710 006387CT 2396
AGAGAGAGAGAGAAATAGAATGGGTAAGGGCGCAGCAGCAGCGGAGATGAAGAGGAAAAAGAAGAAAGGGCGTCCCTCTCTCTTAGATCTCCAAAAACGAAACCTCAAACAACAAGAAGACCAAAATCAAAACCAGCAAAAAAAAACAATTTCTCCCAACCCTAATTTCAACACCCCTCATCGCCGATCCACACGCCGGAACCCTAACGCCGACGGAACGTCTCCGGCGTCCGACGCCAACGATGACAACGACGATGACGACGAGCGCAAGGAGAAAAAGGTGAAGCTCGTGGTCCGCTTGCCCCCTTCCAATCACCATTTCCCTCTGCCGAATTCTCAGTCTTTCGATTCGGATGCTGATTTGAATGCCGATGCCGAAAATCACGAGACGCCTCTCAAGAAACCCAAGATCAGTACCACAGCTCACAGATCCGGGGACCTCGCATCTCCTGATCTGTTTGAAAAGGTTGAGAAAGGGACTGACACTCCACAAGGGACTAGGTTGGACTCTGGACCCACAACACCTATGCCAGACAAAAAGTTGTTGGTGTTCATTCTTGATAGACTTCAAAAGAAAGACACTTATGGGGTCTTCTCAGAGCCTGTGGATCCGAATGAGCTTCCTGATTACCATGAAATTATAGATCGTCCAATGGATTTTCAAACAGTGAGGAAGAAACTTGATGAGGAGTGTTATTTTAACTTGGACGAATTTGAGGCAGATGTTTTTTTAGTATGTTCAAATGCAATGCAGTATAATGCTCCAGATACTGTATACTTTCGACAGGCACGGTCCATACAAGAGCTGGCCAAAAGGGACTTTGAAAATTTGAAACAAGTCAATGACGATGGTGAACCACAACCGAAAATTGTGAGGAGAGGCAGGCCACCCAGCAAGCACTTGAAACAGTCTTTCGGCAGTCCTCCATTTGAGCGTGTTGGTCCTGAGTCTCCCTCTGATGCAACTCTTGCCACTGGAGGTGATAATGCAGTTGGGTCTAGCTCTTACAATCTGAGAAGAGGACCGATGATATCCAGGTTTCAATCCAGTGATACACTTTTCAGGACCTCTCACCAATCTCGCAATAATGAATCATATGACTGGTCGTCTGATTGGAACACTGAATTTCCAGCTTCTGTTTTGAAGGCTGAGGCAAAACATGCGAAGAAACAATTTTCATTAGATGAGAACCGGCGCGCCACCTACAAACAATTCCATTCTTCAGCTTTCGGGCACGATACTTCTGTTCTGACTATTCTGAATGGAGACATGAAGCAGCTAATAGGGGTGGGTCTACATACAGAGCATGGTTATGCAAGAAGCCTAGCTCGATTTGCTGCAAATCTTGGGCCTGTCGTTTGGAAAATTGCTTCAAGGAAAATTAAGAGTGTTTTGCCTACTGGAATAGAGTTCGGCCCTGGATGGGTAGGTGAAAATGAAGCATCGCCATGGCCACCATCTGCATTACCTGACCAAAAATCATCTAACAACTCAGTCTATACTGGGCATCCACTTGGACCGACCATGCCTATCTCTGGCACAAATTCTGTTGTCCATGGACAAAATTCCAAAAGCGAGTTAGCTGTACCGAAGAGTGATGTTGGTGGGATAACCCTTGGGTCTTCCTTCCCAGCTCAGCAAAAGCACGTGCTTAATTGTGATAGGAACGGTTTCAGTGGTGTGTCCGGGTATGATCTTTCATCTCAAATGGGGATGGTAAGAGCAAGACCAGCCATGCCAATGGGTGGTGTAGTTCCCAGAAGCAATACATCATTGACTCCTCCAACGGTGACAAACCCTATAATCTCAGAACCCGTTTTTCCAGAAAGTTCTAGAAATATGCATTGTGAGAATATTTCAACTCTGGGTACTACTGCACCTGATTCATCACATACAGCATCTGAAATGGTTCAACCTTGGCAGGGACTCTCATCGCAGCGGAGACAGTATTCTCTTGCGGTCCCACCTGACCTGAATGTTGGGTTCCAGGCGCCAAGCTCGCCGAGTTCCAGTTTCCGTGTTGGTTCACCACCGCAGCAGCCGGATTTAGCGTTGCAGCTCTGAGGTCAGATGGGTCTAAAATGACTTGAGCAGGATAGAAGGGAGGTGTTGTAGCTTGTCAGAATAAGTTGATTGAAATTTAGTAGCAACTGCTGATTGGTGTTTCAAGTGATTGTAGCATAATGTAGGGAGAGGTCTTTGTACAGATTAATACACCAATTTTTTAGGTCAAGAACCAGAGAATCTTATTTATAAGATCTGAATTGGGTTAGTGAGGGACTTTAAATTACTTCTCAAATGCCCATAAGGGCTCTCTTATTTCTTGATGTATTCACACTGTTACACTGCGTGTCTAATACATAAAATGCATATCTATTTATATAAAAAAAAAAAA
>945711 006693CT 1916
CCAGTCTCTCTCTCTCTCTCTCTCTCTCTAAATAGAGACTGAGTTGCTTCAGATCTCATCCATGGCGTTTTGTTCCTGGTTCTCTCGTTTCCGCTCCTCTTCAAAACCCTCTTACCATAACTTCCGATACTCACTTCTCAACAAAAACAGAACCCAAACCTTACAGATTACCGAAACCCTAATCTCCGATCAGAAACAAACACCAATCCTCTCATGGGCACACTCTTTTCTTCCAATTGCCCTCGCGGTCTCATCCGGATTACTCGCCCTCCAGACCCAGAACAACCCATGTCTCTGCGATGCTTCCGATCTTGATCGCCGGAGTATGAGCTTCGGGGGGAAGGGTAGCACAGAGTATTTGGTGAAGGGTGCTCGCAAGGATGTTCCACAAGAGCTTATTGATGAATTGAAGGCTATTTGCCAAGATAGTATGACAATGGATTTTGATGAGAGGTACTTCCACGGGAAACCACAGAACAGCTTCCACAAAGCAGTGAATATCCCTGATGTGGTAGTTTTTCCGCGGTCTGAAGAGGAAGTGTCGAAGATTGTCAAATGTTGTAACAAGTATAAGGTCCCTATTGTGCCATATGGTGGAGCTACATCAATAGAGGGTCATACTTTATCACCACATGGAGGTGTTTGCATTGACATGACTTTGATGAAAAGAGTCAAAACATTACATGTTGAGGATATGGATGTGGTTGTTGAGCCTGGGATTGGATGGATGGAGCTTAATGAATACCTGGAACCTTATGGTCTATTTTTTCCTCTTGATCCTGGACCTGGAGCAACCATTGGGGGTATGTGTGCTACACGCTGTTCTGGTTCTTTAGCTGTGAGGTATGGAACCATGCGCGATAATGTTATCAACCTCAAGGCTGTTCTAGCTAATGGGGACATTGTCAAGACAGGATCTCGTGCTAGAAAAAGTGCTGCAGGGTATGATCTGACACGCCTGATGATCGGAAGTGAAGGAACTTTAAGCGTGATAACAGAAGTTACTTTACGCCTTCAGAAAATTCCTCAGTATTCTGTGGTTGCAATGTGTAATTTCCCAACAATTAAAGATGCCGCAGATGTTGCTATTGCTACTATGCTGTCTGGCATACAGGTGTCAAGGCTAGAGCTACTGGATGAGGTTCAAGTAAAAGCTGTCAATGTTGCTAATGGAAAAAACTTGCCTGAAGTTCCAACTTTGATGTTTGAATTTGTAGGCACAGAAGCATATTCACGTGAGCAAACGCTAATTGTTCAGAAGATTGTGTCTGAGCACAATGGTTCAGATTTCGTTTTCGCTGAAGATTCAGAAGCTAAAAAGGAGCTCTGGAAGATAAGAAAGGAGGCACTTTGGGCTTGCTTTGCGATGGAGCCTGGTTTTGAAGCAATGATATCAGATGTATGCGTTCCTCTATCGCATCTAGCTGAATTGATATCAAGATCCAAAGAGGAGCTTGATGCATCCCCATTAGTGTGCGCAGTTATTGCTCATGCTGGTGATGGAAACTTCCACACAGTGATTTTATTTGATCCAAGCCAGGAGGAACAACGACGGGAAGCTGAGAGACTAAACCATTTCATGGTGCATACAGCTTTGTCAATGGAAGGAACGTGTACAGGAGAACACGGTGTTGGTACAGGGAAAATGAAGTACCTTGAGCAGGAACTTGGAATAGAGGCTCTGAAGACAATGAAGAGCATAAAAGTAGCTTTGGATCCCAACAATATCATGAATCCAGGAAAGCTCATACCTCCTCATGTTTGTTTTTGATCTCTCTCTCTCTCTCTCTCTCTCTCTCTCTCAACTCCTTGTTTACCACCCTAGCATGACATAATTCTGCACCAATAAAGTATGACAAACTATTTAGCTTGAACTTACCTTGAAATATAAACCTGTTTCAGCTAAAAAAAAAAAA
>945712 009089CT 1687
AAACCTTACCCTAACCTACAAACTCTCTCTCTCTCTCTCTGTGTAATGGATACTACAGCTGCGGAGAACGGGTCAGCCACCGCGCCGGGATCTGACCCACAAGCCACCACATCTGACGCCACGGCCATAGAAACCACCACCGTCGCCCCAGCCCCAGCCACCGACGCCGTGGAGATGGAGACCGAGGCAGCGATAGAGTCAGTCCCATCAGAGACTGGTGCTCCAGCGACGGAGGGCGACAAGAAGTGGCCGGGATGGCCCGGGGACTGCGTGTTCCGGCTGATCGTGCCGGTGCTCAAAGTGGGCAGTATCATTGGCCGAAAGGGCGACGTCATTAAGAAAATGTGCGAGGAGACTCGCGCCCGTATACGTGTCCTCGACGGCCCTGTTGGGTCTCCTGATCGCATTGTATTAATATCTGGAAAAGAAGAACCAGAAGCACCGTTATCCCCTGCAATGGATGCTGTAATAAGAATATTCAAACGGGTTAGTGGACTACCTGAGAGTGAGGGTGATGGCAAAGTAGCTGGAGCTGCTGGAGTTGCGTTTTGTTCAATCCGGCTGTTGGTGGCATCCACGCAAGCCATCAATCTAATTGGAAAGCAAGGCTCTTCAATCAAGTCAATACAGGAAGGCACTGGTGCTTCTGTCCGGGTTCTCTCAAATGATGACGTGCCCTTTTATGCCAACTCAGATGAGAGGATTGTGGAGTTGCAGGGAGAAGCCCTCAAGGTTCTTAAAGCTTTGGAAGCTGTGGTGGGGCACCTAAGGAAGTTCTTAGTGGACCATAGTGTTCTTCCCCTATTTGAAAAGAGCAGCAATACAACAGTCTCACAGGAACGCCAAGTTGAGACCTGGGCTGACAGGTCATTGCAGCATGGTCCTTCTCATACTGGGATGGGCACAGATTATCCTCTTTCAGCGAAGAGGGAGTCTCTATTTCTTGACCGTGAAACCCAGATGGAACCACGTATCCCTTCCTCCGGAATTACACTTTATGGCCAAGATCCCGGACTTTCAGGAATGCGTTCTTCAGGGCTTGGTCGTACTGGTGCTCCTTTTGTTACCCAGATTGCACAAACAATGCAAATACCCCTCGAGTATGCTGAGGATATCATTGGGATCGGAGGGGCGAACATTGCATATATTCGGCGTACTAGTGGCGCCATCCTCACCGTGCAAGAGAGTAGAGGCCTACCAGATGAGATCACAGTGGAAATTAAAGGGACGTCATCTCAGGTTCAGGCAGCTCAGCAACTTATTCAGGAATTCATTAGCAACCACAAAGAACCGGTCAGTAGCAGCTACGGCAATATGGACACTGGTTTGAGGTCGGCATACACTCCGCTGAGTAGTACTGCCTACCCATCATCTTCCTTATCATCACAACACTATGGTGGTGGGTATGGATCGTCTGGGATCGGGGGATATGGTAATTACGGACTTTGAAAGTGTCGGCCCTCAAACTTAGCCTATTTGGAGTTTACTGTTCCTTCCATCTAATCCAAATTGATGTAGTAGTCTGTACAAAGCTTCTACGTATGGCTCTTCAGATGTTGGTTATCGTGAACTGGGAGTACGTGGGTGGCTAAGAATTGAAAGGGGAAAACGAAAAACAAAATTGGAAAAAGAAACCATTATGACTAATTGTAGTTCTTTCTTATCTATTGTTTTGAAAAAAAAAAAA
>945713 006802CT 1794
ATCCCTTCAATCCCTAATCCACTCTGTGACTCTCTCTCTCTCTCTCTCTCTCTCTCTCTCTCTCTCTCTCTGTGGCCTGCAATCCAACTCCGACCATGGCAATTTCAGTAGCAAGAGCAACAACTTCATCAAACTTCATGCACCCATATTCTTCACCTTCCCCCTCCTCCTCCGCCTCACTCACCACCACCGCTTCACTCTCAAAACCCACTCTCCGCCCCAAAACCACCAAATTAACACTCCCCTCCGCCTCCTTCACTACCAACCTCTCCACTATATCTTTTCCCCCCTCCTCCGCCCGCCGCCGCGGCCCCTTCACCGTCCGGGCGGCGCGCGGCAAGTTCGAGCGCAAAAAGCCCCACGTCAACATTGGCACCATCGGGCACGTGGACCACGGCAAGACCACCCTCACGGCGGCGCTGACCATGGCCCTGGCCTCCCTCGGCAACAGCGCCCCCAAGAAGTACGACGAGATTGACGCCGCCCCGGAGGAGCGCGCCCGCGGCATCACCATCAACACCGCCACCGTCGAGTACGAGACCGAGAGCCGCCACTACGCCCACGTCGACTGCCCCGGCCACGCTGACTACGTCAAGAACATGATCACTGGAGCCGCCCAGATGGACGGCGCCATCCTCGTCGTCTCCGGCGCCGACGGCCCCATGCCCCAGACCAAAGAACACATTCTCTTAGCCAAACAGGTCGGTGTCCCCAACATGGTCGTTTTCCTCAACAAGCAAGACCAAGTTGATGACGAAGAGTTGCTTCAATTGGTCGAATTGGAGGTGCGTGAGCTTCTTTCTTCTTATGAATTTCCTGGTGATGATGTGCCTATAATTTCTGGTTCTGCGCTTTTGGCATTAGAAGCTTTAATGGCAAACCCTAGCCTTAAGAGGGGGGATAATCAATGGGTTGATAAAATTTACGAGTTAATGGATTCTGTTGATGAATATATCCCAATCCCACAAAGACAAACTGAATTGCCGTTTCTATTGGCTGTGGAAGATGTGTTTTCGATTACGGGTCGTGGGACTGTTGCCACGGGGAGGGTCGAGAGGGGGACTGTTAAGGTTGGGGAAACAGTTGAGCTTGTGGGTTTGAGGGATACAAGGAATACTACTGTGACTGGGGTTGAGATGTTTCAGAAGATTCTCGATGAGGCCATGGCTGGGGATAATGTGGGGTTGTTATTGAGAGGTATTCAGAAGGACGATATACAGAGAGGGATGGTTTTGGCTAAGCCGGGGACTATTACGCCGCACACCAAGTTTTCAGCGATTGTATATGTGTTGAAGAAGGAAGAGGGTGGGAGGCACTCGCCGTTCTTCACAGGGTACAGGCCGCAGTTCTACATGAGGACCACCGATGTGACCGGGAAGGTGACCGAAATCATGAATGATAAGGATGAGGAGTCTAAGATGGTTATGCCCGGTGACCGTGTGAAGATGGTGGTTGAGCTTATAATGCCGGTGGCCTGCGAGCAAGGGATGAGGTTTGCTATCAGAGAAGGAGGGAAGACGGTTGGAGCGGGTGTTATTCAGGCCATTATTGAGTGACAGACCAGTATTGGCTTCTTCATCAGTTTTTGTATGGTTTTAAAGTTTTTATCTTCGCCATTAACTTTAGAAGTTGCACAATATTCTTGTGATGATTTAATGTGATTTACTATTCCCCATTGCTTAGGAAGTTGAGCTATAGTCCGCCAAGTTTACACAACTTTTGCTTGCTTGAAGGGATGAGCAACCATGCCCATGCTAATTTGCTCTAAAGCTAATTGTTATGAAAAAAAAAAAA
>945714 009228CT 1719
CGAATTGATCAGTTGGACTCTCTCTCTCTCTCTCTCTCTCGATTTCGTAGGGTTTCAATCGGTCACTGTTCGATTCAGCTCTCGAAGGTCTCGACTCTTGGTTCGACTCAATGAAGTTGAAGATCAACAAAGCCTGCGATCTCAGCTCCATTTCGGTTCTTCCTCCTCACGCAAGGAGATCGAGCATTGTACCGAACCGAACAGAATCGTCGGTGTTCGGAAAAAGCCAAGCGTCGCAGCTACGTTCGCAGCCGTCGCAGCAGTCATTCTCGCAAGGAATTTCGTCTCAGCATGGAATGTTTTCTCAGCTGTCTCAGAACTCTCTCGACGAGATCGTGACGAACGATCAGAGGATTAGCTCTCAAGAAAGAGAGAATTCAGTGAAGAAGATTTCTTGCTTGGCTCCTATTGGCTATGCACTAGAAGAAAGTCAAATGCCAATCTCGAGATCTTCCACCAATCTGATGCGCAAATGGAATTCTTCTTCTGTTCCAGATCACAGAAGTCAGATAGGTGAAGAACTTGAACGCAGGGTTGGAATTATTGAAACTTCATTGAACCGGTTTGGAATGATTATGGATTCTGTTCAGAGCGACATCATGCAAGTAAATAAGGGAATAAAGGAAGTATTAATTGAGATTGAAGGCATACGGCAGAAGTTGGTTGCTAACGATAACTTGCTGCAGCTAATTAACAGGGGACAAGAAGATATCAAAACTAATCTAGTGGGGGGCATAAAATCGCTCTCTGATCAAGTCAGTCAGGATATATATCGAGAGCGGTTAAAGGACATTTCTTCAGCAATATCAGCTTTACCAGAGCAGATTGACGTGTGTTTACAGCAATTGAAATCTGAGCTCTGCAAGACTGTCACGCAAGAAATTCAGTTGCAGGCAATTGCTTGCTGTTTGAAGATTCCCAGCCAAAGCTATCTAACTCCCACTGTTGTTTTGGCAAAGGATATAAGTCGTCATTCTACTCCACAGCAAATGCCACTTCTCAAGAACCCTGAGATGTGTCCAAAGGTTTGTGGGAAAGCAATTGTGACTCCAAAGCTAGAAGTGGGAAGCTGGACCTCTGTCAAAACAGGACAAGCCACTTTTACATATAGGGGTACTAGTAAGAAGCACAACCAGCAGAGAATGTCTCCCTTTGAAATGGAGAGAGAATGGAGAATTCCTATTGAATCTGACGAGGAGATAGATGTAGGATTTTCCTGCTTGCTTAAAGGAAAGGAAACAGAAATAGAGAACTACTCGATGGCGGAAGCGAAGGAAGAGACTGAAAGGATTCTGAGGAGAGCAAGGAGGAGAAAGAGAAAACACTGTAACACTATAATTTTGGATTGAAGAGCTAAGTTTTGTGATTCATATGGTAGAGGCAATAAAGATGTTCACAAGGAATTGTACATGTTCCACTGCTTTCTTATCACAACGGTAATTCTCATGCTTCCAGTTTTTTTTTTACATTCATATGTATGGATCGCATTGGTGCGAGGGTGGAAGCAGTAGTTTACATAGGCAAATTATATACATTGATGCTGTTTTCTTAAAAATTTGTTAGTAGCAATCTAATATCGAGTCATAGGTGAAACCAAGGAGAAGGGTTTGTTGTGATTGCAAGGGTTATTGCTAATGGATCAGGTTAAGGAGAAAAAAAAAGGGGCAAATCCTTTGTGGTTTGTGAATCAAAGTGCACCATTAAATTAAAAAAAAAAAA
>945733 003496CT 2035
CCCACGCGTCCGCTCTGCTTCTTTCCGCTACTCGCACCAACAGTTTGGTTTTGAACTCTTCCGATTTGACTATAGATCGATACATATATATATAGAGAGAGAGAGAGGGATGGGGAGCTCAGGATTTTCATGGAAACTGGAGGATCACCCGAAGCTGGAAAAGGGCAAGATCTTGGCGATGGTGGTGTTGGACGGTTGGGGCGAAGCCAATCCCGATCAGTACAATTGCATTCATGTCGCCGAAACCCCCACCATGGATTGTCTCAAAAAGGGTGCTCCTGATAGGTGGAGATTGGTGAGGGCGCATGGTAAGGCCGTGGGGCTTCCCACAGAGGACGACATGGGAAACAGTGAAGTTGGTCACAATGCTCTTGGTGCCGGTCGGATCTATGCTCAAGGGGCAAAACTTGTTGACCTTGCTCTTGCCACCGGGAAAATTTATGATGGAGAAGGTTTTAACTATATTAAGGAATCTTTTGAAACTGGGACATTGCACCTGATTGGGTTATTGAGTGACGGTGGTGTTCATTCCCGACTTGACCAGTTGCAGTTGTTGCTAAAAGGAGCCAGTGAGCGTGGTGCCAAAAGAATTCGCGTTCATATTCTGACTGATGGCCGTGATGTTTTGGATGGTTCAAGTGTAGGCTTTGTGGAAACCCTTGAGAATGATCTATCAAACTTACGTGAGAAAGGCGTTGATGCCCAGATAGCATCTGGTGGAGGTCGCATGTATGTCACAATGGACCGTTATGAGAATGACTGGGATGTTGTGAAACGAGGGTGGGATGCCCAAGTTCTTGGTGAAGCCCCTCATAAGTTTAGGAGTGCTATTGAGGCTGTCAAGAAACTGATGGAGGTTCCAAAGGCGAGCGATCAGTACTTGCCTCCTTTTGTTATTGTTGATGAACGTGGGACTTCTGTTGGTCCAATAGTGGATGGTGACGCTGTCGTGACTCTCAACTTCCGTGCAGATCGTATGGTTATGCTTGCCAAGGCACTTGAATATGAAAATTTTGATAAATTTGATCGAGTTCGATTCCCTAAAATCCGTTATGCTGGAATGCTTCAGTATGATGGGGAGTTGAAGCTTCCTAGCCGCTACCTAGTGTCTCCTCCAGAGATAGAGAGGACATCTGGTGAATATTTGGTCAACAACGGTGTGCGTACTTTTGCTTGCAGTGAGACTGTCAAATTTGGCCATGTCACTTTCTTCTGGAACGGAAATCGCTCAGGCTATTTTAATCCGGAGATGGAGGAATATGTGGAGATTCCTAGTGATTCTGGAATAACATTTAATGTGCAACCAAAAATGAAGGCCTTGGAAATTGCTGAGAAGGCTAGGGATGCTATTCTGAGTCGCAAATTTCACCAGGTACGTGTTAACCTTCCAAATAGTGACATGGTGGGGCATACAGGTGACATTGGGGCAACGGTTGTGGCTTGCAAGGCTGCTGATGAAGCAGTCCAGATCATACTTGATGCAATAGAGCAAGTGGGTGGGATATATGTTGTTACTGCGGATCATGGAAATGCTGAGGACATGGTGAAGAGGAACAAGAAGGGGGAGCCTCTTCTTGACAAGGATGGCAAAATACAGATACTGACGTCTCACACTCTTGAACCAGTGCCGATTGCAATTGGAGGTCCTGGGCTGGCACCTGGTGTGAGATTCCGCAAGGATGTTCCAGATGGTGGGCTTGCTAATGTGGCTGCAACTGTGATGAATCTCCATGGATTCAACGCTCCTAGTGATTACGAGCCAACCCTGATTGAGGTCGTTAATAACTAGCTTACTATGGAATATTGAAATTCTCTATTTGTTTCCAAAATTTTGAGTGAAGCAAGAAACCCGAATGACTTCAATTCGAATGCATTCACTTAATGGACGTGGAGACCAGAAGAGCTCAAAGTTTTCTTAGACAATGATAAGTATAAAAAATAACAAATAATGTTGCTATGGTGAGAGTTCATAGCCTTCTAGATTATGTTTTGTGAAGTATTGAATTTTGTTGGATGAAATTTTAAAAAAAAAAAA
>945735 009453CT 1414
GGAAAGATCAGTTTTCCCTGAAGTTGGCAATTCACAACATTAAACATAAGCGGATTTCTATCTCTATTTTTGTGTGCGAGAGCTTGACAGCAAAAGCTGAAAACCCAAAAGAAAGTAAGCATAGGCAGAGAGAGAGAGAGAGAGAGAGAGGCGCAGCACATGGTGTCCGTGAATCCGAACCCACCCGAAGGCTTCTTCTTGGATCCGACCGGAATGGCTCTTCCCGGTCTCGCCTCTTTCTCCGCCGCTGCCGCCACCACGACTTCGTCGTCGGACGACCCGAGTAAGAAGATCCGAAAACCGTACATCATTTCGAAGTCCCGAGAGAGCTGGACCGAGCCCGAGCACGACAAGTTCCTCGAAGCCCTCCAACTCTTTGATCGTGATTGGAAAAAGATTGAAGCATTTGTTGGGTCGAAGACTGTCATCCAGATACGAAGCCATGCACAGAAGTACTTTCTGAAGGTTCAAAAGAGCGGGACCAATGAACACCTGCCACCTCCTCGTCCAAAAAGGAAAGCTGCTCACCCCTATCCGCAAAAGGCCTCCAAAAATGCTCCAGTTCTCTCACAATTGACTTCACCCGTTCTATTGGAACCTGGATTTATAATAAGGCCCGAATCTTCTACATTGGTTGCAAAACCTGGTACAAGTGCAGCTGTATCTTCCCGGACTGATAACTTTGTACAAAAAGTTAATTTGTCACACACACAAAAAGGTGACATGAGATCTGGAGGGCAAGCATTGACAAATAACTGTTGCAGTAGTACAGAAAGCACTCCAAGAACGTGGCAACTGGGAGATACTACAGATCAAGGCAATTATGGCTCTTCTTTGAGAGTTCTGCCTGACTTTGCTCACGTATACAGCTTCATTGGCAGTGTTTTTGACCCAAATGCTTCCGGTCATTTGCACAAACTAAAGAAGATGGACCCAATTGATGTTGAAACAGTTTTATTGTTAATGCGAAACCTTTCCATCAACTTGACCAGCCCTGACTTTGAGGAACATAGGAGGCTGCTTTCATCCTGTGAAATGGATGCAGAGAAGGATGATTCTAGTGGTTTGAACAAGAACCCTCCATGATTTTCTATCTGACAATACTGGACAATACGGGTTATAGGGAAATGTTCAGTGAGCTTCTGTGGCTATGGAACATTGGAGCCCCTTGGTTTGCTGGTTTGTAAGTACTAGCCCCCTGTTGCAACATATTTGGCTGCTTTGTTCTTGGATTGATAATTTTGTTTTTGAGAAAAATAAAGAAAAATGTAAAAAAAAAAGTTGTAACGCGGGAGTGTAAAATGTAATATTGGGCTGTAAATTTGAGTTTTTTCTCCATGTTCTAACATGTCTGTAGAGAGGTATTACAACGTGTATGTATGCAATGTCTGAATCCAGTGCTAAAAAAAAAAAA
>945756 002818CT 2849
CCTCTCTCTCTCTCTCTCTCTCTCTCTCTCCTTCCTACATTCAGATTTCTAATGGCGAGTTTTTCATCAGTTCTGAGACGTGTATATCTCACCCTCTACAATTGGACCGTCTTCGTTGGATGGTTTCAAGTGCTGTATCTTGCTTTGAAGACTCTGAAGGAGTCCGGCCACGAGCACGTCTACGACGCCGTCGAGAGACCTCTTCTGCTAACCCAATCCGCCGCCGTTTTGGAGATACTTCATGGTCTAGTAGGTTTGGTAAGATCTCCAATCACAGCAACACTACCACAGATAGGTTCAAGGTTGTATGTAGCTTGGGGTATCTTGTGGAGCTTTCCTGAGACTCGAAGTCACATACTTGTCAGCTCTTTGGTCATAAGCTGGTCTATTACAGAGGTTAGCATCTCATTATTGCTACTATAATTACAAACTATAAGAATGTATCTGAATAAGATTTGGCTTGTAACCTTGTTGTGCTTTAAATTTTCCTCTTTTTTTTTTTTTGATTGGCAAAAGTAAAAATTTCATTAAAAAATAATGAAATCAAAGGTACAATGGAAGAGGTTAAAATCAAAGGTGCAATGGAAGAGTTTTTAAAATTTTCCTTCGCGTTCCTCGCGTTACCTATATGGTTGATGCTTATGTTAGAGGAAATGAAAAGACAGCTTTTTTATCAGCGTTGGCTCAAAATATGTTATTTCTGTATTATGTTTCACTGCTGTAATATTCAATTGTTCCATAATCCTCGTATGTGAAGATAGCTAAATTTAGGGTATCATATTTCACACGGTAATAGACTAATAGTGGCGTGTTTCTCACGTTAAAGTAAATCTGGTTTTTTTCTTTCCTGCCATACGGAGGCTTCTTTTGCAGATAAGATGGCTTAATTTCTCCTTATCATTTTTCTGAGGTGCCTTTAACCAGTTAGAAACGAAGGTTTATTAGCTGCATGTAAAGGACAGCACTCATAAGGGAGCAGACTCTTGCAGCACTCATGTCCTCATCCAAGCTAAAGCTGTATTCGTATTTATGGATCAATTCTCAGAATTTCCAAATGAGAAGTAACTTGTGTCTCCTATAATCACCTCTAACACAATTACCAATGTTCCAATAACCTTCAGCTTAAAGTTTCAGAAAATATTATCCTTGAGTCATGCCAGAAGGATGGACGTCAGCCTCCAACTTAGGGCCCTGCCATATACCAAGCTGGGGTAAAAGGCCACTGATCATATTGGATAGTCGGATAAGTTGATGCCACATAAACAATTTCTTGATGTGTGTTGCAAAGTATAAGGATACATGCGTGCTTTTCTTGTTAACTTTGACTTGCTGTTGTGCACTCTCTCGTTGTAGGAGAATTAAGACATAAAGTATGCCTTATTGGCATTGCTTTAAGACAGCCTATTTGACAATTTATCCAAAGGGTTTGTCACTTCATCTATAATTTTCAAGAGCAAAAGAGTGATTTTTTGGGGGAAGAAGAACTAATCTGTGACATTATTTTGACTAGTGTACGCATGGTCTGGCTTTGACATTTTGAATATCTGAAATATAGGGATGCTAGATTTGGAACTTGCTATCTCTTAGTTCTGACCTCTAATCCCTGCCTTCACCTTCGGTCCTTGACCTTTACCATTTTTCTATAGCTGCTGCCAACAATTCATCACTCTACTACTCTCCTCTGTCTATCTCTGCTGTGTCTCAGCTACAACCTGCATGAATGTGCCCTCGATCCCATCACTACCTGATACACCTTACTTTCCATAAGCTATCATCTTCAACCATGACAACATCATCAGTGCTCATGCTACCACGTCCATAACTGTCACATTCCATCTAGTCACCACTGTCGCCTCTACAGTACATTTGATCTCTGTATCTATGGAAGCTATTTGGTACTCTAATCGCGTGAGAGGAGACCATTCATGCTCTTTGAGCTCAATTCTTAGACGTCCATCTTCAGATAAGGAATCTTTAAAGCACAAAAAATTGGATAACAAGAACTGGACGGAGGTGTTCCCTGTCAGATTGCTTTCCCTACTGTTTCTTGGTACTTTGTACAAAGTAGCTCATATAAGATAGTTGCGGGAAAAAGAAGTCTCACCTTTTAAAATAAAACTGTTATATGTCGGTAGATACGTCTGAGGCATTGGCATAGTGGCACTCATGAATCCACCATTATCAATGTGAAAGAGAACAAGTATATTTATATGAGGAGTTTGAAATTTGTTAATACAATATTAGTAGTCTAGAATTGTTTCCTTTTGATATTTGTCAGTCATTGTGCTCATTTGGACAAGTTTGTAGTAAATGCAGGTGTTATAATTAATAATTAATTCAATTATTTCATTTCTTTTCACATTAGATTATTCGATATTCTTTCTTTGGCACAAAAGAGGCTCTTGGCTCTGCTCCTTCCTTCCTCATGTGGCTCAGGTATAGCACCTTTTTGTTGCTATATCCTATTGGCATTTCAAGCGAAGTTGGTCTAATTTATGTTGGCCTTCCTTACATCAAGGAATCTGAAAAGTACTGTATACGGATGCCAAACAAATGGAATTTCTCTTTCGATTACTTCTATTTTGCAATTCTTGTGCTCGGATTCTACGTCCCAGGCAGCCCTCACATGTACACGTACATGCTTGGGCAAAGGAAGAAAGCTCTCGCAAAATCGAAGGAGGAGTAAATCAGCAGCACAAGATTTACACACTATCGGTGTAAAATCTCTGGTTCTTGTGTTTATGTTTTTTAGTTAACAAGTGTTTGTTCTGAGCTTCTTTGTGGGTGTATTCTGAATATTCAAGGTAGTTTTCATCAGAATTAAGTTATTAGTGTTTAAAAAAAAAAAA
>945757 005151CT 3491
CCCACGCGTCCGCCCACGCGTCCGATTTTTTTTTTAGAGAGCGAGAGAGAGAGAGAATGCATCGATTATCACCAGCGTTGATCGCGTCGTATTTGCTTTTCTTTCTAATTTTCGACCTCAGTTCGCCGGTAGATGCCTTGTACGGACCATCATCACCAGTGGTTCAGCTAAACCCCTCAAACTTCAAATCCAAGGTTCTGAATTCGAAAGGGGTTGTCCTAGTTGAGTTCTTTGCTCCTTGGTGTGGTCACTGTAAAGCACTTACACCTATATGGGAAAAGGCAGCTAATGTCTTGAAAGGTGTTGCTACTGTGGCAGCACTTGATGCCGACGCCCACCAGTCCCTTGCTCAGGAATATGGGATTAAGGGATTTCCTACCATTAAGGTTTTTGTTGCTGGAAAACCTCCAGTAGATTACCAAGGAGCTAGGGAGGTCAAACCCATTGCAGAATTTGCCCTGCAACAGGTTGTCGAAACCCCTTTGCTAATCAAGTTCCATTCTTCACATTGTCTTTTTGTTCTTTATTGTCTTTTGTTTTTTTGCGCAAAATGCTTTGTTGTCGTTCATTTAGCTTTCACTGGAAAAGATCAATTTTTTTCTTGCCCCTTTCTTTTTTTTTTTTGAGAGAGAGAAGTTCAAATTTTCTTTTTAATTTATTGTGCATCACACAGTTTTTGTTTGAACCAAGTACCAACTACATGTATATTATTTGTGAAAAAAAATCTGTTTTAGACTTTCTTAATAGGCATGTCTGGCTGAAAGTCACAGATAACATACATTAAAAATAATATTGCATCTAATCTTGCAATGTCATTCTTAATTCTTAGTATTTGATAGAATGATTATTGGTTTGAGGGGTATGTGGAGTAGATACTGACAGCATTTCGGAATAAATGCACGCGAAGAGAACAATATGTTTAACTTTCTGGAAATGTGCCCAAAGTCCCCAGAGAGTGTATATCTTGATCTCCTACTTGATTTAGTAAATGGCTTTATACTTTGATAACCTATTCAGTGAAGAGCTACGTATGGACTACAATATGTATTGTATTGGAAATTCGGGGTCTTAAAAGTTGCAAAAAGAAAATGAAGTATTTGGATAATAAAATAAAATAGTAAGAAATACAAAAATAGAAATACTTATTGACAGAGACGTGTCAAAGGTTCCTAAGAATACGTAACCTGGTGCAGCAGGTTAATGACATCCTACCCTCCAGGATTCAACTAGCATCCCCACAAGTGTGCACTCGCAAATGTGGAGGTCTCACAAACAGATCTGCTGATTGTCGTCCCAATATCAAACTAAACTCTATACTATAAAACTAAGAATATAATCATCTACATCTCTGGACATCTCTAAAACCACATATATATAATATGTTCATAAATGATTATTTAAGGATGACTGAATATATATAATATTACAAAAAATAAAACTGATTAGAGCCCAATGGCTCCTTGCGCTACAGTTGTTAACTGCCCATCTACAAAAGCATTATATGCATCATAATGAGAGAGCAACGGCTTGCAAACGGTTACGGGAATAAATAATATAAAAACTACACTTATTTTATCCAAGGATCAAAATTTCGTTTTGAGGGGTCGTTTCGGTTGGCTCGGAAACGGAAACGTTTCGAAAATATTCGAAAATGTTTCGTAATGTTTCGGAAACATTTCAAAAAGTGACAAATATTAAAATAATAAAATACAATCTCTCGTATGAAAATGTAAATTATTTATAAAAAATTTAAATTCAAGTGTTAATACAACTTATTGTTTAGGTGTATAGCATTGTGTTTTGGTGCATTTTTCTATATTTCAGCGTGTTTTGATTGTAATAATAGTGTTTCGCTATTCCACTAATGTTTCACTTCGTTCTTTTAGGAAACGGAAACGTTTCTAACGTTTCAATGGAAACAAAAGGAAATTTTGTTCCTTGATTTTATCATAACAAAAATTATTTTTGTATTTTAAAATACTAAAATATCATCACATTGTGCTATCTATATCTCTGCTTTTCACATGGGAGAAGGGTTCACACATGAGGAAGTGTGTCAGATCCCAATGTGCATTTCCTGGTCCCTTGCCTGATCTGACAGCTTAAGCTCTTGGGCCTAGTGCTCCTTTGAAGTCATGGTTAGCTACTTCCATTGCGCATCATTATGAGTAAAAAATGCTAATTATTTCTATTGTGTACAGGTAAAGACACTTCTGAAGGATCGGTTACATGGAAAAGATACTGGAGGATCAAGTGAGAAAGCTGAACCTACTGCATCAGTAGAACTGAATTCACGTAATTTTGAGGAATTGGTGCTTAAAAGTAAAGAACTTTGGGTTGTGGAGTTCTTTGCACCTTGGTGTGGGCACTGTAAGAAGCTTGCTCCAGAGTGGAAGAAAGCCGCAAATAACTTGAAAGGCAAGGTCGAGTTGGGTCATGTGGACTGTGATGCGGACAAGTCTCTAATGAGCAGGTTCAGTGTGCAAGGATTCCCCACTATCTTGGTATTTGGTGCTGATAAACACAGTCCACTCACCTACGAAGGTGCAAGAACTGCCTCAGCGATTGAATCATTTGCTCTAGAGCAGCTGGAAACAAATGTTTCACCTCCTGAAGTGACTGAGTTGACTGGCCAAGATGTCATGGAAGAGAAGTGCGGTTCGGCTGCCATTTGTTTTGTTTCTTTCCTCCCCGACATTTTGGACTCCAAAGCAGAGGGAAGGAACAAGTACCTAGAGATGATGTTATCCGTTGCAGAGAAGTTCAAAAGGAGTCCTTATAGCTATGTTTGGGCAGCTGCTACCAAGCAGCCAGATCTTGAAAAGCACGTGGGCGTCGGTGGCTATGGGTACCCAGCTTTGGTAGCCCTCAATGTGAAAAAAGGAGCATATGCCCCACTTCGGAGTGCATTTGAGCGTGACCATATAATAGAGTTTGTAAAAGAAGCTGGTCTTGGGGGAAAGGGTAATTTACCCCTAGAGAGCTCCCCTGTGATCGTTAAGACTGAACCATGGGACGGTAAAGATGGAGAAATTATTGAAGAAGATGAGTTCTCGCTCGAAGAACTTATGGGTGAAGAATCCACTAGCTAGGATGAGTGGTAACCGGCTTAGAAGTATCATTATGGAGAATGAGAATCCAGTCTGGAAATGGTTTTTATGTTACAAGCAATGTGTTAAATGTCAGGGATTACTAGATTTTTACTGTAGCCATATGACTTTCTCTGATTAAAGGATTGTCTTTGGAACAAAGCCTTTTTCAGTTGCTTTAAATAAGGGGTTAATTACACTTTGCACTTGTACTGAAATATCATGTTGCACCAATTCTTTCCAATTGGGACAGTTAACCCCTCACATTTTTAGTCAAGTTACAATGTAACCCCCTTCTGTTTATTTGCTATTAAAGGGAAAGTGACATGAGACGCACTTGAGGTGGATTTTAAGGGTTTTAATGACATTTCAACTAGTACTTGCCAAACTAAAAAAAAAAAA
>974846 008840CT 3097
CAGAAACAGGGGTTTAGAAATCCGAGGGTTCCCCCCTCCCCTCTCTTTCTCTAAATCTAGGGTTTTTCCCACTCAAATTCTCCCCAAATCCGAAAATCCAGAGTCCATGGCGATTCCACAGGAACTCTACCCGAGCCAAGACGACCTCCTCTACGAAGAAGAACTTCTCCGCAACCCCTTCAGCCTCAAGCTATGGTGGCGCTACCTGGTGGCTCGGACCGAATCCCCGTTCAGGAAGCGCGCCGTCATCTATGAGCGAGCCCTCAAGGCCCTCCCCGGCAGCTACAAGCTCTGGTACGCCTACCTCCGCGAGCGCCTCGAGCTCGTCCGCAACCTCCCCATCACACACACACACTACCAAAACCTAAACAACACCTTCGAACGAGCCCTCGTCACCATGCACAAAATGCCCCGAATTTGGATCATGTACTTGCTAATTTTAACGGAGCAGAAGCTCCTCATTCGCACACGGCGCACCTTCGATCGCGCTCTCTGCGCGCTACCGGTTACGCAGCACGATCGGATTTGGGAGCCCTACTTGGTGTTTGTGAGCCAGAAGGGTGTTCCGATCGAGACCTCGCTTAGGGTTTATAGGCGGTACTTGAAGTATGACCCCTCTCATATAGAGGATTTTATTGAGTTTTTGGTGAATTCGAGTCTCTGGCAAGAGGCTGCGGAGAGGTTAGCGGGGGTTTTGAATGATGATCAGTTTTATTCGATTAAAGGGAAGACGAAGCATAGGTTGTGGCTTGAACTGTGTGATTTGCTGACTAAGCACGCGAAGGAGGTTTCGGGGTTGAATGTGGATGCGATAATTAGGGGAGGGATTAGGAAGTTCACGGATGAGGTTGGGCGGCTTTGGACTTCACTGGCTGATTATTATATCAGGAGGGATTTGGTGGAGAAGGCAAGGGATGTGTTTGATGAGGGGATGACTACGGTTGTGACAGTGAGGGATTTTAGCGTGATTTTTGATGCGTATTCGCAGTTTGAAGAGAGTATGCTTGCTTTCAAGATGGATGGAGAGAGTGAGGATGATGGAGATGATGGAGAAGAAAATGGTGAAGAGGATGATGATGACCGTTTGGATCTGGGGAAGCTTGAGAAGAAGCTTAAAGGATTTTGGTTGTCTGATGATAAAGATGTTGATTTGAGGTTGGCACGGTTGGAGCATCTCATGGATAGGAGGCCGGAACTTGCTAACAGCGTGCTTCTTCGCCAAAACCCACATAATGTGGAACAGTGGCACCGTAGGGTTAAACTTTTTGAGGGTAACCCCACAAAGCAAATTCTGACTTACACGGAGGCAGTGAGGACGGTTGACACCATGAAAGCTGTGGGGAAACCTCATACATTATGGGTTGCTTTTGCCAAGTTGTATGAGAACCACAAGGATGTTGCCAATGCAAGAGTAATTTTCGATAAGTCAGTGCAGGTGAACTACAAAACTGTTGATAATTTGGCTAGTGTTTGGTGTGAATGGGCTGAAATGGAACTTCGACACAAGAACTTTAATGGGGCGCTTGAGTTGATGAGGCGTGCGACAGCAGAACCATCGGTGGAGGTGAAACGGAGAGTGGCTGCTGATGGCAATGAACCGGTACAGATGAAACTGCACAAATCCTTGAGGCTTTGGGCATTCTATGTTGATTTAGAGGAAAGTCTGGGTACCTTAGAGTCGACACGTGCAGTATATGAACGGATATTGGATCTTAGAATAGCCACACCACAAATCATAATTAACTATGCTATGCTTTTGGAGGAACACAAATACTTTGAGGATGCATTCAAGGTATATGAAAGAGGCGTCAAGATTTTTAAATATCCGCATGTAAAGGACATATGGGTCACATATCTGTCCAAGTTTGTTAAAAGATATGGGAAATCAAAACTGGAACGTGCAAGAGAGTTGTTTGAGCACGCTGTTGAAGTGGCCCCTGCTGAATCTGCGAAGCCATTGTACCTACAATATGCCAAATTAGAGGAGGATTATGGTCTAGCAAAGCGAGCAATGAAGGTTTATGATCAAGCTACAAAGGCACTTCCACCCAATGAAAAGTTGAGCATGTATGAGATCTACATAGCTCGTGCTGCTGAGATATTTGGGGTTCCGAAAACAAGGGAAATATATGAGCAAGCGATAGAATCTGGCCTTCCAGACAAAGATGTGAAGACCATGTGCATGAAATATGCGGAGCTGGAGAAGAGTCTTGGAGAAATAGATCGTGCTCGTGGAGTTTTTGTATATGCATCTCAATTTGCTGATCCGCGATCGGATCCTGATATCTGGAACAAATGGCACGAGTTTGAGGTGCAGCATGGCAATGAAGACACCTTCCGGGAAATGCTACGAATCAAACGTAGTGTTTCTGCAAGCTATAGCCAGACACACTTCATCCTTCCTGAATATTTGATGCAAAAGGATAAGCAGCCAAATCTTGACGAAACAATGGATGCATTGAAAAAAGCTGGCGTTACTGAAGACGAAATGGCTGCTCTGGAGAAGCATTTAGTGCCTGCAGCCACTAACACTTCCACCAAAGACGGTGATAGGAAAGTGGGCTTTGTGAGTGCCGGAGTGGAGTCTCAGACCGATGGAGGGATAAAAGTCGCTGCAAATCACGAGGATATTGAGCTTCCGGAGGAGAGTGACTCAGAAGACGATGAAAGAGTTGAGATTGCCCAAAAAGATGTTCCCTCTGCCGTCTTTGGTGGTTTGATTCGGAAGCGGGAAGAGGCTGATAATGATGCAAATGGAGACGACACTGCCACCGCAGCTGCTAAAGATAAAGATGGTGATGCCCATCTCGGTGCGCTGGAGAGAATAAAAAGGCAAAGACGAGGACTATAGGTATTGTGCTTTGAACAATAAAGCAAGGATCGAAATATGCTATGCTAACTGCTAATCTTAGTCCAGGAAGTCTGGGTTCTGTAAGAAGTAAAAGGAGTTTTCTTACTATTTTTTTATTGAAAGTTTCTCTGTATATCTTTTGTTGTACTTTGTAGTTTTTGACTCGTTTTGAGTTTGTCGATTAAGGGCCACCATACCATTGTATGAAAATGTGAGAATTTTTTGTTTCATTTCAAAAAAAAAAAA
>1060287 005016CT 3604
CGAAGGGCCGGGGTTGCTGAAACATCAGCCCTCTCTCTCTCTCTCTCTCAATGGACGCAAGAGTAATTCTTCAGTGCAGGCCAACCCCATTACTCAACCAACCCCATCCAAATCTCCTCCTCTTCAGGCCCTTCTCCCCACTACATTCCACAAAGGACAGACCTAGGCTGTCCCGCCAAAGAAGGCCCTTTCCTCGAGTTTTTGCATCGGCCAATCCAAGTGGGTCCGGCGACTTCTCGTGGCTGAGCCTGTCCCGCTCCATTAGCCGTGGTTCCGAGCGGCTGTTGTCGAAATTCGGCGATTCAGTGAAGAAAGAAACTGGGTTTGATTTCCATGAGGCCAGTGTTTGGGTCGATGGGTTCGTGGGTCGGTTTAAAGAAGCCGCAAAGAAAGGCGAGGTCGAGTTTAATCGGTTCAGATCCGAATCGATTCCTGTGTTCATCAATTGGAATCAATGGGACCGATGGAAGGATGTCAAAAGTTGGGATCCAAAAAGGATTGGTGCCTTGGTGCTCTATATTTTTGTGGTGTTATTTTCTTGTCAAAGAGTATATATGGCGTTTAGAGCTCCATTTATAGACCGTCAAAGAAAAGAATTGACTGAAGCATATATGGAGGCATTGGTTCCTGAGCCAACTCCCACTAATGTTAAGAAATTCAAAAAAAGTATGTGGAGGAAGACAACCCCCAAAGGCCTAAAATTGAAAAAGTTCATTGAAGGCCCTGATGGAACACTTATTCATGATAGTTCTTATGTTGGTGAAGATGCGTGGGATGATGATCCTGAGCCCCCTCAGGATGATGTCAGAGAAATTATAGAAAATGATGTAAAATTGAAAACAGAAGAAAAAAACGTGTTAAGAGAAGATTTGGAAATTTCAGGTCAAAATCAAGAAAGTAGAGGAGCATGGCGCGACAGGCTTCATACATGGAATGAAATTCTCAGGAAAGAGAAAATAGCTGAACAATTAGATTCAGTAAATGCCAAGTATGTTGTTGAATTTGACATGAAAGAGGTTGAGAACAGTCTTCGCAAAGATGTGGTGGAAAAGGTAACAAACACTCAAGGTACCCGGGGATTGTGGATTTCTAAAAGATGGTGGCAATACCGTCCAAAACTTCCTTACACCTACTTTCTTCAAAAACTCGATTCCTCTGAGGTTGCTGCTGTAGTCTTTACGGAGGACCTAAAACGACTGTATGTAACAATGAAAGAAGGCTTCCCGCTGGAATATGTTGTTGACATTCCACTTGATCCTTATTTGTTTGAGACTATCTCAAATTCTGGAGTTGAAGTAGATCTCCTTCAGAAGCGGCAGATCCATTATTTTCTAAAAGTTGCATTTGCTCTTCTTCCTGGGATACTGATTTTGTCATTCATAAGGGGATCTGTGACGCTGCTGCATGTTACCACCAAACGTCTTCTGCGTAAAAAATATACTCACCTTTCTGATTTGGCTTACACCGAAAACTTTATGATGCCAGCTGGAAAAGTTTTTGAAACAAAATCCATGTTCAAAGAAGTGGTATTAGGTGGCGATGTCTGGGATGTTCTGGAAGAGTTAATGATGTATATGCAAAATCCTGTACAATACTATGAAAAAGGCGTAACGTTTGTTAGGGGTGTTCTTCTGTCCGGACCTCCAGGAACAGGCAAAACACTTTTTGCACGGACGCTGGCAAAGGAAAGTGGGATTCCTTTTGTTTTTGCTTCTGGTGCAGAGTTTACAGATAGTGAAAAAAGTGGCCCTGCACGAATCAATGAAATGTTTCATACTGCTAGGAGGAATGCTCCTTGTTTTGTATTTGTGGACGAAATTGATGCTATTGCTGGGAGACATTGTAAAGAGGATCCACGAAGAAAATCAACATTTGATGCTTTGATTAAACAGCTTGATGGAGAGAAAGAAAGAATTGGTGTTGACCGGTTTTCACTGAAACAAGCTGTGATATTAATCTGTGCTACCAATAGGCCAGATGAACTAGACCTAGAATTTGTTCGCCCTGGTCGGATTGATCGTCGCATATACATTGGCCTACCCAGTGCAAAGCGGCGTGTGCAAATATTTGGTGTGCACAGTGCAGGAAAACAGCTTGCTGAAGATGTTGACTTTGAACAACTTGCTTTCCGGACTGTCGGCTATTCTGGAGCAGATATTAGAAATCTTGTGAACGAAGCAGGAATAATGTCTGTGAGGAAAGGACATTCTAAGATCTACCAGCAAGACATCATTGATGTATTGGACAAACAATTGCTTGAGGGTATGGGTGTACTCCTCACGGAGGAAGAGCTACAGAAATGTGAAAAAAGTGTATCTTTTGAAAAGAAAAGACTACTGGCAGTACATGAAGCGGGCCATATATTGCTGGCACATTTGTTTCCTCGGTTCGATTGGCATGCATTTTCTCAGCTCCTACCTGGTGGCAAGGAAACTGCAATATCTGTATTTTACCCCCGAGAGGAAATGTTAGGCCATGGTAGCAAAGCCTTCAGCTACTTGATAATGCAAATGGTTGTAGCTCATGGTGGGCGTTGTGCTGAACGGATTATCTTTGGTGATGACATAACTGATGGAGGAAGGGATGATCTAGAAAAAATTACCAAGATTGCTCGAGAAATGGTGATAAGCTACAGAAATGCAAGATTGGGGCTTCATGCATTGACAAGAAGAACTGGAATACAGGATCGACCAGATAGTCTTGACATCGACCTTACAAAAGGGCTGATAAAATACAAGTGGGATGACCCTGACGTGGTTCCTGCCGATATGACATTTGAAGTTTCTGAGCTATTTACTCGAGAATTGACAAGGTACATTGATGAGACTGAAGAACTCGCAATAAAAGGTTTGATGGATAACAAGCACATATTGGATATAATTGCAAAGGAACTGGTGGAAAAGATGAGGATAACCGGATTGGAAGTTGAAGAGAGAATGAAAGGACTATCTCCAAGCATGCTTGAAGATATTGGTCAACCTTACCATATAAACATGGAAGAGGAGGGACCATTGCCTCACAATGACCGTTTGAGTTATCAACCACTGGACATATATCCAGCACCACTGCACAGATGTTAAAACGCTCCTTGTCTACCATGTGGATTTGGGCATGTTGGAGGATCTAGTATTTACCTGCTTAGTAGTGGCTTGCTGATATCTCACAAACAGAAGGACCATTGCCTCACAATGACCATTTGAGTTATCAACCACTTGACATACATCCAGCACCACTGCACAGATGTTAAAACGCTCCTTGTCTACCATGTGGATTTTATGTTCCTTGCATTAGCTATTCCACTGTTGCTTTGGTGGAATATGATTGCCTTTTGGGAACACGCCGAACATCCAGAGTTGCAACTTATTATAGCTGAAATTCATTGGGCAAATGAGCACAAGGCCGGTTAGTGCCAGGTTGGGATGAGAGAATTTCTCACTAAGCATGCTGAACATTTTCATTTTCCTTATGAGAAGGATTTAATGATGTGCATATGATGATATTGAATCTTACATTTTGAAATACTGGTTATTTTCTAATTTCATTTCATGTGCTAGAACCAGCTAAAATAAATTATTTGATTCTGGATACAAATAAAAAAAAAAAA
>1060332 001568CT 855
CACCACAAGCCTTCCAAACCTTGACTACCATGGCACAACTTTCCTTGCTTTTACTCTCCCTTTTCCTCACCCTCATCTCCCTTCCGCCTCCGGGGGCTTCCATCTCCTCCTGCAATGGCCCATGTCGAGACCTAAACGACTGCGACGGTCAGCTCATCTGCATCAAAGGAAAATGCAACGACGACCCTGAGGTTGGAACCCACATCTGCCGCGGAACCACCCCTTCGCCTCAGCCTGGCGGTTGTAAACCCTCAGGCACCCTCACGTGCCAGGGAAAATCACACCCTACCTACGATTGCTCGCCTCCCGTCACGTCCTCCACCCCAGCAAAGCTCACAAACAATGATTTTAGCGAAGGCGGGGACGGCGGGGGGCCATCTGAATGCGACGAAAGTTATCATTCCAACAACGAGCGCATCGTCGCTCTGTCGACCGGGTGGTACAACGGCGGGTCGCGGTGCGGGAAGATGATACGAATTACAGCCAGCAACGGGAAGAGCGTGTCTGCGAAGGTGGTCGACGAGTGCGACTCGAGACACGGGTGTGATAAGGAGCATGCAGGGCAACCGCCGTGCCGGAATAACATTGTGGACGGGTCGAATGCCGTGTGGAGTGCCTTAGGGTTGAACAAGAACGTGGGTGTGGTTGACATTACTTGGTCCATGGCGTAAGTGATGCTACTTTCGAGGCATACTATGAAGCAGTACGTAGTAAAATAAAGACTTGGGAAAGTACCCAGAAAATAAGAGTATGATTCATGTGGTTTCAGTATTTATCTGGGTAAATGCTTTGTAAACCTCACCCTTTTCTCTCTTTTTTGCTGATAGAAAAAGTTATTTGTCTAAAAAAAAAAAA
>1475696 004675CT 1525
AAGAAATTCGGCTCTATAATTCTTGATTGTTCGCGTTGTATCCATGAATTACCTCCAAATTGAAGACGATGACCACCAATTTTCTCAGCTTCGTCTCATTTGTCTCTCTCGCTTTGCTCATCTTCCCCACCGCCTTGCTCGCAGCTCCTACCTTGTTGATTCAGGGATTTAATTGGGAATCAAGCAATAAGCAAGAAGGATGGTACAACTCGCTGCTGAACTCCATTCCTGACCTGGCTAGTGCTGGAATTACCCATGTTTGGCTCCCACCACCATCCCAATCTGTTTCATCCCAAGGCTATATGCCGGGAAGATTGTACGATCTCAATGCATCCAAGTACGGAAACCAGGCGGAATTGAAAACGCTGGTTAAAGCGTTCCGCGACAAGGGGATTAAGTGTGTTGCCGACATAGTAATAAACCACCGGTGTGCTGAGAAGCAAGACAGCAGAGGGATATGGTGCATCTTCGAGGGAGGAACTTCTGATGATCGCCTTGATTGGGGCCCCTCGTTCATCTGCAAAGACGATACCCAGTACTCCGATGGCACGGGGAATCCCGATACTGGAGGCGACTTTGAACCCGCCCCTGACATCGACCATCTCAATCCGAGGGTACAAAGGGAACTATCAGATTGGATGAATTGGCTCAAGTCCGAAATTGGATTCGACGGATGGAGATTTGATTTTGTCAAGGGGTATGCTCCAAGTATCACCAAGAACTACATGCAAAACACGTCCCCGGATTTTGCTGTCGGGGAGTATTGGAATTCTCTTTCGTACGGGCAGGATGGGAAACCGAATTATAACCAGGACCAGCACCGGAATGACCTGGTTCAGTGGGTCCAAGCCGCGGGTGGGGCTGTCACGGCCTTTGACTTCACAACCAAAGGGATCCTTCAAGCCGCTGTCCAAGGCGAGTTGTGGAGAATGAAGGACTCGAACGGGAAGCCACCGGGAATGATAGGGGTTTTGCCCCAAAACGCTGTGACTTTTATTGACAACCATGACACAGGATCTACTCAGAAGATTTGGCCGTTCCCATCGGACAAAGTCATGCAAGGATACGCCTATATTCTCACGCATCCAGGAATTCCATCAGTGTTTTATGACCACTTCTTTGATTGGGGGCTGAAGGATCAAATTGCTAGATTGACTGCAATTCGGACGAGGAACAGTATCGGTGCGACAAGCAAAGTACAGATCATGGCTTCTGATCCCGATCTCTACGTCGCCATGGTAGACGACAAAATCATCGTCAAGATTGGGCCGAAGCTCGATCTTGGAAACCTTATTCCACCTAATTTTCATGTTTCTACCTCTGGCAATGACTATGCTGTGTGGGAGAAATAAGCACAAAAGCTCTCTGTTTGAGGAAGATCAGAACAATTACGAAACCTTCATTTGACAAGTACACTTGTGAAATGTCAAGTCTATTGTTCATTTCTATTCCTTGGAATTTTAGTGATGTTTTATAAAATACTAGTAATTGCCCGTGCCCACGGGTACTATGCAAAAAAAAAAAA
>1475697 005535CT 1653
GAAAAAGTTGTTTCTTCTGAAATTAAAGGATTTTCCCTCCTAGTTATCGATCCAGTGTCAAAGTTTCTGCAACGACCTTTGATCCAGTATGGGTTACCTGAACAATGGAACTGGGGAAAGTAATCAAGAGACTGACGTTGGAGCAGTGATATGCAATGGAAGAGAAATTTTATTGCAGGCTTTTAACTGGGAGTCTCACAAACATGATTGGTGGAGAAATTTAGAGAACAAGGTTCCTGACATTGCAAAATCCGGGTTTACCTCAGCCTGGTTACCACCAGCAACTCATTCCTTCTCACCCGAAGGATACCTTCCTCAAAATTTGTATTCTCTCAATTCTTCGTATGGCTCTGAGCAACAGTTGAAAGCTTTACTTCAAAAGATGAAGCTATACAATGTTAGAGCTATGGCTGACATAGTCATCAATCACCGCATTGGGACTACCACAGGGCATGGCGGAATGTATAACCGTTATGATGGAATTCCATTATCATGGGATGAACGTGCTGTTACATGTTGTACTGGTGGATTGGGTAGTCGAAGCACTGGGGACAACTTTAATGGGGTTCCAAATATTGATCATTCCCAGAACTTTGTTCGAAAAGACATTATTGGGTGGCTAAAATGGCTAAGAAACACTGTTGGCTTCCAAGATTTCCGTTTTGATTTCGCAAGAGGTTATTCAGCACAATATGTGAAGGAATACAACGAGGGTGCAAAGCCTGTATTTTCTGTTGGCGAATATTGGGATTCTTGTAGTTACAATGGCCAACACTTGGACTACAACCAAGATGGTCATAGGCAACGGATTATCAGTTGGATTGATGGCACAGGGGGGCTTTCAACTGCATTTGACTTCACGACTAAGGGAATTCTTCAGGAAGCTGTAAAGGGAGAATTCTGGCGGCTTCGTGACCCTCAAGGGAAACCACCAGGAGTGATGGGATGGTGGCCTTCAAGGGCTGTCACTTTTCTTGATAACCATGATACAGGATCAACACAGGCTCATTGGCCTTTTCCTTCACATCATATTATGGAGGGCTACGCATATATACTCACACATCCGGGGAATCCGACAGTTTTTTATGACCATTTTTATGATTGGGGTAACTCTATTCACGACGAAATTGTGAAGCTGATTGACGTTCGGAAGCGCCAAGACCTAAACAGCCGATCGTCTATTAGGATTCTTGAAGCCCAGGCAAACCTCTACGCTGCAATGATTGGGGAGAAAGTGTGCATGAAGATCGGCGACGGTTCGTGGTGCCCAACTGGCAGAGAGTGGACTCTAGCGACTTGCGGTCACAGATACGCAGTATGGCACAAGTAATTCACGCTGATAGGTTAATGGGCCTCTGTTCAAGAATAAAAGAATAAAACAGAAATTTCCAATCTCCTATTCTTCTGGGGATTTTTTTCGCCGGCTTGTGCTCCTATTCTTCAATCGCGAGTGGTATGGTCAAGGCATCTATCTGTTATGCCTGTTCTACTTAAGAATTCGCCTACTTGAATCAATAATCCTTCGGAAGGAATAGTACTGGTTGGTCTTAATCGAACATTTGCGTGTTGTGTTCATGCTGAGTGTTTTTAAGCTGTTCGTACCAAAATGTTGGCAAAATGAGAAAATACCACAATAAATCACCAAATAAATCC
>1475710 006764CT 1822
CAAAACCAAGAAGAAACACAATATGGCTTTGACGCTACGTTCTTCAACTTCTTTTATCAAATTAAAAGATAGTAGATGTTTCAAAACGCTTGATGCCTTCTCTGGCATGGTTTGTTTTGCACAAATCAGGCCATCATGCCGTCTCCGTGCAAAGAGTTTGACGCAAGAAGCTCAATTCTCATGCGAAAGAACCTTGAATTTGGAAGATAGGAGGAACAAAAACTGGGAAAAGCTTCACAAGTTATCAGATACTCACGGAGAAAATGATTCGCGAGTACCTGTGTTTGTGATGCTGCCACTCGATACCATATCGTACGGGGGAAACTTGAACAAGCCTAGGGCGATGAACGCCAGCCTGATGGCCTTAAAAAGTGCAGGAGTTGAAGGAGTAATGGTCGACGCTTGGTGGGGATTGGTGGAAAAAGAAGGGCCCATGAAGTATAACTGGGAAGGGTATGCTGAGCTTGTAAAGATGGCGCAAAAGCATGGCTTGAAGCTCCAAGTTGTCATGTCGTTTCATCAGTGCGGAGGAAATGTTGGAGACTCTTGCAGCATTCCACTACCCCCCTGGGTACTTGAAGAAATAAGCAAAAACCCTGACCTTGTCTATACAGACAGATCAGGCCGGAGAAATCCTGAGTATATATCCTTGGGGTGTGATTCATTACCAGTGCTTAGAGGAAGAACGCCTATTCAGGTCTACGCTGATTACATGAGAAGTTTCCGAGACAGATTCAAGGATTACCTAGGCGAGGTTATTGCGGAAATTCAAGTGGGGATGGGCCCTTGTGGAGAGCTGAGATATCCGTCTTATCCAGAGAGCAACGGAACTTGGCGGTTTCCCGGAATTGGTGAATTTCAGTGCTACGACAAGTACATGAGGGCTTCGTTGCAAGCATCTGCAGAGGCAATTGGGAAGGAAGACTGGGGAAGAAGCGGGCCTCATGATTCCGGCCAGTACAACCAATTCCCTGAAGACACCAGATTCTTCCGAAGGGACGGGACTTGGAACAACGAGTACGGACAATTCTTCCTAGACTGGTACTCGGGGATGCTACTAGAGCACGGTGACAGAATCCTAGCAGCAGCAAACGGAATATTCCAAGGAACCGGAGCTAAACTATCTGGAAAAGTAGCCGGGATTCATTGGCACTACAGAACTAGATCCCACGCAGCCGAGCTAACCGCCGGATACTACAACACGAGGCATCAAGACGGTTACCTACCAATAGCGCGGATGATGGGTAAATATGGAGTCATTATGAACTTCACTTGCATGGAAATGAGAGACGGGGAGCAACCAGGGAATGCAAATTGCTCGCCAGAAGGGTTAGTTCGGCAAGTAAAGATGGCAACTAAAACTGCAGGAACAGAACTCGCTGGAGAAAACGCATTGGAGAGGTACGATGCAGGTGCATACTCACAAGTCTTGACGACTAGTAGATCAGACTCTGGGAACGGATTGAGTGCGTTTACGTATTTAAGAATGAATAAGAGGTTGTTCGAGGGGGAGAATTGGAGGCACTTGGTGGAGTTTGTGAGGAACATGTCTGAAGGCGGTCGTAGCACGAGACTTTCAGAGAGCGACTCGAGCAGAACGGACCTTTACATTGGATTCATCAAAGAGAAAAGTGAGAGGAAGATGAAGAAGGCCGCTCTAGTGTAAAGATATGTATGCATGTTTTCACAATGAAAGGTTAAATATATACTTAGACTAGTGAAAAAAGAAAAGGATGGAAAAATTTTTATATTCATCATGTGTAGCTGAGTTTTGAAGATGGCTGAAACAATAAAATTTTTATTTCTATATTCAAAAAAAAAA
>1475733 009619CT 3104
CCAAACCATGCCGACAGTGACTCTAGAGCCGCTTCGTTATCAGTTTCGCAGAGAAATCCTCGGATTTCACTCAAATTTCAGAAAGGCCAAAGCGTTTTCTTTAAATTACGCTCAAAGACCCCTCTCCCATGGCTCCAGCTTCTGCAACTTCAGACCTCCTCAACCTCTCTCTGTCAGAGCGAGCTCCGCCGATACAGCCGTGGTGGAGACCTCTGATTCTGTGGACGTCTTATTCAAGGAGACATTCGCTTTGAAGCGAATTGAAAAGGTGGAGGGAAATATATCAATCAAGTTAGATAATGGGAAAGATAGAGAAAATTGGCAGCTTTCTGTGGGATGTAATCTTCCGGGGAAGTGGGTTCTTCACTGGGGCGTAAACTATATCAACGACATTGGCAGTGAATGGGATCAGCCTCCTGTTGAGATGAGGCCTCCAGGCTCTGTTCCTATTAAGGATTATGCAATTGAAACTCCTCTGAAGAAATCATCTGCAGTGGTGGAAGGAGATTTATATTACGAATTGAAGATTGATTTTAGTACGGACACAGATATTGCAGCTATAAATTTTGTTTTGAAGGATGAGGAAACTGGAGCTTGGTATCAGCGCCGAGGAAGAGATTTCAAAGTGGCTCTCATTGACGACCTTCATGAAGATGGCAGTAAATTAGGAGCTAAAAAGGGCTTAGGTGTACGGCCAGGGCCTTTTGAACAGCTCTCTAGCCTGCTGCTCAAATCAGAAGAAGCTCATCCCAAGGGTGAAGACAACAGTGACTCTCGAGGTCCTAGTAAAAAAACTAAGTGCCTTGAGGGGTTCTATGAGGAGCATTCTATTGTAAAGGAAGTTCTTATAAATAACTCAGTGAGTGTTTCAGCAAGGAAATGTCCAAAGACAGCCAAGAATCTACTGCATATAGAAACTGATATACCTGGAGATGTTGTCGTTCACTGGGGTCTTTGCAAGGAGGATGGTGAAAAGTGGGAGATTCCTGCCAAGCCATATCCTGCTGAAACAATAGTTTTCAAGAATAAGGCATTGCGGACTCTATTGCAGCGAAAAGAGGGTGGAAAGGGTGGTTGGAGTTTATTTACTTTGGATGAAGGATATGCTGGATTTGTTTTTGTGCTCAAGATAAATGAAAACACATGGTTGAATTATATGGGAAATGACTTTTACATACCTCTTTCAAGTTCAAGTGTCTTGCCTGCTCAACCTAGACATGATCAATCTGAAGGTCACAGGCAGGTAGAGACAGATCAAGAAGTTTCTCCTGCTGCATATACTGATGGAATCATCAATGATATAAGAAGTTTAGTGAGCGATATTTCCTCTGGGAAGAGTCGACAAACGAAATCAAAAGAATCTCAACAAAGCATTCTTCAAGAAATTGAGAAGCTGGCTGCAGAAGCCTACAGCATCTTCAGAAGCTCTATTCCTACTTATTCGGAGGATGTGATGGTGGAATCTGAGGAAGTAGAACCCCCTGCAAAAATATCTTCAGGAACAGGTTCTGGGTTTGAAATTCTCTGTCAAGGATTTAACTGGGAGTCCCATAAATCTGGAAGATGGTACATGCAACTCCTTGAAAGAGCTGCAGAAATATCTTCTATTGGTTTCACTGTGGTTTGGTTACCACCACCAACAGAATCTGTATCACCTGAAGGCTACATGCCAGGGGATTTGTATAACTTGAATTCTAGATACGGAAATGTTGAAGAGCTTAAGCTTATAGTGAAGAGATTTCATGAAGTTGGTATCAGAGTTCTGGGAGATGTTGTCTTAAATCACCGTTGTGCACAATATAAGAATCAAAATGGTATTTGGAATATCTTTGGTGGTCGTCTAAATTGGGATGATAGAGCAGTTGTTGCGGATGATCCACATTTCCAGGGAAGGGGCAACAAGAGTAGCGGTGATAATTTTCATGCTGCTCCAAATATTGATCATTCACAAGAATTTGTAAGGAGCGATCTTAAAGAATGGCTTTGTTGGCTAAGGAAAGAAATTGGGTATGATGGATGGAGGCTTGATTTTGTTCGGGGATTTTGGGGAGGTTATATCAAGGACTACATAGATGCAAGTGAGCCTTACTTTGCTGTAGGCGAGTATTGGGATTCTCTCAGCTACACTTATGGTGAGATGGATCACAATCAAGATGCTCATAGGCAGAGAATTATTGAATGGATCAATGCTACTAGTGGAACTGCTGGTGCATTTGACGTCACAACTAAGGGAATTCTACATTCTGCGCTTCAAAGATGCGAGTATTGGCGATTATCAGATCAGAAGGGAAAACCTCCAGGAGTTGTTGGGTGGTGGCCGTCTCGGGCAGTTACGTTTATAGAAAATCATGACACTGGGTCTACTCAGGGTCATTGGAGATTTCCAGGTGGAAAGGAGATGCAAGGGTATGCATACATCCTGACTCATCCCGGAACACCAGCAGTTTTCTATGATCACGCTTTCCATCGCATGCGATCTGAAATTTCGGCACTCGTTTCTTTGAGAAACCGGAACAAGATCCACTGTCGTAGTACAATTCAAATAACCAAGGCAGAAAGGGATGTTTATGCAGCCATTATCGACAAAAAGGTGGCAATGAAGATAGGCCCAGGTTTCTACGAACCCGCAAGTGGGCCCCAAAGATGGTCTCTGGCCGTTGAGGGAAACGATTACAAAGTCTGGGAAGCGTCATAGAATTTGAAAATGCATTGTCTTGAAGCACATGAAGTTTATAGAACATCATTGACCAAAGGAGAGATACAAAATGATATTATCTATAATAAAGTTGAACCCTTCCCCCAACGGCATACTTCAATTGAAGACCGCATTGCAGCACATGTTCACCTTGTTTGAGGAAGTGATCATGTCCACGTAATGATATGTGGGAATCGATTGGGGTTCGAATAGAATATACATACTTTTGTAATCTTACACTTATATTGAATTACCAGTGTAAACTCTTGAACATCTGGAAAATAAATGCCCCAGAGGCAAGAGGGTATTGTAACAACTTGGACAGACTGTAAAACTTTTATATACATTTGTATGATAACCAAATAAGCTCATTATATTATAAAGGTGAGTTATCTACAAAAAAAAAAAA
>1475737 004417CT 2029
CTTCACAAAACCAAGAAGAAACATCATATGGCTTTGACGCTACGTTCCTCAAATTCTTTTATCAAATTAAAAGACAGTAGGTGTTTCAAAACGCTTGATGACTTCTCCGGCATGGTTTGTTTTGCACAAATCAGGCCGTCATGTCGTCTCCGTGCAAAGAGTTTGATGCAAGAAACCCAATTCTCACGCGAAAAAACCTTGAATTTGGAAGATAGGAGAAACGAAAAGTGGGAAAAGCTTCACAAGCTATCAGATACTCACGGAAAAAATGATTCGCAAGTACCCGTGTTTGTGATGCTGCCACTCGACACCATCTCGAATGGGGGGAACTTGAACAAGCCACGAGCAATGAACGCCAGCTTGATGGCCTTAAAAAGTGCAGGAATCGAAGGCGTAACGGTCGACGCTTGGTGGGGATTGGTAGAAAAAGAAGGGCCAATGAAGTATAACTGGGAAGGGTATGCTGAGCTTGTAAAGATGGCGCAAAAGCATGGCTTGAAGCTCCAAGTTGTTATGTCGTTTCATCAGTGCGGAGGAAATGTTGGAGACTCTTGCAGTATTCCTCTACCCTCATGGGTACTTGAAGAAATCAGCAAAAACCCTGACCTTGTCTATACAGACAGATCAGGCCGGAGAAATCCCGAATACCTATCCCTTGCTTGTGATTTGCTACCGGTGCTTAGAGGAAGAACGATCATTCAGGTCTACTCTGATTACATGAGAAGTTTCCGCGACAGATTTAAGGATTACCTAGGCGAGGTTATTGCGGAAATTCAAGTGGGGATGGGCCCTTGTGGAGAGCTGAGGTATCCATCTTATCCAGAAAGTAACGGAACTTGGAGGTTTCCTGGAATTGGTGAATATCAGTGCTACGACAAGTACATGAGGGCTTCGCTGCAAGCGTCTGCAGAGGCAATTGGGAAGGAAGACTGGGGAATAAGTGGGCCTCATGATACCGGCCAGTATAACCAATTCCCTGAAGACACCACATTCCTACGAAGGGACGGGACTTGGAACAACGATTACGGACAATTCTTCCTAGAGTGGTACTTGGGGATGCTACTAGAGCATGGTGACAGAATCCTAGCAGCCGCAAACAGAATATTCCAAGGAACCGGAGCTAAACTCTCTGGAAAAGTAGCCGGGATTCATTGGCACTGCAGAACTAGATCCCACGCAGCCGAGCTTACCGCCGGATACTACAACATGAGGCATCAAAACGGTTACCTACCAATAGCACGTATGATGGGGAAATACGGGGTCGTTATGAACTTCACGTGCATGGAAATGAGAGACGGGGAGCAATCGGAGAACGCAAGCCGCTCGCCAGAAAGGTTAGTTCGGCAAGTAAAGAAGGCAACTAAAACTGCAGGAACAGAACTCGCTGGAGAAAACGTGTTGGAGAGGTACGATGCAGGCGCCTACTCACAAGTCTTGACCACGAGTAGATCAGACTCCGGGAACGGATTAAGTGCATTTACGTATTTAAGAATGAATAAGAGGTTGTTCGAGGGGGAGAACTGGAAGGACTTGGTGGAGTTCGTGAGGAACATGAGCCAGTATATTAGTTTACTGGGATCAAAATCATAAAATTATATATAATTATAGGATAATAGTATAATTGTTTTTTAAGTAGTGTATTTTTTTTCATTTGGGTGATAGTATAATATTTTTTGTGAACATATAGAGTAATTTTTTTTTTTCCAAGTGGAGTTTGCCCCTTACTCCCTCCGCCCTGAACATGTCGGTAGGCGGTCGTCGCACGAAACTTCTAGAGAGTGACTCGAGCAAAACGGACTTTCCCATTGGATTCCTAACATTGTAAAGTGCGAGGAAGATGAAGGAGGCTGCTCTAGTGTAAAGATACGTATGCATGTTTTCACAATGAAAGGTTAAATATATACTTAGAATATAAAAAAGAAAAGGGATCGAAAAATTTGTTTATTCTACGTGTGTAACTAAGTTTTGAAGATGGTTTTTGAGTATATGAAAAAGGAAAAGGGATCAAAAAATTTGTAAAAAAAAAAAA
>1475757 008405CT 1392
AAATTTCCCCAAACTAATTTCTTTATTCGAAGCTCTACAAAATCTTGCTGATCTCTCTCTCTCTCTCTCTCTCATCAGGCAATGGCCGAGAGCCCCACTTCAGATGGAAGTTCAGTTGTTTGCTTTGGGGAAATGTTGATTGACTTTGTGCCAACAGTCAACGGAGTTTCACTTGCAGAAGCACCAGCCTTCAAGAAATCTCCGGGCGGTGCTCCTGCTAATGTTGCTGTTGGTATCACAAGATTGGGAGGTTCTTCGGCTTTTATTGGCAAGGTAGGTGATGATGAATTTGGTTACATGTTGGCCGATATTTTGAAGCAAAACAAGGTCAACAATTCTGGCATGCGGTTTGACCGTAGTGCAAGGACTGCACTAGCATTTGTTACACTTCAGGCTGATGGGGAGCGAGAATTTTTGTTTTTCCGTAATCCTAGTGCTGACATGCTTCTTCGTGAATCAGAGCTTGATGTAAACCTTATTAAGCAGGCAAGAATTTTCCACTATGGTTCCATTAGTTTGATTGAAGAGCCGTGTAGGTCAACTCATCTGGCTGCATTGTCCATTGCCAAGGAATCCGGTTGCATCCTCTCTTATGATCCGAATTTGAGATTGCCATTATGGCCATCAGCAGATGCTGCTCGGAAGGGCATAATGAGCATATGGGACCAAGCAGATGTTATCAAGATAAGCGGGGACGAAATATCGTTCTTGACTGGAGGTGATGATCCTTATGATGATAATGTGGTCTTGGAGAAGCTTTTTCATCCTAAGCTTAAGGTTTTGATTGTATCTGAAGGGTCTAAGGGTTGCAGATACTACACGAAGCAATTCAAGGGTAGAGTTCCTGGTGTTAAAGTTAAAGCTGTTGACACAACAGGTGCAGGTGATGCCTTTGTTGGTGGTTTACTGTACAGTTTAGCTTCTGATGTGAATCTTTACCAGGATGAGAAACGGTTAAGAGAAGCTCTTCTTTTTGCGAATGCTTGTGGCGCCCTTGTGGTGAAAGAAAAGGGAGCCATTCCTGCCCTTCCTACGAAAAAGGCGGTCCTTCAACTCCTATCCGAAGTCAATTCAAGATAGAAAATAATCACGGTTATCGTGTTCTTTGTTTCTTTCTGTTTCTGTTTAGCTCATGTGGATTTGGGCTCCCCTTTTTTCTCTCTTTGTTGTATGCTATGTTTAAGAAAAATGTGATCCATATGAAATGGTTGTAGTCCTATGGAAAAGTCACGCTAGATCTCGAATTGAGTATTTTTTTAGTATTTTCAGAATTAGTTTTGTACAATACGTTTTGGGAGACTTATTCTGCCGTTAGTTTTTGAAATACTATTTGCGCTCAAAAGTGAATAAAATACAAACATGATAATGGTTTTGATTTTCAAAAAAAAAAAA
>1544122 009800CT 839
ATGGCAATCTCTCTCTCTCTCTCTCTCTGCATACTTCATGTCGAACGATCGCTCCTTCTGATAGATCAATCCACCGCCATGAGATTCTTTCTCTGATATCGTCTCTCTCTTCTTTTTTCGAACAACTATCGAACTCATAGATCATCAAGCAAAGTCTCTGTTTCTCTCTCTGTTTGAATTTCTTTCTGGTCCCGAAGAATCGGAGCTGTACTCGCCGCTTTTGCTCAGAGGCGGTGAGGATGTCTACTCCTTCAAGGAAGCGGCTGATGAGGGATTTTAAGCGGTTACAACAAGACCCTCCTGCAGGCATCAGTGGTGCTCCTCAAGACAACAATATAATGCTTTGGAATGCTGTTATATTCGGTCCTGATGACACCCCGTGGGATGGAGGTACGTTTAAGTTGACACTGCAATTTACAGAGGATTATCCAAATAAGCCACCAACTGTGCGTTTTGTTTCTCGAATGTTCCACCCAAATATTTATGCGGATGGAAGCATTTGTTTGGATATCCTACAAAATCAGTGGAGTCCAATTTATGATGTGGCTGCTATACTTACCTCAATCCAGTCATTGCTTTGTGACCCAAACCCTAATTCCCCTGCCAATTCGGAAGCTGCGCGGATGTTTAGCGAGAATAAGCGTGAATACAACAGGAGAGTGCGGGAGATAGTTGAGCAGAGTTGGACGGCCGACTGATACCCTTGGTAGGATGCTATTAACCTTCCAAGATAGTTTATAGGCTTGTTTGAAAACATGGAATCTTTAAAACAATTGTGTTGCAAAATCTCTGGATTATATAATATATCTGCCTACATTTTATGGATGAAAAAAAAAAAA
>1544124 009827CT 1139
GAGGAAGGTTGCTTCTGGTAATAAATGCTATACTATTAGCTATGGCGGTGGGTTTCGGAGGCTTCTGAGTTAACTCGCAAGTTTAATAAACAAAGCCAACGAGTTCGTCGGAAATCGCTCCTCTTTGGCGATCGGTCGATTCACCGGTCAATCTTCCGGCTGTGGTGGTGAGAGAGAGAGAGAGAGGTTGTTGATGCTTTATTTCTGACCATGAACTCTAATGGATTTAGCAGTATGGAGATTGAGTTTATTCGGAAGCACCACAGGCACCATCTTACCGAGAATCAATGCAGTTCGGCTCTCGTCAAGCACATCAAAGCCCCCGTTCCTCTCGTTTGGTCTTTGGTGAGGAGATTTGATCAACCACAAAAGTATAAGCCATTCATCAGCAGGTGTGTTGTGCAGGGAAACCTTGAAATTGGTAGTCTTAGAGAAGTTGATGTTAAATCAGGACTTCCTGCCACTACCAGCACCGAAAGATTGGAACTTCTTGATGATGATGAGCACATCCTTAGCATTAGGATCGTTGGTGGTGATCACAGACTCAGGAACTACTCTTCGATCATCTCTGTCCATCCGGAAGTTATTGATGGAAGACCAGGGACTCTGGTGATAGAATCCTTTGTAGTAGACGTGCCTGAGGGAAACACCAAGGACGAAACCTGCTATTTTGTAGAGGCCTTGATCAAGTGCAATCTCAAGTCACTTGCTGATGTCTCAGAGCGGTTGGCATTGCAGGACAGGACCGAGCCCATTGATCGTACGTAGGTGTGGGGCCGGGGATTGGCGTTGGAGGCTATAATTACCATGGATGAAGCTGCTCCTTGGCTTTTTGTTTCCTGGAGGCTGTGGAGGCAGACGGGTAGTAGATACTCTCCACATTCCAGATACATTTGTGCTCTTTTTTCCTTTTGTTTGCTACGTTTTTCCATCTTGGTTTTAAATTATGGCTGGACTTCCTGTTAGTAGAGCATAAGAACCACAGCTTTATAAAAGGTTTCTAAACCCTATCATGAAAATGAAAGACGGGGGTTATCTTTCTTTGTGGTCTTCGGGTTTTGGCCACGGTGGTGTTTCATGTGTTTATCGGTGTAAATACATATTGCAGAAAGAGTTGGTTGTTTTGTAAAAAAAAAAAA
>1544126 009796CT 1627
GAGAGGCTGATCTGACGATCAAACCCTTCGATTCGATCGAGCAATTCTTATCTCCAGAGATTTTCAGAGAGAGAGGGAGAAAGAGAGATTTCTTGAGATAGAGAGAGAGGTGTCTTCAAATGTCCTCCAACCAAACCCACCTCATACAAACCAAAAGAAACAAAAAATTGTTGCCACATATACCCTTCTGCAACCCCCCCAAAAATCCCCCACCCCCATCTTCATCACACTTTCAATGTCTCTCTCAAAAACAACTCTGTTTTTTTTCCCCCAATTTTTTTTTTGTGGGCTTTTTGGGGCTTTGCCTCGGTCAGACTTTCACAGGGAAAACAGGAAAGCGAGAACCTTCTCACCTCCCTCTCTCTCTCTCTACCCTCTCTTCCTTTATTATTTCTCTTGCCCACCTCTGTTTCTTTCTCCCTTACCTTATCTGCCTCTTTTCTCTCTCTCTATTCTTTTATTTTTATCTTCTCTGTAGTGTTTATTTTTTATTTTTTTTGATCTGATGTCTAAGAAGATGAAAGGTGTTGTTTTGGATTCATCATCTTATGGTTCATATGAGGATGCTAAGGCCAGATTCAAGCATCAGGCTCTGTTGCAGGACTATCAGGAGCTACATAAGGAAGCGAAGGCCACGAGAAACAAGTTGGAGACCATGAAGCAAAGGAAGTTAACCCTATTGGCTGAAGTCCGGTTTCTGCGGCGACGACACAAATACCTTTTGCAAAACAAGGCTGAAAAACCTGACCCAGGACGACAACTGGTTCAACAGAAAAAATTCTCAAACTCAGTTTAAAAACACTGTGAAGGAGAAAAATTACGTTAGAAAGGAAGCCAAGCTGCGAAACATAGCCCCAAATACTGAAATAAAGAAAAAGGAAAGAATTTTGAGCGCAAAGGAATCTGCTCGTCGGAATCCAAGTCCAGTTATTGATTTAAACCAGAAGAATAGGGTACATAGTAGAAAAGAAACTGCTTCTCTTCGAAACACAGCGCCGGTTTTTGACTTAAACCGGATGGAAAGAACGTACGGTGGCAAGCAGGCTACGTTTCGGAACCAAACCCTGATTCTTGATTTGAACCAGAAGGAAAGGTTATATAATGGAAAGGAAACTACTCCTCGGATCCCGGTTCCGGTTTTTGACTTAAACCGGGTGGAAAGTACTCACACTGGGAGGGACGATCGAAACCGAGCTCCGATTTTTGACTTAAACCAGATCTCGGGAGAGGAGATGGAATTACAGAACAATTACGAACCATTGAGAATGGAGGAGCCGAAGAACTACTTGATTAGAGGCAGATCCGATGAACAGCTCAATGACATGAAGTTATCGATTTGTAGGAACATGGGGAACGGACCGAATCAGTCGGGAAAGAGGAAGATTTCGTGGCAGGACCAGGTAGCCTTGAAGGTTTGAGTTATTGTTTTCAATGCATGTGGTCTGAATATAGGGGCTTCAAAATAATTGCCCTGCTTTGAATAGGTACTTTCAGATTCTTTCTTCTCCTATTCTCATGTTCTCTTTTCGCCTTGTAAAGGGAAATATAGCTTTTGTATGGGATTGAACATAGACCGGCATAGTAGAAACATCGATAAGGAATCGAATTTATGTTCAAAAAAAAAAAA
>1544129 009610CT 1631
CTCCCCTTCCTCCTCCGAGCTTCTAGATTTCATTCATTGCTCTGTCTCTCTCTCTCTGTTAATAATATCCCCCAGATTTTGTTTCCTTGTTCTTATGATTTTTTAGTCTCTAATCCGATTTTGTGTGATTTGAATCCTCAATAAAAAATTTAGTTTTGGGGTTCTCGAGTAAAAATGAGGCTAGTTCTGAAGTTTTGGCTTCTGGGTATTTCTGAATCAGATCATAGAGCGGTTAAATCTGCATATACATATCAAATATGAGTAATATTATATGATTAGATTATAGAGTCAAAATCGGTATTTTTTTTTTGAGATGGCTGATGCCAATGAAGGCAAAAGAAGTATTCCCGGAATGGAAAAACTTTCCCTGGAAACAAGCAGATTTCCCAGAGATTTGCTACAGAGGTTCATGGCTAGTAATAATCAGAGCCAATTCACAAGTAAGTGCAGAGAAGAGGAAGAGAGAGAGGAGATAGAGTTGAATCTGGGGTTGTCATTGGGTGGGAGATTCGGTGTGGACAAGAGCGAGAAGAAGAAATTGATGAGATCTTCTTCCATTGCCGGGTCGATACCGATCGTCAGGGACGATTTCGACGCGGAGACAACCCCACCGGTGTCGGTCCCGGCGCTGATGCGGACCTCGTCGCTGCCTGCGGAGACGGAGGAGGAGTGGCGGAAGAGGAAGGAGCTACAGACGCTGAGGAGGATGGAGGCCAAGCGAAGGAGGATGGAGAAGCAGAGGAGTTTGAGGAGTGAGAAAGAAGGCAGCGGAGGCAGCGGCGGTGGCGGTGGAAGGGGCCTGAGGAGAGAGATAGAGCAGTATGTGGGGGCCGCGAATGGGTTCGGTTTAACTGCGACGCGAGCGGCGGCTGGTGGTGTTGGGCAAGGGTTTGTGCAGCCATCAGGGTCTGTAGAATCACAAGGTGGAAGCTCTTCTGGGATGTCCGAATCAGATAGTAAACCAGTTCTAGGATCCAGCAGCTGCGGTGAAGCAAGCCCTTCCAGCATTTGGTCCCTGCAAGAACGAAGCAATCAAGAGGCAATGGGTTCATCTGGTACAAAGGGAAGGGAGAACGCAAACAAGTACGTCACCGACACGGAGAAGAGTCCACCAAAAAGACCCGAGGTTTTAGAAAGACGAGCCAGGGAAACGGGATCGAACTCGGTGGACAACATGCCTTGTGTTTTCACGCAAGGAGATGGTCCTAACGGGAGAAGAATCGACGGGATTTTGTACAAGTACGGGAAGGGAGAGGAAGTGAGGATAATGTGCGTGTGCCACGGCAGTTTTCTCTCTCCGGCAGAGTTTGTCAAGCATGCCGGTGGCACCGACGTGGCCCACCCGCTCAAGCATATAGTCGTTAACCCCTCCGCCGGTCCCTTTTTGTAATCGTGCCGCCCCCTTCAAAAAGTTGGTTGAACAGAAAAGAACAACATTCAGAAAAACTTATGTTTCTGATAAAAAGGAAACTATGTTGTATTGAGTAACTAATCATGTTTTGGGAGGGAGAAGAGATTTGATTTGGGCTTTTTTTTTGGCATGATTTATCCCTTCAAATTTATGTTTTGGTTGTCTTCTATTGTTAAGTTCCAGTAAATTATAGTTTTACTGCATGGTTAAAAAAAAAAAA
>1577405 009789CT 2107
ATCCGAAGTCCTTCTTGACCTCGCTTTCTCTCTCTCTCTCTCTCCTCAACACTATGAACCTCCCCATTGCTCTTCTTTGGATTCAATTACATATTGAGACAAGTCTTACCTATACAGAGACATCATATGTTTAGAGAGAGAAATGTCGAGCCTTTCTTCATCCCCGCATTGCCGTTCCTATTCGTCATCGGTTTATCCGATTTCTTCTTCTTGTAATTATGGGCATCATCGAACGGCCATTTCTTCGATCTCTCTGAAGCAATTGCTTCCCAGAAAGGTTTCTGTGCAATCAAACACGAAAGCACGGCCAAATGTGGTTCCCAGTGAAGATGGTGCAGTAGTTTCCCCGATTGAAAATGAAACTCCTTCGAATAAATTGGGAGATGGGTTGTTGTCAATTACACTCCCAGAGGAATTTGAGGATACCACGAGTTTTGATATCAATAAAGATAAGTCCACTGTCAGTATTACTGTGGTTGGAGCTTCGGGGGACCTTGCTAAGAAGAAGATATTTCCCGCACTTTTTGCACTTTATTATGAGGATTGCCTCCCAGAGCACTTCACCATTTTTGGTTATGCCCGGAGTAAGATGACGGATGCTGAACTTAGAAACATGATTAGCAGGACCCTTACTTGCCGGATTGACAAGAGGGAAAACTGTGATGAAAAGATGGATCAATTCCTTAATAGATGTTTCTACCATTCGGGTCAATATGATTCTCAGAATAATTTTTCTGAGCTTGATAAGAAACTGAAAGAACATGAGGGTGGGAGGATTTCTAATCGCCTTTTCTATCTATCAATCCCACCGAATATATTTACAGCTGCTGTAGGATGTGCAAGCCTCTCTGCTTCGTCAGCTAACGGCTGGACGAGGGTCATTGTAGAGAAGCCCTTTGGCCGGGATTCTGAATCCTCGGCTGCTTTGACAAACGCTCTCAAGCAGTACTTAGAGGAGGATCAAATTTTCAGGATCGACCACTATTTGGGGAAGGAGCTGGTGGAGAATCTATCCGTCCTTCGCTTTTCCAATCTCATTTTTGAACCATTGTGGTCAAGGCAGTATATAAGGAGTGTCCAGTTGATATTCTCTGAAGATTTTGGCACTGAAGGGCGGGGAGGATACTTTGACAATTATGGTATAATTAGAGACATAATGCAAAACCATCTGCTTCAGATACTGGCCCTATTTGCCATGGAAACCCCTGTCAGTTTGGATGGAGAGGATATAAGAAATGAAAAGGTCAAAGTTCTACGTTCGATGAGGCCTTTACAGCTTGAAGATGTGGTAATAGGACAGTATAAGAGCCACACAAAAGGAGGTGTTAGTTACCCAGGCTATACTGATGACAAGACCGTACCCAAAGACAGCCTAACTCCAACATTTGCTGCAGCTTCCCTTTTCATTGATAATGCTAGATGGGATGGGGTGCCTTTTCTAATGAAAGCTGGTAAAGCTTTACACACTAGGAGGGCTGAGATAAGAGTTCAATTTAGGCATGTGCCTGGTAATTTGTACAACCGAAATTTTGGGACGGATCTTGATCAAGCAACAAATGAGCTTGTTATCCGTGTTCAGCCTGACGAAGCTATCTACTTGACGATCAATAATAAGGTCCCTGGTCTGGGCATGAGATTGGACCGTAGTAACCTAAATCTTCTCTATGCTGCAAGATATTCGAAGGAGATTCCTGATGCATACGAGAGACTGCTTCTTGATGCTGTTGAAGGGGAGAGAAGACTGTTCATTCGAAGTGACGAACTTGCTTCTGCTTGGGCACTCTTCACACCTGTGTTGAAAGAGCTAGAAGAGAAGAAAATTATTCCAGAGTATTATCCATATGGGAGTCGTGGTCCTGTTGGTGCTTACTATCTTGCGGCCAGGCACAATGTTCGATGGGGTGATCTTGGTTTAGAACAATAGCTTGGAGAATGCTCTTTGTTTGGGTTCTGGGAAGGAGAGATTAGGGTGGGAATATATATAATTAATTGTGCATAAACACAGAACCCGAAAACAAAGATTGGGGCATTCTTCTATTTTCTTCATACTGTTTTTCTTTACATGATGGATTAAAAGGAGATACATTAGCTTGTCAAAAAAAAAAAA
>1577406 009841CT 2181
AGACTGTGGAAATCAGAGAGAGAAAAGTCTTCATACCCTCGTGGACCTCATGGATTACTGAGAATAAGCACAGAGAGAGAGAGAGAGAGTGAGAGTTCTATTCCCTCTTCTTCATCCTTTCTCTCAAGTCTCAACTGTTCCAAGTGTAGAGAGAGAGAGAGATGGAGCCTCAGCAGTCTCCTCAATTGAAAGGGGTAGTGATAATCACACTTCCTCCTGCTGATAACCCTTCACTGGGAAAAACCATAACTGCTTTCACACTCTCCGATTCAGCTCCAACACCAACTCAACAAACCCACCAAGACCCACAAATTCCCATTCAGTCACTACCACCACCACCACCACCAAACCCTCAACTTCAATTTTTTCACAGGAAAACCCTGTTTGGGAGCCCAAGAATTCGTCTAGGGTTTCTGGGTATCTCTCTAATTGTCCTGATCTTGTGGGTATCTGCGTCCCCAAACACCTCCTACGAATTACGCAATTCTGATGATGATGATCAGAAACCCGATTCCTTCATCTTTCCCTTGTATCCCAAATCGGGTTTTCGCGGGATGTCACGGGAAGATATTGAGCTTAAATTGGGGAGGTTTGTGAGGAGAGATTCAGTGAATTTTGGGGAAAAGTTTGATGATGGAATGAAGCAAAAAAAGGAAGCCAAATTGGTTTCAACCGCGTCGAAGATCGATGCTGCTGCCATTTTACCTGTCAGGGGGAATATTTATCCAGATGGATTATATTTCACATACATGCTTGTCGGGAGTCCTCCAAAACCTTATTTTCTCGACGTGGATACTGGGAGTGACTTAACGTGGCTCCAATGTGATGCTCCATGCACTAGTTGTGCTAAGGGAGCGCACCCTTTGTATAAGCCTACGAACGGCAAAATCATACCTTCCAAGGATCCGTTGTGTGTTGAAGTTCAAAGAAATCAGATGACAGGATATTGTGAGACATGTCATCAGTGTGATTATGAAATAGAATACGCGGACCAAAGCTCCTCCATGGGGGTTCTTGCAATGGATGAGATCCATCTAATGGTTGCAAATGGATCGCTTACCAAGTCAACTGTTGTTTTTGGGTGTGCATATGATCAGAAAGGCATACTCCTAAATTCATTGGCAAAAACGGATGGAATTCTTGGCCTTAGCAGGGCTCACGTTAGCTTACCTTCTCAACTGGCAAGCCGGGGAATCATTAACAATGTTGTAGGCCACTGTCTTGCCGCTGATGCAGTAGGTGGTGGATATATGTTCTTGGGTGATGGCTTTGTCCCTCATGGGCAGATGGCATGGGTCCCCATGCTTAACAGCCCTTCCACGACCTTTTATCAGACAGAGTTCATCAAAGTGAGTTATGGAAATAAAAAACTCAGTTTAGGTGGGCAGGATGATGGACTAGGACGAGTAGTTTTTGATAGTGGCAGTTCTTATACATATTTCACTAAGCAAGCATATTCTGATTTGGCCGCCTCTCTTAAAGATGTTTCTGGCAAAGGTCTCAGACAGGATGCCTCAGACCCTACATTGCCTGTTTGTTGGCGATCTGAAATGCCAATAAGATCTGTTTTGGATATCAAACAATATTTTGAACCTCTAACCCTTCAATTTCGAAGCAAATGGTGGACGGTCTCCAGAAAGTTTCACATTCTGCCGGAGGGTTACTTGATCGTAAATAATAAAGGCAATGTCTGTTTGGGTATACTTGATGGAAGCAAAGTGCACGATGGATCCACTGTTATACTCGGAGATATCTCGTTGCGTGGACAACTTCTTGTATACGACAACGTGAACCAGGAAATTGGGTGGGCAAAATCAGATTGTGTCAAGCCGCTGAGTATTAAGAGCCTACCATTTATTGGGGGTGTGGATCTTCCAAGTTGATGTAGAGAACATCGAGTATCCTTGTGCCTTTGAGGAACAGTTTTATCCTTGTAAATTTCCAGCTGAGCTACTGCTTTCAGAAGTTTCCTACCATGTGTTATATAATGTTTGTATAATACATGTATGTGTGTGTATATATTTGGGGGGGGGGAGGGATTTATAAATTCTTGCCATAGAACATTTGAGAGGTAATGGAGGACAACATGGGGATTTTAGGGTTTCAAAAGGGTGGCGAAAGTGTAAGGTTTGGGACTGGAAATATTGTATTTATTGGACTGTTTTGGCTAAAAAAAAAAAA
>1688779 002801CT 920
GCATCAATTCCCAAAACTTGATTAAGCCCACCTATAGCCAATATGAGCTTTACCAAAAACCTCACCATGTTGTTCCCCCTCCTCTTTAGCCTATTCATACCCAACATTTATGCAGCCACTTTTGATATCGTAAACCAATGTAGCTACACAGTTTGGGCCGCAGCCTCGCCCGGTGGGGGTAGGCGTCTTGACTCTGGTCAGTCCTGGAGCATCACTGTGAACCCTGGCACGATCCAGGCCCGCATATGGGGTCGGACCAATTGCAACTTCGATGCAAGTGGCCGAGGCAAGTGCGAGACTGGTGACTGTAATGGGCTCCTAGAGTGTCAAGGCTATGGTAGCCCCCCAAATACCCTAGCAGAATTCGCACTAAACCAAGACCAGCCAACTAACTTGGACTTCGTCGACATATCTCTCGTGGACGGGTTCAATATTCCCATGGACTTCAGCCCTACCACCGGAGTCTGTAAATCGTTACGATGTGCAGCAGCCATAAACGAGGAGTGCCCTACTGAGTTGCGTGCCCCCGGTGGATGCAATAATCCTTGTACTGTTTTTAAGACCAATGAGTATTGTTGCACGGATGGTCCGGGAAGCTGTGAACCCACCACTTACTCAAAGTTCTTTAAGGATAGGTGCCCAGATGCTTACAGCTACCCTCAAGACGATCCAACCAGTTTGTTCACTTGCCCCGGTGGTACAAACTATAGGGTTGTGTTTTGCCCATGAGAGACCCCTATATAAATGCATAATAAACATATCTCGCTAGGTTCAACCTGTATGTGAGATTTCCAAGAGCGTTTAATAATAAAACTTGTGCACATGTAGTGTTGTGCACAATCGATCGCTCAAAATATGATGTCTACTATGATAAAGTTTTTATTATTGAATGGATAAGCAATTGATTGAAAAAAAAAAAA
>1688877 009714CT 1153
CATTTTTCTAAGCCCAAGGAGCTTCACACCAAGAATGGCAATCCTAACTGCTTCTCACATGGCCTGTGCCTTTGGCATTCTTGGAAACATTGTGTCATTTTTGGTGTACTTGGCACCCCTGCCAACCTTCTATAGGATATGTAAGAAAAAATCAACAGAAGGGTTCCAGTCCATACCATATGCTGTTGCACTATTCAGTGCCATGTTGCTTTTGTACTATGGCTTCTTAAAGAAAAATGGGCTTATGATTATTACCATCAATACCATAGGATGTGCCATTGAAGCCACATATCTCATACTCTTCATGCTATATGCCACTAAAGAGGCCAAGATATACACGACGAAGCTGCTTATCTTCTTCAATGTAATAGTATATGGATTAATCATACTTTGCACATCCCTATTATCAAACGGGAAACTGAGAGTCACGATTGTCGGATGGATCTGCGCGGTCTTTTCTGTCTGTGTTTTTGCTGCCCCCCTTAGCATCATGAGGCTGGTTATAAGGACTAAAAGTGTAGAATACATGCCATTTGCACTCTCATTTTTTCTCACACTATGTGCTATCATGTGGTTCTTCTATGGCTTTTTGATTAAGGACTTCTACATTGCAACACCAAACATCCTAGGGTTTGCATTTGGAATTGCACAAATGGTGTTGTACATGATCTACAAGGACTACAAGAAGCAGGTTCTACCAGAATTTAAGCTCCAAGATTTACCGACGACGGTCATAAACTTGAGAACAATGATAGAGATGCAAGAGAATTTCAAGGCAGGGACAGATCATGTACAAGAAGAGCACGCAACGAATGAATAAGCAGAAAACAAGCCCGTTGAACTGAGCTCTAACATGTGATACATACCGAAGAATCGAATACACAAAAGGGCATTGATGGGGAAAAAGAAAAAAAGAAAGAAGATAGCTTCTTCTTAGCTCTTGAAATTGGAGCTTGAAAGGGAACACACAAAAATTTATAGGCTTCATTTCATGGAACTGTGGTTTTTTCTTTCTTTCTTTCTTTCTTTTCTTTTCTTTTCTTTTCTTTTCTTCTCTTCTCTCTTTTTTTTTTGAAGGTGCATTTTGAAAAGAGACAATATCTATTAATAACATGAAGGTAGATGCCTTTTTTCCCCTCTCAAAAAAAAAAAA
>1688985 005438CT 986
TTTTCCTTTTTGTGATTTTGATGTTTTTTTCTTGGAGATCAAGTTTTTCTTTTATCTTCATCTGAAGATGAAATTCAGAAATTAATACTAGCGTAGCTCTGAGATTTTGAACTCAACAACAAATTCAGAAATGGTTTCATTTTGATTTGGCATCTCCCCACGGCGGCATTTCGTCAAACACATGGCGAGGGCCAAACACCCCGCCCATCGGAAACGAACTCCATCTCAACCCTCCGCTTCGGGAACAACTTCACCAGCACCTCCTGGAACGAACACCTACAAGAAGAGCCAGGAATGTTCCTTCGAACAAAGCGTTACCGCCACAAGGCAGGCACGGTGGCTCTTCGCGAGATTCGGCGTTTCCAGAAGACCTGCAATCTTCTCATTCCAGCTGCTCCTTTCATTAGATCTGTGAAAGAGATTAGCAATTATTTTGCGCCACAAATCACTAGGTGGAAAGCTGAAGCTTTAGTGGCACTTCAGGAGGCAGCAGAGGATTATTTGGTTCATTTGTTTGAAGATGCAATGCTATGTGCAATCCATGCAAAGCGTGTTACACTTATGAAAAAAGACTGGGAGCTGGCTCGGCGGCTTGGAGGAAAAGGGCAACCTTGGTGAGAACATCAGACCAACCAATTACGGAATCTGCATTGTTCTTTTGGGCTATGTTTGCATGAAGGATATGTGGAGTGATTGTGGAGGGAAAGAAAGTATTTCCGTCCGCATATTCAATGTGTGTTTTCCCTACCTTTTCGTTTTCCTTTCACAAATCCATTACAAATCCTTGATCCTAATGCAGCCTTATGGAAAACGCCATTCATGTTGTATAACTCGCATATTAGTTAACAATCCCAACCCTCTCTAGATACCATTATTTGTACAGTAGCTTCATGAAAAGTTTGCAGGCTTGTAAAGAGCTCCAAATCTTCTGTTACAATGAGGTTATCCTCCAGTGAATATATATCTCCTCTATCAAAAAAAAAAAA
>2675486 008054CT 1257
TATATTTGGCAGAGAGAGAGAGAGAGAGAGATGGAGGCTTTCCCAGTCATTGACATGGAGAAACTTACTGGTAAAGAGAGATCACCAACTATGGAGAAGATAAATGATGCTTGTGAGAACTGGGGCTTCTTTGAGTTGATGAATCATGGTATTTCCCATGAGTTGATGGACACTGTGGAGAGGCTAACAAAGGAGCACTACAAGAAGTGCATGGAACAGAGGTTCAAGGAAATGGTGGCAACCAAAGGCCTAGAGGCTGTTCAGTCCGAAATCGACGATTTGGACTGGGAAAGCACCTTCTTCTTGCGCCATCTTCCGGTTTCTAACATCTCAGAAATCCCCGATCTCGAACAAGATCATAGGAAGTCTATGAAGGAATTTGCAGAGAAACTAGAAAAACTAGCAGAGCAGCTACTGGACCTGTTATGTGAGAATCTGGGGCTAGAGAAGGGGTACCTGAAGAAGGCTTTCAGTGGCTCCAAGGGTCCCACCTTTGGCACCAAGGTTAGCAACTACCCTCCATGTCCGCAACCAGAGCTGATCAAGGGTCTCCGAGCCCACACCGACGCTGGTGGAATCATCCTCCTCTTCCAAGACAACAAGGTCAGCGGACTCCAGCTGCTCAAAGAAGGAGAATGGATCGATGTCCCGCCAATGAAACACGCCATTGTGATCAACATAGGTGACCAGCTTGAGGTAATCACAAATGGCAAGTACAAGAGCGTGATGCACCGCGTGATTGCTCAGACGGATGGCAACAGAATGTCAATAGCTTCATTCTACAATCCAGGAAGCGAGGCTGTCATCTATCCAGCACCTGCACTGGTGGACAAAGAAGAGGATCAACAAAAGCAAGTTTATCCAAAGTTCGTATTTGAGGACTACATGAAGCTTTATGCCGGGCTCAAGTTCCAGGCCAAGGAGCCGCGGTTTGAAGCCATGAAGGCCATGGAAAGTGCCGTTAAATTGGGTCCAATTTCAACAATTTGAGTTCATTGTTACAATAGTAGCGCTTGTGTTTGTGTGAACTTAGATGTTAATAAGGCTAAGAAGCCAATTAACAGTACTTAAATATTGATTTACACGTCTAGTGTGTGCTTGGCTAGTGTGTGTGAACTTAAAGAGTTCAAATAAGTTTAGAGCTTGGTCTTGGAGTTCACAAGGTGTTAAAATGTCTGGTTGCAGTGGTGTTAATGGTGTATTAATATTCTATATTGCATAAAGTAACCAAAACCTACCTGTTTGAAAAAAAAAAAA
>2675498 003410CT 2803
CGCTCAGTCCCGTTTTCGAAATACCGACTCTCTCTCTATCTCTAGGGTTTCCGCCCGTACGTCGTCATGAAAGATGTTGACGAACCTCAGGGTTCCGATCACATGGATCCGCTTTACGGATTATCTGGCCTCTCACTGTTCCCTCGAACAATTAGGGTTTCAACTGATGCCCCAAAACCCAACCACACCAAGGACATTGAATCTATCCACAACTTCATGAAATCCACGATGTTGAGAAGTCCCAGCAAGCACTCAGAGCAGGCAAAGGCAGTTTTAGATGGCAATTCAGAGCTCCTGAATTCCAAATTTGCCAGTTTTATAGCATCTGAGAAAAAAATTGAAGACGTTGCTAAAAGGGGCAAGGAAAATGCCCAAGAACGAAGACCGGGATTGGGACGCAGGCGGGCTCGGTTTTCTTTGAAGCCAAATTCAAGTCAACCTTATGTGAGGGTGGGATCAAGTCTGGACATTGAGGAATTGGAAGACCCGGTGGAGTATTTCTTGGCCCATGAAAAGCTTGAAAATGCGCAAAAAGAATTGCAGAGGCAGATGGGTGGAAATACGACTAATTTAAATGACTACAATATGTATAGAACTGAACGACGTCGTCGGCCAGCACTTCTGGAAAGATCAGTTCGGTACAAGCATCGCTATTCATCAATGCTTCCTGAGAGTGATGAAACTTTTATGTCATCCCAAGTGCCACGGGAACAGAACAATTTCAGGTCACCTGGTTGTATTTCACAACCAGAAACAGCTGATTCTGATGTAGAATTGCAGGAAAAGGAGTTAGCTGGATCAATGTCTAAGACCGAGAACAGAGTCAATGAACTTTTGGATGAGTTGCTATCTAATAACTCTGAGAATTTAGATGGAGACGAGTTATTATCTTTCTTGCAGGATCGCTTGCATATCAAACCTCTTGATCTGGACAAATTATGCCTTCCTGATTTTCATGATGTTGGAAAGAATGATTTTATGGATTTGGAAGATAATTTGCCTAGGCCTCGGAACGCGCTGTCAGATATACATAATTTGATGAAAGGGATAAGTGGCAAAACACCTGTAAAACAAAAACAGGTGGCAGAAAGCCCTGTTCATTCTCTTGCTTCGCCCACTCCTCCAAAAAGTCCTTTTGCGTCAATAACTTTTCTACAAAAGCATCTTTCGCACTCAGATCTGTTGAATGATCCATTTTCACCCTTCAATTTGTCACCAGCCAGAAATTCCTGTTCTGTTGAACCTGTTAATGAGCAATCAGATCACTATAATACAAGGAAGAAGTCTGGAGGTTTTGGAGAGCTGAAGTCACTGATAACTGAAATTGGTGACATCAGAGTTAATGATGTGGGTTCACAAGAGATGATAACTGGAGATTCAATCATCCGATTTGAAAATTCTGCAAATGACAACTCAAGCAGATATGGAGTTGGTATTAATGATATGCCAAGTGGATCTCATGTTGACTTGATAGAGAATAATGTGAGCAGGAATACGGAGGCGGAGATTGTGGATGGCCATGACAGCAGGCTCAAAACTGATATGATGGATGTTTGCACAAACTGCCCCAATGAAATGATAACTGGAGATTCAATCACCCAATTTGAAAAATCTGCAATTGACAACTCAAGCAGGCATGGGGTTGGTATTAATGATATGTCAAGTGGATCTCATGGTGACTTGATAGATAATAATGCGAGCAGGAATATGGGGGTGGGGATTGTGAATGACAATGACAGCAGGCTCAATACTGATACAGATGTTCCTACAAGTTGCCCCAACGAAATGGAGGAGAATGACAGTAGGTTTAAAACTGATACAGATGTTCCAACAAGTTGCCCCAATGAAATGGATGAGAATTACAACAGGCTTATTACTGATGTTCAGGCAAATGGACCCAATGAAATGGAGGAGAATGTTGGAGATATGCTGCATGAAGCAGTGTCATCCGAAGATCTCAACTTTGGGAACTCATCTAGGCCTTGTAATGATTTTCAGACAGACAGACGAAATGAAATGGAGAATAATGTGAACCAGATAGATGAACCAAATGAAATGGAGCAGAATGTTGAAAATATGCCACTGAATGCACAACCAGATATTAATATTGAGCATCCCACCACAGGAAAATTGAACGATCAATCAAGTCCTGCTGCAGTTGGACCCCATGCCATGGATGGACCCTCTGAAACCTCTGATGTGATTCCAGAACATCATATTGAGAATGTTCAAGAACCTTCCGGGGTATCATTGAATGAGCGAAGTTCAGAAAAAAGGCCTCCACGCGCTGTTCACAAAAGGAAAACACTTTCTCACAGGCAAAGCCTTGCAGGGGCTGGTACAGATTGGGAATCTGGTGTAAGGCGAAGCAAGAGAATCAGGATGAGACCTTTGGAATATTGGAGAGGCGAAAGATTTTTGTATGGACGCATACATGAGAGCCTGACAACCGTAATTGGCGTGAAGTATGTGTCACCAGCAAAGGGTGATGAGGGGAAACCCTCTATTCGGGTCAAGTCTTACGTCTCTGATGAATACAAAGACCTTGTTGAACTAGCAGCTCTGCACTGAGATCTCGTCGTTTAAACCACGATCCATGTCCCGTGGATTTAGCAAGAAACGGTATCTCTCCTCTGGATCTGTTTGTTTTCTTCGAATCCAAATACTTCTTTTTCTACTTGTCACTGAGTAACGGAAGAAATGCATATGCTTCATGAATCATGACTTGCTGATAATGTATATTGGACAAATGTTAGATGTTCGAGTTAAAGAGATGTGATCAATTAAAGTTAAAAAAAAAAAA
>3747190 003205CT 623
CAAGGGTTTAGTTTCCTAAAAAGAGCCTCTGCTTCAGAACTCTGAGTCATGGCCATGCTCTCCAAGGCTCTGTTTGCTTCCCTTTTCATTTCCCTTCTCATCTTCCATCTTGTCCGAGCTGATGATGAAATGATGAACGGCGGTGGCATAGGCCGGTCTCTCCTCCAGAAAATAGATTGTGGGGGAGCGTGCAAGGAGCGGTGCAAGCTATCGTCGAGACAGAATTTGTGCCATAGGGCATGCGGAACTTGCTGCCAGCGCTGCAACTGCGTGCCACCTGGCACCTCAGGCAACCAAGATGTCTGCCCCTGCTACGCCGCCCTCACCACCCACGGCGGCAGAAAGAAGTGCCCTTAGAACTATCAACCATCATCTTGGCGGTGGCGGTGGCGGTGGCGGTGGCGGTGAATCTTTAATTTGGACAGATAGGGCTGAAGACGAGTGTTAATGAAGCATTAATATATGATATGTGAGAGACTGAGAGTATCTCAAAAATAAATAAAAAGGATCTAATATATGTTGATATCATGATATGGATGTATTTTTTGTTTGGGTGAATTTCACTAGCCTCTCCATGAGGTTTTTTTATAAATACAAACTACTTCTTATATAAAAAAAAAAAA
>2789483 007040CT 785
CACACAGAGAGAGAGAGAGAGAGAGAGATGGAAGGCTCATCTTCTAGCCATCACCTCACAGCCCTCCTCATCCTATTTATCTTCACCTCCCACATTAACGCAATCTCAGCCAACGGTGTAGCCCGAAAACCCAGCAGCACCAAGTTCATCCGAAACTCTTGCAGGGCAACGATGTACCCTACCCTTTGCATCACCTCGCTCTCGAGCCACGCTAGTGCCATCCAAACAAGCCCTAAGCTTCTAGCCCACATGGCACTCTCCGTGACCTTCAACAACACCCAGGACACTTCCGCCGTGATGGTGAAGCTGTCCCAGTCCCATGGCTTGAGCCCCCGAGAGGTGGGCGCCATGCAGGACTGCGTAGAGGAGGTGGGTGACTCGGTGGACCAGCTGAGGAGATCGCTGGGGGAGATGAGTCAAATCAAGGGCTCAAATTTCGCGCGCATGATGAGTGACATCAAAACGTGGGTCAGTGCCGCCCTGACCAATGATGACACGTGCTCTGAGGGGTTTGAGGGCAACAACATGAACGGAAACATGACGACCGTCGTGAGGGGACATATATTGAATATCGCGCATTTGACTAGCAATGCGTTGGCCTTGATCAACAGCTACGCTTCTACTCTCCATGTCTAGTTCAAGTCAGCATGTTGCTTCCAAACATGGACGATTGTGATATAGTGTATGAAGCATCAGCAAAAATCAGAGGATGAGTGCTTGTGATGCAAGTGTGTAAATGAACTTTGTGAATAAGATTTTTGCAGAAATTGTGTAAAAAAAAAAAA
>6107429 001274CT 662
AGAATTATGATAATGTCCTCTTGATCTCTCTCTATCTCTAGCAGAGCAGGGCAAAATGCCGGTTCCGCCGTGGCTGGAGCAATTGCTGAACACGGCATTCTTCTCCGTCTGCCGGACTCACGCCGACGCGGCGAGGAGCGAGTGTAATATGTATTGCTTGGATTGCAATGACAAATCATTCTGCTTCTATTGCCGCTCATCCAAACACAAGGATCATCAAGTCATTCAGATAAGGAGATCCTCCTACCATGATGTGGTGAGGGTATCAGAGATACAGAAGGTGTTGGACATCAGTGGTGTACAAACCTATGTGATTAACAGTGCAAGGGTGTTGTTTTTGAATGAGAGGCCTCAGCCAAAGACCACTGGCAAAGGGGTGTCTCACATTTGTGAAATCTGTGGGAGGAGCCTCTTGGACCCTTTTAGGTTCTGTTCTTTGGGCTGTAAGATTGTAGGAATCAAGAGAAATGGGGATGCCAATCTTTACTTTAGAGGCAAACTATGAGAAGAAAGTCTTGGGAATGCAAGTTTTCTCTTGTTTTCCTTTTCCTTTTTTGCATTTCATATTTCTAAAATATTGTGTCAAGTTCCGCAAATTCGTAATATACTCATATCTCATCATGCAGAATGATGTGCTTTCACTTTCAAATAAAAAAAAAAAA
>6107432 003711CT 1529
ATCTCGATTCACCTTCTCGAAATCGATTCTCCATTTGGTTTTTCCCGAACCTCAATCATTTTTCTTCCGATTTTCCGCTAGAAGAATCTTCATCACGAGAGTGAGAGAGGATGTGCGGCGGTGCCATAATCTCCGATTTCATTGCGCCCACGCGCAATCGCCGACTGATCGAGAACTTACTCTGGCCGTCCGATGTGAAGAAGAACCATAGCAATTACCACTCCAAGCCCTTGCGATCTGAGATCGTCGACCTCGACGATGACTTCGAGGCCGATTTTCAGGATTTCAAGGACGACACGGATGCCGAGGACAACGATTTCAAGTCCTTCGTTTTCTCTGCTTCCAAATCTGGGGTTTCTGATGGCTCTAGGTCTACAAAATCTGTGGAATTGAATGGTCAAACTGAAAAAACTGCAAAGAGAAAGAGGAAGAATCAATACAGAGGGATTAGGCAGCGCCCATGGGGTAAATGGGCTGCTGAAATACGAGACCCAAGGAAAGGGGTCCGGGTTTGGCTTGGAACTTTCAACACTGCCGAAGAAGCTGCAATAGCCTATGATGCTGAGGCACGCAAGATCCGTGGCAGGAAAGCTAAGGTGAATTTCCCCGATGAAGCTCCACCAAATGCTGCAAAGCGAGCCATTAAGGCTAATACTCAGAAAGTACTTGCCAAGGAAAGCATAAACTCCGTTCAGCCTAATCTGAACCAAAATTTCAATTTCCCGAACAACCCAGAAAATGATTGCTACAGCATGAATTTTGAGGAAGAGAAACCACTGACTGGGCAATTTGGGTATACAGAAGCATACCCTGTCCCTGGCGAGGTTGGGCACAAATCATCTACCCCATCTGCTGGTGCCACCCCCCTTTATTTTAATTCGGATCAAGGAAGTAATTCTTTTGATTGTTCTGATTTTGAGTGGGGAGAGTATAACACAAAGACCCCTGAAATATCATCTGTTCTGTCAGCCACTATAGAATGTGATGAAGCTCAATTTGTGGACAATGCTAACCCTACAGAGAAACTGAAGACTAAGCTTGAGGATGTGGGACCTGTTCAAGAAAATACAGTGGAGAAATTGTCTGAAGAGCTTTCTGCTTTTGAGTCTCAAATGAAATTCTTTCAGATACCATACCTTGAGGCGAACTGGGATGCTTCAGTGGATACATTCCTCAATGGAGATGCTACTCAGGATGGTGGAAGCTCAATGAACCTTTGGACCTTTGACGACTTTCCGTCTATGATGGGGGGAGTTTAATGATCAAACTTTGCTTTACTGGTTTTCCGTCAACAATGATGCTTGTGTTTGCTGTTATGGACACGGTGGACAAACCAGTAAACCTGCTTAGCCCTTTAGATGGAGTGCTTATCAATTTGGCTCTTGGTAGGAGTACATGGGTAATTAGGTTTATTTTATTGCAAGAACTACTATTATGATTTTGAACTTGATGTCTGTAAGGATGATGGCGTTTGATGAAAACTGAAGCTTGACAATAGCAATTTTGTTGTTTGTTTCAAAAAAAAAAAA
>5844232 005945CT 1953
CTCTCTCTCTCTCTCTCCACATTTTCACCATGCATCATCTCAGGAAAAGACCTAAAATCTTTCTCACTCTAATCCCCCTTTCAGCACTTCTCCTTCTCACTCTCTCCTCACTAACAAAAAAACCAATTCAAAACAGAGAAACCCCTCAACGCATTCACATCTACAACAAAATCCAAATCCCTGAATCAGCATGCGAGGGCACGCTCTATCCGGACCTCTGCGTCTCCACCATCTCGACATTCCCCGATCTCCACCGCAAATCGCTCCCCCAGATCATGTCCGCCGCCATAAACGTCACGGTGGCGGAGGTCAAGGCCTCTGAGTCGAACTGCACCAGGATCCTCCGCCGGTTCCCGGAGTTGGACCTGCTAGAGAAGCGGGCCCTCGACGACTGCCTCGAGCTTCTCGACGACACCGTTTCCGAGCTCGAAAACGCGCTCTCTGACCTCGCAAACATTAAAACCACCGCCAAGAACAAAAACGACTTGCAGACACTCCTCAGCGGCGCAATGACCAACCAGTACACGTGCCTCGACGGCTTTGCCTTCAGCAAGGAGAAAATACGCCCTTACATCGAGGGCAGATTGGTCAATATCTCCCATCACGTGAGCAACATCCTCGCAATGCTAAACAAAATTCAAAAAACGACGTCGTTTGAAGGGGAAGCGTTTCCGGAGTACGGAAAAATGAAAGGCGGGTTTCCGAAATGGCTGTCGAGGAGGGACAGGAGGTTACTGCAGACGGCGGTGACAGATATCGTACCCGATGTGGTGGTGGCGAAGGACGGGAGCGGTAACTTCACGACGGTTGGGGCAGCGGTGGCGGCGGCAAAGAACTCGAGCACGGCGAGGTTCGTCATATACATAAAGGAGGGGGCCTATTTCGAGTACGTAGACGTGGATAAGAAGAAGACGAATCTGATGTTCGTCGGAGACGGCATCGGAAAGACGTGGATCAAGGGCAATCGGAGTGTTGTTGATGGCTGGACCACTTTCCGTTCTTCTACTGTCGCCGTGGTAGGAACAGGCTTTATAGCCAAAGGAATATCGTTCGAAAACTATGCGGGGCCGAGCAAACACCAGGCCGTGGCGCTGAGGAGCGGTGCCGACTTTTCGGCCTTTTACCAATGCAGCTTCGTAGGCTACCAAGACACGCTCTACGTCCACTCGCTCCGCCAGTTTTACAGTGAGTGCGACGTGTACGGGACCATCGATTTCATCTTCGGCAATGCTGCGGTGGTCTTCCAGAAGTGCAATCTGTACGCCCGGAAACCGAACGAGAACCAGAAAAACATTTTCACCGCCCAGGGACGGGACGACCCGAATCAGAACACGGGGATTTCGATCCTCAACTGCAAAGTTGCGGCTGCAGCGGACTTGATCCCGGTGCTGTCATCATTTAAGACGTACCTGGGCCGGCCCTGGAAGGAATACTCCAGGACGGTGTTTCTACTCTCTCAAATGGAGTCGTTGATTGATCCTGCCGGGTGGTTGGAGTGGTCTGGGGATTTCGCGCTGTCAACACTTTACTACAGAGAGTACAAGAACAGGGGACCGGGCTCGAACACGACGGCTCGAGTGACTTGGCCTGGTTACGCAGTTACTACCAATGAAACCGAGGTCATGCAGTTCACTGTCGGGAATTTTATCCAGGGGAGTCAGTGGCTGACTTCTTATAACATTCCTGTTTATCTCAATTTGACTAGTTGATCTGAAAGGTAAAAATATGGGCGCCTTCTTGATTTCAAGGTATCGTCGGGGCGCTATACGAACCTAGGAAATTTGTATTGTTCTGGAGCCAAGTGTTCTAAAAATTTGTTCTGCTTTGCTTGGTAGAATTAAACATTGATAAATAAGAGTTTTGGCTCAAAGACCTTCGGCTTTGAATTTTGTAATCCACCTGGTGGCCTTTTAGAAGATAAATAAGACTAGTTTTTCCAGCAAAAAAAAAAAA
>6183609 005567CT 1458
TTATTATCAGATCTACCGTAGAAAAGATTTGCTCCGAAAAGAAAGATGTGTGGCGGTGCCATCATCTCCGACATCATTGCGCCGGCGAGAACTCGCCGGCTCACCGCCGATTTCCTCTGGCCCTCTGACGTCAAGAAGAACCTTAGCAATTACCACTCCAAGCCCCTGCGATCTGAGATCGTCGTCCTCGGCGATGACTTCGAGGCCGATTTTCAGGATTTCAAGGACTACTCTGACGATGAGGACGGCGACGGTAGGGACTTCGCTTTCTCTGCCTCCAAGTCTGGGCTTTCTCATGATTCTAGGTCTAAAAAATCTATGGAATCCCATGGACAAGCTGAAAAATCGGCAAAGAGAAAGAAAAAGAATCAGTACAGAGGAATTAGGCAACGTCCATGGGGTAAGTGGGCTGCAGAGATCCGTGACCCAAGGAAAGGGGTCCGGGTTTGGCTTGGAACTTTCAACACTGCAGAGGAAGCTGCTAGAGCCTATGATGCTGCGGCACGGAAGATTCGTGGTAAAAAAGCTAAGGTGAATTTCCCTGACGATGCTCCGCCAAATTCCCCAAAACGCACCGTCAAGGCAAATACTCAGAAATTACTTTCAAAGGAAAGCCCAAGCACTGTTCAACCTAGTCTAAACCAAAAATTCAATTTCATCAACCACCCAGATCCTGACAACTACAGCATGAGTTCTGTGGAAGAGAAACCACCGACTATGCAGTATGGGTTCACAGATGCCTACCCTATCTCCGAAGAGGTTGGACTCAAATCATTTACCCCATTAGATGATGCCACCCTTTATGTCAACTCGGATCAAGGAAGTAACTCTTTCGATTGTTCTGACTTTGAGTGGGGAGAATATAATGCAAAGACGCAGGAAATATCATCGCTGCTTTCAGCTACCATGAAGAATGATGAAGCTCAATTTGTACAAGGCGCAAGCCCTACAAAGAAACTGAAGCCTAACCCAGTGGATGTGGTACCTGTTGAAGAGAATACTGTGAAGAAACTGTCCGAAGAACTCTCTGCTTTTGAATCCCAAATGAAATTCTTTCAGATCCCATATCTTGAGGGGAACTGGGATGCTTCGGTGGACACATTCCTCGGTGGAGATACAGCTCAGGATGGTGGAAACTCAATGGATCTTTGGAATTTTGATGATATGGTGGCGGGAGTCTACTGAATAACCTCAGCCTCCCTTGCTGGTGTTTTGTAAATAAGGCACATGTGTGTTTGCTGTTGGCATTGGCGGTGCCGAGCAATAAAACCATGCTTAAGCCTTTGATGGAGGTGTTTATCCATTGGCTTTTCATGTTATTTGGAGTACACAAGTCATTAGGCTTATTTCATTGGAAGAATGTGTATTTAAATTTTGAGTTTGATGTCTGGATTTCATGTGGTGAAAACTTAAGCTTGACAATATCAACTTAGTTTGGTGGTTCTTAAAAAAAAAAAA
>5460231 006551CT 1700
CAAATTCACCTCTCTATCTGTCTCTCTCTCTAGATCAGAGTTCTGTATCCGTCTCCAATGGCTACTGTTACTCTGAGCCCCGCAGAGGCCGAGAAGATCTCCACGCTCCAATCCGCCGTCGCTAGCCTCCCTCAAATCAGTGAGAATGAGAAATCTGGATTCATAAACCTAGTCGCGCGTTATCTTAGTGGCGAGGCACAACACATCGAATGGAGTAAGATCCAGACTCCTACAGATGAGGTAGTGGTTCCTTACGACAGCTTAGCACCCGCACCAGAAGATGCTGTGGAAACTAAGAAGCTTTTGGACAAGCTTGTTGTGTTAAAGCTTAATGGGGGCTTGGGAACAACAATGGGCTGTACTGGTCCTAAATCTGTCATTGAAGTTCGTAATGGGCTTACATTCTTAGACTTAATTGTCATACAAATTGAGTCCCTGAACGCCAAGTATGGATGCAATGTTCCTCTGCTACTGATGAACTCATTCAACACCCATGATGATACACAGAAGATTGTAGAAAAATATGCGAACTCGAACATTGAGATCCATACATTTAATCAGAGCCAGTACCCTCGTTTGGTTGTTGACGATTTTATTCCACTGCCATGCAAAGGGAATACTGGCAAGGACGGATGGAATCCTCCTGGTCATGGTGATGTGTTCCCATCATTGAAAAATAGTGGCAAGCTTGACGCTCTATTGTCAAAGGGAAAGGAATATGTCTTCATTGCAAACTCAGATAACTTGGGTGCTGTTGTTGATTTGAAAATCTTGAATCATTTGGTCCGAAACAAGAATGAATACTGTATGGAGGTGACACCCAAAACATTGGCTGATGTGAAAGGTGGGACACTGATTTCATATGAAGGAAAGGTTCAGCTCCTGGAAATTGCACAAGTTCCTGATGAAAATGTAAATGAATTCAAATCCATCCAGAAGTTCAAAATTTTCAATACCAACAACTTGTGGGTGAACTTGGGCGCAATTAAAAGACTCGTTGAAGCGGATGCGCTGAAGATGGAAATCATTCCAAATCCCAAGGAAGTGGATGGAGTCAAAGTTCTTCAGCTGGAAACAGCGGCTGGTGCTGCAATTAGGTTCTTCGATAATGCCATTGGCATTAATGTTCCTCGATCTCGATTCCTTCCCGTGAAAGCAACTTCAGATTTGCTTCTTGTCCAGTCTGATCTTTACACCTTGAACGATGGCTTTGTGATCCGAAACCCAGCTAGGGCAAATCCTGCAAATCCTTCTATTGAATTGGGTCCTGAATTTAAAAAGGTTGCCAATTTCTTAAGTCGTTTCAAGACCATCCCTAGCATCATTGAGCTTGATCACTTAAAGGTGACTGGTGATGTGTGGTTTGGTGCTGGTGTTACTCTCAAGGGAAAAGTGGTCATTGCTGCAAAACCTGGAGTGAAGCTGGAAATCCCTGATGGAGCTGTAATTGAGAACAAGGAGATCAACGGCCCAGAGGATATTTGAAACCGTTGCTTGTTTTGAACTCTCTAATAGTTACTAGTATAGTTGAAGCTACATTGTTGTACTGTCCGTTATGGCCTGTATTAGATGTAGCAGTTAAAATAAATGTACAATTTTGTTTGGTCCCAATGACGATTAGAATGCGTGCTTCTGTTGTAATCTCGCTCCATGGGAACTGTTTCATTTTAAAGAGAGCACGTTGGGAGAAAAAAAAAAAA
>5460259 008947CT 1110
AAATGGCATCCCTCAGCTTCAAAAACACCTTACTGACCCTCACTCTTGCCGGAATTCTCGCCGGAATCCTGCCGGAAATCGCATTGGGTCAGAGATGTGGTTGTGCCGCAGGCCTATGTTGCAGCCAATTTGGCTTTTGTAACACTGGCAATGACTTCTGTGGCACGGGGTGCCAATCAGGTCCTTGCACCGGTTCAAATGGTGTAGCGGTTGCTAATATAGTCACGCAAGCATTCTTCGATGGTATAATTAATCAGGCTCCAGCGGGTTGCGTGGGGAAGACCTTCTACACGCGGTGGCGTTTCTCAACACCCTTAGCTTGTTCACCGCATTTGGCACCATCGGCACAGTTGATGATTCTAAACGTGAAATCGCTGCTTTCTTTGCACATGCCAGCCATGAAACTGGATCGTTTTGTAAAATTGAAGAGGACGGTGGTGCAAGCAAGGACTACTGTGACGAGACAAGAACTGACTACCCATGTGCCCCGAACAAGAACTACTACGGTAGAGGTCCTCTTCAATTATCCTGGAACTACAACTACGGTGCTGCCGGAGATTTCCTAGGTTTTAACGGGCTCAACAACCCGGAAATCGTGGCAACGGATTCGCTCGTGTCCTTCAAGGCCGCCATGTGGTTTTGGATGAGGAATGTCCATTCTGTCATGACTACCGGGCAAGGGTTTGGCGCAACGATCCGAGCCATTAATGGTAACATCGAATGCGATGGAAAAAGGCCAGATCTTGTCACTGCACGTGTCAATCTGTACACCAATTTTTGCAGCCAACTTGGGGTTGCGCCTGGCAATAACCTCCGTTGTGACAACAATTAAAGCTCGTTAAGTACTTTTAAATAAACGTTTCTCGAGCAGTGCAAGCAAGAGACTCCCGCCAAAAGCAGATAAGTAATAATAAGCATTCCTTCGCGGTTTGCATTATTAGGTTTTGTAATAAAACCACTAGTGTGGATAAGAAGCCTTTTAGGCATATGGAAAAGTTCATGAGTTTCATGACCGCTAAGGAATAATTGGTACGAACTCAAATTGTATTGCTCTATTATGCCATGGGGAATAATTAATAATATCTGGTTTCTTCAAGGAAAAAAAAAAAA
>5460287 005616CT 1828
GATCCGTAGCCGACAAAGCCAGAAAGCTCCTCCTCGTCAAGACTGCGACTTCTTCTTCCTCTTCCGTGTCGCAGCATCCATCTCTTCCACTTTCTCTCTCCTCCTCTTCTTGGCCTCAATCTGCTATTCGTTTCTTGACCTCTCTCAATTCACCTTCTCCTTCTTCTTCGTCCGATTCAATGACTTCTTCACTCACTCTCGAAACCATCAATCCCAAGGTTTTGAAATGTGAGTATGCTGTCCGTGGTGAAATTGTCACCCTGGCCCAGCAATTGCAGGAAGAGTTAAAAGTAAATCCAGGTTCTCATCCTTTTGACGAGATACTTTACTGCAATATTGGAAATCCTCAATCACTTGGTCAGCAGGCAATTACTTTTTTTCGAGAGGTTCTTGCACTGTGCGACCATCCAGCCATTCTGGACAAAAGCGAAACACAGGGTATCTTTAGTGCGGATGCCATAGAGCGAGCTTGGCAGATACTGGATCAAATTCCTGGAAGAGCAACTGGTGCATATAGTCACAGCCAGGGAATCAAGGGATTGCGTGATACAATTGCGGCTGGCATTGAAGCTCGTGATGGTTTTCCAGCTGATCCTAATGATATTTTCTTGACTGATGGTGCAAGTCCAGCGGTCCATATGATGATGCAGTTACTGATAAGATCTGAGAATGATGGGATTCTTTGTCCTATTCCTCAGTACCCTCTGTACTCTGCTTCAATTGCCCTCCATGGTGGCACTCTTGTTCCTTACTATCTTGATGAAGCAACAGGTTGGGGATTGGAGATTTCTGAGCTTAAGAAGCAATTAGAAGCTGCCAAGTCCAAGGGCATCACTGTTAGAGCCTTGGTTGTAATAAATCCAGGCAACCCAACAGGGCAGGTTCTTGCCGAGGGCAACCAACGTGAAATTGTAAAATTTTGCAAGGAAGAAGGTCTTGTTCTTCTGGCAGATGAAGTATACCAGGAAAATATTTATGTTCCTGACAAGCAGTTTCACTCATTCAAGAAAATTTCCCGGACCATGGGGTATGGAGACAACGACATCTCATTAGTATCTTTTCAGTCAGTCTCTAAAGGGTATTATGGGGAGTGTGGCAAAAGAGGAGGTTACATGGAGGTCACAGGTTTTAGTCCTGAGATAAGGGAACAAATTTACAAAGTAGCATCTGTGAATCTTTGTTCAAATATCTCTGGTCAAATTCTTGCAAGTCTGGTCATGAGCCCTCCCAAGGTTGGAGATGAGTCCTATGAATCCTACTTTGCTGAGAAAGATGGTATCCTTTCATCTTTAGCAAGGCGTGCTATGACATTAGAAGATGCCCTCAATAGTTTAGAGGGTGTAACATGCAATAGAGCAGAAGGGGCAATGTATCTCTTTCCCCGTATTCATCTGCCCCTGAAAGCTATAAAGACAGCAGAAGCAGAAAAAACAGCCCCAGATGCATTCTATTGTCGCCGCCTCCTTAATGCCACAGGAATTGTGGTTGTCCCAGGATCTGGATTTGGGCAGGTTCCTGGTACATGGCATTTTAGGTGCACAATACTGCCTCAAGAGGATAAAATTCCAGCTGTAGTCTCCCGTTTGACGGACTTCCATAAAGGATTCATGGATGAATTTCGTAACTGAATGATCGTGCATTCAGATTTTCTAAATTGTGCCATGAGAGAGGTTAATAAGTAATATGCATTCCTGGACATTTCTTGCTGTTCCTTTTAGCATTATACAGGGAGGACATTGTAGTTGCATCAAATTTGTTGCACCAAATTTTATACCTAGTGAATGAGTTTGCAAGCTGCAAAGTATCTCATCTTACTAAAAAAAAAAAA
>5460288 009457CT 2176
AAACTCCCACACCACCAATGGCCTAAACAACTCTCTCTCTCTCTCTCTCTCTCTCTCTCGTTTCCATCGCTCTATACCTCTCTCTTCAATGGCGTCGATTTCAGGCCTCTGCTCTTCTTCATCCACACTTAAGCCCGAGAAATTCACCCCCAAGTCAACTCCGTATTCATCGTCTGCAAGAGAATCGATCGCATTCCCCTACCGATCGAAGCTCTTCGACCGATCCCGCGATCGAGCTTCGATTGTCTCCGCAAAATCTGTCGCTCGAGACTTTCCGGCGAGCCTATCGAAGGTGAACAGCGAGTCTCCGGAGGCGAAGAAGGGGCTGGAGAAGGACCCGGCGGAGCTGTGGCGGAGATACGTCGACTGGCTGTACCAGCATAAGGAACTGGGGCTGTATTTGGACGTGAGTCGTGTCGGGTTCACCGACGAATTCGTGGCGGAGATGGAGCCGAAGTTTCAGGCGGCTTTCCGAGCCATGAAGGAGCTCGAGAAGGGAGCGATTGCGAATCCTGATGAAGGGCGAATGGTCGGGCACTACTGGCTTAGAAACTCTAAGCTCGCACCGAATTCGTACCTCATGTTGAAGATCGAGAACACGCTCGAAGCCCTGTGCGAGTTTGCGAACGACGTCGTCAGTGGTAAGATTAAGCCCCCGTCCTCACCAGAGGGTCGATTTACGCATGTACTCTCTGTTGGAATTGGAGGTTCTTCCCTTGGACCACAGTTTGTTGCAGAGGCGTTGGCTCCGGATAATCCTCCTCTCAAGATAAGGTTCATTGACAATACGGATCCAGCTGGTATTGATCATCAGATTGCTCAGCTTGGCCCTGAGTTGGCTTCCACACTAGTAATTGTGATATCAAAGAGTGGAGGTACTCCAGAAACTAGAAATGGTTTATTGGAAGTACAAAAGGCTTTCCGTGAAGCTGGGTTGGATTTTGCAAAACAGGGTGTTGCTATAACACAAGAGAATTCATTGTTAGACAACACTGCGAGAATTGAGGGGTGGTTAGCTAGATTTCCAATGTTTGACTGGGTGGGTGGTAGAACTTCAGAAATGTCAGCAGTTGGTCTTCTTCCAGCAGCACTTCAGGGAATTGACATTAAAGAAATGCTTGCTGGTGCATCATTGATGGACGAGGCAAATAGGACCACTGTGGTGAGGAACAACCCTGCAGCATTGCTAGCTTTATGCTGGTATTGGGCTTCTGACGGAGTAGGATCCAAGGATATGGTGGTTCTTCCTTACAAGGACAGCTTATTATTATTTAGTAGGTATTTGCAGCAGCTGGTCATGGAATCACTTGGGAAGGAGTTTGACCTGGATGGTAATCGGGTGAATCAGGGACTTACTGTTTATGGAAATAAAGGGAGCACAGATCAGCATGCCTACATCCAACAACTGAGGGAGGGTGTGCATAACTTCTTTGCTACGTTTATTGAAGTCCTACGTGATAGACCCCCTGGCCATGATTGGGAGCTTGAACCAGGAGTCACATGCGGTGACTACCTGTTTGGTATGTTGCAGGGAACAAGGTCGGCTTTGTATGCCAATGATAGGGAGTCCATTACGGTCACCGTGCAAGAAGTGACACCTAGATCAGTAGGGGCATTAGTAGCACTGTATGAGCGAGCAGTTGGAATTTATGCATCACTGGTCAACATTAATGCTTACCATCAACCCGGTGTGGAAGCTGGGAAAAAAGCAGCAGGAGAAGTGCTAGCTTTACAGAAGCGGGTTCTATCAGTACTCAACGAGGCCAGCTGTAAAGAACCTGTTGAACCATTGACACTTGATGAAGTAGCCGAGCGTTGCCACGCTCCTGAAGATATTGAGATGATTTACAAGATTATAGCGCACATGGCTGCCAATGATAGAGCTCTTATTGCTGAAGGAAGCTGCGGTTCGCCTCGTAGCATCAAAGTTTTCCTCGGGGAGTGCAATGTTGATGATATGTACGCATAACTTGCACCAACGGAACCAAAAGGCTTCGGTCTCTTGTTTTGACAGTAATATTTGGATCTTTGCTGAGATTTGAGAATGACGGATTGGAATCGTCTGGCAATAAAATATTGTTTTGGTTTCTTCACATTCCCAGATATGCCTCAACACTGACAAGTACAGTTCGTGAGAGGCCTGAATGCAACGGTCTGTTTTTGGAAAAAAAAAAAA
>5460352 003900CT 1683
AGCAGGTCTCTTGTACCATCTGTCGAATCTCGTCATAGATCATTTAGATTTTATCTGAAACGGATGAATTTTTCTTTTTGAATATGTCTTGCATGATTCTGTTGGATCACTCACTGCTTCTGATGTTACTGCTAATATATTGATTTCCATCTTTTCGGGGATGGGGTTTTCCCTTTTTGTGAAGCTTATTCCTTCAAAATAAACCTTACTCCGAACTTGTTGCAGGCCTGTCACATGCAAGGAGTGATGCATCGTGATCTGAAACCAGAGAATTTTCTTTTCGCAAATAAGAAGGAAACTGCTGCCCTGAAGACCATTGATTTCGGACTGTCAATTTTCTTTAAACCTGGTGAGCGCTTTACTGAGATAGTGGGAAGTCCTTATTACATGGCTCCTGAGGTTCTAAAGCGCACTTATGGCCCTGAAGTAGATGTGTGGAGTGCTGGTGTTATCCTCTACATTCTACTTTGTGGTGTACCTCCTTTCTGGGCAGAAACTGAACAAGGAGTAGCACAAGCAATTATTCGCTCTGTAATCGATTTCAAGAGAGACCCTTGGCCTAAAGTCTCTGATAATGCAAAGGATCTCGTAAAGAGGATGCTTGATCCAGACCCAAAGAGACGACTTACAGCTCAGGAAGTGCTTGAACATCCGTGGATACAAAACGCAAAGAAGGCTCCAAATGTCCCACTTGGTGAGACTGTGAAAGCAAGGCTTAAACAATTTTCTGTAATGAACAAACTCAAGAAAAGAGCTCTAAAGGTGATTGCAGAGCATTTGTCCGTGGAGGAAGTGGCCGGTATAAAGGAAGCATTTGATATGATGGACACTAACAAGAGAGGCAAGATAAACCTCGAGGAGCTTAGAACTGGATTGCAAAAGCTTGGCCACCAGATCCCTGATGCAGATCTTCAAATCCTTATGGATGCTGCTGATGTTGATGGAGATGGAACTCTGAACTGCGGAGAGTTTGTTGCGGTTTCTGTTCATCTTAGGAAGATGGCCAATGATGAACACCTACATAAAGCTTTTGCATTCTTTGATCGAGACCATAGCGGTTATATAGAAATTGAAGAGCTGCGAGAGGCCTTACGAGATGAAGATGACACCAACAATGAGGAAGTCATTAACGCCATTATGCATGATGTTGATACAGATAAGGATGGGCGCATCAGTTATGAGGAATTTGCTGTAATGATGAAGGCCGGTACAGATTGGAGAAAAGCATCGAGGCAATACTCGCGAGAAAGATTCAACAGTCTCAGCTTGAAGTTGATGAGGGATGGTTCCTTACACTTAACCAACGAGGCCAAGTGAAGAAATACAAAATTCTTAACCTACTATTTCAAGCGCGGAAAAAAAATAAATATTGCATAGGATGTTCTGTTTTTGAACTTTTTTGTTTTTGTTTTTGTTTTCGTTTTCGTTTGCCCGAGTTTTTTTTTTTTTATTTTTATGAAATTATCAATTTCTTATTTTTGTCCTCCCTTATTAACGAGTCCTTGGGGACTAGTAGGATCAGGGTGAGACTTTCAGTTTCTTTCCAAGTAGTTATGATTAGGTTTTGTTGCTTTGAGGTAGTTGTAGTCTTGTGAAAGAGAAAGGAAATTCTTACACAGAATCTAAGGTTGTTATTTTGTTGTATATATGTTAATTAGGGTTACAAGGGCTAAAAAAAAAAAA
>5460353 002504CT 2317
CGCGGCCTGATTTTAAAAAAGAAGAAGAAATCAAAACAAGTTGAGATTTGAATAGGGAGGAGGTGGAGCACTTGGAGTGGTTGGACGTCGATCGTCTTCCTCAACCTCAAACGTGATTCGGATCCCACGCTCGTTCTTACCCACCTCACCTGTGTTCATACCTGTGTGGAGTCATAGATGACGGAACACTGGATGAAACAAGGTGTAGTAGCTGTGAACTAGAGAGGGGAAAAAAAAGGGCGTGGGTGGGAATTGTGATTGTTTCATGGGCAACACATGCCGTGGATCTTTTGGAGTGAAAGATTATCAGGGTGACAGTCAGCCCCAAGACCAGTCCATTTCCAAGCCCAACACTTGTTCTGCCCACTCCAATCATTCCGACAACTCACCCACCACCACCGGCCTTAACTCTCAGCAGCTCATCTCTCAAGAATTCTCCAAGGATAACCCCAACCCCAATAAGGACGATAATACCAATCTCCCTCCCACTATGAGACGAGGAATCGATAACCAGGCTTATTATGTATTGGGTCATAAGACTGCCAACATTCGTGATATTTACACACTCGGCCGTAAATTAGGTCAAGGACAGTTCGGTACTACTTACTTGTGCACTGAGGTTTCCACCGGTGTTGAATACGCATGTAAATCTATCTCCAAGAGGAAGTTGATATCCAAAGAAGATGTGGAGGATGTGAGGAGGGAGATTCAGATAATGCATCATTTAGCAGGCCACAAGAATATCGTCACCATTAAGGGCGCATATGAAGACACCTTGTATGTTCATATTGTCATGGAGCTTTGTGGCGGAGGAGAATTGTTCGACCGGATCATTCAGAGGGGACATTACAGTGAGAGAAAGGCTGCAGAATTGACAAAAATTATCGTAGGCGTTGTTGAGGCGTGCCATTCACTCGGGGTTATGCATAGAGATCTAAAACCTGAGAATTTCTTATTGGTTAACAGGGATGATGATTTCTCTCTCAAAGCCATCGACTTTGGACTTTCAGTTTTCTTCAAGCCAGGCCAGATTTTCACTGATGTAGTTGGAAGCCCATATTATGTTGCTCCTGAAGTCCTTTTGAAGCATTATGGGCCGGAAGCAGATGTCTGGACAGCAGGGGTCATACTATATATATTGCTAAGTGGTGTACCACCATTTTGGGCAGAAACACAACAGGGGATATTTGATGCAGTCTTAAAGGGACACATTGACTTTGATTCAGACCCGTGGCCACTCATATCTGACAGTGCTAAGGATCTAATTCAGAAAATGCTGTGTTCTCGACCTTCAGATCGATTAACTGCTCATGACGTATTGTGTCATCCTTGGATTTGTGAAAATGGAGTTGCTCCTGATAGAGCTCTGGATCCAGCTGTACTTTCTCGTCTCAAACAGTTCTCTGCAATGAATAAATTAAAGAAGATGGCTTTACGGGTGATAGCTGAAAGCCTGTCAGAGGAAGAGATTGCTGGTTTAAGAGAGATGTTTACGGCTATGGATACTGATAATAGTGGTGCTATCACATTTGATGAACTTAAAGCTGGTTTAAGAAGATATGGCTCTACCTTAAAGGACACTGAGATACGTGACCTAATGGATGCGGCTGATGTGGACAACAGTGGGACCATTGATTATGGAGAATTCATAGCTGCAACAGTTCACCTCAACAAACTAGAACGCGAGGAACATCTCGTGGCAGCATTTCAGTACTTTGACAAAGATGGAAGCGGTTATATTACAGTTGATGAGCTCCAGCAGGCCTGTGTAGAACATAACACGACTGATGTTTTTCTCGAAGATGTTATTCGAGAGGTTGATCAAGATAATGATGGAAGAATCGATTATCAGGAATTTGTTGCTATGATGCAAAAAGGCAATGCAGGAATTGGAAGACGGACGATGCGAAACAGTCTGAATTTGAGCATGAGGGATGCACCAGGAGCTCATTAGCTTCTTGATAGAGACACAATGTACAGGTTGTACAGCAAAGCAAAGGAGGGGAGGTTCAGTGGTAGAGCTTCTAGAAAGATTTTTTTGGATTCTCCGATGCTCTGATGATAGGTTACCCAATGTCACATGAGATTTTGAATTCGGGGTTTAACAGTTGAGCATTCTTCAATATTGCTTTAAGTTGCTGTTAACTGGAAACGTGAGTGTAGTAGACTTCAGCAAATAGTGATACAGCTACTGATGCTGCTAAATTATTTTCTGGTGTATTTTGTTATTTGTGGTTATTTTTAACTGATTTGCAGATCTTTTCCTGCGTCAGATTGTGTATTGATGACTCGGGATGTTATTGTTAAAAAAAAAAAA
>5460354 005926CT 2050
CGCGTTTTCCCAGCCCATGCCTTGCCAAAACCCTCTTCACTCCTCCCACCGGCATCACCACCGCCTCAACCACCGCTAGCGGCGGCGCAACAACGACCTATATGGGAAACTGCAACGCCTGCGTGAGGCCACAGACCAAAGAATCCCACCACGGGAAAGACAAGAAGGCCCGAGATCGCAGGCCGAACCCGTATTCCGACTGGCCCGCCACGATCCGGGTCCTCAAGGACCTCATCCACCAGCGGACCCGAATCGGCGACAAGTACGTACTGGGCCGCGAGCTGGGCCGGGGCGAGTTCGGGGTCACGTATCTCTGTACGGACCGCGAGACCCGCGAGGCCTTGGCCTGCAAATCGATTTCGAAGAAGAAGCTGAGGACGGCGGTGGATATTGAAGATGTTCGGCGAGAGGTCAAGATCATGTCGGGTCTTCCCGATCACCCGAATATAGTGAGATTGAGAGCGACGTATGAGGACAACGAGGCTGTGCATTTGGTGATGGAGCTGTGTGAGGGTGGGGAGCTTTTCGATCGGATTGTCGCGAGGGGGCATTACAGCGAGCGGGCGGCGGCCTCGGTGGTGCGCACGGTGGCGGAGGTGGTGAGGATGTGTCACGCGAATGGCGTTATGCATAGGGACTTGAAGCCGGAGAACTTCTTGTTTGCGAATAAGAAGGAGAATTCGCCGCTTAAGGCGATTGATTTTGGGCTCTCGGTTTTCTTCAAGCCTGGGGAGAGGTTTTCAGAGATTGTAGGCAGTCCGTACTACATGGCGCCCGAGGTTTTGAAGCGAAATTATGGACCAGAGGTTGATATATGGAGTGCCGGTGTGATTCTTTACATTTTGCTTTGTGGGGTACCTCCATTTTGGGCAGAAACTGAACAGGGTGTTGCTCTGGCAATTCTGCGGGGGGTGATCGATTTCAAGCGGGAACCATGGCCTCAGATATCTGATAGTGCTAAGAGCCTTGTTCGGCAGATGTTAGATCCCGATCCCAGAAAGCGTTTGACTGCTCAGCAGGTGCTCGACCACTCCTGGATACAAAATGCAAAGAAAGCTTCAAACGTCCCGTTAGGAGATATAGTGAGAACAAGGCTCAAGCAGTTCTCTGTGATGAACAGATTCAAAAAGAAAGCCTTGAGAGTAATTGCGGAGCACTTATCAGTTGAAGAAGTTGAAATAATCAGAGATATGTTTACGTTGATGGACACTGACAATGACGGGAAAGTAACCTATGAGGAACTGAGAGCAGGTCTTCGGAAGGTTGGTTCACAATTGGCTGAACCGGAGATTAAGTTGCTGATGGATGTGGCTGATGTTGATGGGAACGGAGTGCTGGATTATGGAGAGTTTGTAGCCGTAACGATCCATCTACAGAGGATGGAGAATGATGCGCATTTCCGCCGAGCATTTATGTTTTTTGATAGAGATGGAAGTGGCTATATTGAACTTGAGGAGTTACGAGAAGCCTTGGCAGATGAATCAGGCGAAACTGATGCCGATGTACTAAATGAGATCATGCGAGAAGTTGACACCGACAAGGATGGCCAAATCAGTTATGACGAGTTTGTCGCAATGATGAAAACCGGAACCGATTGGAGAAAGGCGTCTCGGCAGTATTCAAGGGAGAGATTCAAGAGTTTGAGCCTTAATCTGATGAAGGATGGTTCATTGCGGCTGGAGGATGGGCTTACCGGTCAATCTGTAGTCGTCTGAACTCAAGAATGCATTGTCATTGTCAATACGCCTATACTCACAGATGTCGGTCTATACTGAAAAAGGGGAGTTTGTAGCTCGGTTGGATCCGACAATACTCTCGGGGCGGGGTGGGATTTGTTTTTTTTTGGCAGCTTGAAAAGTAGATTGGAGAAGGGCATTCTATTGGAAGGAATTGTGAAGGCACATTTTCAATAATTCAAATTTGTGTCACCTTGTATATTGGTTTTTGTTGTTGGGGTTTGATGATTTTCCACCATTTGTGGTTTCCCAACTGTGTAGGGACTAGTTAAGAGTTGTTCATTGGAGATGTGAATTTACTGAAAAAAAAAAAA
>5460355 007737CT 2535
TCCAAATCAAAATCAAAAGCACTCTTCCAAAGCATCTGAGCCGCTTCCGTACCCCCCATTAATTGCAGAGCCAAATCTTTCACTCTCTCTTCACAAATCACATTCACACTTTGATCCCAACGGCTTCACTCACTACTGCTCTACTTCACTTTCTCTCTCTAGGGTAAGTGTTTTTTCTTCGGGGTTAGCATGTGAAATCGCAGCCAGGTTAGGGTTAGGGTTTTGTGAGATTCTTCCAACTCTGGATTCGATTCGATGGGAAACTGCTGCAGATCTCCGGCGGCGGTGGCCAGGGAAGACGTGAAGTCATCGAACTTCTCCGGCCACGGCGACGGCCGGAAGGACCGGGCGGGAGGTGGCGCGGCGAAGAAGGCGATCTCTGTGCTGAGCGACGTGTCGAAGGAGAACATTGAGGAGAAGTATGTGGTGGATAGAGAGCTTGGTCGAGGCGAGTTCGGGGTCACGTACCTGTGTATTGACCGCGGGACGAGGGAATTGTTGGCGTGCAAGTCGATTTCGAAGCGGAAGCTTCGGACGGCGGTGGATGTGGACGATGTGAGGAGAGAGGTGACGATTATGAAGCATTTGCCCAAGAATTCGAGCATTGTGAGCTTGAAGGAGGCCTGCGAGGACGATAACGCGGTGCATTTGGTGATGGAGCTGTGCGAGGGCGGCGAGCTGTTCGATCGGATCATTGCACGCGGGCATTACACGGAGCGGGCCGCTGCAGCTGTCACGAGGACCATTGTGGAGGTTGTGCAGCTCTGCCACAAGCATGGAGTGATCCACAGGGATTTGAAGCCGGAGAACTTTTTGTTTGCAAATAAGAAGGAGAATTCGCCTTTGAAAGCCATTGATTTTGGCTTGTCAATCTTCTTTAAGCCAGGTGAAAGGTTCTCTGAAATTGTTGGAAGCCCATATTACATGGCTCCAGAGGTGCTCAAGAGAAGCTATGGACCAGAAATAGATATATGGAGTGCAGGAGTAATACTCTACATTTTGTTGTGTGGTGTTCCCCCATTTTGGGCTGAATCTGAACAAGGGGTTGCACAGGCTATTCTTCGTGGAATGATAGATTTCAAACGGGAACCATGGCCAAATATTTCGGAGAGTGCTAAGAATCTGGTTCGCCAGATGTTGGAGCCTGATCCCGAGCGTCGACTAACAGCAAAGCAAGTCATTGAGCATCCTTGGCTTCAGAATGCCAAAAAAGCTCCAAATGTTCCTCTTGGAGATATTGTCAAGTCAAGACTCAAGCAGTTCTCAATGATGAATAGATTCAAGAGAAAGGCCCTGAGGGTTATTGCTGATTTCCTATCCGTTGAAGAAGTTGAGGACATCAAGGAAATGTTCAGAAAGATAGACTCTGATAATGACGGTATCGTTTCTGTTGAAGAACTGAAATACGGTCTTCAAAAGTTTGGTTCACAACTTGGAGAGTCTGAAGTACAAATGCTTATTGAAGCTGTCGATACTAATGGCAAAGGAACCCTAGACTGTGGAGAGTTTATCGCTGTTTCCCTCCATCTACAAAGAATGGCCAATGATGAGCATCTTCACAAGGCTTTCTCCTACTTTGATAAGGATGGTGATGGTTTTATTGAGCCGGATGAGCTTCGGGATGCCTTGATGGAAGATGGAGTAGATGATTGTGCAGTTGTAGCAAATGACATCTTCCAAGAGGTTGACACGGACAAGGATGGACTAATCAGCTATGATGAGTTTGCGGCTATGATGAAGACTGGGACGGATTGGAGAAAGGCTTCTCGACATTACTCAAGAGGGAGATTCAACAGTCTAAGCGTGAAGCTGATGAAGGATGGCTCTGTTAACTTGGGGAGTGAGTGAAACTCTGCATGGTCAGTTTTCGGTACACAAATACACGCAAGTACTAGAATTCATTCCCCATATGCATTGGACTTCTTTCTTTCGTGATTATTTGTGGGATTTTATTGATTGGATGGGGCCTGATTGATTGCTGGCTTGCAAGGACCGTGGAGAGGTAAGTACATATAATCTACCTCTTCAAAATGTTAAAATGAGTAAAATACACTGCTTTGTAGCCAATGGTACATCTTGTATGATTTTGTCCCTTATTGCTTCAGTCTGCTGCCCTTGTTCTTGTTGACAATTTGAAATTGTTGAACTTTGTAGCGCTGTAGCATATTCTTCTAAAAAAATATGAAGGTCTTTTTGCGGAGTGTTGTATATATATGATACATGCACTCTACATGCGCCCACGCCCACGCCCACGCCCACGCCCACAAAGATATGCATTACTGCATACTTAATTCTTGGAGATATTAAGTGGCCTGCGTTTTGTGCTTGGATGCTACTGGGGAAAAATTACTGGTACACACTGGGTTATGTTTTGGTTTTGGATTTTTAGTTCCATAATGGAATCTTTGTTGTAATATAGTCTGAGCTATAAAGTCACGGGATGGGATGATTTCATTATAGTTAATTGCGATTGTCAGAACAGAATCTATATCCAATAGAGAATCTACACGCATCATTACAAGTAAAAAAAAAAAA
>5844193 007764CT 2689
GTGATCGAATCAGCTGTTGCCCTGTTGCTGAGCTCTTTGATTTTCTCGTAGAAGTTTGCATTCCCCTCTGGAATGCTCTTCTGCTGAGTTGATTTCTATATCTTACTCTCTCTCTACAGCTTTCTCTCTCCACATAGACTTTTATATTTCTAGAGGTGAGCTTTGGTTGATCGGAGCTTGGGGCTTAAGGTTTTGAGCGAGGCGGCTAGAGATTCAAGATACAGAGTTTATTTCCGGCAAGAAGTAGGGTTGCAAAAATGACGGTTACTCCGAACATCTCTGTCAATGATGGAAACCTTGTGGTTCATGGAAAGACCATACTGAAGGGTTTGCCCGATAACATTGTTCTGACTCCGGGATCAGGTTTGGGCCTTGTCTCAGGTGCTTTCATTGGTGCCAACGCTGATCATAGCAAAAGCCTCCATGTCTTCCCCGTGGGTGTCTTAGAGGGTCTGCGATTCATGTGCTGTTTCCGCTTCAAGCTATGGTGGATGACTCAGAGAATGGGTACATGTGGGAAGGATATTCCTCTTGAGACCCAGTTCATGCTTGTGGAGAGCAAAGACACCACTGAAGGGGAACATGATGATAGCCCAACCATATACACAGTCTTACTTCCTCTCCTTGAAGGCCAGTTCCGTGCTGCTCTCCAGGGCAATGACAAGAACGAACTAGAGATTTGCCTCGAGAGTGGAGATAATGCTGTCGAAACGAACCAAGGACTTTCCCTTGTCTATATGCATGCTGGGACCAATCCTTTTGAAGTTGTCTACCAGGCTGTAAAAGCTGTGGAAAAGCACATGCAATCTTTCCGTCATCGCGAAGAGAAAAAGTTGCCTTCTTTCATTGACTGGTTTGGCTGGTGCACATGGGATGCCTTTTACACTGATGTCACAGCCGAGGGCGTTGAAGAGGGCCTTAGAAGTTTGTCAAAGGGAGGTGCTCCTCCACGATTTCTTATCATAGATGACGGTTGGCAACAGATTGGTGCTGCAGCAAAGCACAGCAATTGTGTTGTGCAAGAAGGAGCGCAGTTTGCTAACAGACTGACGGGAATAAAGGAGAACGAGAAGTTCCAAAAGAATGGGAAGAAAGATGACCATGTCCCGGGCCTGAAAATTGTTGTTGATGAAGCCAAGCTGCACCACGACGTTAAGTATGTCTACGTATGGCATGCTCTAGCCGGTTACTGGGGTGGAGTAAAGCCAGAAGCTGCTGGTATGGAGCACTACGAATCCGCTTTGGCTTATCCAGTGTCGTCTCCAGGTGTACTAGGAAACCAGCCAGACATAGTCATGGATAGTCTTGCAGTGCATGGGCTGGGCTTAGTGCACCCAAAGAAGGTCTTCAACTTCTACAACGAGCTTCACGCCTACCTGTCTTCATGTGGAGTAGATGGAGTCAAGGTTGATGTGCAGAACATTATCGAAACCCTCGGGGCCGGCCATGGTGGCAGAGTTTCTCTCACTCGTGCCTATCATCAGGCCCTCGAAGCCTCCATTGCACGGAACTTCCCGGACAATGGTTGCATTGCTTGCATGTGTCATAATACTGATGGGATCTACAGTGCCAAACAGACTTCTGTGGTGAGAGCTTCTGATGACTTCTACCCTCGTGACCCCGCTTCTCACACCATCCATATCTCTTCAGTTGCGTACAACTCCCTATTCCTTGGAGAGTTTATGCAACCCGACTGGGACATGTTCCATAGTCTTCACCCAGCTGCAGATTATCATGCAGCAGCTCGATCGGTTGGAGGATGTCCAATTTATGTCAGTGACAAGCCTGGCAACCACAACTTTGAGCTTTTGAAGAAGCTTGTCCTCCCCGATGGGTCGGTTCTTCGTGCCCAATTACCTGGCAGGCCCACCCGTGACTGCCTTTTTGTTGATCCAGCTAGAGACGGGATCAGCTTGCTCAAAATTTGGAACATGAACAAATGTACGGGTGTGGTTGGCATCTTCAACTGCCAAGGTGCTGGTTGGTGCAAGGTTGCAAAAAAGACCCGTATCCATGATGAATCTCCCGGTACCCTCACCGGTTCTGTGCAAGCCACTGATGTTGATGCCCTTGCACAAGCTGCTGGGGTGGATTGGAATGGGGAAACAGTGGTTTATGCTCACAGATCAGGGGAGGTGATTCGATTGCCAAAAGGCGTCTCACTGCCGGTGACTCTCAAAGTTCTCGAATATGAACTCTTCCACTTCTGCCCTCTAAAAAAAATTACCGCGAAGATTTCCTTTGCACCAATTGGCCTGCTCGACATGTTCAACACCGGCGGTGCCGTGGAGAATCTTGAAGTCCATTTGGCATCTGACACGAAGCCGGAGCTCTCCACTTCTCTGAGTGGCAACCGATCTCCAACTGCCACCATTGCACTCAAAGTGAAGGGGTGTGGCCGGTTCGGTGCTTACTCTTCCCAGCACCCACTGAAATGCAAAGTGGGTGGTGCCAAGATCGACTTCGAGTACGAACCTGCCACCGGATTGCTCTCCTTCGCCATCCCAGTACCCGAAGAGGAGGTGTACAGATGGGAAGTTGAAATCCAAGTTTAAGTAGTTTCTATGGTAGCTAGGAATGTGAAATAAAATAGTTGTAGTACTAAATTGTCACCATTGTTAAGGGGGCATTTAAGATTGTATGAGACTAAGTTTATGGGTGATTCTTGGTTTGGGAGAAAAAAAAAAAA
>6107428 999014CT 1348
ATGGCTGTTGGAGCTCTGTCCCTAAACTTGCAGGTTTGCAAAGATGTGGCAAGAGTTGTAGATTGAGATGGATAAACTACTTGAGGCCTGATTTGAAAAGAGGAACATTTTCACAGCAAGAAGAAAATCTGATAGTTGAACTTCATGCAGTTTTAGGAAACAGATGGTCTCAGATTGCAGCCCAATTACCGGGGAGGACCGATAACGAGATAAAGAATTTGTGGAACTCCTCCATTAAGAAGAAGCTCAAGCAGAGGGGCATTGACCCCAACACCCACAAACCGTTCTCGGAGGTAGAGAATGAAAACAAAGTATCGGAAACTAGCAAGAGCAATGAGAGCTCCCGTGGGGGGTCCGAGGAAGGGAAAGTAATCGAGCGGGGGAATTCGGAGAAGGGAATTGCGATTCCACCCCCATCGGCCCACGAATTCTTCCTAGACAGGTTTGTTTCCACTCACGAAACCTCCACAACCACAACCACAACCACCAAGCATTCTGATATTCCGGGGTACTTCACTTTCCAGCATTTGAATTATAGGCCCCATATCAGTTTCTCTGGGAGCGGAAACACGAATTTCTACAATTCAAACACCACCTCTTCGGATATGATATCCGAGTTCAATTCAAGTCTGTCACCCGCTGTTTTCCCTTCCGTGTCGACCCCAATGCTCACCGCCTCCTCAACACATATCAAGCCTTCCATTAGCCTTCCTTCGATAGGCTCTTTCGATGTGAATGGAGCAGTCCACAATTGGAACAGTACCAGCACATTCAGCAACAATGGCAGTAGTAGCAATGGAAGCAGCAACAGTATCGAATTGCAAAGCAACGGTTCCTTCTTCGAGAACCAAATCTTTTCTTGGGGGCCAGAAAGTTGCATAAAATCCGAGAAAGAAGCTGAAATTCATCGACTAGAAGGCGACCCAGAAGACATCAAATGGTCCGAGTATCTCCAAACCCCATTTTTACTAAGTACCGCACTTCAAAACCAAACTGCTCAAGACATATATAACGGGACTAAACCAGAAACACAATTCGGAACAGACGGATCGAGTATGAATTGGCATCAGGACCAGCATCAACAACAACCTTCACGAGCCGCGGACTTGTACAATAAGCATTTCCAGAGACTTTCTGCCACTTTTGGACACTATTCTTAGCACCCTTCAATTCAATAGGGAAGAGTTTTTTACATCAAGTCTTTGAAGGTGTTTCTTGCTTTGTAAATAGGCCTGATACATGGTTCCTCAGCTTTCTAATACCATCTATTTTGCAAGGTTTATGCTCATCTTTTGTCTATGCCAATTTACAGAATAAAGTATTTGTTTTGAATGTGAAAAAAAAAAAA
>6107431 002827CT 1345
CTGGTGTTGGTGTTTCGTAATGGCTCACAATTTGGGGGAAATCACTCCACCGCCGGCTTCCGGGACGTCGCTGGCGCCGGGGTTTCGGTTCCACCCGACGGACGAGGAATTGGTGCAGTACTACCTCAAGCGCAAGGCTTGTGGTAAGCCCTTTCGCTTCGAAGCCGTATCCGAAATCGATGTCTACAAATCGGAGCCTTGGGAGCTTTCAGGCCATTCAAGGCTGAAGAGCCGAGACCTAGAGTGGTACTTCTTTAGCCCTGTGGATAGGAAGTATGGTAATGGATCTCGGTTGAATCGTGCCACTGGGAAAGGGTACTGGAAGGCCACTGGAAAGGATCGGCAAGTGCGTCACAAGAGTCAGACAATCGGGATGAAAAAGACGCTTGTGTTTCATAGTGGGCGAGCTCCAGACGGCAAGCGAACCAATTGGGTAATGCACGAGTACAGGCTTGTTGATGGAGCAGCACAGGATGCATTTGTGCTGTGCAGAATTTTTCAAAAAAGTGGCTTAGGACCACCAAATGGGGATAGGTATGCTCCATTCATTGACGAGGAATGGGATAATGATGCATCACTGGTGGTGCCGGGAGAAGAGGCTGGGGATGAGATGGTAAATGGTGATGATGCACAAGTTGAAGGAAATGAGCTTGAACAGGATATTCATTCCACCAACAAATCCCCTCTACGTCTAGCCGAGCTTCCAAATCTTTCTCAAACTGTTCCATTTGTTTGCAAGAGGGAAAGGTCTGAAGATTGTCCTTTACCAGGGATAGCCAATCCAGAACCCCTCTCTTTGGTCCCAAATAAAAGAACGAAGAACGATGATCCTAACTCCAGCAATGCGAATGGTTCGGAAGATTCAAACACAACACCACCTGATCTATGCATATCTACAACCACAACTACCACGAGAGCAACAAATTTTTCCTCCGCAATGTTGGAGTTCACATTGTTAGAGTCCGTTGAACCTAAGGAAAATCTTCCAAATAACCTGCATGCATTTGATGCTTCTAACCTTGAGAAATCCGTGCCTCCCGGGTATTTGAAATTTATCAGCAATTTGGAAAATGAGATCCTTAACGTTTCCATGGAGAGGGAGACGTTGAAGATTGAAGTAATGAGAGCTCAAGCAATGATCAACATTCTTCAATCACGCATTGATCTTCTGAACAGGGACAATGAGGAACTGAGAAGGGTTTTTCGAGATGTGTAGCCATTTCCGGCACCTATGTAATCTGCTGTTGTAGCTCAAACCTCCACTCATTGTTTTCCGCACTTGTATTGATCCTTCTGAATAAGGAAACTGAAGACTTGAAAAGTGCCTTTCGAGAAAAAAAAAAAA
>6107434 007905CT 864
CTCTCTCTACCCCGACCTCTCGATTTCTCCGATCATCGCCCGATTAAAACCTCGATTAAGGATTATTAAATGGAGTCTTCCAAAGAGACAGGATGCCAAGCTCCAGAAGGCCCAATTCTTTGCATCAACAACTGTGGGTTCTTTGGCAGTGCAGCCACCATGAACATGTGTTCAAAGTGCCACAAGGACATGATCTTGAAGCAGGAACAGGAAAAACTTGTTGCTTCATCAATTGAGAACATTGTGAATGGTGGCTCAGGCAGCAATTGGAAGGAACCTGTAGTTACTGGCGCTGGTGTACAATCTGGACCAGTGGAGTTGAAGGTTGTTGCTACACAAGCATCCCCTGATTCATCCTCGAGCCAGAGTTCAGAGATGAAAGGAAAAGAAGGTCCAAATAAATGCAGCACTTGTCGCAAACATGTGGGTTTAACAGGTTTCAATTGCAGGTGCGGGAATATCTTCTGTGCAGTTCATCGCTACTCCGACAAACATGACTGTCCCTTTGATTACCGGACTGCTGCTAGGGATGCTATAGCAAAAGCCAACCCTGTTGTGAAGGCAGAAAAGCTTGATAAGATCTAGAGCCATGGACTGAAGGTTTATGTTCTGATGTTGCCTTTTCTATCCATGTCTCATCGGATAACTTGGTCATTTTTCATGTTAGGTGTCCTCTAGTGATGTGACTGGTCTTAAGGCATGAGAATGAGGGCATCTTTGCAGTCTTATGAACTTCATATCCTGTTGATTGGTGGGTATTACGTTGGTTGCTCCTGTGTGTAAGTCTTTATTTGTCCTGGCTTGATGACATCTTTGTGGTTTATTTGTAATTTGTCCCTCTGGTTCTTTTGCAAAAAAAAAAAA
>6107435 006670CT 930
CACTTTTCTTTACTTGTTCTTGCTTGTTTTTCCTTTTATGTATTTATTTTTCTCTATCTCCCCTTTGATCATCACATATATATTATATATAAGCAAATTAAATTGCCTTTGATGTGAGGCTAAGTGGCTGTTAGTGTTGAGTTAGTTGTACTTGGCTAGTTGAAATTGTAGTGTGTGTGTGCAGAGAGAGAGAGAGAGAGAGAGAGAATGAAGGAGATAAATGGGAGGAAACAAGGGGTAGCATCCCCATGTGCAGCATGCAAACTGCTACGGCGGAGGTGTGCTGAGGATTGCGTGTTTGCACCTTATTTTCCGGCAGACGAGCCCCAGAAGTTTGCCAGTGTACACAAGGTGTTTGGTGCTAGCAATGTCAACAAGATGTTGCAGGAGTTGCCAGTGCACCAGCGCGGTGACGCGGTTAGTTCCATGGTGTACGAGGCGAACGCTAGGGTACGGGATCCGGTCTATGGCTGTGTGGGGGCAATATCGTCATTACAGCACCAGATTGACATTCTCCAGACCCAATTAGCCATGGCACAGGCAGAGGTGGTGCAGCTGCGAATGCGTCAATTCTCCACCATGTCCAACCGTCCAACCACCACCACCACCAAGTCTCCAGAAAACGGGTCGCCACCCCCCTTACCCATATCTCCGACAAAATCCTCTTTTAACATGGACATGGTGGTTGATGAGGCCAGTATAGAGGAGTCCTTGTGGTCATGCTAGGCTTCGCATGCACGCTTGTACCATCATGGTCGTTTCTTTGTTGTCTGTCTCTTTACTACTTTCTTGCTTCCTTTTTTCTTACACATCTTTATATCACACTCTCTACTTGGCCCAGAGATGATGATGATGATGATAATTATTAACCATATTGTAAATCTCTTCAACATATAATTTATGAGTTATTATAAGATCAAAAAAAAAAAA
>6183605 003596CT 2156
TGCGTTTGTTATAGTTTCTCCTAATTTGCTAAGATATCCCTCGCCGGCAAAAATGTCGTCCGGTTTTTCCGGCGACTTCTTTACCGCCGGCGGGTTCACCGGAAGATCCACGGCCATGAACAACCCTCAAAGCCTCTACAATCTCGCAGACCCGGCTTCTCGGATCCATCACCGGCGACCCGATTTGATCGGAAAACGATCTCTCGCCGAGTTCCAAACTCAGCACCAACTGTTTCAGCAACAGCAAGCTTTGGGGCTTTATCTCAGAAACGTGAAGCCTCGGACTAACCAAAACCCCTCTCCAATATGCCCTCTCTCTGCAGATTTCTCAGCCTCTGTTTCGCCGGACATCTCGTCGATTTCTTCCACCTCTGTTTCTTCTTCGCCGGCGATTTCCACACGGTACGGTCGACCGATTCTGCAACAGCAACAAATCCGACCACAACCCATCAATTTCGGTAACGGGGGCAGTGCTATTCCTTTTAACCATCCCAATTTTTCGGGGGTTTCGTACCCGAATTTGTTACCAAGCAGAGGCGTGAATCGAGAAACAGGGGAGGAGTCGGAGAAGAAGATGATGAATCGGCTTCATGAGCTGGAGAAACAGCTCTTTGACGACAACGAAGAAGAAGAAGAAGACGCGATTTCGGTGGTTACCAACAGCGAGTGGTCCGAAACGATTCAGAACCTGATTGGTTCGACTCAGAAACCCATTTCGCCGACGTCGTCTTCGTCGTCGTGTTCTTCTTCGTCGGCTTCTCCACAAACTCTCTCTCCAAAACAGTCCCTGATCGAAGCTGCGACGGCCATATGCGAAGGAAAGACGGAAGTTGCGTCGGAGATCCTCACGCGCCTGAATCAGCTCGGAAACATCAGAGGCACCGCCGAACAGAGGTTGACGGCTTACATGGTTTTCGCTCTCCGATCGCGCATGTATCCCATGGAGCACCCTCCACCGGTGGCGGAGCTGTACAGCAAAGAGCACGCAATCTCAACCCAATTGTTATACAAATTCTCGCCGTGCTTCAAGCTCGGGTTCATGGCGGCGAATCTCGCGATCCTCGAAGCGACGTCGGATCAACGGCCTTGCAAGCTCCATGTCGTCGACTTCGATATCGGACAGGGCTGCCAGTACGTGCATTTGATTCACGCGCTCGCTGCTCGTAAGGCCGATAACTTCCCTTCCTTGAAGATCACGACGTTCACGGACTTCGTGAACGGCGGAGAAGAGAAATTGAAATTAGTCGGCGATGAGCTTAAAACACGTGCAAATGAAGTTGGTATTCGTTTTAATTTTAATGTTTTGTCTCTTAAGACAACTGATCTGAGCTTGGAGAGATTGGGTGTGGAAGAAAATGAAGTTTTGGCCGTGAATTTTGCTTTTCGGCTGTACAAGGTTCCGGACGAGAGCGTCACGACGGAGAATTTACGCGACGAGCTGCTCCGCCGCGTCCGGGGGCTGTCTCCGGCGGTGGTGACGGTGGTGGAGCAGGAAATGAACGCCAACACGGCGCCGTTCATGGCGCGCGTGACGGAGGCGTGTGGGTATTACGGCGCTTTGTTCGACTCGCTCGACGCGACCGTTTTGCGGGACAACCCGGAGCGAGTCAGGATCGAGGAGGGGCTGAGTCGTAAAGCGGCCAACTCGGTTGCGTGCGAAGGGAGGGACCGTATTGAAAGATGCGAGGTGTTCGGCAAGTGGCGGGCCCGAATGGGCATGGCTGGGTTCAACCCGAAGCCGCTGAGTCCACTCGTCTCTGACTCGCTCCGAACCTTGCTCAACTCGGGTACATGTGGCAACCCGGGGTTCACTGTAAAAGAAGAAACCGGACGGGTCTGTTTCGGTTGGATGGGACGGACTCTCACCGTCACATCTGCTTGGCGTTAACTGTCTCTCCCTCTCTTAAAAAAATTATCATTAATTGTAATACGATTGAATGTTTTTAATTAATTAACGGCGCGTTTGGATGTAAGGAGTATCAACTATATGGTTAGAATGGTGGGTGGGTGGATATATCAATTACTATATGGTGTGGAAGTAGTGTTTCCTCTTTATTTGCCTGACTTATGTAGATAGAGCTCCCACCACAGGGTCCGTGGGGGCTCCATTCAATATAGAGTATGCTTTTATTTTTGGCTGTGGTAAAAAAAAAAAA
>6107430 002230CT 1760
GGTAAAACTCACAAACAAATTCGCTCTTTCGATTATCATTCCTCGGAATCGATTGTTCGTTTTCTGAAACCGTAGAAAAGATTTGCTCAGAAAAGAAAGAAGATGTGTGGCGGTGCCATCATCTCCGACATCATTGCGCCGGCGAGTTCTCGCCGGCTCACCGCTGATTTCCTCTGGCCCTCCGACGTCAAGAAGAACCGTAGCAATTACTACTCCAAGCCCCTGCGATCTGAGATCGTCGGCCTCGGCGATGACTTTGAGGCCGATTTTCAGGATTTCAAGGACTACTTTGACGATGAGGACGGCGACGGTAGGGACTTCGCTTTCTCTGCCTCCAAATCTGGGCTTTCTCATGACTCTAGGTCTAAAAAATCTGTGGAATCCCATGGACAAGCTGAAAAATCTGCAAAGAGAAAGAAAAAGAATCAGTACAGAGGAATTAGGCAACGCCCATGGGGTAAGTGGGCTGCTGAGATCCGTGACCCAAGGAAAGGGGTTCGGGTGTGGCTTGGAACTTTCAACACTGCAGAGGAAGCTGCTAGAGCCTATGATGCAGCGGCACGGAAGATTCGTGGTAAAAAAGCTAAGATCAATTTCCCTGATGATGCTCCGTCAAGTACCCCAAAACGCACCGTCAAGGCAAATACTCAGAAATTACCTTCAAAGGAAAGCCCAAGCACTGTTCAACCTCGTCTAAACCAAAATTTCAATTTCATCAACCCAGATCCTGACAACTACAGCATGAGTTTTGTGGAAGAGAAGCCACCGACGAAGCAGTACGGGTTCACAGATGCCTACCCTATGCCCGAAGAGGTTGGACTCAAATCATTTACCCCATTTGATGGTGCCACCCTTTATTTCAACTCAGATCAAGAAAGTAACTCTTTCGATTGTTCTGATTTCGAGTGGGGAGAATATAATGGAAAGATACCAGAAATATCATCTCTTCTTTCAGCTGCCATAAAAGATGATGAATCTCAATTCGTGCAAGATGCTAACCCTACAAAGAAACTGAAGCCTAACCCTGTGGATGTGGTACCTGATGAAGAGAATTCTGGGAAGAAACTGTCCGAAGAGCTCTCTGAGTTTGAATCCCAAATGAAATTCTTTCAGATCCCATATCTTGAGGGGAACTGGGATGCTTCAGTGGACACATTCCTCGGTGGGGATGCAACTCAAGATGGTGGAAGCTCGATGGATTTTTGGATCTTTGATGATTTGGTGACGGGAGTCTACTGAGCAACGTAGACCCCCCTTGCTGGTGTTTTGTAAATAAGGCTACATGTCAGTAATTTTCCCTCGCTTTATGATATAATTATATCGTATGCAATACCTAGAGTTTGGTTGCTATGTAGATTTCCCTATGAAATGAGATGTGGATCATCATCTTTATCTTCTCTCTCTCTTTTTTTGTGTGTTTCAGGTGTGTTTAGTGTTGTACAAGCAATAAAACCATGGTTAAGCCTTTGATGGAGGTGTTATCAATTGGCTTTTCATGTTATGGGGAGTACATAGGTAATTTAGGCTTTATTTCATTTGGAGAACTTTTGAATTTGATGTCCGTATGGCTTGGATGGGCATGTGATGAAAACTTATGCTTAAACAATATCAACTCAGGTTGGTTGTTATTAGTATGGTTTCCTCACTGAACATTCATTCCTGTTTCGTGGTTCTTTTTACGTGTTTTATCCTTGTTATATTTGAATGTTTGTTTCATTTTAGAAGATTCGGAGTGCATTTGGATGCTCAAAAAAAAAAAA
>6107433 003923CT 998
TCATTTTCTCGCTCTAAAAAGTTGGTAGCAATGCGGATGAGCTGTAATGGGTGCAGGGTGCTGCGCAAGGGATGCAGCGACAACTGTAGCATAAGGCCGTGCCTTCAGTGGATCAAAAGCCCCGAGTCTCAGGCCAACGCCACCGTCTTCCTCGCCAAGTTCTACGGCCGCGCCGGCCTCATTAACCTCATCAACGCCGGCCCCGACCACCTCCGTCCTGCGATCTTTCGATCTCTTCTATACGAGGCATGTGGGAGGATTGCGAACCCGATTTACGGGTCGGTCGGGTTACTCTGGTCTGGGAATTGGTTGCTATGTCAGAACGCGGTAGAGGCGGTTCTAAACGGATCTCCGATTACCCAGATTGGGTCCGAAGCGGCTGAGTGCGATAATGGTCCACCTCTGAAGGCCTACGACATTCGTCACGTCTCCAAAGAAGATAGCCCTGCCGGGTCGAAGGATCTCCACCGGGTCAGGAGCCGGTGCCGGTTCAAAAGGTCGGCCGCGAAGCCTAAAGCTAGCCGGGTTTGGAGCGCTCCAGTTGAGGACTCGGGTCACGACGAGTTGAACCGGTCGACCAGTCACGAGTCGTCGCTGAGTCACGTGTCTGAGGCAGTGGCTGCGGCGGAGCTGAATATGGAGGGCGAGAGCCGGGAGGTGGAGTCGGTGCTGAAACCCAACGAGGAGGCTGACGACGGCGAGATTGAGCTTGAGTTGACTCTCGGGTTCGAGCCGAGTTCCCGGTCCCACAATGCGAGTCCCAAGAGGAAATCAACGTGTCGACTCGGTGACTCGTTCGATGATGGTGCGTGTAGGATTGTGCTGGGGCTCGATTAAGCAAGCCTATTTTTCTTTTTCTTTTTTGGTCTTGTTTGTTTTGTTCTGAATTTTGGTTTTACCTTTTTGCCCTTCGTGCAAAGCTACATGTAAAATGTGTTTACATAGATAAAAAGGAACAAAGAGAGGTATAAAGAAACCTTTGTATTAAAAAAAAAAAA
>6198037 007897CT 2812
AAGAAAAGAAAACGAAGACTCGAAAAGTTTGCGCAGAAGAGAGAGGCTCAAGAACCCTCTCTAATTCTGGGCGTTGAGACATTTCGACAAACACATGGCGGACAAACAGCTGATCGTCGCCATCGAAGGCACTGCCTCCATGGGTCCCCACTGGCAATCCATTGTCTCCGACTACCTCGACAAAATCATCAGGACTTTTTGTTCTAATAAATTGGCTGGGCAGAAGTCATCTGTATCTAATGTGGAGTTTGCTTTAGTCGCATTTAACGCTCATGGATCTTATAGTGCTTGCTTAGTACAGAGGAGTGGTTGGACAAGAGATGTTGATATTTTCTTGCAGTGGCTAGCTGCTATACCCTTTGCGGGTGGAGGTTTCAATGATGCTGCTATTGCGGAAGGACTTGGTGAAGCTATAATGATGTTTTCTGGGGTAAGTGGAAGCCAAACTCAACAAAATGTGGCTGGACAAAGGCATTGCATTCTGGTTGCAGCAAGTAATCCTTATCCCTTGCCCACACCGGTTTATCGACCCCCGCTGCAGAATTTGGAACAGGGTGAAAACATTGAGGTGCAAACACAAAGCCGTTTATCAGATGCTGAGACAGTCGCCAAGTCATTTGGTCAGTGTTCTGTTTCTTTGTCAGTGATTTGTCCAAAACAACTTCCAAAACTTAGAGCAATCTACAATGCAGGAAAACGAAATCCTCGAGCAGCAGATCCACCAGTTGATAGTGTGAAAAATCCCTTTTTTCTTGTTCTAATCTCAGAGGATTTCATGGAGGCTCGTGCTTCTTTAAGTCGGCCTGGAATCACAGGTTTGGCTTCCAGTCAGAGTCCTGTAAAGATGGATATAGCTTCAGTTCCTCCAGTTTCTGGGCCACCACCCACTTCTATTCTACCAGTAAATGGATCTATCACGAACCGGCAACCAATATCAGTTGGAAACATTCCCCCTGCAACTGTAAAAGTTGAGCCCAGCACTGTCGGCTCCATGGTATCTGGTCCTTCTTTCCCACATATTCCGGCAGTTCCTCGAGCTGCTTCACAAGGAGTCCCGAGCTTGCAAACATCTTCACCCATGTCTTCTCAAGAGATGATCTCAAATAATGAAAATGTGCAAGATTTAAAACCTATGGTCAGTAGTATGGCGCAGCCCTTACGTCCTGTGGGTCCTGCTGCAGCAAATGTGAATATTCTGAACAATCTCTCGCAAGCAAGGCAAGTGATGAATTCTGCAGCCCTAACAGGGGGGACCTCTATAGGACTTCAATCAATGGGTGGAACTCCTATGGCCATGCACATGTCAAACATGATATCCAGTGGAATGGCATCTTCTGTGCCTGCTGCTCAAACTGTAATATCATCTGGGCAATCAGCTATCCCATCAATGTCTGGGTCTGGATCACTCACTGGAACTGCACAGCCTGCACCAAACTCCGCTCCTGGTTCATTTACTTCTTCTGCTTCAAATATGTCTGCGACTTCAAACCTTGGCATTTCACAAACATTGGGTAATCTTCAAAGTGGTGTTAGTATGGGTCAATCGGCACCTGGCATGAACCAAGGAAATCTTCCAGGAGCTCAGATGGTACAGAATGGAATAAGCATGAATCAGAACATGATGAGTGGCCTTGGTCCATCTGGTATGTCTTCTGGAACTGGCACGATGATGCCTACTCCGGGAATGACACAACAAGTACAACCAGGCATGCAGTCTCTTGGTGTCAATAATAGTTCAGCAACCAATATACCCATGTCCCAAGTCCAACAGACATCAAGTGGGTTGCAATCAGCACAATCTAAATATGTAAAAGTTTGGGAGGGAAATTTATCTGGGCAGAGACAGGGACAACCTGTTTTTATCACGAGACTGGAAGGTTATAGGAGTGCATCGGCTTCTGAGACGCTTGCAGCAAACTGGCCACCAACAATGCAAATAGTTCGGCTTATATCTCAAGACCACATGAACAACAAGCAATACGTTGGAAAGGCAGATTTTTTAGTTTTCCGGGCGATGAATCAGCATGGATTTCTTGGACAGCTACAAGAAAAGAAACTTTGTGCAGTTATACAGCTACCGTCACAGACATTGCTGTTATCTGTTTCCGATAAAGCCTGCCGCTTGATTGGAATGCTTTTCCCTGGGGATATGGTCGTGTTCAAGCCACAAATACCTAGTCAGCAGCAGCAACAGCAGCAGCAACAACAATTGCAGCAGCAGCAGCAACAACAACAGCAACAATTGCAACAGCAGCAACAGCAGCAAATGCAAGCGCAGCAACATCAACAGTTACAACAACAGCAACTTCCACAGCTGCAGCAACAAACACTTCCCCAGCTGCAACAACAACAAACACTTTCACAGATGCAACCACAACAACAAACTCTTCCACAGATGCAGCAGCAGCATCAACAGCAACAAATTCCGCAGATGCAGCAACAACCGCAGCAGCAACAAATGGTTGGGACAGGAATGGGTCAAGCTTATGTTCAAGGTCCGGGCAGGTCGCAGTTAGTATCTCAGGGTCAGGTGTCATCACAAGGGCCACCAAACATGCCAGGAGGCGGCTTTATGAATTAATAGTTGTGTAATAAGTTGGCATGGCATCTATAATGATAGTGAAAGCTCAGGTACATCAAATTACAATTTGAACACCCATCCTTGATTGGTTTTGCTTTATCTTTGGGACATTATAGATTTTCTCATGTTTAACAACTATATGAAGTCTGAACTATTTATTTGGACCAGCATGTGTGTTCCGGTGAATAAAGGACTCCGGTTGAGTAACACTTGACATTCAAAAAAAAAAAA
>320986 001104CT 1678
CCCATTATCTAATATCTCTCATTCCGCAACTGATTGAAGACCACAAAACTTTTTTCTCTCTCTCCACAGTTTGGTGTTTTAGGTATATATCTCAATCGGAGCTTTATTTGGTGGGAGTTCATCTTCGTTTGGTTTGTGGAATTGAAATTTTTCGGGAAAATTCAATTTGATTGCTTCCGAGTGATTGGGTCAAAGTAACATTAGAGCAACATGGATCGTCTCAGTAGTTCTGCACGTGTCATGATTGTTTCAGACCTTGACCACACAATGGTTGATCACCATGATTCTGAGAACCTCTCTCTACTTAGGTTCAATGCTTTGTGGGAAGCATATTATCGTCATGATTCCCTTCTAGTGTTCTCAACTGGAAGGTCTCCTACACTTTACAAGGAGTTGAGAAAGGAGAAACCAATGCTAACCCCAGATATAACCATAATGTCTGTGGGAACTGAGATAACATATGACACTTCTATGGTGCCCGACGAGGGTTGGGTTGAAGTCTTAAATCAGAAATGGGATAGGAACATAGTCATGGAGGAAACCAGCAAGTTTTCTGAACTTAAGCTACAGGCAGAAACCGAGCAACGACCGCACAAGGTTAGCTTCTACGTTCAGAAGGACAAGGCTCAGGAAGTGATGAAAACGCTTTCAGATAAGTTGGTAAAACGTGGGTTGGATGTTAAAATCATTTACAGTGGAGGAATGGATTTGGATATATTGCCACAAGGTGCGGGCAAAGGGCAAGCTCTTGCTTATTTGCACAAAAAGTTCAAGACAGAAGGAAAATTACCCCCAAACACTCTTGTTTGTGGAGACTCTGGGAATGATGCTGAATTATTCACCATTCCAGAAGTACATGGTGTCATGGTAAGCAATGCCCAGGAAGAATTATTGCATTGGCATGCTGAAAATGCTAAGAATAACCCTAAAGTGATCCATGCAACTGAGAGGTGTGCATCAGGCATCATACAAGCTATTGGACATTTTAACCTTGGCCCGAGCATATCTCCAAGAGACGTTATGGACTCCTCAGACTCAGTACCAGAGAACTTTGAACCTGGACATGATATAGTAAGGTTTTTCTTGTTTCTTGAGAGATGGAGACGTGCAGAAATGGCGTATTCTGAGCTCTATTTGGCCGGACTGAAAGCACTTAGTTTCCCTTCCAGTGCTTTCGTCCATCCGTCTGGCATCGAGCAATCTATTCTGGACTGCACAAATGCATTGAGAAGGTCTTATGGTGATGAACAAGGGAAGCAATATCGGGTATGGGTAGATCAGGTTACAACAACTGAGATTGGTTCGAACATATGGCTACTGAAGTTCAATAAGTGGGAGATATCAGGTGACGAGCGACGTGGTTGCATTGCCACAGTTTTACTGAGTTCAAAGGATCTGAGTCCTTCAGAAGGGTTCACTTGGGTGCACATGCATCAGACCTGGGTCGATGGAGCGGGAGCCAAAGATCATACCGATTGGGTCTGTTAGATTGGATCTGCCACCTGCCTCACTCTGAAGAAGAATCCGATCCCTATTTTTTTCTTCCTGTTATTAACATAAATTTAGAAAATACATCACAGTTACATTTTCTTTTTATTCAGCAACTTGGTCAAGATATCTTGATTGACAGACACTATATACATACGGTATTGCGGATTTTTATGCCAAAAAAAAAAAA
>324485 999186CT 1183
GGCAAGGAAATGGGGCTACGAGAAGAAAAAGATTCCCAAAGATGAGGCTATCATTGTATCATGTTGTGGTTGCTTCCATGGACGGACATTGGGTGTTATTTCTATGAGCTGTGATAATGAAGCCACACGTGGTTTTGGACCCTTGTTGCCTGGACACGTCAAAGTTGATTTTGGTGATGAAGTTGCTCTAGAGAAGATCTTTAAAGAAAAGGGAGATCGGATAGCTGGATTTCTTTTTGAACCTATTCAAGGCGAGGCCGGGGTTATAATTCCTCCAGATGGTTATTTAAAAGCTATCAGAGATCTTTGCACAAAATACAATATTTTAATGGTTGCCGATGAGATACAAACTGGCTTGGCTCGAACAGGAAGAATGTTGGCTTGCGATTGGGAAGAAATTCGACCAGATGTTGTTATACTAGGGAAAGCATTGGGTGGTGGAGTGGTACCTGTAAGTGCAGTGCTTGCAGACAAAGATGTTATGCTTTGCATCCAGCCAGGAGAGCATGGAAGCACCTTTGGGGGAAATCCTATGGCCAGTGCAGTTGCGGTTGCCTCATTAGAGGTGATCAAAGATGAGAAACTTGCCGAGAGATCTGATCAAATGGGCCAGGAGCTAAGGCATCAACTAATAAAGGTTCAGCAGCAATTCCCTAATGTTATAAAGGAAGTGCGGGGAAAAGGCCTCTTCAACGCTGTGGAGCTCAACAGCAAGGCATTGTTCCCTGTTTCTGCTTATGATATATGTATAAAGTTGAAGGAGAGAGGAATTCTCGCCAAACCCACCCATGATACCATTATTCGACTGACTCCTCCCCTCTGCATCAGTTTGGAGGAGCTCCAAGGGGGCTCAAAGGCACTGCAAGATGTTTTGGAACTTGATCTACCAAAGATGCAGATGCAGAATGCAAAACCGGAAACACTCCCTTCAACTGCATCTCATGTGTGTGACCGTTGTGGGCGAAACTCGTAGGCTTCACCATAGGAACTCTGAATTGCTGCCATATGGTTACAGGGTACCTCTTATATTCCTATATGATGTCCTTACATGTGGTACTCAAGAACTACGCTTGTTAATATCGCTTAGAATAAAATCATGCGGAGACCTTTTCACTGACATCTGGATGTTATTTTTTATACTGATGTCCCAATTACTTGGAGCCTGTTAAATGATCTGTTACCT
>325116 999022CT 1295
CAGTACTCTCTCTCCGTAGAGAGAGGAACCAGAGGGGAGTGAGAGAGACAGGACAGAGACAACATATCTCCCTCCACTCTCTCTCTCTAAATACATATATGCATGCCTTTCTCTCTTTATACCCCTTTGCACTCGCGTCACTTTCTCGGGATTTTTTTTTTGATTTTGCGGGAAAATGTTCTCGGCGATTGGGAGCGGTGTGGGGGTTCACGGCGATTTCCAGGGGCTTGATGGGCCCCACCTGGCGGGCGACCCTTGCTTGGTCTTGACGACGGATCCGAAGCCCCGGCTCCGGTGGACGGCGGAGCTTCATGAGAGATTCGTTGATGCTGTCACTCAGCTCGGTGGACCTGACAAAGCAACACCAAAGACAATTATGAGAACAATGGCGGTTAAAGGCCTTACCCTTTATCACTTGAAGTCGCATCTTCAGAAATATCGGTTGGGGAAGCAATCTTGCAAGGATTTACCCGACAACTCTAAAGATGCATCTTGCCTCGCGGAGAGTCAGGACACTGGTTCATCTGCATCGTCATCGTCAAAAATAGCTCAAGATTTGAATGATGGATATCATGTTACCGAGGCTTTGCGAGTACAGATGGAAGTCCAGCGAAGACTGCATGATCAGCTAGAGGTTCAGCGCCGTCTCCAGCTTCGGATTGAAGCACAAGGCAAGTACCTGCAATCTATCCTCGAGAAAGCTTGTAAAGTTCTTAATGATCAGGCTGCTGCCACTGCCGGTCTCGAAGCTGCCAGGGAAGAGCTCTCAGAACTAGCAATCAAGGCCTCAAATGACTCTAATGGGTTGGTCCCCGTCGACGCCCTAAAAGTCCCTTCTATTTCTGAACTTGCCGTCTCTTTAGAAAACAAGAATCCCTCCAATTTACCCGCTCGGTTCGGCGACTGCTCCATTGACAGCTGCTTAACCTCAAACGGAAGTCTTGTTTCTCCGATGGGTGTGGCTTCACAAGCTGCTGCAATGAAAAAGAGACCGAGGCCATTGTTTGGCAATGGAGATTCGGTACCGTTGGAGTGGATGATTACTAATTCTGGTTGAATAAATCTTTTCTTTCTCTTTTCCTCGTTTGTTGTTTTACCCATTGCATCTAGTTGATCTCAATGACCAGTGTGTGTGGCCAGCTGCTACCTTAGTGGTTTGTATATTTATCGAAGCAGATGACTTGAGTTTGAAAGCAATTTCGATTTGCCTCTTTTAGTGCGGTAAACAAGTGAAAACTATTGTAATTCGCCCTCGGAAATAATAGATATTGATTAAGTGGGGCAAAAAAAAAAAA
>325909 999180CT 1838
CAAACAAAAGAAAGGAAAAAAGAGAGAGAAAGGAAACACACAGAGAAAGGAGTGAAAAAGAGAAAAAAATTGAGAAATAGAGAGAGCTCTAAAAAAGAAAGGAAGAAAAGAAGATCGAAACCAAAAATCAAAAACGTACTCTGATTAAGCATCAATGGTGAATCTTGTGAGCATCATAGCAGCAATTTGCTGTCTCTCCCTTTGTCATTTTCGGCGTAGCAGCAGACTCCCATGGAACTGGCCAATTCTTGGCATGTTACCGATGTTTTTCATCAACTCCCATCGGATTTTTGACATGATGAATGACATTGTACTAGAGAGCAAGGGCACTTTCCTGTTCAAGGGTGCTTGGTTCTCAAACAAGGACACGTTAATCACAAGCGATCCAACCAACGTGCGTTACGTGATGAGCACAAACTTCTCCAACTACCCAAAAGGGCCCGAGAACAAGAGGTTTTTCGATGTGTTTGGCGATATGCTTTTCAATGCCGACCATGAGGAATGGAGGATCCACCGAAAAATAACTCAAGGCTTCTTCACTCACAAGCGGTTCCCCCAATCCGTTGTCGATATTAATCAACACACACTGGAGAAGGGGCTTATTCCTGTGCTTGATCATGGGTCCAAAAAAGGCTTGGTGGTGGACTTGCAAGACTTGTTCGAGCGGTTTATGTTGGATGCAACTTGCATGCTTGTCACCGGTTGTGACCCCGGCTCGCTCCATGTTGAATTCCCAGATGTCCCATTCTCCAGGGCCATGAATGACGCTAATGAAGCCGTACTCATGAGGCATATCGTGCCCGAAAAGGTTTGGAAGTTACAAAGGTGGTTAGGGATTGGGAGAGAGAAAAAACTGAGTCAAGCTCAAAAAACCCTAGATAACCTGGCAGCAAAATATATCGCTATGAATCGAGAACAACTAAGAAAAGGTGAACAAAATTTTAATACCTTGAAATATTTGAGTGAAGAGGCGGTTATTGGGACAGCTGAAGACGTCTATAATACTATGAGAGATAGTATTATTGCTCTTCTGTTTGCAGGTCGAGACACATCTGGTTCAGCTCTCACTTGGTTTTTCTGGCTTGTTGCAAAGAACCCTTCAGTGGAATCCAAAATTAGAGAAGAACTCGAAGCAAATTTGCCAGGAGATGAACCTCAAACACATTCATTAACGAATGTAGAAAAGCTAAATAAGCTTGTTTATCTCCATGGTGCCTTGTGCGAAGCCTTAAGGCTCTTCCCACCAACTCCTACCATGCGTAGGGCACCTATCCAAACCGACATCCTTCCAAGCGGGCACCATGTCAACCCCAAGATGAAAGTGGTCCTTTTCTCATATGCAATAGGAAGGATGGAATGGATATGGGGAAAGGATTGCCTTGAGTTCAAGCCAGAACGGTGGATACCGGAAAAAGGAGGAACTAATCTAGTGCCATCAAGCAAGTTCTTAGCGTTCAGTACCGGACCTAGGATTTGCCCCGGGAAAGACCTTGCTTTTATTAGAATGAAGGCTGTTGCAGCTACTATCATTCACAACTACCATGTTCAAGTAGTGGAGACCTCCAATGTGACCCTAGCTAGTTCTTTCATGCTTCGAATGAAGGATGGCTTAATGGTTAGGGTTACCAAGAGATAGATTTTAGCCAGCAATCCTTCATCACTGCCTTTGTCCTTATTATCGAAATAAAAGCAACATCAAGAAGCTGGAGCTGATAGGAAAATCATGGAACCGAAGAGTTTACCTTTGAAGCTTCCAATTTGTCTATTGCATTTTCAGCTTTCACTGGATATGAATTTGGCTATATTTTATCTTCTAACTATTTCTCAAAAAAAAAAAA
>328018 001118CT 3161
GCTCTAACTAGTGGAATGTATGTGAGCTTTTTGACTATTGTGTGGATTGTTACTTTAGATTAGAGTGAAATGATGGAGTGTGGAGCCCTGATTGAAGAGAGAGTTTTGTTGGAGACAAAAGGTTGCATTTGAAGAACAGTTTAGGGCTCAAGATTATGACAGCTATAGAAGAGGATTGTTTAAGCTGATATTTTATGTACTTTAGACCATTATATATATATATACAAATTCTAAATAAGATATGAAACTTTCAACATCAGGACTGGGACAGCAGACTCAAGAAGGGGAGAAGAAATGTCTGAATTCAGAGCTATGGCATGCTTGTGCTGGTCCTCTGGTGTCGCTACCAACAGTGGGGAGTCGCGTGGTTTACTTCCCTCAGGGTCATAGTGAGCAGGTTGCAGCCACGACTAACAAAGAATTTGATGCCCATATACCCAGTTATCCGAGCTTGCCGGCCCAGCTGATTTGCCAATTACACAATGTTACAATGCATGCAGATGTTGAAACAGATGAAGTATATGCTCAAATGACCTTGCAGCCATTGACGCTGGAAGAGCAAAAGGATACATGTGTTCCTGTGGAGCTTGGAATTCCAAGCAAGCAGCCTACGAACTATTTCTGCAAGACATTAACAGCAAGTGATACTAGTACCCATGGGGGCTTCTCTGTTCCTCGCCGTGCTGCAGAAAAAGTTTTCCCTCCACTGGATTTCTCTCAGCAGCCACCTTGTCAGGAGCTAATTGCAAGGGATCTCCATGATATTGAGCGGAAATTCAGGCATATCTTCAGAGGACAGCCCAAACGGCATCTTCTCACCACAGGGTGGAGCGTGTTTGTCAGTGCCAAGAGACTTGTAGCTGGAGATTCTGTTCTTTTTATCTGGAATGAGAAAAATCAGCTCCTATTGGGAATTCGCCGTGCTATTCGACCACAAACTGTGATGCCATCGTCTGTTTTATCTAGTGATAGCATGCACATTGGACTACTCGCAGCTGCAGCTCATGCTGCTGCTACTAACAGCTGTTTTACAATTTTTTTTAATCCAAGGGCTAGTCCATCTGAATTTGTCATACCCCTTTCAAAATACGTTAAGGCGGTATATCATACCCGCATTTCTGTTGGGATGCGTTTCAGAATGCTTTTTGAAACTGAAGAATCAAGTGTTCGCAGATATATGGGTACAATAACTGGAATTAGTGACCTAGATCCTGTTCGCTGGCCAAATTCTCATTGGCGGTCTGTCAAGGTTGGCTGGGATGAGTCGACTGCAGGTGAGAGGCAGCCACGGGTTTCGTTGTGGGAAATTGAGCCTTTGACTACTTTTCCCATGTACCCATCACTATTTCCTCTCAGGCTGAAGCACCCTTGGTATCCTGGAACCTCATCTTTTCAAGATAGCACTAATGGAATGACATGGTTAAGAGGAGAAACTGGAGTGCAAGCACTACAATCTGTTAACTATCAGAATGTTGGTATGTTTCCCTGGACTCAGCAGAGAGTGGATTCAACCTTTGTCAGAAATGATCTTAATCAGCAGTACCAAGCCATGTTGGCAACTGGTTTTCCCAATATCGGAGGTGGGGATTCCCTCAAACAACAATTCTTGCAATTGCAGCAACCTTTCCAGTATCTGCAACACTCTGGCGGCCAAAATCCACTGTTGCAGCAGCAGCAAGTAATGCAGCCATCAATTCCATCGCATAATCTGCAAGCACCAACCCAAATGCTACCAGAGACCTTGCCTAGGCCTATGCAGCAACAAGTCAACAATCAACCAGAGGAACATCGACAGCAACATTCTTATCAGGACTCGTTTCTGATCCAAAGGGATCAGCTCCAGCAGAGGCAGCAGTCTGATGCGCCATCTCCATTGTTTTCTAAAATAGACTTTACTGATCCAAACGCTAAATTATCGATGTCTTTTGCTCCTTGTGTACAAAATATGCTGGGATCGCTGTCTGCTGAAGAAACTGGCAATATTCTTAGTTTCTTGAGAACTGGTCAGTCCCTGCCCAATGAGCCATCCCAACACTTATTGATGTCAAAGTGTACACATTTACAGGCCAACACTTCTACCAACTCAGTATCACTTCCACCATATCCTGGGAAAGATGCTGGTGTGGAGCAGAAAAATTGTAGCTTGGATGCCCAGAATCATGCTTTTTTTGGGCCTCATAATGATTCTGGACTTCTACTCCCTACTACACTATCCACTGCTGGTACTTCAGTTAATGCTGATGTGTCCTCAATGCCTTTAGAGGCTTCAGGGTTTCAGGGTTCTTTGTATGGTTGCATGCAAGACTCTTCTGAGTTGTTGCATAACCCCACCCGTACATTTGTCAAGGTTTACAAGTTGGGGTCGGTTGGACGGTCACTGGACATCACTCGGTTCCACAGCTACCATGAGCTGCGAGAAGAGCTGGGTCGGATGTTTGGAATTGAGGGGTTGCTAGAAGACCCTCAAAGATCAGGCTGGCAGCTTGTATTTGTTGACAGGGAGAACGATGTGCTTCTCCTTGGAGACGACCCCTGGGACGAATTTGTGAATGATGTCTGGTACATCAAGATACTTTCACCCGAGGATGTGCAGAAACTGGGGAGGCAAGAAGTTGAATCCTTAAGCCACAATGCTGGTGAAAGGATGCAAACTAGTGGGAGTGGTGTTCGAGAGACTGTTTCTGGACTAACCTTTGTCGGTTCCCTCGAATACTGAGAACTAGTAAGATCGAAACGTAATCTCCCAGAGTCGGTAAGCCATTGGCTTTTAGTTCTGTGCATTTTATTCTGGATTTGCTTCTTTTGGTGTATGCAACGGTGAGCTTAACGCTGTGCAATTGCTCATTCGATGCTTTATACAATCTGTTAATGCTTATGTAGTTCTTTCGATGAAGTATTGAATTTCATGAATAATATATTTGTGATATCATAGAGCCCTTGAAACTAATCCATCAAATTGTATTGTGTATGTACTTTCAGTTCCCCTAATATTTGCAACTTTGTTCGCATATGTTTCTGCCCGCAAGTCTGGACAGCAATGTGGTGCAGAGTTGCTTAGCTTTTCGTAGCCAATCGGGTTGTAAAATTTCCTACGGCTTTTTAAGGAGCGTTATGTCTTGATTAAATACAAATGCATAAACGTTCGCTTCAAAAAAAAAAAA
>435473 999147CT 1683
CGATCACCGCCTCTGGTGACCTGGTCCCCCTGTCCTACATTGCTGGGCTTCTGACTGGACGGCCCAACTCAAAGGCGGTCGGTCCTACAGGGGAAACCCTAAACGCAGAGCAGGCCTTCAGCCTGGCCGGGGTCGAGGGCGGGTTTTTCGAGTTGCAGCCCAAGGAAGGCCTTGCATTGGTCAATGGCACCGCGGTTGGTTCCGGCTTGGCCTCTATGGTCCTTTTCGAGGCGAACATACTTGCCGTGTTGTCGGAGATTCTTTCGGCGATTTTCGCCGAAGTCATGCAAGGAAAGCCCGAATTTACGGACCATTTGACACACAAACTTAAGCACCACCCAGGGCAAATAGAGGCTGCTGCTATTATGGAACACATTCTGGATGGAAGTGCTTATGTTAAGGCAGCCCAAAAGCTCCATGAAATGGACCCCTTGCAAAAACCGAAACAGGACCGATATGCCCTCCGAACGTCTCCCCAGTGGTTGGGACCACAGATTGAAGTCATCCGATCATCAACCAAGTCCATCGAGAGAGAGATAAACTCCGTAAACGACAACCCCTTGATTGATGTCTCGAGGAACAAAGCCTTACACGGTGGCAACTTCCAAGGTACCCCCATTGGGGTCTCCATGGACAACACTCGTCTAGCCATCGCCTCGATAGGGAAGCTCATGTTTGCACAAATTTCGGAGCTTGTTAACGACTATTATAACAATGGGTTGCCGTCGAATCTCTCTGGGGGACGAAACCCGAGCTTGGATTACGGGTTCAAAGGGGCCGAAATTGCCATGGCCGCTTATTGCTCTGAGCTCCAATTTCTAGCCAATCCGGTGACCAACCACGTGCAAAGTGCCGAACAACACAACCAAGATGTGAACTCATTAGGCCTCATCTCATCAAGAAAAACAGCTGAAGCTATTGACATACTAAAGCTCATGTCCTCGACTTTTCTAGTAGCCCTGTGCCAAGCCATAGACTTGAGGCATTTGGAGGAGAACTTGAAGAACGCGGTCAAGAGCACCGTGAGCCAAGTAGCCAAACGTGTCCTAACCATGGGCGTTAACGGGGAACTTCACCCTTCAAGGTTTTCTGAGAAGGACTTGCTGAGAGTCGTGGACCGCGAATACGTGTTTGCATACATTGATGACCCCTGCAGCGCAACGTACCCGTTGATGCAAAAATTGAGGCAAGTCCTAGTCGACCATGCCTTGAAAAATGGCGATGGTGAGAAGAATATGGGGACTTCGATCTTCCAAAAGATTGGGGCTTTCGAGGAGGAGCTAAAGGCGGTTTTGCCCAAGGAGGTGGAGAGTGCTAGGGCAGCGGTGGAGAGTGGGAATCCGGTGATTGCAAACCGGATTAAGGAGTGCAGGTCTTATCCGTTGTACAAGCTTGTGAGGGAGGATTTGGGGAGCGTGTTTTTGACCGGAGAGAAGGTCCAGTCACCAGGGGAGGAGTTCGACAAGGTGTTCACCGCTATGTGCGAGGGGAAGATGATTGATCCACTGATGGATTGTCTCAAGGAGTGGAATGGTGCTCCTCTTCCCATCTGTTAGTCAAAATTTACTATGTTGGGTCATTTTTTTTATTCTTTTTTCTTGTACTTTTTCACTTTTTGTGATCTTGTTTGATCCATTGGGTTGCCTATATTATGCTATGATGTAAAAATCTCAAAAAAAAAAA
>583276 999020CT 854
CTCGAGCAAATGTGCAGTGGAAAAGGTTACGTTGACATGTCAACAGTTGACTCAGACACTTCTTCAAAGATTAGTGAGGCAATTACGTCAAAGGGTGGTTGTTTCCTTGAAGCTCCAGTTTCAGGTAGCAAAAAGCCTGCTGAAGATGGCCAACTAGTAATTCTTGCTGCAGGAGAGAAGAAATTGTTCGAGGAAGCACTTCCTGCTTTCGACGTCATGGGAAAGAAATCTTTTTTCTTGGGGCAAGTTGGAAATGGTGCAAAAATGAAACTTGTTGTCAACATGATCATGGGGAGCATGATGAATGCATTTTCTGAAGGACTCATACTGGCTGACGAAAGCGGACTGAACACCCAAACTCTTCTCGACGTGTTGGACCTGGGTGGAATTGCCAATCCAATGTTCAAGATGAAGGGACCCACTATGATCCAGAAGAGCTACTCACCTGCATTTCCTCTAAAACATCAGCAGAAGGATATGAGGTTGGCTCTCGCCCTTGGTGATGAGAATGCAGTGTCAATGCCAGTGGCAGCCGCTGCCAATGAGGCATTCAAGAAAGCCAGAAGCATGGGGCTCGGAGACCTTGATTTTTCAGCAGTGTATGAGGCTGTCAAGTTTCCTGAAAATTCATCCTAATATGATGCATTTGCACAAGGACTGAATCACTGGCTGGCGCAGGAACTCCTTGGTGATATAGAAACAAGTGTTTCTGTGCTCATGTGATGTGATTACGGTTCTGAAACGAATAATTCATTGCAATGGTGTGAACTTCAGTTTCGAAAAACTTTGGTTTGGAAACAGGAAAGCAGTGAGAAAATTATAAAAACAAGTTGCTTATGCTTAAAAAAAAAAAA
>1688773 999077CT 524
GATGGATTCATTCAACATCCCTCAATACACACCCTCCCCGACAGAAGTGAAACGCGAGGTCGAAAAAGAAGGCTCCTTCATCGTTGATCGCCTCGAGGTTTCCAGCGTTGAATGGAGTGCCTGTGGAAACAACATTTCCCCGTCCAATGGGTTCAAGGACGACGGCTATAACGTTGCAAAGTGCATGAGAGCTGTTGCAGAGCCCTTGCTTGCTAGTCACTTCGGGGAGGCCATCATTGATGAGGTGTTTCGGAGGTACAAGGAAATTATTACTGATCGCATGGCCAAAGAGAAGACAGAGTTCTTCAATGTGACGGTTTCCATGATAAGAAAGTAGGATGGGCTAAGGATATATTGGTCATTTTATCTAGATATAATTTCATGTTGTGTACTTTTTTTTCTTTTCTATTTCCATAAGTAGGGAATGTCTCAATTAGTAATGGATTTGTTCCATGTCAAGCAATGTGGTTGGTTTTAGTTATGCATTTTCTATCCAATTATAACGTTGTTTGAAAAAAAAAAAA
>5844184 001016CT 2485
TGCTCTCTTTATAGTTAATTTTTCTAGGTAAATTATGATTTTTAATTCAATTTTGGGGACAAGTTTATGTTCGTTCTAGTGTGTTTGACTTAAGAATAGTATTGGGTTTTTGATTGAAGGATCAGATCTTCTTTGTTCTTTCTTCATCAGCAAAGAGCTAATCTAAGCTTTTCCATTCAATTTTGGACAAGTTTAAGTTCGTTATAGTGGATTTGACGAGTAAATTATTGGGTTTTTGATCAAACGATCAGATCTTCTTTGTTCTTTCAGCATCAGCAAAGAGCTATCTAAGCTTTTCCATTCAATTTATGGACAAGTTTAAGTTAGTTCTGGAGGGTTTGACTTGAATATAGTATTAGTATTGAGATTTTGATCAAAGGATGAGATCTTCTTTCTTCTTTTAGGATGAGCAACAAAGGTAGATCTCAATGTTGAAAGTCAAGGAAGGTTTGAGTGGGTATTGATTTTAGCAGTGGTGTGGTAGTGGTAATGGGGAATACTTGTGTTGGACCAAGTATTTCAAAGAATGGTTTCTTTCAATCAGTTTCGGCCGCCATGTGGCGGTCCCGGTCTCCGGAAGACACCACTTCTAACGCTAATGGAGAAAGTTTCCACGAGGCACAAATGCAATCTTCCATGAAAGAACCAGACTCGCCTATTCCGGTGCAGAGTAAACCACCGGAACAAGTGACAATTCCGAAAGTGGAACCAAAACAAGAGCCATCACCAAAACCCAAGAAGCCCCCACAAATGAAGAGGGTGGGTAGTGCAGGACTTGGGGCAGATTCGGTTTTACAAAGGAAAACCGGTAATTTGAAGGAGTTTTATTCGCTGGGGAAGAAACTAGGGCAAGGTCAATTTGGGATCACATTTCTTTGTTTGGAGAAAGCTACTGGCAAAGAGTTTGCGTGTAAATCCATTGCTAAGAGGAAGTTGTTAACCGAAGACGATGTGGAGGATGTAAGGAGGGAGATTCAGATAATGCACCACTTGTCGGGGCATCCAAATGTTATATCAATCAAAGGTGCTTATGAGGACACTGTGGCGGTTCATGTTGTTATGGAATTGTGTGCGGGGGGTGAGCTTTTCGATAGGATCATTCAGCGCGGGCATTATACGGAAAGAAAGGCGGCTGAGCTTACTAGGACCATAGTTGGGGTGGTGGAAGCCTGTTATTCTCTGGGGGTTATGCATCGTGACCTAAAACCGGAGAATTTTCTCTTCATTGATCAGAATGAGAATTCATTTCTCAAAACGATTGATTTCGGATTGTCAATATTCTTCAAGCCAGGCGAAAAGTTTAATGATGTGGTTGGTAGCCCATATTATGTTGCTCCAGAAGTGCTGCGAAAGCGCTATGGACCTGAAGCAGATGTCTGGAGTGCTGGGGTAATTGTTTACATTCTCCTTAGTGGAGTTCCTCCTTTCTGGGCTGAAACCGAACAAGGAATATTTGAACAGGTCCTGCACGGTGATCTTGACTTCTCGTCTGATCCTTGGCCAAGTATCTCAGAAGGAGCAAAAGATTTAGTGAGGAGAATGCTAGTTCGAGACCCCAGAAAGCGCTTAACTGCGCATGAAGTTTTGTGCCACCCTTGGGTTCAAGTTGGTGGTGTGGCTCCAGACAAGCCTCTTGATTCTGCCGTTTTAAGTCGCATGAAACAATTTTCTGCCATGAACAAACTCAAGAAAATGGCGCTCAGAGTTATTGCAGAGAACCTATCTGAAGAAGAAATTGCTGGCCTGAAACAAATGTTCAAGATGATAGACGCAGACAACAGTGGTCAAATCACTTTTGAAGAACTTAAGGCTGGACTGAAAAGAGTTGGCGCTAATCTCAAGGACTCTGAAATTTACAATCTGATGCAAGCAGCAGATGTTGATAACAATGGAACAATTGATTACGGAGAGTTCATAGCCGCTACATTGCATCTGAACAAAGTTCAAAAAGAAGATCACCTATTTGCGGCTTTCTCCTACTTTGATAAGGATGGAAGTGGTTACATCACCCCAGAGGAGCTCCAACAAGCCTGTGAGGAGTTTGGCATAGAGGATGTTCGCTTGGAAGAAATGATCCGAGAAGTTGATCAGGATAATGATGGGTTTATTGATTACAATGAGTTTGTGGCCATGATGCAAAAAGGAAATGCAGGTTTCGGTGGAAAGAAGGGCCTGGAGAATAGTTTCAGCATTGGGTTTAGAGAGGCATTAAAGCTTTAGAAGCGCTAGCTTTCGTGAGGCATTTGCATCTTTGTTATTTTCCGATAACTTTTTTTCATTTTTTTTTTCGTTCTGAACGTATATTTGCAGTGTTTGGATTTTATAGTTTGGAGCACCAGTGCTCTCCCAAGCGGCAGCCTTGCTCCTTTGGTGTTATTGAATTGATTTTAAGATTGATCCAGCTATATGTTCTTGTATACTTTTTCTGAGGAAAATAAGCTGATAACATTCAAGATTATGTAGGATTATACACAAAAAAAAAAAA
>6183606 001031CT 2396
CTCTGCCTGAAATACGAGCGGAGTTGGGGACAGTCAGTAGAGGTCTTCACAGTTCGCAATGAAGGAACTAATGTAGACAACAAGGTGTTCGGATCATCCTCCATCGATCGCCTTCTTTCACTGAAGATTTTTATGGCCATTTCCTGGAAAATGGAGTCCTGCGACTGCATTGAGACTCAGTGGCCTGCTGATGAGCTTCTGGTGAAATATCAATATATATCAGACTTCTTTATTGCCTTTGCATACTTCTCCATTCCCTTGGAGCTCATTTATTTTGTTCAAAAATCAGCATTCTTCCCCTATAGATGGGTGCTAATGCAGTTTGGTGCTTTTATTGTTCTTTGCGGAGCGACCCACTTCATAAACTTGTGGACATTCTCTATGCACTCTAAAACTGTTGCTATAGTGATGACTATAGCGAAAATTGCCACTGCTGTTGTATCATGTGCAACAGCTCTGATGCTTGTGCATATTATTCCTGATCTTCTGAGTGTCAAAAGACGGGAACTATTATTGAAGAATAAGGCTGAAGAGCTTGACAGGGAAATGGGCCTTATCATGTCTCAAGAAGAAACTGGAAGGCATGTAAGGATGCTTACTCATGAAATTAGAAGCACACTTGACAGACACACTATACTAAAAACTACTCTGGTTGAGTTGGGTAGGACGTTAGACCTGGAAGAATGTGCATTGTGGATGCCATCACGAAGAGGTTTGGATCTCCAACTATCTCACACACTAAACAATCTAATACCAATTGGGTCTTCTGTGCCAAGCAATCTTCCCATAGTCAACGAAGTCTTTAATAGTGCTGAAGCAATACGTATTCCACATACGTGCCCATTGGCAAGGATCAAGCCTCGTATGGGAAGATATGTGCCACCTGAAGTTGTTGCTGTTCGTGTGCCTCTTTTACATCTTTCAAATTTCCAAATTAATGACTGGCCTGACACCTCTGCAAAAAGTTATGCTTTGATGGTTTTGATCCTCCCTATGGATGGTATAAGAAAATGGCGTGACCATGAGTTGGAACTTGTGGAAGTTGTTGCTGATCAGGTAGCTGTTGCTCTTTCTCATGCTGCAATCCTAGAAGAGTCTATGAGGGCCCGTGATCAGCTCCTGGAGCAGAATGTTGCTCTAGATTTTGCCCGTCAAGAAGCAGAGATGGCTATCCGTGCTCGCAATGATTTTCTAGCTGTCATGAATCATGAAATGAGGACACCCATGCATGCAATTATCTCATTGTCTGCACTTCTTTTAGAAACTGAACTAACTCCAGAACAAAGGGTTATGATAGAGACCATACTCAAGAGCAGCAACCTGCTGGCAACGCTTATTAATGATGTACTAGATCTTTCTAGGCTTGAAGATGGTAGCCTTGAATTAGAGAATGGGGTGTTCAATCTTCATGAGATCTTCAGACAGGTTGTCGACTTGATAAGGCCTATTGCATCTGTAAAGAAGTTATCCATGACACTTATTTTGGGCCCGGATTTACCTGTCTATGCTGTTGGTGATGAGAAACGACTAATACAAACAATCTTGAACATTGCGGGCAATGCTGTGAAGTTCACAAAGAAGGGTTTTGTCTCAATTGTGGCTTCTATTGCAAAACCAGAGTCTTTGCGAGACTGGCGACCTCCTGAGTTTTATCCTGTGTCAGGCGATGCCCACTTCTTCTTGAGAGTACAGGTCAAGGATACTGGCTGTGGTATTAACCCAGAAGATATCCCACTCAGTTTTACTAAATTCGCTCAGTCTAGAAGTGGATCAAGCCGAAATAATGGTGGTGCTGGTCTTGGGCTCGCCATTTGCAATCGGTTTATAAATCTGATGGGAGGTCACATTTGGATTGAGAGTGAGGGCCCCGACAAGGGTACCACAGTTACGTTCCTCGCTAAACTTGGAATCTGCAATAGCCCAAATGAATCAACAATGCAGCAGATTGCACTTGCCGGTAGAGCGAATCAAGGGAGTGCAAATCTCATTGGACATAAACCATTTCCCAGAGATTTCCCACGTTATCAAGGGAGTCTTTAGATAAAGACAAGTTAGATTTTTCTAGCATCACCAGTCCAATGGGTTTCAAGGTGGATCAGAAGCCAACTTGCCATTGCAGGAGCTGATTTGCGTCGTTTAACCCAGTTTATGTTAGTAACGATCCTTTCAGTGAACTCTGTTGGAGGCTTTAACCGAGGATGTTGCTGAAAGCCTAGTTTACCCTCCAAATGCTACTATGTTGGTGAAATTAAAGATGCTAACTTAGTCATTTTGGAATGGAATATAGTAAGTATTGTATGATCTGCAAACTGATTTTAAGTTACGATGGCAAGCTTAAATTTTGCCTATGAAACTACGACTATATAAAATATGTTGTGGCTCCGAAAAAAAAAAAA
>945506 999123CT 738 
AGAGAGAGAGAGAGAGAGAGCTCTTTCTTGGCAAACCTAGCTTCAAGATCTTCTTATCCTGAAAAATGGCTAGAATAGTTAGTATTTTGGCATGTCTATTGATTGTTGTGATGGATATTGCCGCAGGCATACTTGGAATCAAAGCTGAAGCAGCTCAAAACCAGGTTAAGCATATGAGGCTATGGTTAATTGAATGTAAAGACCCAAGCCAAGAAGCCTTCACTCTAGGGGTAGCTGCAGCCGCCCTTCTGGCTCTGGCCCATGTTCTTGCAAATTTGCTTGGTGGGTGTAGTATTTGTACTCAAGGGGAGATTTCCAAAGCATCCCCTAGTAGGCAATGCTCATTGGTATGCCTTATTCTTACATGGGTTGCATTGGCCATTGGATTGGGGTTGCTGGTTATTGGGACTATGTCAAACAACAAGTCAAGAACTTCATGTGGCTTCACACACCATCACTACTTGTCTCTTGGAGGAATTTTGTGCTTTGTTCATGCAGGTTTTTCTGTTGGATATTACGTTACTGCCACTGCTTCACTTACTGATTGAACAAGAAAGGCATGTTCAAGGGGGTCATCATCTTTTAAAGCTTTTTTCCTCAGCTTTTTTTTTTTTTTTTTTACCTTTTCTCACCCATGGTTTTTATCTTTTTCTTTTAGCTACACATCACTCTCAACCTTTTGTAATGACTTTTCATAATTGCAATATTGTAAATCTTTCTTTTCTTAAAAAAAAAAAA
>318981 001209CT 1508
AACAAACTTCATGGGTTGACAATTGAAGAGGCAATCAAGAACAACCGGTTGTACATACTAGACCACCACGATGCTTTGATGCCTTACGTGAGGCGGATTAATACCACTACAACAAAGCTTTACGCCACACGGACTCTTCTCTTCCTGCAAAAAGACGGGACTTTGAGACCTTTGGCAATAGAATTGAGCTTGCCACATCCACAAGGAGATCAGTTCGGTGCCATAAGCAAAGTTTACACACCAGCTGAACATGGCGTTGAAGGATCCGTTTGGCAGTTGGCTAAAGCATATGTTGCAGTGAACGACTCTGGCTACCATCAGCTCATCAGCCACTGGTTGAATACTCATGCATCGATGGAGCCATTTGTGATTGCAACAAATAGGCAGCTAAGTGTGCTTCACCCAATATATAAGCTCTTGCAACCCCACTTCCGTGACACGATGAACATAAATGCGTTCGCCCGCCAAATCCTCATCAACGCAGGTGGAGTTCTAGAGAAAACAGTTTTTCCAGCTAAGTACTCGATGGAAATGTCATCGGTTGTCTATAGGAACTGGGTTTTTACCGAGCATGCACTTCCTGCCGATCTCATCAAGAGGGGAATGGCAGTGAAGGACACCGATGCCCCACACGGCCTCCGGTTACTAATAGAAGACTACCCTTATGCCGTGGACGGACTCAAGGTCTGGTCAGCAATCGAAACATGGGTTGAGGAGTACTGCAAATTCTACTACAAGAACGATAAAATGGTTCGGGAAGATGCTGAGCTCCAATCGTGGTGGAAGGAGCTGAGAGAGGAGGGGCACGGTGACAAGAAAGACGAGCCCTGGTGGCCTAAAATGCAGACCGTGAAAGAGTTAATCGACACTTGCACCATTGTCATATGGGTGGCTTCTGCTCTCCACGCAGCCCTCAATTTCGGGCAGTACCCTTATGCCGGCTACCTCCCAAACCGTCCCACCCTCAGCCGCAGGTTCATGCCCGAAGAGGGCACGTCCGAGTACGAGGAGCTCAAGTCGGACCCCGAAAAGGCTTTATTGAAAACAATCACACCCCAACTCCAAACCCTTCTTGGCATTTCCCTGATAGAGATTTTATCAAGGCATTCTTCGGACGAGGTTTATCTTGGACAGAGAGACACTCCTGAGTGGACAACTGATGCAGAGCCATTGAAGGCTTTTGCAAGATTTGGAAACAAACTAGATGAAGTTGAGGAGAAAATTATTGATATGAACAATGACAAGGAATTGAAGAATAGGGTTGGGCCAGTGAATGTGCCATACACTTTGCTGTTTCCTACTAGTGAAGGTGGACTCACTGGCAAGGGCATTCCCAACAGTGTTTCAATCTAAGGGTTTCCGGTTTCGTTAGTGTACTGATGTTGTAGTTAATAGAAAAAGCATGTGTTTTGTTTGTTAACTTAATGATTCTTCATTTGTAACAATATAAGTACAATAAAGGTATGTCTTAGTGGAATTAAATTGTTTCCATTTTCAAAAAAAAAAAA
>319702 001004CT 1214
CTGTGAAATCAGTGGTTAAGTCTGCTGTGTCAAAGGAGAAGCGCATGGGTGCTTCTCTCCTTCGCCTGCACTTTCATGACTGCTTTGTCAATGGGTGTGATGGATCGATACTGCTTGATGACACTTCGTCCTTCAAGGGGGAGAAGACCGCAGGTCCCAACAACAACTCAGTGAGAGGATACAACGTAATTGATGATATCAAGTCCAAGGTGGAGGCTGCTTGCCCCGGGGTTGTCTCGTGCGCCGATATCACGGCAATTGCTGCTCGCGACTCTACTGTCATTCTTGGAGGGCCGAGTTGGGCTGTGAAGCTTGGACGAAGGGACTCTAAAACAGCCAGTTTAAATGATGCCAATAGCGGGGTACTGCCACCTCCCACTTCTACCTTCAGCAATCTCGTCTCAAGGTTCCAAGCTGTAGGCCTCTCTACCAAAGATATGGTTGCTCTCTCTGGGTCCCACACAATAGGCCAAGCAAGATGTGTGTCATTCAAGGGCCGCATATACGGCGAGAGCAACATCGACGCTTCCTTTGCCAAGACACGGCAAAGGACCTGCCCAAACTCCTCGACTTCCGGAGACAACAATTTGGCTCCTCTCGACTTTCAAACTCCTACTTTTTTCGACAACAACTACTTCAAGAACCTTATCAACCAGAAGGGCCTCCTCCACTCGGACCAAGTCTTGCATAATGGCGGGTCCACGGACTCTCTCGTTGAGAAATATAGCAAAGATCCCAAAGCTTTCAACTCCGACTTTGCTTCTGCAATGATTAAGATGGGTGATTTTAGGCCCCTCACCGGGTCCAATGGCGAAATAAGGAAGGAATGTAGGAAGGTAAATTAATGAGGAGATTGGAGTTAATCATCTTGTATCAGTGAAACAATAATTTTAAGTTGATGATGTGGGAATGGTCTAAGTGTGAATTTTTTCTTTTGAGTGCACTAGGTTTGTTAAACGTCATGTTATTAATAAATGAGTGCAAGATGATATGGTGATAATATTTTGATAAGTGTTTTATTTTAAGATGGAAGTCTCACGCGCTATGCAAGGAGTTTTGGTATGGTACTGTTTGTTAAATCATTATTTTTTTTATTAGATCTATGGCTTGAAAAAGTCGAAATTACCTCCATCTAGTTTACTGGGGGTCTTAAGTTTATGAATTAAAAAACAAAGAAAAGAAAAATTTTAAAAAAATATTTCAAAAAAAAAAAA
>320589 001861CT 623
CGGACGCGTGGGCGGACGCGTGGGTTCCTAATCCCCCGCAAACTCGAAGTGGACGTAGAAATCTGCGGCTATGAGATTCCAAAGGGCACCCAAATTCTGGTAAACGTTTGGGCCATTGGCCGTGACCCGAGCACGTGGGCAAATGCGACCTCGTTTATGCCCGAGAGGTTCTTGGACTCGGAAATTGATTTTCGAGGCCAGGACTTTGAGCTAATTCCGTTTGGTGCAGGGCGAAGAATATGCCCAGGGTTGCCGTTGGCGATAAGGATGGTTCCGGTGATGTTGGGTTCGCTCATAAACTCCTTCGATTGGACACTTGAAGGTGGAATTGCACCCAAGGACATGAACATGGAGGAGAAATTTGGCATCACAATACAAAAGGCTCATCCTCTGCAGGCTATCCCAAGACCCATGGATGTTTGAGGGTGATATTGTGCCCTTTTGTACTTAAATATGATAGCATTAAAATAATTCGGTTCAACTATTATACGGAAACTAAACCGAATAGGATGTTGAATTCAATACATCTTAATCTTATTATTTTATAATAATGAATGTATCATATCATACTTCTGTTAGCCATCTGATTCAATCAATTAGATGAACCCTTTAAAAAAAAAAAA
>320742 001171CT 724
GCAGATACTCTTTTTTACGCAAAGATTTTTCTCTTTGGGATTGCAATGATCATGGATTATCACTTGGCTTTCTGGTACATGTTGGTATTTTCAGTTATGTATATTTTTACACAGCAACCTCCCTACCAATCCTTAGGTACTTCAAATCATTTAACTCCATTGCAGTTGGAAACATTGCTGAGCGATGGAAATACTTCGAGATTCTGGCTGGTAGAATTTCGGGCATTGTCTTCATCTACTTGCGTAAACACCAGTCGGTTCTTTCCTGAATTATCAATTACGTATTCAAACAAAAATTTATCTTTTGGGATAGTTGATCTTGGCCTCTTCCCTAATGCCGCAGAGAAGTTTGGAATCTCTCTAGGGAGCAGCGACAAACTTCCAACGTTTATATTGTTTGAGAGTGGAGTCGAGATTACGCGCTTTCCTGAGCTGGATTTTGTAGCAAAAGCTTTTAATCCTCCTATATCAAAGAAACTACTGTGCCGGCATTTTGAGCTTGATCGGCACCTTCTCGATTACATAAACGGCAAATAGGTTAGTGACAGAACCATTTCATGCTGCCGTCATTTCTTTGTAATCGTATTATGTTATAATTTTGTTTTGACACATAGTGTTGCGTATGTTATAGACATCAATCATCGATTGTTAAAAACATTCGTGGGTTTAGGTATTTGTCTTGCTACATCCAAGTAACTAAAACATTTTGATTAAAAAAAAAAAA
>324884 001891CT 881
GAAGAAGAAAGGCGCTGTAAGTGCCATGGGCTGGGTGTGGAAGGACGAAGCCGACGATCACGATGAACGGCCATACGCCGCCCCGGAATTCGACAACGCAAACCCTAGATCTAGCGGCGGCGACGACCACTGCTCCACCAGAAAGATAGTCCAGTCGCATTGCAGAACGGAAGAGGTCGAGCCCGGAAAGTTCGTCAGAAAGTGCGAGAAAACCGAGCGGATCTTCCGGGACTGCGCTGGAAGGCCCTCTGAAGTAGTGCAATCCAACAAAGAATACACAGAAGAAGATGTGTCAGACCAGATAAAGAAAGGGTCTTTCCCTCTCGAGTCATCCGATCTTGTACCATTTGACTTCCCTGGTCTACGCAGCGATATCGAAGCCATTGAACGTAGCTTGTTTGGTGGCCTCGGCCGTTTCTTTGAAGCGGCGGAAGAAATGAAGAACGGGTTCTTCAGTGTATTTGGGTCTCCACATTTCTATGATGGAGATTCTTCATCTTCTTCATCTCCGAGGCAAGGTATACCGATCAAAAGCCGTCCTCCCAAAGAAGCCTCTCCAAAAATCAGTAATTCTGAATCTGGACATGTTGATCTTTCTGGATTGGCCCGAGATGTCTGAAGCAATGCCCTTGCGTTTAGTCACTATATTATCGGGTGGTTTACTTTAAAAATATAAGTTTCGAATACGTACAGAAGTATGTTTTGCTTTTGTTGATTGAATTTCATAAATTTTGAACTATTCTAGCTCGCAATATGTGTTGGCAGAGTATTGCAAAGCTTATTTAGCCATTATTTCGAGTTAGCACTGTGGGATCCTAAAATAAGTATTTGATTGTTGTAGAATTTGTTGGACTTTTCTTAATGTGGCTAAAAAAAAAAAA
>326673 001230CT 1018
TTTTGAATTTATTTGATATATATTACTATAGAAACAATGGTGGGAAAGAAAAGCTCAGACCTCCCTCCTGGCTTCAGATTCCACCCAACTGATGAGGAACTAATCATGTATTATCTCCGAAACCAGGCCACCGCTAGGCCGTGCCCGGTTTCAATCATCCCCGAAGTTGATATCTACAAGTTTGATCCTTGGGAATTGCCCGAGAAAGCAGAATTTGGGGAGAATGAGTGGTACTTCTTTACGCCGCGCGACCGGAAGTACCCAAATGGGGTGAGACCCAATAGGGCATCTGTGTCTGGCTACTGGAAGGCCACAGGGACAGACAAGGCCATTTACAGTGGATCCAAGTATGTGGGTGTCAAGAAGGCTCTTGTTTTTTACAAGGGGAAGCCACCGAAGGGTATCAAGACAGATTGGATTATGCACGAGTATAGACTGAGTGATTCAATTAGCCAAACTAACAAGCAATCTGGTTCTATGAGGTTAGATGATTGGGTCCTTTGTAGGATCTACAAAAAGAAAAGCACCATTGGAAGGGTTTTGGATCCAAAGGTTGAAGATTTGGGTGCCCAAATAGTGACTACAAATGATGCTAGTGACTCTCAAATGCTCAAAATTCCAAGGATTTGTTCACTTTCTCATCTATGGAAATTGGATTGCTTGGGTTCACTTCCTCAGCTTTTGAATGAAAATTCATACCACCCAAACTTTGATTACCAAACCACAATGGGCAATGCCGGGAACTTCTCCGGTGGGATCGAGAATTTTAAATTCGGTGATCAATTCCCATACCAATACATGGATTCAGTGAAGTTCGAAGCTAGCCATCGTAGTAATGCAGTAAACCAGCCAATTTTTGTGAATCCGGCGTTTCAATTTCAGTGATATATGGAAACTATTAGATTTGGAGACCAAGGGATTAGATGGGGCGCGCTCATTGGGTGTGATGTCTTAATTTGAGTCTCAACCATGAGTTGCAGCTTCTCCCTTCCTGTTCCCCTTCATCAAAAAAAAAAAA
>329353 001762CT 686
CGGACGCGTGGGCTCTAAGATTTTTTTATTCTTCAATTCCATTCCCTTGAATACTCTCTCAAAGTTATATTTGTATCATCATCAAGAGAGAAAACACTCTAAGAGATCTCATATTGTATTTATCATTTAACTAGAGTGTTTGTAAGCTTTCATTGTAATATCTTTTATTCATTCTTGAGAGGATCACTTTGAGTGATTATTTGTATATCAAGAGAGGGTTCTCTTGAACACTAAAAAGTTTCTAGTGTTTGTATTCCAAGAGAGGGAATCTCTTGAAGACTAGAGGTGCTCTAGTGTTGTAAAGATTTTTCAAACACCCGCAAGCTTGAAGATAGTGGAATCCAAGGATGACTTGGAGAGTGGACGTAGGCCGCAGGAAAGTGAAGTGATTAAAACAAGCAATGCTAATACTATTGGAGAGGCTATTTATTCACGGCAAAGATGGACAATTTTCAGGTCCCATGACGAAGAGAAGATATTCAAGGCCAGCCAAGGTATCCTCACCACTTGGTACCAAAATTTCATGAAGACTACTATGGATTCATAAAAGACCCATATCAGGATGGATCCAGATGGCGATCGTGCCCACAAAAATCTATAAATTATGCAATTTCGCACCCTAAAATTATCGTATTCCGTAAAGAAGATGCAATAAAATAAGTAATTCTTAGCTCAAAAAAAAAAAA
>329901 001944CT 620
GATTATCTTGCTATCCAAACAGCCATGGACCCGACTCCCGACCACAAAACCGGCGAAGGCCACCACCGCCAGCCGCCGTCCACCTCCGAGCTCTTTTCCAGCGCCAAGCTGGTGGCGGATGCGGCGTTCGGCAAGGGATCGGAGACGGTGGACAAGGACAAGGTCGCCGGAGCCGCCGAAGACCTCCTCAACGCCGCCTCACACTACGGCAAGCTGGAGGAGAAGGGCTACGGTACGTATGTCGAGAAGGCGGAGAGCTATCTCCACCAGTACAACTCCTCCCATTCCCCCACTCCCACCGCCGCTGCCGGCGGCGCTACCACTCACGCGTCGCCGAAGCCAGATGGTGATGATGAAAAGTCAGGCGATGGGTATGGGGATTACTTCAAGATGGCTGAGGGCTTCTTGAAGAAGCATTAATTGATCTCCCCAATGTTTGGATGAGGCTATCTGATTTGGTGTGTGTGTTTTAATTATGAATAATTGGTGTGTTTAGGTTGCAGAATATGTGGCAAACTTTTTCAGGTTTGAGGCTATGTGCTATGACCCTATTGTATCGTCCTCTGTTTCCAGACTCTAAAACGGTATATATTGTGATTGTGTTGTGCAAAAAAAAAAAA
>435564 001244CT 786
GACACGGACTGGCAAAAAATCCACGGACCCAAACATCAAGAAGCTCAAAGAAGCTGGGCAATCTCCCAAAGCATCACAAACTGGGAAAGATTTGACACGGACTGGCAAAAAATCCACGGACCCAAACATCAAGAAGCTCAAAGAAGCTGTAGCGGCTAGGAAATATGCAAAACCGATTGGGCAAATCACATCACATTCCGTATGTAACGATTCGTATTGGTTTCCATCCACCCTAGGTCTGCCAAAAGAAACAAAGGAGGATCTCTCTGGCTCTGGAGCTGCCTTGAGGTCTTCTCCTTTGAAGGACTTGTACGAAACAAAGACAGAAGATTTCAAGGTACTCAAAGAAAATGAGAGAAACAAAAACCCTTTTGTATGGGGTATTCCAATTGCAGCAGCAACAATTGCAGCAGTTATAGTTCATTTACAAGTAGAGGAAGGGCTGAGTGGGGGTTTGGAAGATCACATTGGGGGCTCGTTCGCATTGGGGGTTGTTAATAGCTCCTGGTCACCGGTTATTTTAGCTGGGATTACATGGTATCTCATTGGTACATATACGGTGGAACTACTCGAAGCCCTTCGAAGTAAGCTAGGGATGTACAAAAATTAGGGACGATTCTTGAGCCGTTGAGCCTATAGCTATACCAGTTATTGAAGTTATATATAAGTACAAATGACTTTCAATTTAGAAGTTATAGCATGTAAATGTATTTGCATGGAAGGTGTAACGATAATCCAGAATCCCATACTACAAGACATGTCAAATTTCTCGACAAAAAAAAAAAA
>448180 001727CT 1169
CTTTGTTTCTGCTTCCTGTGTTTTGTGCTTCCATTGTTTCCAAAACTCAGCTGGGAAGATGACAATCCTCATTGAGCAGCCTGATCTTGGTTTCCAAGTACAGGATAAGGTCACTAATGATCATACGAACCATGAGTTGGTACTAGATGGAGGATTTGCAGTACCAAAACCTGTGCCAAATGCTGGATTTGAGGCCCCGGAAATTAACTCATTTGGCCATTCATTTAGAGACTATGATGCTGAGAGTGAAAGGCAAAAGACGGTCGAGGAATTTTACCGGTTGAATCACATTAACCAAACATACGATTTTGTGAAGAGGATGAGGGAAGAGTATGGGAAACTGGATAAGGTGGAGATGAGCATATGGGAATGTTGTGAGCTGCTGAATGATGTGGTGGACGACAGCGATCCGGATTTGGATGAGCCTCAGATTGAGCATTTGTTGCAGACTGCTGAAGCCATTAGGAAAGACTTTCCTAATGAAGATTGGTTGCACTTGACTGCCCTCATCCATGATCTTGGAAAAGTTCTTCTTCATCCTAGCTTTGGGGGGCTTCCTCAATGGGCTGTTGTTGGCGACACCTTCCCTCTCGGTTGCGCTTTCGACGAATCCATTGTTCATCACAAGTATTTGAAGGAAAACCCAGACTCAAAAAATCCTGATTTCAAAACCAAAAACGGAATTTATGCGGAAGGCTGTGGACTAAACAATGTAATGATCTCATGGGGGCATGACGATTACATGTATTTGGTGGCGAAGGAAAATGGAACCACCCTACCTTCGGCTGCACTGTTCGTCATCCGTTACCACTCCTTTTACCCTTTGCACAAGTCAGGGGCCTACAAGCACCTGATGAATGAGGAGGATGTTGAGAACTTGAAGTGGCTTAAAATTTTCAACAAATATGACCTCTATAGCAAGAGCAAAGTTCGCATTGATGTTGAGAAGGTGAAGCCATACTATCTATCTCTCATTGACAAGTATTTCCCGGCCAAGCTGAGATGGTGATTGATTCAAGAATTGAAGTATTTTTTGGTGACTGATTCATCATGTACTTGTATAATATCCATGTACACAAGAGAGAGAAGGGTGTGAAAATTCTCTGATTTGATCCAAAAATGTTGTAATTGATAAATAAAGTGGTTTATTGCTTCAGAAAAAAAAAAAA
>583582 001954CT 1659
CCCCGCTAACCTACGACGATGGATCTCCTCCTCGTCGAGAAAGCCCTCCTGGGACTCTTCCTCGCCACAATCCTCGCCATCTCTCTCTCTAAACTGCGCGGCAAGAGGTTCAAGCTTCCGCCAGGGCCCATACCCGTACCCGTATTCGGAAACTGGCTCCAGGTCGGCGACGACCTGAACCACCGCAACCTTACCGATTTAGCAAGAAAATTCGGCAAAATTCTTCTCCTCCGGATGGGCCAGCGCAACCTCGTCGTCGTCTCGTCGCCGGACCTCGCCAAGGACGTGCTCCACACCCAGGGAGTCGAATTCGGGTCCCGGACCCGAAACGTCGTGTTCGACATCTTCACCGGAAAGGGACAGGACATGGTGTTCACGGTGTACGGTGATCATTGGCGGAAGATGCGTCGGATCATGACCGTCCCTTTCTTCACCAACAAGGTGGTCCAGCAGTACCGGGCCGGGTGGGAGGACGAGGCGCGTCGGGTTGTGGAGGACGTGCGGGCCGACCCGGAGGCAGCGACGAATGGGATCGTGCTTCGGAGGCGGTTGCAGCTCCTGATGTACAACAACATGTTCCGGATCATGTTCGATCGGAGGTTCGAAAGCGTTGAGGATCCGCTGTTTGTTAAGCTAAAGGTGTTGAACGGAGAGAGGAGTCGGTTGGCGCAGAGCTTCGAGTACAATTATGGCGATTTTATTCCGATTTTGAGGCCGTTTTTGAGAGGGTACTTGAAGATTTGCAAGGAGGTCAAGGACAGGAGGTTGAAGCTGTTCAAGGACTACTTTGTGGATGAAAGAAAGAAGCTAGCAAGCACCAAGAGCATGGACAGCAACAGCCTGAAATGTGCCATAGATCACATTTTGGATGCTCAACAAAAAGGAGAGATCAATGAAGACAACGTTCTTTACATTGTTGAGAACATTAACGTTGCCGCAATCGAAACAACGTTGTGGTCAATAGAGTGGGGCATAGCGGAACTCGTGAACCACCCTGAAATCCAGGCCAAGCTTCGACAAGAGCTTGATACCGTGCTCGGCCAGGGCACCCAGATCACTGAGCCCGACACCTACAAACTGCCCTACCTCCAAGCCGTGATCAAAGAGACCCTCCGCCTCCGAATGGCAATCCCCCTTCTAGTCCCTCACATGAACCTCCACGAAGCCAAGCTTGGGGGCTACGACATCCCTGCGGAGAGCAAGATCTTGGTAAACGCTTGGTGGCTCGCCAACAACCCTGAAAATTGGAAGAATCCCGAGGAGTTTAGGCACGAGAGGTTCTTGGAAGAGGAGGCTAAGGTTGAGGCCAATGGGAACGATTTTAAGTACCTTCCTTTCGGTGTTGGGAGGAGGAGCTGCCCTGGGATTATTCTTGCTTTGCCGATTTTGGGCATTACATTGGGGCGTTTGGTTCAGAACTTCGAGCTCTTGCCGCCCCCGGGCCAGTCGAAGATTGATACTTCAGAGAAAGGTGGGCAATTCAGCTTGCACATCTTGAAGCATTCCACCGTTGTTCTGAAACCAAGATCCTTTTAAGTTCGATGTCTTTGTTTTTTCGAGTTTCTGAAGTGGGTTTGATAGGGAATTGGGATAATGTGGTTGTACATCTATGGATCTGCCAGGATAATACAATAGTTTGCAATAATTAAAAAAAAAAAA
>1544119 001851CT 982
ATTGCTCGTCTTGGTGGTTCATCTGCTTTTATAGGAAAGGTCGGTGAAGATGAATTTGGATACATGCTTTCCGATATTTTGAAGGAGAATAATGTAAACAATGATGGGATGCGCTTCGACCCTGGTGCCCGAACTGCTTTAGCATTTGTCACACTGAGAAATGATGGGGAACGTGAGTTCATGTTTTACCGCAATCCCAGTGCTGATATGCTGCTTCAAGAAGCTGAACTTGATTATGATTTAATCAGGAAGGCAAAAATTTTTCATTATGGTTCCATAAGTTTAATTACAGAACCATGCAAGTCAGCCCATATTGCTGCAGCAAAAGCTGCAAAAGATGCTGGTGTGATTTTGTCTTACGATCCCAATCTGAGGCTTCCTTTGTGGCCATCAGCAGAGAGTGCCAGAGAAGGAATTTTGAGCATATGGGAGACTGCTGATATTATTAAGATAAGTGAAGAAGAGATATCTTTTTTAACAAAAGGAGAGGATCCATTTGATGATGCTGTTGTTCGTAAGTTGTATCATCCAAATCTTAAATTGCTCCTTGTCACTGAGGGACCAGATGGTTGCAGGTATTACACCAAGGAATTCAGCGGGAGAGTTAAGGGCTTAAAGGTGGATGCCGTGGATACCACTGGTGCCGGAGATGCTTTTGTAGCTGGAATACTATCACAAGTAGCTGCTGATGTCTCATTGGTACAGGAGGAGAACCGACTAAGAGATGCTCTGACGTTTGCCAATGCTTGTGGTGCACTGACCGTCAAGGAGAGAGGTGCAATTCCAGCTTTGCCAACTAGGGAAGCCGTGCTGAATGCTCTGCTCAAGTCGATGGTGTAGCTTTTGATCCTCTAATCTGTAATTATTTGACTATCTCCTAAGCTACCTCATTTTTTTTGGTATAAATGATGATGTTAAGCGGAACATTTCACATTCGAACAGACTTCAATAAAACGATATGATGCATCCTAAAAAAAAAAAA
>1544120 001395CT 1601
ACATCTCTCTCTCCTCTCTCTCTCTCTCTCTCTCTCTCAACATTTGCTGGAATTGCCACAATAGCATTTTGAAGTCACATTTTTCTACAACGATTCCAGGAGGAGTTTTCTTCTGTTGTTGTCTTGTGGATTGAAGATGTATGTGGTGGAGAGCAAGGGAGGTGCTATAGTGTGTATGCTGTTTTCTTTGTTCTTCTTGGGCACATGGCCAGCTATAATGACTCTCCTCGAAAGGCGGGGTCGTCTTCCTCAGCACACATACCTCGATTACACGATGACCAACCTCTTGGCTGCGGTAATTATTGCTTTCACTTTTGGTGAGATAGGATCCGGAGAGCCGAATTTCCTGACTCAACTTCCTCAGGACAATTGGCCCAGTGTTTTATTTGCAATGGCTGGTGGGGTGGTCCTCAGCGTAGGAAACCTGTCGACACAATACGCTTGGGCATTTGTCGGTTTATCAGTGACCGAAGTGATCACTTCAAGCATAACCGTTGTTATAGGAACAACCTTGAACTACTTTTTAGATGACAAAATCAATAGGGCCGAGATTCTTTTTCCCGGTGTCGGATGCTTCTTGGTTGCCGTTTGTCTCGGCTCTGCTGTTCATGCATCGAATTCAGCTGATAATAGAGAAAAGCTTACCGGTTATTCAAACGATTACAAAACCAGGGAAGGGGCTACCCATATTTCTGTGTCAAAAGAAATGAATCTGAACATAGTTGGAGCAAAGGATCTGGAGAATGGTTCAGAGAAGGTAAAAGTTGGGAGTGCAGGCTTTCTTATAGAGCTAGAGAATAGAAGAGCAATTAAGGTGTTTGGAAAGAGCACTATGATTGGATTGACCATAACATTCTTTGCCGGGGTTTGCTTCTCTCTCTTCTCACCGGCATTTAACCTAGCAACAAATGATCAGTGGAACACACTGAAAGATGGTGTCCCTCACTTGAGTGTCTACACAGCTTTTTTCTACTTCTCGGTCTCTTGTTTCGTGATTGCCATCGTTCTAAATATCAGTTTCCTCTACCACCCGGTCTTGAACTTACCGAGATCATCAGTTAGGGCTTATCTGACGGACTGGAACGGCAGAGGTTGGGCCTTTTTGGCTGGATTTCTTTGCGGGTTTGGAAACGGTCTCCAATTCATGGGAGGTCAAGCTGCAGGGTACGCTGCAGCTGATGCTGTTCAGGCACTTCCGCTCGTGAGCACGTTTTGGGGCATACTTCTGTTTGGAGAGTACAGGAGATCATCGAGAAGAACTTATACGTTGCTTGCAGGCATGTTGTCCATGTTCATTGTGGCTGTTGGTGTTTTGATGGCATCGTCAGGGCATCGAAAGTCTTGAGTAAAAACCCGCAACATCGAGGTTGGTGGTGTTGTATAAAGCATAAAAGCTCGAAGTTGCCAATAATCGAAGGAAGAGCAAGCAGATATTGCAGCTTGCAAGCCGCTTTAGGATGCAGTACATAAGTTGTATTTCAATGCAAGAAAGAAAGCAAACAAACAAAGGAAAAAGAAAAGCAGGGAAAAATTATTGAGAAGGAAAATACATGTGAATCTAGTTATAATTTTATTTTAATATTTAAATTAAAAAAAAAAAA
>1544121 001392CT 663
CTGAACTTTTTGGCAAAGACATTTCCTTGTAACTTCTGATATGGAACTCTCTCTCTCTCTCTCTCTCTCTCTCTCTCTCTCTCTCTCAACGTTTGAAAACAGTTTGTCTGGTGGGGAACTTGGCATTATGTGGATATCCTTTGACAAAGAAATGTGTGGCTGATTAGGCACCAATACTCCCAACCTTTCTTCCGCAAGAGGATGATTCAGATTTTGCCAGTGGATTCCCTTGGAAATTTGTTTTGATCAGATTCGCTTGTGGAATGGTGTTTGGATTCGTGATGGGTTATCTAGTATTCTTGACCGGAAGACCTACATGGTTCATGAGGATCATTGAAGTAGTAATGCACAAGAAGTAGAAGATGTTACGAGTGGTCAAAACAATGTCGTGAAAGAAGATATTAACGAACAAACTCTTGTTCGCCGTTCAGCCATAGAGATGGTGGTTATTCATGATTGGAGGTTCCATTGTGTGATGAACAAGCTCGTAGAAGTAAACATTGGGCCAGTGATTGTGTTCATGTTTAATCGTGTTCATACAAAGTCTGGTCTATGTCATACTGTTCATTCATTATCTAGTCTTTGTCATGTTTATGCATTTCAAGACTTTGTTTGTTGCACTGTTATGGAATCTATTTGACATTCTTGAGTAAAAAAAAAAAA
>1544123 001371CT 1895
AGTCGCCCCTCAACATGGGTTGTCTCTCCACTTTCTCTCTCCTATCCCTTCTCTCTCTCTCCATCCTCCTGATCCCCACCGCCACCCAGCCCGCCGTGGCCCTTCCGCTCTCCACTGACTCGCGGTGGATCGTGGACGAGACGGGGCGGCGCGTGAAGCTCGCGTGCGTTAACTGGGTCTCACACCTCGAGGTCGTGGTGGCGGAAGGTCTCAGCAAGCAGCCCATGGGCTCGATCGCGAAGCAGATTGGATCCATGGGCTTTAACTGCGTTAGGCTCACTTGGCCCCTTTATTTGGCCACGAACGAGTCGTTAGCAAGCCTCACTGTGAGACAGTCGTTTATAGGCCTTGGGCTTTACGGGTCCATTTCAGGGATCCAAGTCAACAACCCCTCCATTATTGATCTCCCTCTCATCAATGCTTACCAGGCAGTAGTGTCTAGCCTTGCGGACAACAACATAATGGTGATATTGGACAACCACATAAGCACGCCTGGGTGGTGTTGCGGCAACTTTGATGGCAATGGCTTCTTCGGTGACCAGTACTTCAATCCTGACCTTTGGATCAACGGCCTAACCAGGATGGCCACCATGTTTAGGGCCACTCCCAATGTTGTTGGTATGAGCTTGAGGAATGAACTTCGTGGCAACAAACAAAATGTCAATGATTGGTACAGGTACATGCAGAAAGGAGCTGAAGCAGTTCATGCAGCAAACCCAGAAGTTCTCGTCATTGTCTCCGGTTTGAATTACGACAAAGACTTCTCCTTTCTCCTAAAACGGCCAATAAACCTAACGTTCACCGGAAAGCTGGTATTCGAGGTGCATTGGTATGCGTTTTCCGACGGCCCGGCGTGGCGAACAGGAAACGCTAACCAGGTTTGTGGGCAAGTGGTAGATAACACGATGAGGAAAGCAGGGTTTGTGCTGGACCAAGGGTACCCATTGTTTGTGAGTGAGTTTGGGGTGGACCTAAGGGGTACTAATGTCAATGACAATAGGTACTTGAACTGTTTCTTGGGTGTGGCTGCTGAACTGGACTTAGACTGGGCTTTGTGGACACTGGTTGGGAGTTATTATTTGAGAGAAGGGGTTATTGGGTTGGATGAGGTTTATGGGATTTTCAATTGGAATTGGTGTGATGCCAGGAATTCAAGCTTCTTGGATAAGATATCTGCCATCCAATCACCCTTTCAAGGGCCAGGACTAGCAGAAGTTAAGAGGCATAAAGTGATTTTCCATCCATCAACTGGGCTGTGTCTCATAAGAAAGTCACTGCTTGAGCCACTGAAGCTAGGCCCATGCACAGAGTCTGAATCTTGGAGCTACACACAGCAGAAGACACTAACCATAAAGGGCACATATTTCTGCTTAGAGACAGATGGGTTGGACAAGCCAGCAGTACTTAGTATTATGTGCACTGACCCAACTTCAAAATGGGAGCAAATCTCTGATTCTAAAATGCACCTCTCATCTAAGCTCGAGAATGGCACGGCAGTTTGCTTGGATATAGACTCTAGCACCAATGCTATCATCACTAGTGCCTGCAAATGCTTACAGAGAGACAATATGTGTGATCCCGGAAGTCAGTGGTTCAAACTTGTTGATAGCACGATGAGTACAGGTGCTATAACCTTTGGTTGGTTCAGGTCGGTGTTGGAATACTTGACAAGAAATGCTTGGAAGCCTACTAGCCTAGCAGTTTTGGCATGAAAGTGCAGCCAGTGATGTACTTAGACATGTAAATGGAAATCCTCAAAGCCAGTGAAAGAACCCTATAGATACAAAAATTAATTACCAAGAAACTTGATAGGGTTTATATTGAAGCGACAAAATCATTGTTATGGTGCTTTATTTACTCTAATAATAGTTGTTTTTTTCATTAAAAAAAAAAAA
>1544125 001059CT 995
CAAATTGAGAGAGAGAGAGAGAGAGAGAGGGAGAGAGAGAGAGAGAGAGGAGTGTATTTGAATGGAGAAAGGGAAAGGAATTGGTCGAAGATGGGCCGTCGATTTCACTGATAACTCCAACGCTCCTTCCTCTCGCGACGTTCCTGATCCCCTCGGTTTCTCTCGCGCCTCTCTTGATCAGGATGATTCAACGCTGAGTCGTCAAAAGAAGGATGCTGAAGCTAATTGGAAAGCTCAGAAAGCATGGGAAGTGGCACAAGCCCCTTTCAAGAATTTGCTAATGATGGGCTTCATGATGTGGATGGCTGGAAGTACAGTGCATTTGTTTAGCATTGGTATCACATTTTCAGCACTTTTGCAGCCCATAAGTGCTCTTCAAGGAGTTGGGAAAGTTTTTGACCCTTACAAGGACAGTAAAGTAGACCTCCTTGCTCCCAAACTACTTTTCATTGCGCTTAATTTGGGGGGCCTAGCACTAGGTGTATGGAAGCTAAACACATTGGGTCTTCTTCCAACCCACGCATCAGACTGGGTTTCATCCTTGCCTCCTGCTCAGGAGGTTGAATACTCTGGCGGGGGCATGCCTTTGTATTGAGGCGCTACTTCAATTTGTCCTTCACAGAAAAGTGTTGCATCGAACCTACTGAAGCAGAATGGAAGCTTCACTGCTATTATTCGAGCTAATAACTTAATGCGGAAGTTGCACGTAATGGTTTGCTCATTTGATTTTATGAACTGGAGACCTTTAATTATTTGGGCATGAAGTAGCTCGTGGCTAATCTTTTATTGTCTTCTTTAAACAAGTTACACTGAAATTGGAATTAAGATATGAGAATTGTGATGCGAAATATGTTTTGGAACTCGACAAGAATTTGTATTCGCCTAGGAATGCATTGTTGAGGAAGCACCGGAATTATTTGCGAACTTCAGAAGTTCTTTGTTGTTCAATCGATAATAATAGGTTTCTGAGTTTTTTAGAGCTTAAAAAAAAAAAA
>1544132 999022CT 1298
TTTCATGTACCTTGTGTACATGTAGCAGCAACACGAGAACAACAAAATTGCCTCAAAATTCACTCTCTCTCTCTCTCTCACTCTAACAATTGGTTTGAGAGGGATGGAGAGCACAGATTCGTCGAGAGGCTCCCCGCACCCAAATCTCCCACCGGGCTTCCGGTTTCACCCCACGGACGAAGAGCTTGTCGTTCACTACCTCAAAAAAAAGGCTGCTTCCGTCCCCTTGCCCGTCACCATTATCGCCGATATTGATCTCTACAAGTTTGATCCATGGGAGCTACCAAGTAAGGCGACGTTTGGCGAGCAAGAGTGGTATTTTTTCAGTCCAAGGGACCGGAAGTACCCGAACGGGGCTAGACCTAACCGGGCAGCGATTTCTGGGTACTGGAAAGCTACTGGGACCGATAAGCCGATTTTAACTTCTAATGGAAGCCAAAAGGTTGGAGTGAAAAAAGCTCTTGTTTTCTATGGAGGAAAGCCCCCCAAAGGGGTCAAAACCAACTGGATCATGCATGAATATAGGCTTGTGGATAGTAATTCTAGAACCAAACATCCTCCTATGGATCCAGGAAACAAGAAACGCTCCTTAAGGCTTGATGATTGGGTGTTATGCCGGATTTACAACAAAAACAACTCAAATAGGCCAATGGAGAGAGAGAAAGAGGACTTCATGGAGAATCATCAAATGCTACTATCAACTTCAATAATTGATGGAAATAGCAACCAAAGATTAGCAGCTTCGAAGGCTTGTACATTTGGGGCATTGCTTGAGCATGAAGACAACCTCTTTGAAGGGATACGACAAAACAGCTCAATTTCACATTTGGCCCCTCCAAGCAAAAAGACGGATTTGCCCATGGTCTCGTCATTGAGTCATGGTCCGGTCATGAAGCTAAACTCCCCAGTTCAGTACTGGAGCGAGTTGGGGTCCGATGGATCAAAGGGGTTTCAGGGTGATCAGATGGTTGGAAATGGATCGTCCTTCGTTTCTTTGCTCAATCAAGTGCCGCCAGAGACGGCCCCTTTTCACCCCACCACACCCTACCATCTCCCCAACATGAATTGGAACTTGTAGTGTTGGTTTATTGGGTGGTGGGTATTTTGGTCATTATTTATCTTACATATTGATCCATAAATTGTTTATAGATACATATATACAATAGAGATTTCTTCGAGTGTAAGTATATATATATCGAGGAATTTCAGGTAAGGTGGTGCATAATTTCGGCTTTTATTTTTCTTATATGAAACTATATATGTCAACAAAAAAAAAACATATATTGAAAAAAAAAAAA
>1688712 001596CT 1019
CTAAATCTCTCTCTCTCTCTCTCATCGAAATTAACTTCTTCCTATTCTTCTCTCTCAACATCCATGGATTCCTGCAATAAATCCACCCGAGACTCTTCTCCTTTCGATTGCCTTCTCTTCGATTTGGACGAGACTTTGTATTCTGCGAAGATCGGGATCGGTGAAGCCACCAAACGAAACATCGACGATTTTCTCGTCCAGGAATGTGGTTTTCCAGAGACGCAAACGAAAATTCTCCGCGTTGAGCTCTTCAAAACCTACGGAAGCTCTCTCGCCGGTTTGCGTGCATTAGGCTATGACATCGACGCTGACGACTATCACAGTTTCGTGCACGGAAGGTTGCCGTATGATTCGATCAAACCAGACGCTCAATTACGAAACCTCTTGCGGACCATTAATCAAAGAAAGATAATTTTTACCAATTCGGATCGAATCCACGCGACGAAGGCATTGGATCGACTCGGAATCAGGGACTGCTTCGAGCAGATCATATGCTTCGAGACTATGAATCCGAACCTCGCGAAATCGACTCGGCCTGATGAGTTTCCCGTTGTTCTGAAACCCTCATTGGACGCCTTCAGGATCGCCATTGACGTCGCGGAGATCGATCCTCGTCGTACGTTGTTTCTTGACGACAGCATAAGGAATGTGGCCGCCGGCAAGGCTGTGGGTCTCCGAACGGCTCTGGTTGGAAAATCAATCAAGATCAAAGAAGCTGATTTTGTGTTAGAGACTGTTAATAGCCTGGCCCAAGCAATTCCAGAAATATGGTTAGGGGAAGGACAAAGGATGACTCGAACCAGGAGCCAAATGGATCCCATTCTTGCCACAGCCCCGATTGGGGCTTGATGATATGGCTGCACATATGCAAATGTGATTGTGTGTACAGGAATGGTATATATATTTACGGAACCTGCTTCTCTCCAATTCGGCAATTCGATTGGACGGGCCAGTTCGATATGTTGATTTCTTGGGTTTTGCCAAATAGGTCATACGAGCAAATATTTAAAAAAAAAAAA
>318943 999146CT 1403 
TCTCCCCCTCCCTCTACATATTCCATATTCCATGGCTCCCAAGCGAGCTCCAATGGAGGATCCTCCCTCTGCTTCATCTTCATCAGAAGATGAATCCGAAGAAATCTCTGACAAAGAAGACGGCCGCGCACAAGAACAAAGCAAAGAAAATCCAGAATCGGAAGAAGAAGAATCATCCGAAGACGAAGAAGACGACGAAGAAGAAGAGAACAAGAAGCCGTCTTCTGTTCAGACGCCCAATCCAACCGAAACCCCACAGCCCCCATCCGATAAGGACTCCGATTCGGAAACCCTCCCCTCCCCGACCGCCTCCGATTTCACCGTCAAGCCCATTCTCTCCAAGCCTATGGCCGATTCGACCAATAAGGCCAATAAGCCCACCTCTAAAGCTCCAAATTCCGGGGCTAAACGCCCGGCGGAGAGCGAGAAGAGCGGGGAGGAGTCGCAGAGGAAGAAAGTGAAGGTCTCGAATGGGGATGCGGAAGAGAAGAAGAATCCGATCCCAAGGCTGTGGAGCGAGGAAGATGAGATTGTGGTTCTGAAGGGCATGATTGATTACCAGTCGAAGAAAGGTGCCGACCCAAATGCGGATATGGGTGCGTTTTACGATTTCATCAAGAAATCGCTTCGCGTCGATGTTTCTAGGAATCAGTTGATGGATAAAGTCAGGAGGTTGAAGAAGAAGTACCGAACCAATGTGGAGAAAGGCAAGAAAGGGGAAGATCCTGTTTTTTCCAAGCCCCATGAACACAAGTCCTTTGAGCTTTCCAAGAAGATATGGGATGGGGGAGATAATAATGCAGTAGATGGAAGTGCTAAGAGTCCTACGAGTACCAATAAGAAAGCAAGAAAGAGTGTTAGAGATGGAAATACTGTACTTTCGCCTAAAAAAGGTGGGAAAGAGGTTGCATTGGATGAGATATTGAAAGGTGAAATGAAGGACATGATGGTGGATGAAGTGAACGACGTGAAGATGGATGAAGAGGTGTTTTGGTCTATGTACCCGCGATTGAAGGAATCATTAGAGTTGGAAGAGTCTTCATATTTGACAATGTCAATGGCCGGAAAGAGTTTTTTGAAGGAAAGAATGAGTATGATTGGGAGTGCCAAGGCGAAGGACCTTGAAGAAAAGTGGAAGAATTTGCGCGAGGAAGAAGTGTCCCTGTATGTGAAGCGGGTAGACTTGATCAAGGAGCAGGCAAAAGGCGGTGTTGGATTCAATGAAGACTTCGAAGTCCTAAAGGTTATGTAGGAGGTAATTGATAGTGGATGGTTCTGTTTTGTAATGGAAGTGGTTTGGGTGGTTGTTTTTTTAATTACGGAATTTATCTTGTCTCAGTCTGTGTTTCAGAATTTTTGTTACAGTAATTAGATTTATAGTTATGGATATCAAAAAAAAAAAA
>326839 999048CT 1420 
CAACCAATAGAAATCTCTCCTATGAAACTGTTTTTATTATCTTCTTTTCTGTGCTCACACACTCGTAATCTGTTGATGATCTCTGACTTAATTACGTTTGATTTCGTGAATATTTTCCCGGATATTGATCAATATTTTCTGGGTTTCGATTAATTTTTTGTGGGTCGTGTTCGATTAGGTCCGTCATGGCGTCGATTGAGAACCAGAGCATCGAACCAGGCGATGACGAGATTAACAACAGCCACGACGATCTGTTGCCACTGGAATTTACCATCACGGCGGTTCCGCCGCCGCCGGAGGAGGCGAAGACTCGGGATAGGGCTATTGTTCCGTCGTTGAAGGAAGAGCCGACGAACTCCGATTTGGAAGGATCGATCCAAGTTGGGGTCATGGCAGTTTCGACGAAATCGGCGGAAATCGTTAAATCTGCTGTGGTGGCACCGCCGAAGAGGGCCACCAAGGACCGCCACACCAAAGTGGAAGGCCGCGGCCGGCGAGTCCGCATGCCGGCGGGATGCGCAGCTAGGATCTTCCAGTTGACTCGCGAGCTCGGCCACAAGTCCGACGGCGAGACCATCCGGTGGCTGCTCGAGCGAGCGGAACCGGCCATCATCGAGGCCACCGGCACTGGTACCGTCCCCGCCATAGCCGTCTCCGTCAACGGCACTCTCAAAATCCCGACGACGTCCACGGCGGCGATAGAAGGAGACACCACGAAAAAGAAACGAAAGCGCGCATGTAACAGCGATTTCTGCGACGTGAACGATTCGGGTTCGTCCAATTTCGCTCCGGTCACGCCGGTCACCACCGTGACGCCGCAAGGGCTCGTCCCCGTGTGGGCTCTCGGCGCCGGCGGGTTTGTCCCGCCCAGCGCGGCTGTTCACGGTGGAGCATTTTTCATGATTCCTCCGACCGGCCACTCGAACCATCAGCAATTGTGGGCCATTCCGGCCACGGCGACGCCGGTTTTCAACGTTTCGGCGAGACCCATCTCGAATTTCGTGGCGGCGAGCGGCGGGTCGACCTCGAGTAGCGCTAGTGGAGAGAGGAAATCTGGGAAGGTGTCAACAATGGCGCCGAGTTCAAGTTCGGCAGCCACAACCACCACCCAGATGCTTAGGGACTTTTCTTTGGAGATTTATGATAAAAAGGAGCTTCAATTCATGATTAGGTCTGGTGGTGACCAATCTCCATCTTGAAAATGATGGACAAAAATGTTAGGGTTTTAGGGTAGAACACAACTAAGTTTTTGTTTTTGTTTTTGTTTTTCTGTTTTTGTTTTTGGGTTATTGGGGTTTAGACTTTTTTGATTTTGTTTTTCTTTGTAAATGGACTTAATCATTTAGGAGATGATGACTGTTTCAATTGTACTCTTATTGCTATTGACATGAGTTTAGATTTGCCACTTAAAAAAAAAAAA
>327429 999100CT 1345 
CAGTCCCCATCCCTTGCGCTCTCAGTCGAAACCATTCTCTTCTTCCTTTTTCTCTCTTCTACTCTATCCAAGTAGATTTTGAGTTTTTCTGGTTTTGGATTTGTGGTTTGTGTTGTTGAAGTTTTGATGTCTAAGCCTTTAGAACATGATTACATAGGCTTGTCAGAGGCTTCTTCCATGGAAAGAAGCTCTGACAAGCTCTCATCTTCATCTTCCTGCACTATAGTCTCTTCTGAAGATGATAAAAACAATGTTCTCAACTTCAAGGACACTGATCTGTGTCTTGGTTTGCCCGGACTCGGAAAAGATTTGGAGGATAAGGCTAATGGGTATTGTCACAGCCCTATGAAGAACTTTGTTTGTGGGTCTAAAAGGGGCTTTTCTGATGCAATTGATGGTTCTAGAAAATGGGTTTTCTCTGTTAATGGTGGATCTGAGGTTGATTTGGGCAAAAATGCCCATTTGTTATCTCCTAAAATTGGGAAAACTGGTTTGGAGAATAACAGTACGCAGCAGTCATGTTTGGGTGGGACTAGTATGAACAAAGAAGTTGCGCCTTGTTCACCTCAAAAGTCTGTTCTTGAGAAGAAGACTCATGCTAGTGCTCCTGCTGCCAAGGCACAGGTGGTAGGATGGCCGCCAGTTCGATCTTTCCGGAAGAATACCATGGCTACGAATTTAACGAAGAACAACGATGATGACGGGAAGTCGGGGTCAGGGTGCCTCTATGTTAAGGTTAGCATGGATGGTGCTCCATACCTAAGGAAGGTTGATCTTAGGACCTACTCTAACTATATGGAGCTCTCATCAGCCCTTGAGAAGATGTTCAGCTGCTTTACAATTGGGCAGTGCAGTTCTGATAATCTTCCAGGGCGAGATGGGCTTAGCGAAAGTCACTTAATGGATCTTCTCCACGGCTCTGAGTATGTGCTTACCTATGAAGACAGAGATGGTGATTGGATGCTTGGTGGTGATGTTCCATGGGAGATGTTCATTGATTCATGTAAGAGATTAAGGATCATGAAAAGCTCAGAGGCAATCGGGCTAGCTCCAAGGGCAATGGAGAAGTGCAAGAACCGTAACTAAGTAGCAGGAAAATGAAGAAAGCGAATGTTCCTAAAACACCAAAGGGGTTTTTAGGTTGGCAATCTGCTCCAGAGTCTCATATGATTTTTTGTTTTAGGCTTGTAGTATTTCTTGGATTCGAAATTCGCCCTACGAGGCGGATTAATAACTGGGAATGTCCAGATGTTTTGGTTATTATACTTGTTCCTCTCAACCTGTATTTCAGTATTTTGAAATTGCTATGTAAATGTAGTGCTTGCTGAATTTCAAAAAAAAAAAA
>327619 999030CT 1284 
ATGGAAGCTGATCTGGGCCTATTAAGACCTTCCGGCGGAGGCGGAGCCTCCTCCGCTGGTTCAGCAAGTGGGTCCATTTCCATGGTGCCCAAAGAGGACAACCTGGTTGTGACTTCAGAGGAATCTTCCTCTTACCCAGATGAGTCTGGGATTGAATTGGGCCTTGGGTTAAGCCTTGGCAGCGGCAGCGGTGGTGGGAGGTGTAAATCAGCCGTGTGGGGTCCGTATGCTAGGATCTTGACGGCTAAGGACTTGCCTTCCATGGGTTTGAAGTCCTCTTCTGATCACAAGTCTCCTTCGTCTTTGTCTTCTTCTTCTTCATCGTCATCATCTTCCTCCATGACCAAAGCTAATTTCTCGTCCGGCACCAAGAGAGCTGCTGATTCTGGCTTCAGCCAAGTTGTGGGTTGGCCTCCTATAAGAGCTTCTAGAATGAATAGCTTGGCAAGCCAATCGAAATCACCTCCCAGAGATGAACTTCACTCTACGTTTGAGAGAAGCAAAACCAAGAATGGAGTGATAGACTTGACCAACAGTGGTTGCGACAAGAACTGCAATAATCTCGAGAGAAAAGGGCAGCCGAAGACCTCCCTGTTTGTGAAGGTGAATATGGATGGCTTTCCAATTGGAAGAAAGGTCGATCTGAGTGCTCATGGTTGTTACGAGACCTTAGCAAAAACATTGGAAGACATGTTCTGTAAACCAACCACAACGACTGTTGCAAGAGGTATGGAGGAGCATGATGTAATGACGGAAGCAACTGGATCCTCGAAACTGTTGGATGGATCATCTGAGTTTGTACTCACCTATGAAGACAAAGATGGTGATTGGATGCTTGTTGGAGATGTTCCTTGGGGGATGTTTCTTAATTCTGCGAAGAGGCTTAGAATAATGAGGACAACTGAGGCTAAAGGACTTGGGCCAAGGTTTCAAGAAAGGAATGGAAGACACAGTAAGCACATCTAGATTATATTTCCCATATTATTTTCAAGACGGAAATGACCCATCGCTTGAAGAGTGAAATACAGGAGAAAAGAGATACTTCATGATCTAAGCATTTTGTTGAAGTAATGACTGATCCTGAATGGATGATATGTTTCTTTCTGGGAATTTTTTATATACGAGTTCATATTTTCACACGTACGAGACCAAGAAGCTTCTTGGTTACGGGTGTTGCATGCATGCATATTTGCGAAAAGTTGGTTTCTGATATTGTAAATAGAGGATTGATTTTTTTGATNNNGTTATGGTGTTGTATCTTCAAACCTGGTTTATGGAAAGAAA
>1544127 999175CT 1872 
ATATCGAGCGAAGAGAGAGAGAGAGTCTGTATTTGAAAATCCTTGGATCCACAAATTTTCTCTCTCTCTCTCTCTCTCTCTCTCTCTTTCGCTCCTTTTTCTTTCTTGCAAGCTGAAAAAGCTTTCACATCTCTCTTCGTAGCCTCTGCGCAATTTCAGAGCACCATGCACTCGCTCTGATCTTCTGATTTCTCTCTCTCTCTCTCTCACTCCTCTCTCTCTCTCTACTCTCTGTCAATGGGAGCCCGCTGCTCCAAGTTCTCTCTCTGCTGGTGGAACTCTCACCTCAAACCCTCCGTCCTCGAATCCTCTGATCTCGAGAATGGGGACAAACGCGACTCAAAATCGTTGCCTAGCTTCAGCGAGTTAAGCTTTGAGGAGCTTAAATCGGCCACAAATGGATTCTCCTCGGAGAACATTGTTTCGGAGCACGGAGAAAAGGCCCCAAACGTTGTTTACAGAGGAAAACTTGACAGTGATCGGTGGATCGCGGTTAAGCGGTTCCACAAGACCGCTTGGCCCGATTCTCGTCAATTCGTTGAGGAAGCGAGATCCGTGGGAAATTTGAGGAGTGAGAAATTGGCAAATCTGATCGGCTGCTGCTGCGAAGGGGACGAGAGATTGCTCGTTGCGGAGTTTATGCCCAATGAAACGCTTGCGAAGCATCTCTTCCACTGGGAGAGCCAGCCCATGAAATGGGCAATGAGGTTGAGGGTGGCCCTGTACTTGGCACAAGCTTTGGAGTATTGCAGTAGTAAAGGGCGGGCCCTGTATCATGATCTCAATGCTTACAGAATCTTGTTTGATAAGGATGGCAATCCTAGGCTGTCTTGCTTTGGTCTCATGAAAAACAGCAGAGATGGCAAGAGTTATAGTACGAATTTGGCCTTCACCCCTCCGGAGTATCTGAGAACAGGAAGAGTGACACAAGAAAGTGTAGTTTACAGCTTCGGAACCCTGCTGCTAGATCTTCTGAGTGGCAAACATATTCCTCCAAGCCATGCACTTGACCTGATTCGTGGCAAGAATTTCCTGATGCTAATGGATTCTTGTTTGGAGGGTCATTTTACAAATGATGATGGAACTGAGTTGGTGCGGTTAGCTTCCCGTTGTTTGCAGTATGAAGCTCGTGAGAGGCCAAATGTAAAGTCCCTTGTCACTGCTCTTATGTCTCTACAGAAAGAAACAGAGGTTCCATCATATGTTTTGATGGGTATTCCACATGGAACTGAATCCACAAAACCTCTACTACCATTGACACCAATGGGTGAAGCTTGCTTAAGAATGGATCTCACTGCCATACATGAAATACTGGAGAAGATTGGTTACAAGGATGATGAGGGTATTGCAAATGAGCTGTCTTTTCAAATGTGGACAAATCAAATGCAAGAGACTTTGAATTCTAAGAAACAAGGAGATGCTGCTTTTCGAGCCAAGGACTTCACAACCGCCATTGATTGCTACACTCAATTCATCGATGGTGGGACCATGGTATCCCCAACCGTGTTCGCTAGACGCTGCTTGTCTTACTTGATGAATGACATGCCCCAAGAAGCTCTCGGAGATGCTATGCAAGCCCAGGTGGTGTCTCCCGATTGGCCCCCCGCCTCGTACCTTCAGGCTGCTGCCCTCTTCAGCCTTGGGATGGATACGGATGCCCAAGAATCACTCAAAGACGGCACAAGCATAGATGCCAAGAGGAACAAAAATTGAATGTGTACATAATTTTCTTTCCTTTCCTTTGTTCATTTAATCTTTGCATTAAGTTTTTTGTGTATCTATTTAAAGCTGTTCTCTGTTGCCATTTTGATATTTTGCTCCATTAAAGGATATTTATTGTTGGCTTGGTTTTTCTTGCTTAAAAAAAAAAAA
>1544128 999094CT 889 
CGTTGGTAACAGTAACGACCAGTATCATCACTTCTCTACGCTCCGCCTCTCTCTCTCTCCTCTAGTTGATGGCCACTCTCTAGTCATGGCCTTCACAGAACCCATCACTCCCACCCTCTCTCTCCACAACACCAAAACTATGGTGGGTTTAAGTTACCTTCTGGGTGAGAAATTCTTTATCCCCTGTTTGGTTCACGAGTCCGAGAAGAAGAGCGAAAAGAACACATTCTGTTTGGATTGCTGTATAAGTCTATGCCCCCATTGCTTGCCGCCTCACAAACACCACCGTCTCTTACAGATTAGGCGCTATGTTTATCAAGATGTGATACGATTAAGCGATGCCCAGGAACTGATGGATTGTTCATTGGTTCAATCATACACAACAAACAGTGCAAAAGTGGTGTTTTTGAATCAAAGGCCAATGACTCGTCCATGCAAAGGAGGCTCAGCCAACATTTGCGAAGTCTGTAACAGAAACCTCCCAAACCCTTACCTTTTCTGCTCTCTCTCTTGCAAGGTCCATCAAATGAAGATTGAACGCGGCCAAATGACACCAGACTCGGTCCTCGAGTTACCGATTTCACTCAGAACATCAACCAGGTTGAGTTCGAGTAGCGTTAGTGCATTTAATTTTGCTAGGAGCACTCTTGCTTCCACAGCCGCCACCGAGTTTGTCAGGAAAAAATGCACCATCGTTACTCAGCACCGGTCAGTGTGCTCGCCTGCGACTGAATTTTCTGATGCTGTATGCCGGCGGAAGGGAGTCCCACACCGGTCGCCACTGTATTGAATCGGACTAGTGAGAACATAATCTGTCACCCAACTAAATGATTCCGATAAAACTTTATAAAACGAGGTCTTTCTGATTCTCCCTTCTAAAAAAAAAAAA
>1544130 999025CT 599 
CACAATCTCGCTGATTGGGGATTTGCTCCCTCTCTCACATCGATCTGTTTCTTGTTTGTTGGTCTTGTTGTTTGGTTACGAGAAGAGAGAGATGACTGAGGATTTTGAAGGAGACGCAAGCGTTACGCTTGGCCTTCTCAAGAACAAAATGGCCGAGTTTGCTAAGGAAAGAGATTGGGATCGCTTTCACAGTCCTAGAAACCTCCTCTTGGCTCTGGTGGGAGAAGTTGGGGAGCTGTCTGAGATATTTCAGTGGAGAGGGGAGGTGCCAAAGGGGCTGCCTGATTGGAAAGAAGAAGACAAAGTACATTTGGGTGAAGAGCTTTCAGATGTTTTGCTCTACCTTGTCAGGCTCTCTGACATTTGTGGCATTGATCTTGGTAAGGCTGCCCTCAGAAAGGTGGACCTCAATGCCCTCAAATACCCTGTTAGCTTCTCCAAAGCTGCTTCAAAAAAACACAACAACAGCAACAATACTGGCTCTGACAGTGCTTGATCTTTTGTGTGTGTGTGTGTGTGTGTGTGTGTGTGTGGTTATGTTCTTATTAGGGGGGTCTTTCTAGGGTTTTGGATAAGGTCTTCCAGAGAAAAAAAAAAAA
>1688858 999130CT 1012 
CTTGTTTCTGTTTGGTTCCCGAGAAAATCTGTTTCTTTCTGATCTGAGAATGGCCGGAATTGTGGCGGTTTTCGACTTTGACAAGACCATTATCGACCTGGATAGCGATAATTGGGTGGTGGATGAGTTGGGTTTCACGGATTTGTTCAATCAGCTCCTCCCTACCATGCCTTGGAACATCCTCATGGATACAATGATGAAGGAGCTTCACTCAAATGGCAAAACCATCGACGACATTGTCAAAGTACTCGAACGGGTTCCGATACATCCTCGGATCGTCCCCGCCATTAAAGCGGCTCATGATTTAGGGTGTGAATTGAGGATTGTGAGCGATGCGAATATCTTCTTCATCGAGACGATTGTGAAGCATCTCGGTCTGACGGATTATTTCTCTGAAATCAACACAAATCCAAGCTATGTGGATGAAGAAGGCAGGCTAAAGATCTTCCCCTGCCATGATTTTCACTCATCTCCCCATGGCTGCAACCTCTGCCCTCCAAACATGTGCAAGGGTATGGTAATGGAAAGAATACAAGCTTCTGTAGCCTCAGAAGGGAAGAAGAAGTTCATCTATCTGGGAGACGGAAGCGGCGATTTCTGCCCGAGTTTGAAGCTGAGAGAAGGAGACCACGTGATGCCGAGGAAGGACTATCCGGTCTGGGACTTGATATGCAAAAACCGCCCTCACATCAAGGCAGAAATCCACGAGTGGAGCGATGGGGTGGACCTAGAGCGCGTGCTGCTCCAACTCATCCACACAATTTCCATGGAAGAGGCTAACAAATTGTTCGCAGAAGAATGCAAGTTTGAGACGATTCCGATGGCTGCCCACGAGTCCATGCCAAAGGCTGTTTCGGTTCCTCATTAGCCGCTATCAATTGAATCTTTGTGGAATGCCAAAACTAGTAGATTTCGATTTCCTGACTCTGCTTTGGTGAAGGACTAGTTTGCTTGTGGACCAAAATTAGATTAACATGGAATATAAGTGCAAGTTTACTACAAAAAAAAAAAA
>286255 999079CT KAWA 1256
ACGTGTCCGCTTTCCTTTTTGATGGCTTGCAATGTTAAGACTTGGTTTGCTCTTGTGGCAACATTGTCATTGCTAGCAAACTTGATGCCGTTGGTGTTTGGTGAACCACAAGTGTCTTGTTTCTTTATATTTGGGGATTCACTCGTCGATAACGGCAACAACAACGACCTCGACACCACCGCGAAAGCCAATTACGCGCCGTATGGTGTCGATTTCCCAGACGGACCGACCGGGCGGTTTTCCAATGGCCGGAATATGGCGGACATTATTGCTGATCTTCTGGGTTTTGACAAGTATATTCCACCGTTTGCAACTGCAAGTGACCAGGAGATCCTTATGGGTGTAAATTATGGATCTGGCGGAGCTGGAATTCGCGACGAAACTGGATCTCAACTGGGGGCTCGGATTAGTTTGAATCACCAGTTACTGAATCATCAAACCACGATGTCACGTCTTGCACTTCTACTAGGAAGTAAAGAAGCAGCTGCTGATTACCTCAGCCAGTGCTTATATTACGTTGGAATGGGCAGTAATGACTACATAAACAACTACTTAGTGCCGCAGTATTACCCTACAAGCCGCATGTATACTCCAAAACAATATGCAACTGTTCTTATTAAACAATATTCACAGCAGATAAAGACTCTGTACAAGTATGGAGCGAGGAATGTAGCACTGCCTGGACTTGGTCTAATAGGTTGTACTCCAGCTGAAATGGCTACTTATGGCACAAATGGATCCGCATGCGTGGACGTGGTTAACAAGGATGTTGCACATTTTAATGACGAGCTTTCCTTGCTTGTTGATGAACTCAACAATAATCTGACAGACGCAAAATTTGCCTACGTAAACATTACCGAAATTTCAATTGGTGATCCATCTGCTGTCGGTATTACAGTTACAAATGCTGCATGCTGTGTACCATCATCAACCATGGGAAAGGGGCAATGTGTTCCTAATCTTGTTCCATGCAGTAACCCGGGTAACTACTCGTTCTGGGACGCATTTCATCCTACTGACACTGCAAATGTGTTCATGGCTGCTGGAGCTTACAGTGCTATGACTCCGTTGTTATCTGTCCTGAAGCTCGGCTCTGATGAAGGGACTGCTATATTATAATCACCATGTACTCTATTATCTCAAATAAAATGTACTTGAGTTGTAATAAAATCGTTAGCGTTTCATTTTTAGTATCAATGCCTTGTATCCGTTAATCTATGTGAAATGGTGTTCTGAATTTATGCAAAAAAAAAAAA
>324981 001680CT 1579
AAACACGGGCAAGGGCATAATCTGCAAATCTTTGCTATTTCGGGGCACTTTTCTCACCTCTTGTCGTCTTCTCCTCTCGCTCTCGCTATAGCTCGCGAGCTTCAGTCTGTTCGATTCAATTTAGGGTTTCAGTTCAATTTATCGAAAGTCTGATTATGGTTCAACGAATTAGGGCTTTTTGATTTTGATGTTGTTGTCGTTGTTGTTGTGTTCGTGATGGCTACGGCGAATCCCAGGCCACTTCAAGCTCGTCCGTACGAGGATCACCTGCAATTGACGGCTATACAGATCGAGGACGACGATGACGGAGAATACGAGGACGGCGGCGATGACGATATGGAGGAGGCAGACGGCCATGCGATGGAAGCGAATGTTTCGGAACGCCGGAGATATGGAGGCGGTGTTGTGGTGGCGTCTCGGACTAGCGAACTCACTCTTGCTTTCGAAGGAGAGGTCTATGTGTTCCCTGCTGTTACGCCAGAGAAGGTGCAAGCAGTGCTCTTGCTTCTAGGAGGGCGCGAAATACCTACTGGAGTCCCTACCGTTGATGTTCCATCTGGTCCAAACCACAGGGATGTGGATGATAACCCAAAGCGCTCAAATATATCACGAAGAATTGCCTCCCTGGTTAGGTTCCGTGAAAAACGGAAGGAGAGATGCTTTGATAAGAAAATCAGGTATAGCGTGCGAAAGGAGGTTGCTCAAAGGATGCATCGTAAGAATGGTCAGTTTGCTTCATTGAAAGCAAATTCAGGATCTTCTACTTGGGATTCTGCAAAGAGTTACCTTCAAGGAAATGGCACACCTCATCCAGAAACTGTTGTTCGAAGATGTCAACATTGTGGTGTTAGTGAAACTTCTACTCCTGCCATGCGTCGTGGCCCAGCTGGACCAAGAACACTCTGTAATGCATGCGGGCTTATGTGGGCAAACAAGGGAACCCTTAGAGATCTGACCAAGGGAGGAAGGAATCTTTCTTTCGACCACATAGAACCGGAAACGCCTATTGACATGAAACCAGGGTGATCCTGGAACGCCTGAAGATCCTTCTAAAGCTGTAACAGGTAGAATTGACAATCCTTCTGTCAATCCAGACGAGGAAGAAGATTTGTGTAGAACCGCTGAAGATCATGCAAATAGTTTACCAGTGGGGATTGTCAATTCTTCACACAACCTTGATGAGCAGGAAACTCTTCTTGAGCTTGCGAGTGCTTCAGAAACTGAGATAGACATTCCTGCTAACTTCATTTAGACAAATATTGTTGAACTCCCACCAAAGAAAGATCACATGAATCCAGAATGCATTGATTCTCTCGCTTTCCAAAAACGCATACCGTGGATTTGACCTGACATTAGAACATATGGGGTGCTTAATGTTGATATTTAAGTTTTAGGATCTTTGTTTGTGTATTGAGGAGTTGGGAGATGATGTTTGAGTTCCTTAACCAGTCTTTACATATGATTAGGGTCTTGTTCTTGTTAAAATTATAGAATACGCTGCCTTGTTTATTCTTTTTTGGTGGTGTTTAATGTGCATAGATGGCGTGTTTGGCACCGGTGCCTTTACAAAAAAAAAAAA
>327942 001380CT 948
ATATCGCACACACACACTGCATCTAAATCTGGAAGTTTGGCGAAATGAATCTGTCTCTCTCACTCTAGGATAGAGATGGCGAGAGAGAAGATAAAGATAAGGAAGATAAACAACGCGACGGCGAGACAGGTGACGTTCTCGAAGAGGAGGAGAGGCCTTTTCAAGAAGGCCGAGGAGCTCTCAGTCCTCTGCGACGCCGACGTCGCCCTCATCATCTTCTCCTCCACTGGCAAACTCTTCCACTACTCCAGCACTGATATGAAGGGAATACTTGAAAGGCATAACGTGCACTCGAAGAATCTTGAGAAACTCGAACAACCTTCTACTGAGTTGCAGCTAGTAGAGAACAGCAACTACACCAGATTAAGCAAGGAGGTGGTGGAAAAAAGCCATCAACTGAGAAAGATGAGGGGAGAGGAGCTCCAAGGGTTAAATATCGAAGAATTACAGCAGTTAGAGAGGTCTCTTGAAGCCGGACTGGGCCGTGTGATCGAGAAAAAGGGAGAGAAAATTATGAACGAGATCACCCACCTTCAACAAAAGGGGATGCATCTTATGGATGAGAATGAGAGGTTGAGACAACAAGTGATGGAAGCATGTAAGGCCCGAAAGCACAGCGCCACTGATTCGGATAACGTTATCAATGAACAAGGCCAGTCGTCAGAGTCTGTCACCAATATATGCAACTCTACCGGTCCAATGCAAGACTATGAGAGCTCGGACACATCCCTCAAGTTGGGGTTACCGTATTCGGGCTAAAGGAGAGAGGAGTTCACTTTGGAGAGGAAGAAAAGAATTGTTGCAACTGTGACAAACAATTGGGCGGTGTTAAATGGAATGCAGAACTAACCATAAAAACTGTTTTATAGTCATATGATTATGAGTTCCTTTGACAGTGTTATTCTTGTGATATGCCAGGGTACCCTGTTGTATGTGAAAAAAAAAAAA
>434953 001686CT 1023
ATATCGCTCCTTTCTTTCACAACAGGCAGATCCAAGGAGGTTTGTTAACCTGTCAAACCCATCAATCAAATCAAATCAATCATAGTCCAACCCCAATCAATCCAAACCCAAAAAACAGGAAAAACAAATCAAAAACATGTCCTCCTCTTCCACTTTATCATCACTCGACCACCTCCATCCCTCCGAGCAGCTCTGCTATGTCCATTGCAACATCTGTGACACAGTCCTAGCTGTGAGTGTGCCCTGCACCAGCTTGTTCAAGACAGTTACGGTCCGGTGCGGCCACTGCACCAACCTCCTGCCAGTGAACATGAGGGGCCTGCTTCTACCTTCAACCAATCAGCTTCACTTGGGCCACTCTTTCTTCTCTCCTTCCCACAATCTGCTGGAAGAAATCCAAAACCCTAACCCTAACTTCTTGACCAACCAGCCGAACCCGTCTGATTTCTGCCTGCCAGCACGAGGCGTGCTTGATGAGCTTCCAAGGCAGCCGGTCATTAACAGACCCCCGGAGAAGAGACAGCGAGTCCCCTCCGCCTACAACCGCTTCATCAAGGACGAGATCCAACGCATTAAAGCGGGGAATCCAGATATTAGCCACAGGGAGGCATTCAGTGCTGCTGCAAAGAATTGGGCCCACTTTCCACACATCCACTTTGGTCTCATGCCTGATCAGACGGTGAGGAGGACAAGTGTGCGCCAACAGGAGGGTGAAGATGGTTTCTTTGCTTCGGCTAACGTGGGTGTCTCTCCTTACTAAGAAGTGTAGTAGCTGTTTCATTATGTTCTCTCTCTCTCTCTCTCTCTCAAAAGCTTGCTTCCAATGTTGGGAAAAAACAGTTTTTGAGGTTGAGAATCTAGTGGACTCTAATGGCTTTGACTTGTTAGTAGCTTAGCTGCCAATGTTGGGTCTTTTAGAGTGTTGATACTTTGGTAGCTAGCATGTAATTTTAAATCCTTTTAAATGTACTTGTTCTTTAATCAAAAAAAAACATGTACTTGTGGTTGGAGAAAAAAAAAAAA
>448883 999016CT 1672
CGATTGCTGAAAAAGGTTGGTGCTGATAAAAATCTGCTTGTGAAGGATCATACTCACACTTTTGTAAATAGAGGGGGTGAAATTGGTGAACTTGATTTTAGGTTTCCAGTTGGAGCACCATTACATGGAATTAATGCGTTTTTGTCTACAAATCAACTCAAGACTTACGATAAAGCAAGAAATGCTTTGGCTCTTGCCTTAAGTCCAGTTGTGCGGGCTCTTGTTGATCCCGATGGAGCATTGAGGGACATTCGAGATCTTGATAGTATAAGTTTCTCTGATTGGTTCATGTCCAAAGGTGGTACACGAGCAAGTATCCAGAGAATGTGGGATCCTGTTGCTTATGCTCTTGGGTTTATAGACTGTGATAATATCAGCGCCCGTTGTATGCTCACTATATTTGCATTGTTTGCCACCAAAACAGAAGCTTCCTTATTACGCATGCTTAAAGGTTCTCCGGACGTTTATTTAAGTGGCCCAATCAGAAAGTATATCACAGACAAAGGGGGAAGGTTTCATCTCAGGTGGGGATGCAGAGAGATACTTCATAAGAGATCTACTGATGGGGAGACGTATGTGACGGGAATCGCCATGTCAAAGGCTACTCAAAAGAAAATTGTAAAAGCCGATGCTTATGTTGCAGCATGCGATGTTCCTGGAATCAAAAGATTAGTTCCACCCCAGTGGAGAGAGTTGGAATTCTTTGATAATATATATAAACTAGTTGGAGTGCCCGTGGTTACGGTACACCTTAGGTACAATGGTTGGGTTACAGAGTTGCAGGATTTAGAACGATCAAGGCAGCTAAGGCAAGCTGCAGGATTGAATAATCTCCTTTATACCCCAGATGCAGATTTCTCTTGCTTTGCAGACCTTGCACTCGCATCCCCAGAAGACTATTACCTCGAGGGGCAAGGCTCATTGCTCCAATGTGTGCTTACACCTGGTGATCCCTACATGCCATTACCAAATGATGAAATCATAAAAAGAGTTGCAAAACAGGTTTTGGCTTTATTTCCATCTTCCCAAGGTTTGGAAGTTACTTGGTCGTCTGTAGTCAAGATTGGGCAATCTTTATATCGTGAGGGACCTGGTAAAGATCCATTTAGACCTGATCAGAAGACACCTGTGAAGAATTTCTTCCTTGCTGGCTCATATACGAAACAGGATTACATAGACAGCATGGAAGGAGCTACTCTATCCGGCAGACAAGCATCTGCCTATATATGTGATGCTGGGGAGGAATTGGTAGCATTACGGAAGAAGCTTGCTGCCACAGAATCCATGGCACTTACCGGAGCTTCTTATGTCACTGACGAGTTGAGTTTAGTCTGATGCATTGCAATTCATCTGTAGATCACTGTACAAGCAGCCTGACATTGCTGTCAGAAGGCAACTGTGATGGAATACGTCTCTAATTTAATTGGAATCATGTTCATCATGTATGTCATTTATGGGAATTACACAAGATTGTAGAATATTAATTGCTGTTAGGTCATGCAATTAATGCCGATCATTAGCATCCGCAGCTTTTTATGTTTTGGGGAGGATCTTGAATCATAAAGCTTCTCACCACAAACTAAGATGTTCCATTGGAATTGACAGTTTCAAAAACAAAAAACTAGATGTTCGATTTAAATGATAACTAGATGTTGAAACTAAAAAAAAAAAA
>531634 001342CT 1696
GAGCCTTCTGTTTTTATTTCAGAAGTGTCTCTTCTTATTCAGAACTCATAAATGAGGAATCAAGAGACACAAATCACACAGACTATATCTTTCGTCACTTTGATGCGTTATGAGTAGTCAAAGACTAATCTTTCTGAAGATCTGTGTTTGTTTTTGAGGTTTCAAAAGTTCGAACCTTGTGGGTTGGGGCTTTGAAAATGGCTGGTAGTAACGAGATCAAAGTCAATGAATCCAAGAAAGTGGTTCCCCTAAACACATGGATTCTAATCTCGAATTTCAAACTGGCCTACAACATGCTCCGCCGTCCAGACGGCACATTCAACCGCGACCTGGCGGAGTTCCTCGACCGGAAAGTCCCCCCCAACACCGTCCCCGTTGACGGCGTCTTCTCCTTCGACATGGTTGACCGCTCCACCAGCCTCCTCAACCGCATCTACCGCCCCTCCCCCTCCCCCGAAACCGCCGCCGATCCCCAATTCGGGATCATCGACCTCCAAAACCCCCTCAGCACCACCGAAATAGTCCCCGTAATAATCTTCTTCCACGGTGGAAGCTTCGCCCACTCCTCAGCCAACAGCGCCATATATGACACCTTCTGCCGCCGCCTCGTTAGCATTTGCAAGGCCGTCGTGGTCTCAGTCAACTACCGCCGATCACCCGAAAACTGCTACCCCTCTGCCTACGACGATGGCTGGGCCGCCCTAAAATGGGTCCACTCGAGGCCGTGGCTTCGTAGCGGAAAAGATTCGAAGGTTTTCGTATATTTAGCCGTGATAGCTCCGGTGGGAACATCGCCCACCATGTTGCTCACAGAGCAGCTGAATCGGGCGTTGAAGTGTTGGGGAATATTCTTTTACATCCGATGTTTGGTGGCCAAGACAGGACCGAATCGGAGAAGAAACTGGACGGAAAATACTTCGTGACGATCCAGGACCGGGATTGGTACTGGAGAGCGTATTTGCCCAAGGGCGAGGACCGGGACCACCCGGCCTGTAACCCGTTTGGGCCACGGGGAATTAGCCTGAAAGGGCTTACTTTCCCCAAGAGCCTTGTGGTTGTGGCTGGTTTGGACCTTGTTCAGGACTGGCAATTGGCTTATGTTGAAGGGCTGAAAAATGCAGGGCAAGAGGTGAAGCTGCTGTTTCTAAAACAAGCCACAATTGGTTTCTATTTCTTGCCAAACAATGACCATTTCTATTCCCTAATGGAGGAGATAAACAGCTTTGTGAACCCTAACTGTTAATAGATTTTTACTACTTGACTTCACACCCAAAATACATAACAGTAGCTTTGACACTTCACTTGGGTTTCCTTTTTTTTCGTTCACCCCCTTTTGCAATTTAGGATTTGTTTAGTAGTTGTTTTCATCTGTTCTTGGTGCAAAATGGGTTTTTGCACATGAGAAATACCAATTCCAAATGGTTTAGCAGATTGGAATTGAATTCATGGGATTTTAGGACAAAGTTGGAAAAAAATTAGGGCTTACCCCGTCGAGCCTTCGACCGTGGAGGAGGGAGGTGGAAGTATTAGTATTGGGGGTAATGCTTGTTGGGTTTTGATTTTAGTTTCAAGTATATGGCTACTACTAGTAGTAAGAAACCATGAACTTGGAAATGTTCATGTTTACTGTGAACTTTTGTATGTTATACTTGTGCTCTAGTAATATATAAAGGCTTTGTTTATTAAAAAAAAAAAA
>583533 001928CT 1586
ATTGAATATTCCTCTCTCTCTCTCTCTCTCTTCTAAGTTCCAAACACACCATTAACATGGTTTTTCCTCTGTTTTGTGTTGTTGGCCTATTGGTTTTGTTGATGAATGAAGTGGGTTTGTGTAATGGAGGAACCACAAGTGGTTTTGTGAGGCCACTTGAGAAAACTGTTGATATGCCCCTTCACAGTGATGTCTTTCTTGCGCCTCCCGGCTACAATGCGCCTCAGCAGGTTCATATAACCCAAGGAGATCATGTGGGGAAGGGGGTGATAGTATCATGGGTCACTATGGATGAACCTGGTTCAAGCACAGTCCTTTATTGGAGTGAGAATAGCAGCTACAAGAACAAGGCCAAGGGCAATTTTGTCACCTACAAATTCTACAATTACACTTCTGGCTACATTCATCACTGCACCATAAAAAAATTGAAGTTTAACACGAAATATTACTACGAAGTTGGGATCGAACATACGACAAGAACTTTCTGGTTTACTACTCCCCCCGAGGTTGGCCCGGATGTGCCATATACATTTGGTCTCATAGGAGATCTTGGTCAGACCTATGACTCAAACAAGACTCTTACACACTATGAATTAAACCCAGCAACAGGAAAAACAGTGCTCTTTGTGGGGGATCTTTCTTATGCAGATAACTACCCGAATCACGACAATGTCCGGTGGGATACGTGGGGAAGGTTTGTTGAGCGGAGTGTTGCCTATCAACCTTGGATATGGACTGCTGGAAATCACGAGATTGATTTTGCCCCTGAAATCGGCGAAACAAAACCCTTTAAGCCTTACACTCATCGTTATCGTGTCCCCTATAAAGCATCGGATAGTACCGCTCCCTTTTGGTACTCAATCAAGAGAGCCTCAGCATACATCATTGTCCTGTCTTCATATTCAGCATACGGCAAATATACTCCTCAAAACCAATGGTTCGAGGCAGAGCTACCGAAAGTAAACAGGAGTGAGACACCGTGGCTGATTGTTCTTATGCATTCTCCGTGGTACAATAGCTATGACTACCATTACATGGAAGGGGAAACTATGAGAGTGATGTACGAGCCGTGGTTTGTACAATACAAAGTTGATGTCGTCTTTGCTGGTCATGTTCACGCCTATGAAAGATCGGAACGAGTATCGAATGTTGCTTACAATATTGTAAATGGCATCTGCAATCCGGTAAGAGACCAATCTGCCCCTGTATACATAACCATTGGTGATGGTGGAAATATAGAAGGCTTAGCAACCAGCATGACAGAACCACAGCCAAAGTACTCAGCTTTCCGCGAGGCCAGTTTTGGTCATGCCATTTTTGATATTAAGAACCGGACGCATGCTTATTATGGTTGGCACCGTAATCACGATGGCTATGCTGTGGAAGCTGATTCTCTATGGTTTTTTAACCGATATTGGCATCCAGTTGATGATTCCACCACCACCCAAGGATGATCGCAGCAACGTCACAAAAGAAGGCAAACCAAAAAAAGGCTAAAATGCATAACATGAGGTGTAAGCCCATGGGATTATATTCTCCAATCATAGTCAATAAAGATTTTCAAGTTTTCGCTTAAAAAAAAAAAA
>1475735 001760CT 1372
ATTACTGCAAATACGACAGCCAGATCCTCACGCTATTCACTTCGTCTCTCTACTTTGCAGCCCTCGTATCGACCTTCGCTGCTTCAACTGTCACAAGACAGAAGGCAGGCGAGCTAGCATCCTCGTCGGATCAGTCAGTTTCTTTCTCGGAGGACTCGTCAATGCCTTCGCGAAGAACATAGCAATGCTGATCATCGGAAGAGTATTTCTCGGTTTTGGCATTGGATTCGGCAACCAAGCAGTTCCTCTATATCTTTCGGAAATGGCACCGGCAAAAATCCGAGGAGCGGTTAATCAACTGTTTCAACTAACAACCTGCCTCGGGATTCTCGTAGCAAACTTCATTAACTATGGCACCGATAAGATCCATCCTTGGGGATGGAGATTGTCCCTTGGTTTAGCCACAGTTCCGGCAACTTTGATGTTTGTTGGCGGACTTTTTCTTCCCGAGACTCCCAATAGCCTTGTCGAACAAGGCAGGCTAGAAGAAGGCAGAGAAGTGTTGGAGAGAGTGAGAGGTACTAAAAATGTTGATGCCGAGTTTGCTGATCTTATTGATGCAAGCAACGCTGCACGGGCAATTAAGCACCCGTTTAGGAACCTCCTCAGGCGAAAAAATCGCCCACAGTTGATAATTGGCGCTCTGGCAATCCCCGCCTTCCAACAGCTCACCGGAAATAACTCCATACTTTTCTATGCTCCGGTGATATTCCAGAGTTTGGGATTTGGTTCGGGAGCGGCTCTATACTCGTCTGCCATCACAAGCGGGGCGCTAGTTGTGGCAGCTTTGATATCAATGGCATTCGTCGACAAGTTCGGTAGAAGAGCTTTCTTTTTGGAAGCCGGTGCTGAGATGATAATGTGCAATGTAACGGTGGCGGTTACTTTAGCCCTGAAATTCGGGCAAGGAGTTGAGATCCCAAAAGGGATTGGCATCTTCCTGGTGATAGTAATCTGCATCTTCGTCTTGGCTTTCGGAAGGTCATGGGGTCCTCTGGGATGGTTAGTTCCGAGCGAGCTCTTCCCCTTGGAGACAAGGTCAGCAGGGCAGAGTATGGTGGTCTGCGTCAACATGATCTTCACCGCTCTCATTGCGCAGTGTTTCCTCGCATCTCTCTGCCACCTCAAGTATGGTATCTTCTTGCTGTTTGCAGGCTTGATTCTCATCATGAGCACCTTCATCTTCTTCCTCTTGCCAGAAACAAAGCAAGTCCCGATAGAGGAGATACACTTCTTGTTTGAGAAGCACTGGTTCTGGAAGAGATATGTTTGCACCGACAATGATGCGAAACCTGGGCAGCAAGTGTGAGATCCCGAGCAGCAACACAAAAACAATTGTAATAAACTGGGGATTCAAACTAAAAAAAAAAAA
>1688709 001119CT 1491
[truncated: 834,706 more chars]
