# Supplementary material for: A manually annotated Actinidia chinensis var. chinensis (kiwifruit) genome highlights the challenges associated with draft genomes and gene prediction in plants
Source: BMC Genomics. 2018 Apr 16;19:257. doi: 10.1186/s12864-018-4656-3 (PMC5902842; doi:10.1186/s12864-018-4656-3)
Supplement: Supplementary file 12 — Markers used in this study. List of names of extracted FASTA sequences for SNP markers used to construct the genome (TXT 841 kb) [file 12864_2018_4656_MOESM12_ESM.txt]

scaffold_0_1072155_1071654_1072655_3392150_7_97.472_s_0_1072155_male
scaffold_0_1154838_1154337_1155338_3392150_7_97.472_s_0_1154838_male
scaffold_0_1166354_1165853_1166854_3392150_7_89.259_s_0_1166354_female
scaffold_0_1166643_1166142_1167143_3392150_7_97.472_s_0_1166643_male
scaffold_0_1166647_1166146_1167147_3392150_7_89.259_s_0_1166647_female
scaffold_0_1166647_1166146_1167147_3392150_7_97.472_s_0_1166647_male
scaffold_0_1630218_1629717_1630718_3392150_7_89.259_s_0_1630218_female
scaffold_0_1630218_1629717_1630718_3392150_7_96.406_s_0_1630218_male
scaffold_0_1630476_1629975_1630976_3392150_7_89.259_s_0_1630476_female
scaffold_0_1630476_1629975_1630976_3392150_7_96.406_s_0_1630476_male
scaffold_0_1679312_1678811_1679812_3392150_7_89.259_s_0_1679312_female
scaffold_0_1679312_1678811_1679812_3392150_7_95.339_s_0_1679312_male
scaffold_0_1692132_1691631_1692632_3392150_7_89.259_s_0_1692132_female
scaffold_0_1722112_1721611_1722612_3392150_7_89.259_s_0_1722112_female
scaffold_0_1743590_1743089_1744090_3392150_7_89.259_s_0_1743590_female
scaffold_0_1743893_1743392_1744393_3392150_7_89.259_s_0_1743893_female
scaffold_0_1794056_1793555_1794556_3392150_7_89.259_s_0_1794056_female
scaffold_0_1794383_1793882_1794883_3392150_7_89.259_s_0_1794383_female
scaffold_0_1794383_1793882_1794883_3392150_7_96.406_s_0_1794383_male
scaffold_0_1840570_1840069_1841070_3392150_7_89.259_s_0_1840570_female
scaffold_0_1840937_1840436_1841437_3392150_7_89.259_s_0_1840937_female
scaffold_0_1875715_1875214_1876215_3392150_7_89.259_s_0_1875715_female
scaffold_0_1889622_1889121_1890122_3392150_7_89.259_s_0_1889622_female
scaffold_0_1923052_1922551_1923552_3392150_7_89.259_s_0_1923052_female
scaffold_0_1923052_1922551_1923552_3392150_7_96.406_s_0_1923052_male
scaffold_0_2003477_2002976_2003977_3392150_7_95.339_s_0_2003477_male
scaffold_0_2045619_2045118_2046119_3392150_7_89.259_s_0_2045619_female
scaffold_0_2078120_2077619_2078620_3392150_7_89.259_s_0_2078120_female
scaffold_0_2111750_2111249_2112250_3392150_7_89.259_s_0_2111750_female
scaffold_0_2145748_2145247_2146248_3392150_7_89.259_s_0_2145748_female
scaffold_0_2145748_2145247_2146248_3392150_7_95.339_s_0_2145748_male
scaffold_0_2218226_2217725_2218726_3392150_7_95.339_s_0_2218226_male
scaffold_0_2219103_2218602_2219603_3392150_7_95.339_s_0_2219103_male
scaffold_0_2220514_2220013_2221014_3392150_7_89.259_s_0_2220514_female
scaffold_0_2469535_2469034_2470035_3392150_7_89.259_s_0_2469535_female
scaffold_0_2522254_2521753_2522754_3392150_7_89.259_s_0_2522254_female
scaffold_0_2532214_2531713_2532714_3392150_7_89.259_s_0_2532214_female
scaffold_0_2533112_2532611_2533612_3392150_7_94.275_s_0_2533112_male
scaffold_0_2533396_2532895_2533896_3392150_7_89.259_s_0_2533396_female
scaffold_0_2533396_2532895_2533896_3392150_7_94.275_s_0_2533396_male
scaffold_0_2737949_2737448_2738449_3392150_7_92.146_s_0_2737949_male
scaffold_0_2773062_2772561_2773562_3392150_7_86.542_s_0_2773062_female
scaffold_0_2773062_2772561_2773562_3392150_7_90.909_s_0_2773062_male
scaffold_0_2825211_2824710_2825711_3392150_7_90.909_s_0_2825211_male
scaffold_0_2883415_2882914_2883915_3392150_7_86.542_s_0_2883415_female
scaffold_0_2939935_2939434_2940435_3392150_7_89.671_s_0_2939935_male
scaffold_0_3011820_3011319_3012320_3392150_7_89.671_s_0_3011820_male
scaffold_0_3045650_3045149_3046150_3392150_7_86.542_s_0_3045650_female
scaffold_0_3066307_3065806_3066807_3392150_7_89.671_s_0_3066307_male
scaffold_0_3130129_3129628_3130629_3392150_7_86.542_s_0_3130129_female
scaffold_0_3130129_3129628_3130629_3392150_7_89.671_s_0_3130129_male
scaffold_0_3165919_3165418_3166419_3392150_7_88.607_s_0_3165919_male
scaffold_0_3211338_3210837_3211838_3392150_7_86.542_s_0_3211338_female
scaffold_0_3211338_3210837_3211838_3392150_7_88.607_s_0_3211338_male
scaffold_0_3216285_3215784_3216785_3392150_7_86.542_s_0_3216285_female
scaffold_0_3279500_3278999_3280000_3392150_7_86.542_s_0_3279500_female
scaffold_0_3279500_3278999_3280000_3392150_7_88.607_s_0_3279500_male
scaffold_0_3385997_3385496_3386497_3392150_7_86.542_s_0_3385997_female
scaffold_0_3387189_3386688_3387689_3392150_7_86.542_s_0_3387189_female
scaffold_0_444266_443765_444766_3392150_7_97.472_s_0_444266_male
scaffold_0_875750_875249_876250_3392150_7_97.472_s_0_875750_male
scaffold_0_916039_915538_916539_3392150_7_89.259_s_0_916039_female
scaffold_1000_13167_12666_13667_127974_16_76.133_s_1000_13167_male
scaffold_1000_24345_23844_24845_127974_16_84.031_s_1000_24345_male
scaffold_1000_52471_51970_52971_127974_16_72.372_s_1000_52471_female
scaffold_1000_96803_96302_97303_127974_16_84.031_s_1000_96803_male
scaffold_100_119143_118642_119643_995575_23_70.005_s_100_119143_female
scaffold_100_144811_144310_145311_995575_23_70.005_s_100_144811_female
scaffold_1001_55124_54623_55624_127081_12_59.817_s_1001_55124_male
scaffold_100_165852_165351_166352_995575_23_70.005_s_100_165852_female
scaffold_100_166223_165722_166723_995575_23_70.005_s_100_166223_female
scaffold_100_285884_285383_286384_995575_23_55.905_s_100_285884_male
scaffold_100_286161_285660_286661_995575_23_55.905_s_100_286161_male
scaffold_1002_87304_86803_87804_121753_12_59.817_s_1002_87304_male
scaffold_100_290040_289539_290540_995575_23_55.905_s_100_290040_male
scaffold_100_290426_289925_290926_995575_23_55.905_s_100_290426_male
scaffold_1003_100367_99866_100867_330652_15_121.504_s_1003_100367_male
scaffold_1003_100636_100135_101136_330652_15_121.504_s_1003_100636_male
scaffold_1003_223421_222920_223921_330652_15_8.813_s_1003_223421_female
scaffold_1003_22404_21903_22904_330652_15_121.504_s_1003_22404_male
scaffold_1003_319183_318682_319683_330652_15_7.749_s_1003_319183_female
scaffold_1003_319546_319045_320046_330652_15_7.749_s_1003_319546_female
scaffold_1003_322230_321729_322730_330652_15_8.813_s_1003_322230_female
scaffold_1003_67676_67175_68176_330652_15_121.504_s_1003_67676_male
scaffold_1003_84591_84090_85091_330652_15_121.504_s_1003_84591_male
scaffold_1003_84591_84090_85091_330652_15_3.108_s_1003_84591_female
scaffold_1004_1154309_1153808_1154809_1204439_7_4.49_s_1004_1154309_male
scaffold_100_415709_415208_416209_995575_23_54.841_s_100_415709_male
scaffold_1004_163845_163344_164345_1204439_7_15.144_s_1004_163845_male
scaffold_1004_230362_229861_230862_1204439_7_14.08_s_1004_230362_male
scaffold_1004_230654_230153_231154_1204439_7_11.582_s_1004_230654_female
scaffold_100_427480_426979_427980_995575_23_70.005_s_100_427480_female
scaffold_100_427830_427329_428330_995575_23_70.005_s_100_427830_female
scaffold_100_428099_427598_428599_995575_23_55.905_s_100_428099_male
scaffold_100_428099_427598_428599_995575_23_70.005_s_100_428099_female
scaffold_1004_419363_418862_419863_1204439_7_6.151_s_1004_419363_female
scaffold_1004_488347_487846_488847_1204439_7_6.399_s_1004_488347_female
scaffold_1004_523513_523012_524013_1204439_7_6.399_s_1004_523513_female
scaffold_1004_550313_549812_550813_1204439_7_6.399_s_1004_550313_female
scaffold_1004_571480_570979_571980_1204439_7_9.844_s_1004_571480_male
scaffold_1004_571764_571263_572264_1204439_7_6.399_s_1004_571764_female
scaffold_1004_576358_575857_576858_1204439_7_9.844_s_1004_576358_male
scaffold_1004_576718_576217_577218_1204439_7_9.844_s_1004_576718_male
scaffold_1004_58902_58401_59402_1204439_7_15.144_s_1004_58902_male
scaffold_1004_596606_596105_597106_1204439_7_5.322_s_1004_596606_female
scaffold_1004_627271_626770_627771_1204439_7_8.751_s_1004_627271_male
scaffold_1004_639214_638713_639714_1204439_7_6.399_s_1004_639214_female
scaffold_1004_639454_638953_639954_1204439_7_5.322_s_1004_639454_female
scaffold_100_465247_464746_465747_995575_23_70.005_s_100_465247_female
scaffold_100_469118_468617_469618_995575_23_70.005_s_100_469118_female
scaffold_100_469494_468993_469994_995575_23_70.005_s_100_469494_female
scaffold_100_469891_469390_470391_995575_23_74.274_s_100_469891_female
scaffold_100_473656_473155_474156_995575_23_53.34_s_100_473656_male
scaffold_1004_770138_769637_770638_1204439_7_4.258_s_1004_770138_female
scaffold_1004_770138_769637_770638_1204439_7_8.751_s_1004_770138_male
scaffold_1004_770415_769914_770915_1204439_7_4.258_s_1004_770415_female
scaffold_1004_770415_769914_770915_1204439_7_8.751_s_1004_770415_male
scaffold_1004_770784_770283_771284_1204439_7_4.258_s_1004_770784_female
scaffold_1004_770784_770283_771284_1204439_7_8.751_s_1004_770784_male
scaffold_1004_774958_774457_775458_1204439_7_8.751_s_1004_774958_male
scaffold_1004_780513_780012_781013_1204439_7_4.258_s_1004_780513_female
scaffold_1004_795296_794795_795796_1204439_7_2.129_s_1004_795296_female
scaffold_1004_820476_819975_820976_1204439_7_2.129_s_1004_820476_female
scaffold_1004_820476_819975_820976_1204439_7_6.557_s_1004_820476_male
scaffold_1004_826519_826018_827019_1204439_7_2.129_s_1004_826519_female
scaffold_1004_826519_826018_827019_1204439_7_6.557_s_1004_826519_male
scaffold_1004_867094_866593_867594_1204439_7_0_s_1004_867094_female
scaffold_100_517833_517332_518333_995575_23_53.34_s_100_517833_male
scaffold_1005_51408_50907_51908_120320_3_85.369_s_1005_51408_female
scaffold_100_568476_567975_568976_995575_23_70.005_s_100_568476_female
scaffold_1005_82830_82329_83330_120320_3_85.369_s_1005_82830_female
scaffold_100_610599_610098_611099_995575_23_53.34_s_100_610599_male
scaffold_1006_43117_42616_43617_119754_26_3.052_s_1006_43117_female
scaffold_1006_43117_42616_43617_119754_26_7.419_s_1006_43117_male
scaffold_1006_43375_42874_43875_119754_26_3.052_s_1006_43375_female
scaffold_1006_43866_43365_44366_119754_26_3.052_s_1006_43866_female
scaffold_100_655170_654669_655670_995575_23_53.34_s_100_655170_male
scaffold_1006_55894_55393_56394_119754_26_3.052_s_1006_55894_female
scaffold_1006_61174_60673_61674_119754_26_3.052_s_1006_61174_female
scaffold_100_698879_698378_699379_995575_23_53.34_s_100_698879_male
scaffold_100_698879_698378_699379_995575_23_70.005_s_100_698879_female
scaffold_100_710888_710387_711388_995575_23_53.34_s_100_710888_male
scaffold_100_717311_716810_717811_995575_23_53.34_s_100_717311_male
scaffold_100_717311_716810_717811_995575_23_70.005_s_100_717311_female
scaffold_100_717315_716814_717815_995575_23_53.34_s_100_717315_male
scaffold_1007_32842_32341_33342_119772_25_17.521_s_1007_32842_female
scaffold_100_734491_733990_734991_995575_23_70.005_s_100_734491_female
scaffold_100_734883_734382_735383_995575_23_53.34_s_100_734883_male
scaffold_100_734883_734382_735383_995575_23_70.005_s_100_734883_female
scaffold_100_741485_740984_741985_995575_23_53.34_s_100_741485_male
scaffold_100_741485_740984_741985_995575_23_71.434_s_100_741485_female
scaffold_100_741777_741276_742277_995575_23_53.34_s_100_741777_male
scaffold_100_770012_769511_770512_995575_23_53.34_s_100_770012_male
scaffold_100_770392_769891_770892_995575_23_53.34_s_100_770392_male
scaffold_1007_97348_96847_97848_119772_25_19.349_s_1007_97348_female
scaffold_1007_99542_99041_100042_119772_25_19.349_s_1007_99542_female
scaffold_1008_114900_114399_115400_119372_16_72.372_s_1008_114900_female
scaffold_1008_114900_114399_115400_119372_16_84.031_s_1008_114900_male
scaffold_1008_14532_14031_15032_119372_7_97.472_s_1008_14532_male
scaffold_1008_25223_24722_25723_119372_16_84.031_s_1008_25223_male
scaffold_100_890198_889697_890698_995575_23_70.005_s_100_890198_female
scaffold_1008_9912_9411_10412_119372_16_84.031_s_1008_9912_male
scaffold_1009_104274_103773_104774_118161_17_33.507_s_1009_104274_female
scaffold_1009_24734_24233_25234_118161_17_32.443_s_1009_24734_female
scaffold_1009_45387_44886_45887_118161_17_36.928_s_1009_45387_male
scaffold_100_951524_951023_952024_995575_23_70.005_s_100_951524_female
scaffold_1009_61595_61094_62095_118161_17_36.928_s_1009_61595_male
scaffold_1009_61983_61482_62483_118161_17_36.928_s_1009_61983_male
scaffold_1009_94668_94167_95168_118161_17_36.928_s_1009_94668_male
scaffold_1010_51519_51018_52019_123405_15_59.149_s_1010_51519_male
scaffold_1010_51519_51018_52019_123405_15_66.783_s_1010_51519_female
scaffold_10_106930_106429_107430_1818457_18_2.181_s_10_106930_male
scaffold_10_107272_106771_107772_1818457_18_2.181_s_10_107272_male
scaffold_10_1119445_1118944_1119945_1818457_18_86.536_s_10_1119445_female
scaffold_101_141231_140730_141731_960401_3_132.126_s_101_141231_male
scaffold_101_209535_209034_210035_960401_3_139.354_s_101_209535_male
scaffold_1012_12371_11870_12871_119920_3_67.105_s_1012_12371_male
scaffold_1012_12371_11870_12871_119920_3_85.369_s_1012_12371_female
scaffold_10_1228174_1227673_1228674_1818457_18_86.536_s_10_1228174_female
scaffold_10_1228574_1228073_1229074_1818457_18_7.058_s_10_1228574_male
scaffold_10_1228574_1228073_1229074_1818457_18_86.536_s_10_1228574_female
scaffold_1012_36449_35948_36949_119920_3_67.105_s_1012_36449_male
scaffold_10_1238267_1237766_1238767_1818457_18_86.536_s_10_1238267_female
scaffold_1012_54782_54281_55282_119920_3_67.105_s_1012_54782_male
scaffold_1012_54782_54281_55282_119920_3_85.369_s_1012_54782_female
scaffold_1012_56653_56152_57153_119920_3_67.105_s_1012_56653_male
scaffold_1012_69305_68804_69805_119920_3_67.105_s_1012_69305_male
scaffold_10_1322156_1321655_1322656_1818457_18_7.058_s_10_1322156_male
scaffold_10_1351667_1351166_1352167_1818457_18_7.058_s_10_1351667_male
scaffold_10_1351961_1351460_1352461_1818457_18_7.058_s_10_1351961_male
scaffold_10_1351961_1351460_1352461_1818457_18_86.536_s_10_1351961_female
scaffold_1013_78474_77973_78974_119639_26_3.052_s_1013_78474_female
scaffold_10_1404783_1404282_1405283_1818457_18_84.937_s_10_1404783_female
scaffold_101_431033_430532_431533_960401_3_139.94_s_101_431033_male
scaffold_1014_35864_35363_36364_123009_16_84.031_s_1014_35864_male
scaffold_10_1438651_1438150_1439151_1818457_18_7.058_s_10_1438651_male
scaffold_10_1452289_1451788_1452789_1818457_18_7.058_s_10_1452289_male
scaffold_1014_86089_85588_86589_123009_16_76.133_s_1014_86089_male
scaffold_101_489102_488601_489602_960401_3_139.94_s_101_489102_male
scaffold_101_489366_488865_489866_960401_3_139.94_s_101_489366_male
scaffold_1015_17075_16574_17575_121336_16_76.133_s_1015_17075_male
scaffold_1015_41518_41017_42018_121336_16_84.031_s_1015_41518_male
scaffold_1015_41817_41316_42317_121336_16_84.031_s_1015_41817_male
scaffold_1015_51281_50780_51781_121336_16_76.133_s_1015_51281_male
scaffold_1015_71372_70871_71872_121336_16_72.372_s_1015_71372_female
scaffold_1015_71623_71122_72123_121336_16_72.372_s_1015_71623_female
scaffold_1015_75590_75089_76090_121336_16_84.031_s_1015_75590_male
scaffold_10_1577285_1576784_1577785_1818457_18_9.944_s_10_1577285_male
scaffold_1015_86255_85754_86755_121336_16_84.031_s_1015_86255_male
scaffold_101_638287_637786_638787_960401_3_141.535_s_101_638287_male
scaffold_101_638643_638142_639143_960401_3_141.535_s_101_638643_male
scaffold_101_638647_638146_639147_960401_3_141.535_s_101_638647_male
scaffold_101_638651_638150_639151_960401_3_141.535_s_101_638651_male
scaffold_1016_72387_71886_72887_135182_17_25.735_s_1016_72387_male
scaffold_10_1705925_1705424_1706425_1818457_18_83.501_s_10_1705925_female
scaffold_10_1718954_1718453_1719454_1818457_18_81.926_s_10_1718954_female
scaffold_10_1718954_1718453_1719454_1818457_18_9.944_s_10_1718954_male
scaffold_101_72187_71686_72687_960401_3_132.338_s_101_72187_male
scaffold_10_1741813_1741312_1742313_1818457_18_9.944_s_10_1741813_male
scaffold_10_1814259_1813758_1814759_1818457_18_83.501_s_10_1814259_female
scaffold_1018_211299_210798_211799_809621_17_16.258_s_1018_211299_female
scaffold_1018_224569_224068_225069_809621_17_16.258_s_1018_224569_female
scaffold_1018_229019_228518_229519_809621_17_16.258_s_1018_229019_female
scaffold_1018_31164_30663_31664_809621_17_18.842_s_1018_31164_male
scaffold_1018_338224_337723_338724_809621_17_16.258_s_1018_338224_female
scaffold_1018_338519_338018_339019_809621_17_16.258_s_1018_338519_female
scaffold_1018_341138_340637_341638_809621_17_16.258_s_1018_341138_female
scaffold_1018_341504_341003_342004_809621_17_16.258_s_1018_341504_female
scaffold_1018_401564_401063_402064_809621_17_17.322_s_1018_401564_female
scaffold_1018_457847_457346_458347_809621_17_18.386_s_1018_457847_female
scaffold_1018_466117_465616_466617_809621_17_18.386_s_1018_466117_female
scaffold_1018_61797_61296_62297_809621_17_18.842_s_1018_61797_male
scaffold_1018_657012_656511_657512_809621_17_19.792_s_1018_657012_female
scaffold_1018_73802_73301_74302_809621_17_18.842_s_1018_73802_male
scaffold_1018_8869_8368_9369_809621_17_18.842_s_1018_8869_male
scaffold_1018_9177_8676_9677_809621_17_18.842_s_1018_9177_male
scaffold_1020_100537_100036_101037_113660_3_89.625_s_1020_100537_female
scaffold_1020_54496_53995_54996_113660_3_56.371_s_1020_54496_male
scaffold_1020_54496_53995_54996_113660_3_89.625_s_1020_54496_female
scaffold_102_159362_158861_159862_966008_8_104.474_s_102_159362_female
scaffold_102_174161_173660_174661_966008_8_104.474_s_102_174161_female
scaffold_102_174406_173905_174906_966008_8_103.916_s_102_174406_female
scaffold_102_189232_188731_189732_966008_8_104.474_s_102_189232_female
scaffold_102_189550_189049_190050_966008_8_104.474_s_102_189550_female
scaffold_102_213414_212913_213914_966008_8_104.474_s_102_213414_female
scaffold_102_232846_232345_233346_966008_8_104.474_s_102_232846_female
scaffold_102_233465_232964_233965_966008_8_104.474_s_102_233465_female
scaffold_1022_49816_49315_50316_121654_21_76.732_s_1022_49816_female
scaffold_102_312863_312362_313363_966008_8_44.847_s_102_312863_male
scaffold_102_45693_45192_46193_966008_8_118.608_s_102_45693_female
scaffold_102_484041_483540_484541_966008_8_47.001_s_102_484041_male
scaffold_102_484328_483827_484828_966008_8_47.001_s_102_484328_male
scaffold_102_598897_598396_599397_966008_8_48.076_s_102_598897_male
scaffold_102_598897_598396_599397_966008_8_97.214_s_102_598897_female
scaffold_102_59920_59419_60420_966008_8_104.474_s_102_59920_female
scaffold_102_599271_598770_599771_966008_8_48.076_s_102_599271_male
scaffold_102_599271_598770_599771_966008_8_98.827_s_102_599271_female
scaffold_102_599521_599020_600021_966008_8_49.33_s_102_599521_male
scaffold_102_644072_643571_644572_966008_8_48.076_s_102_644072_male
scaffold_102_668033_667532_668533_966008_8_48.076_s_102_668033_male
scaffold_102_672613_672112_673113_966008_8_48.076_s_102_672613_male
scaffold_1027_111093_110592_111593_121790_3_18.806_s_1027_111093_female
scaffold_1027_111407_110906_111907_121790_3_18.806_s_1027_111407_female
scaffold_1027_33585_33084_34085_121790_3_17.6_s_1027_33585_female
scaffold_102_804496_803995_804996_966008_8_49.33_s_102_804496_male
scaffold_102_814448_813947_814948_966008_8_100.715_s_102_814448_female
scaffold_102_889673_889172_890173_966008_8_49.33_s_102_889673_male
scaffold_102_889956_889455_890456_966008_8_49.33_s_102_889956_male
scaffold_1028_91342_90841_91842_116758_22_72.45_s_1028_91342_male
scaffold_1028_91638_91137_92138_116758_22_76.044_s_1028_91638_male
scaffold_1029_101314_100813_101814_111770_8_56.376_s_1029_101314_female
scaffold_10_295285_294784_295785_1818457_18_95.045_s_10_295285_female
scaffold_1030_15628_15127_16128_116130_26_4.304_s_1030_15628_male
scaffold_1030_17728_17227_18228_116130_26_3.052_s_1030_17728_female
scaffold_1030_17728_17227_18228_116130_26_4.304_s_1030_17728_male
scaffold_1030_76929_76428_77429_116130_26_3.052_s_1030_76929_female
scaffold_1031_24126_23625_24626_113100_5_27.072_s_1031_24126_female
scaffold_1031_24396_23895_24896_113100_5_37.022_s_1031_24396_male
scaffold_1031_58770_58269_59270_113100_5_37.022_s_1031_58770_male
scaffold_1032_109900_109399_110400_111819_18_42.78_s_1032_109900_female
scaffold_10_32335_31834_32835_1818457_18_2.181_s_10_32335_male
scaffold_10_32335_31834_32835_1818457_18_97.787_s_10_32335_female
scaffold_103_298669_298168_299169_990434_18_42.78_s_103_298669_female
scaffold_103_298669_298168_299169_990434_18_67.666_s_103_298669_male
scaffold_103_322702_322201_323202_990434_18_42.78_s_103_322702_female
scaffold_103_322702_322201_323202_990434_18_67.666_s_103_322702_male
scaffold_103_322939_322438_323439_990434_18_42.78_s_103_322939_female
scaffold_103_322939_322438_323439_990434_18_67.666_s_103_322939_male
scaffold_103_346321_345820_346821_990434_18_42.78_s_103_346321_female
scaffold_1033_56100_55599_56600_112031_3_70.298_s_1033_56100_male
scaffold_103_384839_384338_385339_990434_18_42.78_s_103_384839_female
scaffold_103_384839_384338_385339_990434_18_67.666_s_103_384839_male
scaffold_103_385129_384628_385629_990434_18_67.666_s_103_385129_male
scaffold_103_395745_395244_396245_990434_18_42.78_s_103_395745_female
scaffold_103_468626_468125_469126_990434_18_71_s_103_468626_male
scaffold_103_468942_468441_469442_990434_18_67.666_s_103_468942_male
scaffold_1034_79141_78640_79641_110364_12_75.814_s_1034_79141_male
scaffold_103_490394_489893_490894_990434_18_67.666_s_103_490394_male
scaffold_1034_91027_90526_91527_110364_12_65.059_s_1034_91027_female
scaffold_1034_91291_90790_91791_110364_12_65.059_s_1034_91291_female
scaffold_103_491908_491407_492408_990434_18_45.967_s_103_491908_female
scaffold_103_491908_491407_492408_990434_18_67.666_s_103_491908_male
scaffold_103_492162_491661_492662_990434_18_67.666_s_103_492162_male
scaffold_1035_106441_105940_106941_160405_16_70.809_s_1035_106441_male
scaffold_1035_106441_105940_106941_160405_16_72.372_s_1035_106441_female
scaffold_1035_106758_106257_107258_160405_16_70.809_s_1035_106758_male
scaffold_1035_110533_110032_111033_160405_16_72.372_s_1035_110533_female
scaffold_1035_110904_110403_111404_160405_16_71.873_s_1035_110904_male
scaffold_1035_126231_125730_126731_160405_16_72.372_s_1035_126231_female
scaffold_1035_149494_148993_149994_160405_16_70.809_s_1035_149494_male
scaffold_1035_149761_149260_150261_160405_16_70.809_s_1035_149761_male
scaffold_1035_51011_50510_51511_160405_16_70.809_s_1035_51011_male
scaffold_1035_51297_50796_51797_160405_16_70.809_s_1035_51297_male
scaffold_103_560385_559884_560885_990434_18_45.967_s_103_560385_female
scaffold_103_560724_560223_561224_990434_18_45.967_s_103_560724_female
scaffold_103_639100_638599_639600_990434_18_45.967_s_103_639100_female
scaffold_103_639358_638857_639858_990434_18_45.967_s_103_639358_female
scaffold_103_650226_649725_650726_990434_18_45.967_s_103_650226_female
scaffold_103_650226_649725_650726_990434_18_65.061_s_103_650226_male
scaffold_103_667681_667180_668181_990434_18_65.061_s_103_667681_male
scaffold_103_70116_69615_70616_990434_18_67.666_s_103_70116_male
scaffold_1037_13153_12652_13653_110795_26_10.49_s_1037_13153_male
scaffold_1037_13536_13035_14036_110795_26_3.052_s_1037_13536_female
scaffold_1037_36679_36178_37179_110795_26_10.49_s_1037_36679_male
scaffold_1037_37032_36531_37532_110795_26_10.49_s_1037_37032_male
scaffold_1037_37032_36531_37532_110795_26_3.052_s_1037_37032_female
scaffold_103_748127_747626_748627_990434_18_50.226_s_103_748127_female
scaffold_103_748127_747626_748627_990434_18_65.061_s_103_748127_male
scaffold_103_748503_748002_749003_990434_18_50.226_s_103_748503_female
scaffold_103_748503_748002_749003_990434_18_65.061_s_103_748503_male
scaffold_103_751722_751221_752222_990434_18_65.061_s_103_751722_male
scaffold_10_384631_384130_385131_1818457_18_2.181_s_10_384631_male
scaffold_1038_99073_98572_99573_111651_26_90.392_s_1038_99073_male
scaffold_1038_99073_98572_99573_111651_26_93.957_s_1038_99073_female
scaffold_1038_99344_98843_99844_111651_26_90.392_s_1038_99344_male
scaffold_1039_108812_108311_109312_111742_29_31.675_s_1039_108812_male
scaffold_103_920277_919776_920777_990434_18_50.226_s_103_920277_female
scaffold_103_920587_920086_921087_990434_18_50.226_s_103_920587_female
scaffold_103_978962_978461_979462_990434_18_50.226_s_103_978962_female
scaffold_1040_57816_57315_58316_111855_1_16.478_s_1040_57816_female
scaffold_104_111916_111415_112416_948968_9_49.874_s_104_111916_female
scaffold_104_13580_13079_14080_948968_9_50.938_s_104_13580_female
scaffold_104_225514_225013_226014_948968_9_49.874_s_104_225514_female
scaffold_104_225514_225013_226014_948968_9_68.275_s_104_225514_male
scaffold_104_362700_362199_363200_948968_9_49.874_s_104_362700_female
scaffold_104_363136_362635_363636_948968_9_49.874_s_104_363136_female
scaffold_1043_84545_84044_85045_113611_9_96.747_s_1043_84545_male
scaffold_104_404965_404464_405465_948968_9_49.874_s_104_404965_female
scaffold_104_496824_496323_497324_948968_9_49.874_s_104_496824_female
scaffold_104_497142_496641_497642_948968_9_49.874_s_104_497142_female
scaffold_1045_18559_18058_19059_112023_10_103.616_s_1045_18559_female
scaffold_104_534965_534464_535465_948968_9_49.874_s_104_534965_female
scaffold_104_544124_543623_544624_948968_9_49.874_s_104_544124_female
scaffold_1045_68958_68457_69458_112023_10_103.616_s_1045_68958_female
scaffold_1046_109391_108890_109891_547840_20_1.095_s_1046_109391_female
scaffold_1046_112678_112177_113178_547840_20_1.095_s_1046_112678_female
scaffold_1046_276259_275758_276759_547840_20_0_s_1046_276259_female
scaffold_1046_285437_284936_285937_547840_20_0_s_1046_285437_female
scaffold_1046_430113_429612_430613_547840_20_0_s_1046_430113_female
scaffold_1046_473527_473026_474027_547840_20_0_s_1046_473527_female
scaffold_1046_538150_537649_538650_547840_20_0_s_1046_538150_female
scaffold_104_672102_671601_672602_948968_9_50.938_s_104_672102_female
scaffold_104_673539_673038_674039_948968_9_67.843_s_104_673539_male
scaffold_1047_14204_13703_14704_107143_20_77.39_s_1047_14204_male
scaffold_1047_16545_16044_17045_107143_20_51.046_s_1047_16545_female
scaffold_1047_16545_16044_17045_107143_20_77.39_s_1047_16545_male
scaffold_1047_41503_41002_42003_107143_20_52.7_s_1047_41503_female
scaffold_1047_41503_41002_42003_107143_20_77.39_s_1047_41503_male
scaffold_1047_59691_59190_60191_107143_20_54.769_s_1047_59691_female
scaffold_1047_59691_59190_60191_107143_20_77.39_s_1047_59691_male
scaffold_104_768727_768226_769227_948968_9_67.843_s_104_768727_male
scaffold_104_769109_768608_769609_948968_9_50.938_s_104_769109_female
scaffold_104_769109_768608_769609_948968_9_67.843_s_104_769109_male
scaffold_104_784855_784354_785355_948968_9_67.843_s_104_784855_male
scaffold_1048_29685_29184_30185_110202_18_62.038_s_1048_29685_female
scaffold_1048_29980_29479_30480_110202_18_62.038_s_1048_29980_female
scaffold_1048_29984_29483_30484_110202_18_62.038_s_1048_29984_female
scaffold_104_886352_885851_886852_948968_9_49.874_s_104_886352_female
scaffold_104_886352_885851_886852_948968_9_67.843_s_104_886352_male
scaffold_104_886653_886152_887153_948968_9_49.874_s_104_886653_female
scaffold_104_886653_886152_887153_948968_9_67.843_s_104_886653_male
scaffold_104_901833_901332_902333_948968_9_67.843_s_104_901833_male
scaffold_104_934593_934092_935093_948968_9_67.843_s_104_934593_male
scaffold_104_934948_934447_935448_948968_9_49.874_s_104_934948_female
scaffold_1049_58027_57526_58527_107032_10_53.531_s_1049_58027_female
scaffold_1049_59619_59118_60119_107032_10_53.531_s_1049_59619_female
scaffold_1049_59623_59122_60123_107032_10_53.531_s_1049_59623_female
scaffold_10_50515_50014_51015_1818457_18_97.787_s_10_50515_female
scaffold_1051_345_1_845_117548_29_53.236_s_1051_345_male
scaffold_1052_16325_15824_16825_105937_9_100.87_s_1052_16325_male
scaffold_1052_55970_55469_56470_105937_9_20.7_s_1052_55970_female
scaffold_105_302127_301626_302627_943496_21_15.029_s_105_302127_female
scaffold_105_302460_301959_302960_943496_21_15.029_s_105_302460_female
scaffold_105_302460_301959_302960_943496_21_6.33_s_105_302460_male
scaffold_1054_33952_33451_34452_129163_10_46.645_s_1054_33952_female
scaffold_105_451567_451066_452067_943496_21_13.953_s_105_451567_female
scaffold_1054_69744_69243_70244_129163_10_45.581_s_1054_69744_female
scaffold_105_471932_471431_472432_943496_21_13.953_s_105_471932_female
scaffold_105_472193_471692_472693_943496_21_13.953_s_105_472193_female
scaffold_105_472193_471692_472693_943496_21_6.33_s_105_472193_male
scaffold_1054_77328_76827_77828_129163_10_45.581_s_1054_77328_female
scaffold_1054_77617_77116_78117_129163_10_45.581_s_1054_77617_female
scaffold_105_486002_485501_486502_943496_21_13.953_s_105_486002_female
scaffold_105_486247_485746_486747_943496_21_13.953_s_105_486247_female
scaffold_10_550481_549980_550981_1818457_18_95.045_s_10_550481_female
scaffold_1055_73129_72628_73629_116579_8_47.751_s_1055_73129_female
scaffold_105_598217_597716_598717_943496_21_12.857_s_105_598217_female
scaffold_1056_115327_114826_115827_119586_4_67.316_s_1056_115327_female
scaffold_10_562234_561733_562734_1818457_18_95.045_s_10_562234_female
scaffold_105_626029_625528_626529_943496_21_12.857_s_105_626029_female
scaffold_105_678766_678265_679266_943496_21_12.857_s_105_678766_female
scaffold_105_682978_682477_683478_943496_21_12.857_s_105_682978_female
scaffold_105_72402_71901_72902_943496_21_17.326_s_105_72402_female
scaffold_1058_106243_105742_106743_129067_26_3.052_s_1058_106243_female
scaffold_1058_106546_106045_107046_129067_26_4.304_s_1058_106546_male
scaffold_1058_106546_106045_107046_129067_26_6.243_s_1058_106546_female
scaffold_1058_52176_51675_52676_129067_26_3.052_s_1058_52176_female
scaffold_10_586387_585886_586887_1818457_18_95.045_s_10_586387_female
scaffold_10_586698_586197_587198_1818457_18_3.245_s_10_586698_male
scaffold_10_586698_586197_587198_1818457_18_95.045_s_10_586698_female
scaffold_1058_79250_78749_79750_129067_26_3.052_s_1058_79250_female
scaffold_105_900718_900217_901218_943496_21_12.857_s_105_900718_female
scaffold_1059_1740_1239_2240_108180_22_4.242_s_1059_1740_female
scaffold_1060_12533_12032_13033_104325_16_72.372_s_1060_12533_female
scaffold_1060_12533_12032_13033_104325_16_84.031_s_1060_12533_male
scaffold_1060_65800_65299_66300_104325_16_72.372_s_1060_65800_female
scaffold_1060_65800_65299_66300_104325_16_84.031_s_1060_65800_male
scaffold_1060_65804_65303_66304_104325_16_84.031_s_1060_65804_male
scaffold_1060_66099_65598_66599_104325_16_84.031_s_1060_66099_male
scaffold_1061_2407_1906_2907_104315_29_47.273_s_1061_2407_male
scaffold_1062_24439_23938_24939_100761_20_51.743_s_1062_24439_male
scaffold_1062_27179_26678_27679_100761_20_51.743_s_1062_27179_male
scaffold_1063_109462_108961_109962_110299_25_40.842_s_1063_109462_male
scaffold_1063_16143_15642_16643_110299_25_40.842_s_1063_16143_male
scaffold_1063_30921_30420_31421_110299_25_24.258_s_1063_30921_female
scaffold_1063_31235_30734_31735_110299_25_24.258_s_1063_31235_female
scaffold_1063_68839_68338_69339_110299_25_24.258_s_1063_68839_female
scaffold_1063_68839_68338_69339_110299_25_40.842_s_1063_68839_male
scaffold_1064_44204_43703_44704_116364_21_0_s_1064_44204_male
scaffold_10_650053_649552_650553_1818457_18_95.045_s_10_650053_female
scaffold_1065_20923_20422_21423_105429_2_34.206_s_1065_20923_male
scaffold_10_654795_654294_655295_1818457_18_93.151_s_10_654795_female
scaffold_106_557703_557202_558203_918705_22_6.374_s_106_557703_male
scaffold_10_659790_659289_660290_1818457_18_4.309_s_10_659790_male
scaffold_10_659790_659289_660290_1818457_18_93.151_s_10_659790_female
scaffold_1066_35657_35156_36157_108712_3_114.766_s_1066_35657_male
scaffold_1066_35969_35468_36469_108712_3_114.766_s_1066_35969_male
scaffold_1066_40489_39988_40989_108712_3_114.766_s_1066_40489_male
scaffold_1066_47454_46953_47954_108712_3_42.379_s_1066_47454_female
scaffold_1066_47808_47307_48308_108712_3_114.766_s_1066_47808_male
scaffold_1066_47812_47311_48312_108712_3_114.766_s_1066_47812_male
scaffold_10_668829_668328_669329_1818457_18_4.309_s_10_668829_male
scaffold_1066_94905_94404_95405_108712_3_42.379_s_1066_94905_female
scaffold_1066_95236_94735_95736_108712_3_42.379_s_1066_95236_female
scaffold_1067_69160_68659_69660_103477_17_39.568_s_1067_69160_male
scaffold_106_872996_872495_873496_918705_22_6.374_s_106_872996_male
scaffold_106_879884_879383_880384_918705_22_10.909_s_106_879884_female
scaffold_1070_1166878_1166377_1167378_1223798_13_18.049_s_1070_1166878_male
scaffold_1070_203270_202769_203770_1223798_13_110.535_s_1070_203270_female
scaffold_1070_221031_220530_221531_1223798_13_116.109_s_1070_221031_female
scaffold_1070_221031_220530_221531_1223798_13_27.915_s_1070_221031_male
scaffold_1070_310157_309656_310657_1223798_13_117.448_s_1070_310157_female
scaffold_1070_33331_32830_33831_1223798_13_110.535_s_1070_33331_female
scaffold_1070_343555_343054_344055_1223798_13_117.448_s_1070_343555_female
scaffold_1070_343555_343054_344055_1223798_13_26.59_s_1070_343555_male
scaffold_1070_346753_346252_347253_1223798_13_26.59_s_1070_346753_male
scaffold_1070_354687_354186_355187_1223798_13_26.59_s_1070_354687_male
scaffold_1070_446059_445558_446559_1223798_13_26.59_s_1070_446059_male
scaffold_1070_591489_590988_591989_1223798_13_26.59_s_1070_591489_male
scaffold_1070_779848_779347_780348_1223798_13_20.449_s_1070_779848_male
scaffold_1070_841021_840520_841521_1223798_13_19.113_s_1070_841021_male
scaffold_1070_868657_868156_869157_1223798_13_122.592_s_1070_868657_female
scaffold_1070_869030_868529_869530_1223798_13_122.592_s_1070_869030_female
scaffold_1070_869196_868695_869696_1223798_13_122.592_s_1070_869196_female
scaffold_1070_879420_878919_879920_1223798_13_122.592_s_1070_879420_female
scaffold_1070_88167_87666_88667_1223798_13_110.535_s_1070_88167_female
scaffold_1070_95195_94694_95695_1223798_13_110.535_s_1070_95195_female
scaffold_107_175530_175029_176030_948626_16_21.577_s_107_175530_male
scaffold_107_175530_175029_176030_948626_16_28.796_s_107_175530_female
scaffold_107_252894_252393_253394_948626_16_31.104_s_107_252894_female
scaffold_1072_71084_70583_71584_120268_8_47.751_s_1072_71084_female
scaffold_1072_71330_70829_71830_120268_8_47.751_s_1072_71330_female
scaffold_1072_71720_71219_72220_120268_8_47.751_s_1072_71720_female
scaffold_107_306587_306086_307087_948626_16_31.104_s_107_306587_female
scaffold_107_306923_306422_307423_948626_16_21.577_s_107_306923_male
scaffold_107_367689_367188_368189_948626_16_23.706_s_107_367689_male
scaffold_107_367689_367188_368189_948626_16_31.104_s_107_367689_female
scaffold_107_407444_406943_407944_948626_16_23.706_s_107_407444_male
scaffold_1074_16201_15700_16701_104102_11_92.724_s_1074_16201_male
scaffold_1074_16543_16042_17043_104102_11_92.724_s_1074_16543_male
scaffold_107_480857_480356_481357_948626_16_31.104_s_107_480857_female
scaffold_1075_171970_171469_172470_386372_3_73.637_s_1075_171970_male
scaffold_1075_171970_171469_172470_386372_3_82.177_s_1075_171970_female
scaffold_1075_201287_200786_201787_386372_3_73.637_s_1075_201287_male
scaffold_1075_201287_200786_201787_386372_3_82.177_s_1075_201287_female
scaffold_1075_237651_237150_238151_386372_3_82.177_s_1075_237651_female
scaffold_1075_237891_237390_238391_386372_3_82.177_s_1075_237891_female
scaffold_1075_240014_239513_240514_386372_3_82.177_s_1075_240014_female
scaffold_1075_315608_315107_316108_386372_3_73.637_s_1075_315608_male
scaffold_107_541605_541104_542105_948626_16_33.442_s_107_541605_female
scaffold_107_56744_56243_57244_948626_16_21.577_s_107_56744_male
scaffold_107_57050_56549_57550_948626_16_21.577_s_107_57050_male
scaffold_107_601141_600640_601641_948626_16_33.442_s_107_601141_female
scaffold_107_652118_651617_652618_948626_16_25.835_s_107_652118_male
scaffold_107_652504_652003_653004_948626_16_25.835_s_107_652504_male
scaffold_107_662475_661974_662975_948626_16_25.835_s_107_662475_male
scaffold_1076_71772_71271_72272_96431_1_39.643_s_1076_71772_male
scaffold_107_707361_706860_707861_948626_16_25.835_s_107_707361_male
scaffold_10_772543_772042_773043_1818457_18_91.359_s_10_772543_female
scaffold_1077_54126_53625_54626_116115_25_52.895_s_1077_54126_female
scaffold_107_893855_893354_894355_948626_16_27.072_s_107_893855_male
scaffold_107_922081_921580_922581_948626_16_27.072_s_107_922081_male
scaffold_1079_69375_68874_69875_112095_16_84.031_s_1079_69375_male
scaffold_1079_69747_69246_70247_112095_16_84.031_s_1079_69747_male
scaffold_1079_77276_76775_77776_112095_16_72.372_s_1079_77276_female
scaffold_1079_96558_96057_97058_112095_16_72.372_s_1079_96558_female
scaffold_1079_96558_96057_97058_112095_16_84.031_s_1079_96558_male
scaffold_1080_136189_135688_136689_185494_11_44.883_s_1080_136189_female
scaffold_1080_136515_136014_137015_185494_11_44.883_s_1080_136515_female
scaffold_1080_136515_136014_137015_185494_11_59.409_s_1080_136515_male
scaffold_1080_143156_142655_143656_185494_11_50.207_s_1080_143156_female
scaffold_1080_143156_142655_143656_185494_11_60.777_s_1080_143156_male
scaffold_1080_143480_142979_143980_185494_11_60.777_s_1080_143480_male
scaffold_1080_56858_56357_57358_185494_11_47.835_s_1080_56858_female
scaffold_1080_56858_56357_57358_185494_11_57.467_s_1080_56858_male
scaffold_1080_92244_91743_92744_185494_11_57.467_s_1080_92244_male
scaffold_1080_95875_95374_96375_185494_11_57.467_s_1080_95875_male
scaffold_10_809870_809369_810370_1818457_18_91.359_s_10_809870_female
scaffold_10_810231_809730_810731_1818457_18_5.373_s_10_810231_male
scaffold_108_1037320_1036819_1037820_1055888_9_83.81_s_108_1037320_female
scaffold_1081_15362_14861_15862_101794_27_16.148_s_1081_15362_female
scaffold_1081_15641_15140_16141_101794_27_5.138_s_1081_15641_male
scaffold_108_208871_208370_209371_1055888_9_0_s_108_208871_male
scaffold_1082_116108_115607_116608_142261_2_94.384_s_1082_116108_female
scaffold_1082_14945_14444_15445_142261_2_94.384_s_1082_14945_female
scaffold_108_228704_228203_229204_1055888_9_87.194_s_108_228704_female
scaffold_108_279928_279427_280428_1055888_9_0_s_108_279928_male
scaffold_1082_91096_90595_91596_142261_2_94.384_s_1082_91096_female
scaffold_108_299321_298820_299821_1055888_9_87.194_s_108_299321_female
scaffold_108_312752_312251_313252_1055888_9_0_s_108_312752_male
scaffold_108_313072_312571_313572_1055888_9_0_s_108_313072_male
scaffold_108_327014_326513_327514_1055888_9_86.13_s_108_327014_female
scaffold_108_34139_33638_34639_1055888_9_87.194_s_108_34139_female
scaffold_108_344945_344444_345445_1055888_9_0_s_108_344945_male
scaffold_108_346297_345796_346797_1055888_9_0_s_108_346297_male
scaffold_108_346297_345796_346797_1055888_9_86.13_s_108_346297_female
scaffold_108_346547_346046_347047_1055888_9_86.13_s_108_346547_female
scaffold_108_392573_392072_393073_1055888_9_0_s_108_392573_male
scaffold_1084_112224_111723_112724_118356_18_38.525_s_1084_112224_female
scaffold_1084_116305_115804_116805_118356_18_71_s_1084_116305_male
scaffold_1084_116627_116126_117127_118356_18_71_s_1084_116627_male
scaffold_108_416662_416161_417162_1055888_9_86.13_s_108_416662_female
scaffold_108_422692_422191_423192_1055888_9_1.064_s_108_422692_male
scaffold_108_427127_426626_427627_1055888_9_1.064_s_108_427127_male
scaffold_108_427127_426626_427627_1055888_9_86.13_s_108_427127_female
scaffold_108_450351_449850_450851_1055888_9_2.128_s_108_450351_male
scaffold_108_450709_450208_451209_1055888_9_2.128_s_108_450709_male
scaffold_1084_86554_86053_87054_118356_18_71_s_1084_86554_male
scaffold_1084_86883_86382_87383_118356_18_38.525_s_1084_86883_female
scaffold_1084_86883_86382_87383_118356_18_71_s_1084_86883_male
scaffold_1084_87143_86642_87643_118356_18_38.525_s_1084_87143_female
scaffold_108_595626_595125_596126_1055888_9_3.195_s_108_595626_male
scaffold_108_595951_595450_596451_1055888_9_3.195_s_108_595951_male
scaffold_108_610652_610151_611152_1055888_9_3.195_s_108_610652_male
scaffold_108_610652_610151_611152_1055888_9_86.13_s_108_610652_female
scaffold_1086_16507_16006_17007_100089_22_19.207_s_1086_16507_male
scaffold_1086_16833_16332_17333_100089_22_19.207_s_1086_16833_male
scaffold_1086_30437_29936_30937_100089_22_19.422_s_1086_30437_female
scaffold_1086_40417_39916_40917_100089_22_19.207_s_1086_40417_male
scaffold_1087_40929_40428_41429_118148_1_25.874_s_1087_40929_female
scaffold_1087_40929_40428_41429_118148_1_5.787_s_1087_40929_male
scaffold_108_758878_758377_759378_1055888_9_3.195_s_108_758878_male
scaffold_1087_77644_77143_78144_118148_1_27.265_s_1087_77644_female
scaffold_1087_77931_77430_78431_118148_1_27.265_s_1087_77931_female
scaffold_1087_95113_94612_95613_118148_1_27.265_s_1087_95113_female
scaffold_1087_95471_94970_95971_118148_1_27.265_s_1087_95471_female
scaffold_108_800985_800484_801485_1055888_9_3.195_s_108_800985_male
scaffold_108_836549_836048_837049_1055888_9_83.81_s_108_836549_female
scaffold_108_857609_857108_858109_1055888_9_83.81_s_108_857609_female
scaffold_108_906205_905704_906705_1055888_9_83.81_s_108_906205_female
scaffold_108_906575_906074_907075_1055888_9_3.195_s_108_906575_male
scaffold_108_906575_906074_907075_1055888_9_84.97_s_108_906575_female
scaffold_1089_10447_9946_10947_100466_11_50.207_s_1089_10447_female
scaffold_1089_10791_10290_11291_100466_11_50.018_s_1089_10791_male
scaffold_1089_10791_10290_11291_100466_11_50.207_s_1089_10791_female
scaffold_10_896678_896177_897178_1818457_18_5.373_s_10_896678_male
scaffold_10_896678_896177_897178_1818457_18_91.359_s_10_896678_female
scaffold_1089_89265_88764_89765_100466_19_109.815_s_1089_89265_male
scaffold_108_999788_999287_1000288_1055888_9_83.81_s_108_999788_female
scaffold_1090_71170_70669_71670_113904_25_39.777_s_1090_71170_male
scaffold_109_103675_103174_104175_924535_16_31.89_s_109_103675_male
scaffold_109_150092_149591_150592_924535_16_31.89_s_109_150092_male
scaffold_109_150377_149876_150877_924535_16_31.89_s_109_150377_male
scaffold_109_176145_175644_176645_924535_16_31.89_s_109_176145_male
scaffold_109_189427_188926_189927_924535_16_31.89_s_109_189427_male
scaffold_1092_90385_89884_90885_110536_16_72.372_s_1092_90385_female
scaffold_1093_14835_14334_15335_113749_25_5.328_s_1093_14835_male
scaffold_1093_27182_26681_27682_113749_25_5.33_s_1093_27182_female
scaffold_1093_27555_27054_28055_113749_25_5.328_s_1093_27555_male
scaffold_1093_27555_27054_28055_113749_25_5.33_s_1093_27555_female
scaffold_109_363299_362798_363799_924535_16_31.89_s_109_363299_male
scaffold_1094_38538_38037_39038_104092_24_31.993_s_1094_38538_female
scaffold_1094_38538_38037_39038_104092_24_61.681_s_1094_38538_male
scaffold_109_443127_442626_443627_924535_16_45.929_s_109_443127_female
scaffold_109_490681_490180_491181_924535_16_47.643_s_109_490681_female
scaffold_109_593063_592562_593563_924535_16_34.998_s_109_593063_male
scaffold_109_637396_636895_637896_924535_16_34.998_s_109_637396_male
scaffold_109_637753_637252_638253_924535_16_34.998_s_109_637753_male
scaffold_109_692632_692131_693132_924535_16_34.998_s_109_692632_male
scaffold_1096_92893_92392_93393_115205_14_85.252_s_1096_92893_female
scaffold_1096_92897_92396_93397_115205_14_85.252_s_1096_92897_female
scaffold_1097_105470_104969_105970_140255_17_73.957_s_1097_105470_male
scaffold_1097_127669_127168_128169_140255_17_75.978_s_1097_127669_male
scaffold_1097_17885_17384_18385_140255_17_73.957_s_1097_17885_male
scaffold_1097_18188_17687_18688_140255_17_61.736_s_1097_18188_female
scaffold_109_763453_762952_763953_924535_16_52.006_s_109_763453_female
scaffold_109_763811_763310_764311_924535_16_52.006_s_109_763811_female
scaffold_1098_25890_25389_26390_101351_16_52.006_s_1098_25890_female
scaffold_1098_26241_25740_26741_101351_16_36.247_s_1098_26241_male
scaffold_109_826665_826164_827165_924535_16_52.006_s_109_826665_female
scaffold_1098_54575_54074_55075_101351_16_35.283_s_1098_54575_male
scaffold_109_877246_876745_877746_924535_16_36.247_s_109_877246_male
scaffold_1099_29816_29315_30316_95673_28_55.814_s_1099_29816_female
scaffold_109_93488_92987_93988_924535_16_45.929_s_109_93488_female
scaffold_1099_51348_50847_51848_95673_28_55.814_s_1099_51348_female
scaffold_1099_51348_50847_51848_95673_28_57.749_s_1099_51348_male
scaffold_1099_67945_67444_68445_95673_28_57.749_s_1099_67945_male
scaffold_10_997429_996928_997929_1818457_18_5.373_s_10_997429_male
scaffold_1100_33274_32773_33774_123234_26_88.684_s_1100_33274_female
scaffold_1100_38564_38063_39064_123234_26_88.263_s_1100_38564_male
scaffold_1100_89204_88703_89704_123234_26_88.263_s_1100_89204_male
scaffold_1100_94328_93827_94828_123234_26_88.263_s_1100_94328_male
scaffold_110_211361_210860_211861_968279_23_128.929_s_110_211361_male
scaffold_1102_48124_47623_48624_95837_19_41.787_s_1102_48124_male
scaffold_1102_48124_47623_48624_95837_19_74.308_s_1102_48124_female
scaffold_1102_56761_56260_57261_95837_19_41.787_s_1102_56761_male
scaffold_1102_56761_56260_57261_95837_19_74.308_s_1102_56761_female
scaffold_110_323167_322666_323667_968279_23_2.443_s_110_323167_female
scaffold_110_327528_327027_328028_968279_23_2.443_s_110_327528_female
scaffold_110_328131_327630_328631_968279_23_2.443_s_110_328131_female
scaffold_110_396200_395699_396700_968279_23_128.929_s_110_396200_male
scaffold_1104_25350_24849_25850_103951_16_84.031_s_1104_25350_male
scaffold_110_445565_445064_446065_968279_23_2.443_s_110_445565_female
scaffold_110_445927_445426_446427_968279_23_128.929_s_110_445927_male
scaffold_110_476838_476337_477338_968279_23_2.443_s_110_476838_female
scaffold_110_563646_563145_564146_968279_23_1.134_s_110_563646_female
scaffold_110_569051_568550_569551_968279_23_128.929_s_110_569051_male
scaffold_110_569371_568870_569871_968279_23_128.929_s_110_569371_male
scaffold_1105_83248_82747_83748_95511_25_59.361_s_1105_83248_female
scaffold_110_585333_584832_585833_968279_23_130.095_s_110_585333_male
scaffold_110_687259_686758_687759_968279_23_131.162_s_110_687259_male
scaffold_1107_74212_73711_74712_94609_1_85.285_s_1107_74212_female
scaffold_110_819174_818673_819674_968279_23_1.134_s_110_819174_female
scaffold_1108_25686_25185_26186_106556_22_61.163_s_1108_25686_female
scaffold_110_825738_825237_826238_968279_23_1.134_s_110_825738_female
scaffold_1108_25932_25431_26432_106556_22_61.163_s_1108_25932_female
scaffold_110_826108_825607_826608_968279_23_131.162_s_110_826108_male
scaffold_1108_30492_29991_30992_106556_20_38.625_s_1108_30492_male
scaffold_1108_30492_29991_30992_106556_20_87.196_s_1108_30492_female
scaffold_110_846669_846168_847169_968279_23_1.134_s_110_846669_female
scaffold_1108_5592_5091_6092_106556_4_20.366_s_1108_5592_female
scaffold_110_871816_871315_872316_968279_23_131.162_s_110_871816_male
scaffold_110_92514_92013_93014_968279_23_2.696_s_110_92514_female
scaffold_11_1008445_1007944_1008945_1798070_1_75.58_s_11_1008445_female
scaffold_1_1103884_1103383_1104384_2586419_15_46.954_s_1_1103884_female
scaffold_11_1070923_1070422_1071423_1798070_1_50.342_s_11_1070923_male
scaffold_11_1071245_1070744_1071745_1798070_1_50.342_s_11_1071245_male
scaffold_1110_72664_72163_73164_95105_15_108.056_s_1110_72664_female
scaffold_11_111050_110549_111550_1798070_1_53.547_s_11_111050_male
scaffold_11_111362_110861_111862_1798070_1_53.547_s_11_111362_male
scaffold_1111_40800_40299_41300_93578_29_47.273_s_1111_40800_male
scaffold_1111_45808_45307_46308_93578_29_47.273_s_1111_45808_male
scaffold_111_168387_167886_168887_924300_11_91.316_s_111_168387_male
scaffold_111_168702_168201_169202_924300_11_91.316_s_111_168702_male
scaffold_11_1213252_1212751_1213752_1798070_1_74.364_s_11_1213252_female
scaffold_1112_83381_82880_83881_106396_6_82.441_s_1112_83381_male
scaffold_111_285395_284894_285895_924300_11_0_s_111_285395_female
scaffold_111_285395_284894_285895_924300_11_89.469_s_111_285395_male
scaffold_111_285399_284898_285899_924300_11_89.469_s_111_285399_male
scaffold_11_1289591_1289090_1290091_1798070_1_72.799_s_11_1289591_female
scaffold_11_1312582_1312081_1313082_1798070_1_72.799_s_11_1312582_female
scaffold_11_1333135_1332634_1333635_1798070_1_72.799_s_11_1333135_female
scaffold_111_337169_336668_337669_924300_11_88.377_s_111_337169_male
scaffold_1113_58688_58187_59188_94284_3_78.682_s_1113_58688_male
scaffold_11_137828_137327_138328_1798070_1_53.547_s_11_137828_male
scaffold_111_41107_40606_41607_924300_11_91.316_s_111_41107_male
scaffold_111_41173_40672_41673_924300_11_91.316_s_111_41173_male
scaffold_1_1141280_1140779_1141780_2586419_15_83.808_s_1_1141280_male
scaffold_111_41564_41063_42064_924300_11_91.316_s_111_41564_male
scaffold_11_1436992_1436491_1437492_1798070_1_71.103_s_11_1436992_female
scaffold_11_1505811_1505310_1506311_1798070_1_68.747_s_11_1505811_female
scaffold_11_1506086_1505585_1506586_1798070_1_68.747_s_11_1506086_female
scaffold_11_1601490_1600989_1601990_1798070_1_49.278_s_11_1601490_male
scaffold_11_1601490_1600989_1601990_1798070_1_66.253_s_11_1601490_female
scaffold_111_716680_716179_717180_924300_11_8.516_s_111_716680_female
scaffold_1117_23486_22985_23986_105865_27_1.378_s_1117_23486_female
scaffold_111_746436_745935_746936_924300_11_87.284_s_111_746436_male
scaffold_111_746734_746233_747234_924300_11_8.516_s_111_746734_female
scaffold_111_746734_746233_747234_924300_11_87.284_s_111_746734_male
scaffold_111_748741_748240_749241_924300_11_87.284_s_111_748741_male
scaffold_111_749075_748574_749575_924300_11_87.284_s_111_749075_male
scaffold_111_757239_756738_757739_924300_11_86.205_s_111_757239_male
scaffold_111_757586_757085_758086_924300_11_86.205_s_111_757586_male
scaffold_1117_70727_70226_71227_105865_27_1.378_s_1117_70727_female
scaffold_1117_71036_70535_71536_105865_27_1.378_s_1117_71036_female
scaffold_1117_74952_74451_75452_105865_27_1.378_s_1117_74952_female
scaffold_1118_67876_67375_68376_97823_4_58.074_s_1118_67876_female
scaffold_111_911278_910777_911778_924300_11_82.935_s_111_911278_male
scaffold_1120_65877_65376_66377_96110_10_46.645_s_1120_65877_female
scaffold_1120_87030_86529_87530_96110_10_46.645_s_1120_87030_female
scaffold_1120_87393_86892_87893_96110_10_46.645_s_1120_87393_female
scaffold_112_136187_135686_136687_949749_14_68.788_s_112_136187_female
scaffold_112_172917_172416_173417_949749_14_61.244_s_112_172917_male
scaffold_11_218988_218487_219488_1798070_1_83.48_s_11_218988_female
scaffold_11_219649_219148_220149_1798070_1_83.48_s_11_219649_female
scaffold_112_202874_202373_203374_949749_14_61.244_s_112_202874_male
scaffold_112_296436_295935_296936_949749_14_73.169_s_112_296436_female
scaffold_112_296807_296306_297307_949749_14_73.169_s_112_296807_female
scaffold_112_297077_296576_297577_949749_14_61.244_s_112_297077_male
scaffold_112_297077_296576_297577_949749_14_73.169_s_112_297077_female
scaffold_112_298082_297581_298582_949749_14_61.244_s_112_298082_male
scaffold_112_298082_297581_298582_949749_14_73.169_s_112_298082_female
scaffold_112_300988_300487_301488_949749_14_61.244_s_112_300988_male
scaffold_112_300988_300487_301488_949749_14_73.169_s_112_300988_female
scaffold_112_301354_300853_301854_949749_14_61.244_s_112_301354_male
scaffold_112_301354_300853_301854_949749_14_73.169_s_112_301354_female
scaffold_112_303542_303041_304042_949749_14_73.169_s_112_303542_female
scaffold_112_339585_339084_340085_949749_14_73.169_s_112_339585_female
scaffold_112_343921_343420_344421_949749_14_61.244_s_112_343921_male
scaffold_112_344491_343990_344991_949749_14_73.169_s_112_344491_female
scaffold_1123_50412_49911_50912_93814_6_22.785_s_1123_50412_female
scaffold_112_358113_357612_358613_949749_14_61.244_s_112_358113_male
scaffold_112_369947_369446_370447_949749_14_62.232_s_112_369947_male
scaffold_112_369947_369446_370447_949749_14_73.169_s_112_369947_female
scaffold_112_42780_42279_43280_949749_14_58.282_s_112_42780_male
scaffold_112_477545_477044_478045_949749_14_73.169_s_112_477545_female
scaffold_112_477816_477315_478316_949749_14_65.451_s_112_477816_male
scaffold_112_477816_477315_478316_949749_14_73.169_s_112_477816_female
scaffold_112_479790_479289_480290_949749_14_73.169_s_112_479790_female
scaffold_112_540401_539900_540901_949749_14_74.27_s_112_540401_female
scaffold_112_54182_53681_54682_949749_14_58.282_s_112_54182_male
scaffold_112_593491_592990_593991_949749_14_66.515_s_112_593491_male
scaffold_112_60070_59569_60570_949749_14_61.726_s_112_60070_female
scaffold_112_614410_613909_614910_949749_14_66.515_s_112_614410_male
scaffold_112_614686_614185_615186_949749_14_66.515_s_112_614686_male
scaffold_1126_46684_46183_47184_112596_3_38.755_s_1126_46684_male
scaffold_1126_49720_49219_50220_112596_3_112.7_s_1126_49720_female
scaffold_1126_49720_49219_50220_112596_3_38.755_s_1126_49720_male
scaffold_1126_50070_49569_50570_112596_3_38.755_s_1126_50070_male
scaffold_1126_69166_68665_69666_112596_3_112.7_s_1126_69166_female
scaffold_1126_69432_68931_69932_112596_3_38.755_s_1126_69432_male
scaffold_1126_75846_75345_76346_112596_3_112.7_s_1126_75846_female
scaffold_112_741084_740583_741584_949749_14_69.711_s_112_741084_male
scaffold_112_770714_770213_771214_949749_14_69.711_s_112_770714_male
scaffold_112_770714_770213_771214_949749_14_74.27_s_112_770714_female
scaffold_1_1282020_1281519_1282520_2586419_15_83.808_s_1_1282020_male
scaffold_11_283432_282931_283932_1798070_1_81.81_s_11_283432_female
scaffold_1_1285108_1284607_1285608_2586419_15_46.954_s_1_1285108_female
scaffold_1_1285390_1284889_1285890_2586419_15_46.954_s_1_1285390_female
scaffold_1128_54930_54429_55430_96010_16_64.343_s_1128_54930_male
scaffold_1128_54930_54429_55430_96010_16_72.372_s_1128_54930_female
scaffold_1128_55202_54701_55702_96010_16_72.372_s_1128_55202_female
scaffold_112_872702_872201_873202_949749_14_72.907_s_112_872702_male
scaffold_1128_78496_77995_78996_96010_16_64.343_s_1128_78496_male
scaffold_1128_80231_79730_80731_96010_16_63.279_s_1128_80231_male
scaffold_112_887504_887003_888004_949749_14_72.907_s_112_887504_male
scaffold_1130_83144_82643_83644_88767_29_31.675_s_1130_83144_male
scaffold_1130_83144_82643_83644_88767_29_40.111_s_1130_83144_female
scaffold_113_120740_120239_121240_888068_9_59.33_s_113_120740_male
scaffold_113_190592_190091_191092_888068_9_54.131_s_113_190592_female
scaffold_113_196412_195911_196912_888068_9_59.33_s_113_196412_male
scaffold_113_196757_196256_197257_888068_9_54.131_s_113_196757_female
scaffold_113_196757_196256_197257_888068_9_59.33_s_113_196757_male
scaffold_113_276711_276210_277211_888068_9_54.131_s_113_276711_female
scaffold_1_1327967_1327466_1328467_2586419_15_46.954_s_1_1327967_female
scaffold_1133_26573_26072_27073_87827_6_13.178_s_1133_26573_female
scaffold_1133_42739_42238_43239_87827_6_49.744_s_1133_42739_male
scaffold_1133_58227_57726_58727_87827_6_22.785_s_1133_58227_female
scaffold_1133_58507_58006_59007_87827_6_13.178_s_1133_58507_female
scaffold_1133_58840_58339_59340_87827_6_49.744_s_1133_58840_male
scaffold_113_389676_389175_390176_888068_9_54.131_s_113_389676_female
scaffold_113_4100_3599_4600_888068_9_59.33_s_113_4100_male
scaffold_113_420512_420011_421012_888068_9_59.33_s_113_420512_male
scaffold_1134_32751_32250_33251_88776_9_52.065_s_1134_32751_male
scaffold_113_43961_43460_44461_888068_9_55.199_s_113_43961_female
scaffold_113_478530_478029_479030_888068_9_54.131_s_113_478530_female
scaffold_1_1350582_1350081_1351082_2586419_15_83.808_s_1_1350582_male
scaffold_113_508412_507911_508912_888068_9_53.767_s_113_508412_male
scaffold_113_508739_508238_509239_888068_9_53.767_s_113_508739_male
scaffold_113_578692_578191_579192_888068_9_54.131_s_113_578692_female
scaffold_113_578982_578481_579482_888068_9_54.131_s_113_578982_female
scaffold_1_135817_135316_136317_2586419_15_83.808_s_1_135817_male
scaffold_113_608318_607817_608818_888068_9_59.33_s_113_608318_male
scaffold_113_609809_609308_610309_888068_9_54.131_s_113_609809_female
scaffold_1136_110289_109788_110789_259242_12_65.059_s_1136_110289_female
scaffold_113_613993_613492_614493_888068_9_54.131_s_113_613993_female
scaffold_113_613993_613492_614493_888068_9_59.33_s_113_613993_male
scaffold_1136_189731_189230_190231_259242_12_65.059_s_1136_189731_female
scaffold_1136_190002_189501_190502_259242_12_65.059_s_1136_190002_female
scaffold_1136_190321_189820_190821_259242_12_65.059_s_1136_190321_female
scaffold_1_136219_135718_136719_2586419_15_46.954_s_1_136219_female
scaffold_1136_231519_231018_232019_259242_12_65.059_s_1136_231519_female
scaffold_1136_231900_231399_232400_259242_12_65.059_s_1136_231900_female
scaffold_113_654505_654004_655005_888068_9_54.131_s_113_654505_female
scaffold_113_683303_682802_683803_888068_9_62.554_s_113_683303_male
scaffold_113_683597_683096_684097_888068_9_54.131_s_113_683597_female
scaffold_113_683984_683483_684484_888068_9_62.554_s_113_683984_male
scaffold_113_709335_708834_709835_888068_9_62.554_s_113_709335_male
scaffold_113_709339_708838_709839_888068_9_62.554_s_113_709339_male
scaffold_113_709586_709085_710086_888068_9_54.131_s_113_709586_female
scaffold_113_709586_709085_710086_888068_9_62.554_s_113_709586_male
scaffold_113_736100_735599_736600_888068_9_54.131_s_113_736100_female
scaffold_113_777634_777133_778134_888068_9_55.199_s_113_777634_female
scaffold_113_777634_777133_778134_888068_9_64.939_s_113_777634_male
scaffold_113_791331_790830_791831_888068_9_54.131_s_113_791331_female
scaffold_113_79632_79131_80132_888068_9_59.33_s_113_79632_male
scaffold_113_79980_79479_80480_888068_9_54.131_s_113_79980_female
scaffold_1138_14030_13529_14530_89202_26_5.411_s_1138_14030_male
scaffold_1138_27680_27179_28180_89202_26_5.411_s_1138_27680_male
scaffold_113_841985_841484_842485_888068_9_54.131_s_113_841985_female
scaffold_1_1385359_1384858_1385859_2586419_15_83.808_s_1_1385359_male
scaffold_1_1385630_1385129_1386130_2586419_15_83.808_s_1_1385630_male
scaffold_113_874612_874111_875112_888068_9_54.131_s_113_874612_female
scaffold_1138_7584_7083_8084_89202_26_5.411_s_1138_7584_male
scaffold_1139_17314_16813_17814_99933_6_75.826_s_1139_17314_male
scaffold_1139_99065_98564_99565_99933_6_28.07_s_1139_99065_female
scaffold_1139_99065_98564_99565_99933_6_75.826_s_1139_99065_male
scaffold_1_1413373_1412872_1413873_2586419_15_83.808_s_1_1413373_male
scaffold_1_1418470_1417969_1418970_2586419_15_83.808_s_1_1418470_male
scaffold_114_25200_24699_25700_892888_14_80.624_s_114_25200_female
scaffold_1142_65604_65103_66104_86535_18_38.525_s_1142_65604_female
scaffold_1142_65604_65103_66104_86535_18_71_s_1142_65604_male
scaffold_1142_69172_68671_69672_86535_18_71_s_1142_69172_male
scaffold_1142_69319_68818_69819_86535_18_71_s_1142_69319_male
scaffold_1142_80504_80003_81004_86535_18_38.525_s_1142_80504_female
scaffold_114_289844_289343_290344_892888_21_56.326_s_114_289844_male
scaffold_114_354167_353666_354667_892888_21_55.262_s_114_354167_male
scaffold_114_357073_356572_357573_892888_21_55.262_s_114_357073_male
scaffold_114_357079_356578_357579_892888_21_55.262_s_114_357079_male
scaffold_114_389659_389158_390159_892888_21_55.262_s_114_389659_male
scaffold_114_421044_420543_421544_892888_21_55.262_s_114_421044_male
scaffold_114_489570_489069_490070_892888_21_59.521_s_114_489570_male
scaffold_1145_13357_12856_13857_93961_16_10.525_s_1145_13357_female
scaffold_114_544671_544170_545171_892888_21_55.262_s_114_544671_male
scaffold_114_551120_550619_551620_892888_21_59.521_s_114_551120_male
scaffold_114_551124_550623_551624_892888_21_59.521_s_114_551124_male
scaffold_114_58748_58247_59248_892888_21_56.326_s_114_58748_male
scaffold_114_58748_58247_59248_892888_21_71.083_s_114_58748_female
scaffold_114_604179_603678_604679_892888_21_55.262_s_114_604179_male
scaffold_114_604518_604017_605018_892888_21_55.262_s_114_604518_male
scaffold_114_663442_662941_663942_892888_21_55.262_s_114_663442_male
scaffold_114_663823_663322_664323_892888_21_55.262_s_114_663823_male
scaffold_11_467068_466567_467568_1798070_1_76.644_s_11_467068_female
scaffold_11_467406_466905_467906_1798070_1_51.406_s_11_467406_male
scaffold_11_467406_466905_467906_1798070_1_76.644_s_11_467406_female
scaffold_1_1469249_1468748_1469749_2586419_15_83.808_s_1_1469249_male
scaffold_1147_18705_18204_19205_88907_16_72.372_s_1147_18705_female
scaffold_1147_18709_18208_19209_88907_16_84.031_s_1147_18709_male
scaffold_1147_28755_28254_29255_88907_16_84.031_s_1147_28755_male
scaffold_1147_28759_28258_29259_88907_16_84.031_s_1147_28759_male
scaffold_1147_29096_28595_29596_88907_16_84.031_s_1147_29096_male
scaffold_114_734176_733675_734676_892888_21_55.262_s_114_734176_male
scaffold_114_736934_736433_737434_892888_21_55.262_s_114_736934_male
scaffold_1147_37460_36959_37960_88907_16_72.372_s_1147_37460_female
scaffold_1147_59513_59012_60013_88907_16_72.372_s_1147_59513_female
scaffold_1147_59513_59012_60013_88907_16_84.031_s_1147_59513_male
scaffold_114_781030_780529_781530_892888_21_70_s_114_781030_female
scaffold_1147_8810_8309_9310_88907_16_84.031_s_1147_8810_male
scaffold_114_788205_787704_788705_892888_21_55.262_s_114_788205_male
scaffold_114_788205_787704_788705_892888_21_70_s_114_788205_female
scaffold_1148_35718_35217_36218_105023_3_160.134_s_1148_35718_male
scaffold_1148_35996_35495_36496_105023_3_157.568_s_1148_35996_male
scaffold_1148_40927_40426_41427_105023_3_1.064_s_1148_40927_female
scaffold_1148_41182_40681_41682_105023_3_1.064_s_1148_41182_female
scaffold_114_878487_877986_878987_892888_21_59.521_s_114_878487_male
scaffold_1149_7763_7262_8263_93339_11_28.439_s_1149_7763_female
scaffold_1_1499378_1498877_1499878_2586419_15_83.808_s_1_1499378_male
scaffold_1_1499698_1499197_1500198_2586419_15_46.954_s_1_1499698_female
scaffold_1_1506140_1505639_1506640_2586419_15_46.954_s_1_1506140_female
scaffold_1151_16737_16236_17237_88597_21_88.237_s_1151_16737_male
scaffold_1151_16993_16492_17493_88597_21_88.237_s_1151_16993_male
scaffold_115_135363_134862_135863_895056_3_113.915_s_115_135363_female
scaffold_1151_36433_35932_36933_88597_21_88.237_s_1151_36433_male
scaffold_115_13736_13235_14236_895056_3_30.158_s_115_13736_male
scaffold_115_144160_143659_144660_895056_3_113.915_s_115_144160_female
scaffold_1151_84925_84424_85425_88597_21_89.301_s_1151_84925_male
scaffold_1151_85176_84675_85676_88597_21_89.301_s_1151_85176_male
scaffold_1151_901_400_1401_88597_21_88.237_s_1151_901_male
scaffold_1152_623779_623278_624279_901695_8_141.693_s_1152_623779_female
scaffold_1152_623779_623278_624279_901695_8_20.138_s_1152_623779_male
scaffold_1152_674325_673824_674825_901695_8_142.853_s_1152_674325_female
scaffold_1152_674325_673824_674825_901695_8_16.266_s_1152_674325_male
scaffold_115_269871_269370_270371_895056_3_115.104_s_115_269871_female
scaffold_1152_72561_72060_73061_901695_8_22.532_s_1152_72561_male
scaffold_1152_79095_78594_79595_901695_8_141.693_s_1152_79095_female
scaffold_1153_1699_1198_2199_87610_23_64.423_s_1153_1699_male
scaffold_115_365314_364813_365814_895056_3_115.104_s_115_365314_female
scaffold_115_390028_389527_390528_895056_3_30.158_s_115_390028_male
scaffold_115_397170_396669_397670_895056_3_113.915_s_115_397170_female
scaffold_1154_306_1_806_85285_29_47.273_s_1154_306_male
scaffold_1154_32718_32217_33218_85285_29_40.958_s_1154_32718_male
scaffold_1154_32953_32452_33453_85285_29_40.958_s_1154_32953_male
scaffold_115_433899_433398_434399_895056_3_28.871_s_115_433899_male
scaffold_1154_47087_46586_47587_85285_29_37.136_s_1154_47087_male
scaffold_1154_47391_46890_47891_85285_29_37.136_s_1154_47391_male
scaffold_115_464643_464142_465143_895056_3_115.104_s_115_464643_female
scaffold_115_464902_464401_465402_895056_3_115.104_s_115_464902_female
scaffold_1155_18423_17922_18923_98254_10_46.645_s_1155_18423_female
scaffold_1155_3279_2778_3779_98254_10_46.645_s_1155_3279_female
scaffold_115_53859_53358_54359_895056_3_30.158_s_115_53859_male
scaffold_1155_39784_39283_40284_98254_10_46.645_s_1155_39784_female
scaffold_115_54166_53665_54666_895056_3_30.158_s_115_54166_male
scaffold_115_663959_663458_664459_895056_3_116.326_s_115_663959_female
scaffold_115_663959_663458_664459_895056_3_25.637_s_115_663959_male
scaffold_115_691387_690886_691887_895056_3_116.326_s_115_691387_female
scaffold_115_691654_691153_692154_895056_3_116.326_s_115_691654_female
scaffold_115_704797_704296_705297_895056_3_24.199_s_115_704797_male
scaffold_115_705177_704676_705677_895056_3_24.199_s_115_705177_male
scaffold_115_715218_714717_715718_895056_3_116.326_s_115_715218_female
scaffold_115_726700_726199_727200_895056_3_116.326_s_115_726700_female
scaffold_115_766191_765690_766691_895056_3_116.326_s_115_766191_female
scaffold_1158_2422_1921_2922_85302_5_108.461_s_1158_2422_male
scaffold_1158_2700_2199_3200_85302_5_108.461_s_1158_2700_male
scaffold_1158_2700_2199_3200_85302_5_96.002_s_1158_2700_female
scaffold_1_1584259_1583758_1584759_2586419_15_46.954_s_1_1584259_female
scaffold_1_1584259_1583758_1584759_2586419_15_84.872_s_1_1584259_male
scaffold_1_1584555_1584054_1585055_2586419_15_46.954_s_1_1584555_female
scaffold_1_1584851_1584350_1585351_2586419_15_46.954_s_1_1584851_female
scaffold_1_1584851_1584350_1585351_2586419_15_84.872_s_1_1584851_male
scaffold_1_1586333_1585832_1586833_2586419_15_46.954_s_1_1586333_female
scaffold_115_893435_892934_893935_895056_3_20.656_s_115_893435_male
scaffold_1159_21521_21020_22021_92191_5_32.403_s_1159_21521_female
scaffold_1159_29258_28757_29758_92191_5_36.024_s_1159_29258_female
scaffold_1159_34647_34146_35147_92191_5_37.022_s_1159_34647_male
scaffold_1159_73216_72715_73716_92191_5_37.022_s_1159_73216_male
scaffold_1160_175796_175295_176296_254448_7_90.323_s_1160_175796_female
scaffold_1160_175796_175295_176296_254448_7_97.472_s_1160_175796_male
scaffold_1160_215228_214727_215728_254448_7_97.472_s_1160_215228_male
scaffold_1160_216810_216309_217310_254448_7_97.472_s_1160_216810_male
scaffold_1160_35753_35252_36253_254448_7_97.472_s_1160_35753_male
scaffold_116_137685_137184_138185_882191_18_38.525_s_116_137685_female
scaffold_116_138064_137563_138564_882191_18_38.525_s_116_138064_female
scaffold_1_1614838_1614337_1615338_2586419_15_83.808_s_1_1614838_male
scaffold_116_158172_157671_158672_882191_18_38.525_s_116_158172_female
scaffold_116_165433_164932_165933_882191_19_109.815_s_116_165433_male
scaffold_116_174148_173647_174648_882191_18_38.525_s_116_174148_female
scaffold_116_174148_173647_174648_882191_18_71_s_116_174148_male
scaffold_116_238846_238345_239346_882191_18_71_s_116_238846_male
scaffold_116_239174_238673_239674_882191_18_71_s_116_239174_male
scaffold_1162_40115_39614_40615_86561_5_37.022_s_1162_40115_male
scaffold_116_249544_249043_250044_882191_18_71_s_116_249544_male
scaffold_1162_64178_63677_64678_86561_5_32.403_s_1162_64178_female
scaffold_1162_64436_63935_64936_86561_5_37.022_s_1162_64436_male
scaffold_116_266165_265664_266665_882191_18_71_s_116_266165_male
scaffold_1162_7233_6732_7733_86561_5_37.022_s_1162_7233_male
scaffold_116_28378_27877_28878_882191_18_38.525_s_116_28378_female
scaffold_116_302454_301953_302954_882191_18_71_s_116_302454_male
scaffold_116_313117_312616_313617_882191_18_71_s_116_313117_male
scaffold_1163_75304_74803_75804_101298_11_40.466_s_1163_75304_male
scaffold_116_426458_425957_426958_882191_18_71_s_116_426458_male
scaffold_116_445667_445166_446167_882191_18_38.525_s_116_445667_female
scaffold_116_450312_449811_450812_882191_18_71_s_116_450312_male
scaffold_116_459449_458948_459949_882191_18_71_s_116_459449_male
scaffold_116_464362_463861_464862_882191_18_38.525_s_116_464362_female
scaffold_116_557945_557444_558445_882191_18_71_s_116_557945_male
scaffold_1_1656378_1655877_1656878_2586419_15_46.954_s_1_1656378_female
scaffold_1_1656671_1656170_1657171_2586419_15_46.954_s_1_1656671_female
scaffold_1_1656671_1656170_1657171_2586419_15_84.872_s_1_1656671_male
scaffold_1165_71708_71207_72208_83461_29_31.675_s_1165_71708_male
scaffold_1165_75700_75199_76200_83461_29_40.111_s_1165_75700_female
scaffold_1165_76035_75534_76535_83461_29_38.752_s_1165_76035_female
scaffold_1165_76378_75877_76878_83461_29_38.752_s_1165_76378_female
scaffold_116_709946_709445_710446_882191_18_72.668_s_116_709946_male
scaffold_1167_1405_904_1905_89452_18_38.525_s_1167_1405_female
scaffold_1167_1405_904_1905_89452_18_71_s_1167_1405_male
scaffold_1167_64602_64101_65102_89452_18_38.525_s_1167_64602_female
scaffold_1167_87014_86513_87514_89452_18_38.525_s_1167_87014_female
scaffold_116_828444_827943_828944_882191_18_38.525_s_116_828444_female
scaffold_116_828444_827943_828944_882191_18_71_s_116_828444_male
scaffold_116_853192_852691_853692_882191_18_38.525_s_116_853192_female
scaffold_116_853192_852691_853692_882191_18_71_s_116_853192_male
scaffold_1169_10368_9867_10868_90752_29_47.273_s_1169_10368_male
scaffold_1169_14637_14136_15137_90752_18_71_s_1169_14637_male
scaffold_1169_67768_67267_68268_90752_18_71_s_1169_67768_male
scaffold_116_98761_98260_99261_882191_18_38.525_s_116_98761_female
scaffold_116_98761_98260_99261_882191_18_71_s_116_98761_male
scaffold_1169_89973_89472_90473_90752_18_71_s_1169_89973_male
scaffold_1_1701789_1701288_1702289_2586419_15_46.954_s_1_1701789_female
scaffold_1170_22647_22146_23147_82676_19_36.971_s_1170_22647_female
scaffold_1170_74901_74400_75401_82676_19_76.325_s_1170_74901_male
scaffold_1170_75141_74640_75641_82676_19_76.325_s_1170_75141_male
scaffold_117_11021_10520_11521_877456_19_109.815_s_117_11021_male
scaffold_117_180828_180327_181328_877456_19_109.815_s_117_180828_male
scaffold_117_181147_180646_181647_877456_19_109.815_s_117_181147_male
scaffold_117_181980_181479_182480_877456_19_109.815_s_117_181980_male
scaffold_117_182238_181737_182738_877456_19_109.815_s_117_182238_male
scaffold_117_21519_21018_22019_877456_19_109.815_s_117_21519_male
scaffold_1_1728050_1727549_1728550_2586419_15_46.954_s_1_1728050_female
scaffold_117_289059_288558_289559_877456_19_109.815_s_117_289059_male
scaffold_117_356485_355984_356985_877456_19_109.815_s_117_356485_male
scaffold_117_357115_356614_357615_877456_19_109.815_s_117_357115_male
scaffold_117_36618_36117_37118_877456_19_108.751_s_117_36618_male
scaffold_117_36905_36404_37405_877456_19_108.751_s_117_36905_male
scaffold_117_378010_377509_378510_877456_19_109.815_s_117_378010_male
scaffold_1173_79144_78643_79644_96347_29_9.038_s_1173_79144_male
scaffold_1173_79694_79193_80194_96347_29_9.038_s_1173_79694_male
scaffold_1173_80015_79514_80515_96347_29_33.189_s_1173_80015_female
scaffold_117_425492_424991_425992_877456_19_109.815_s_117_425492_male
scaffold_117_425759_425258_426259_877456_19_109.815_s_117_425759_male
scaffold_1_1748059_1747558_1748559_2586419_15_46.954_s_1_1748059_female
scaffold_1_1748059_1747558_1748559_2586419_15_84.872_s_1_1748059_male
scaffold_1175_70812_70311_71312_90755_18_18.432_s_1175_70812_male
scaffold_1175_88754_88253_89254_90755_18_18.432_s_1175_88754_male
scaffold_1_1762504_1762003_1763004_2586419_15_84.872_s_1_1762504_male
scaffold_117_632174_631673_632674_877456_19_0_s_117_632174_female
scaffold_117_636528_636027_637028_877456_19_109.815_s_117_636528_male
scaffold_117_651815_651314_652315_877456_19_0_s_117_651815_female
scaffold_1176_68181_67680_68681_98859_18_94.873_s_1176_68181_male
scaffold_117_671165_670664_671665_877456_19_109.815_s_117_671165_male
scaffold_117_675479_674978_675979_877456_19_109.815_s_117_675479_male
scaffold_1176_76087_75586_76587_98859_18_94.873_s_1176_76087_male
scaffold_117_677799_677298_678299_877456_19_109.815_s_117_677799_male
scaffold_117_678691_678190_679191_877456_19_109.815_s_117_678691_male
scaffold_1177_18327_17826_18827_81473_16_84.031_s_1177_18327_male
scaffold_1177_21667_21166_22167_81473_16_84.031_s_1177_21667_male
scaffold_117_747075_746574_747575_877456_19_109.815_s_117_747075_male
scaffold_117_747330_746829_747830_877456_19_109.815_s_117_747330_male
scaffold_117_765964_765463_766464_877456_19_109.815_s_117_765964_male
scaffold_117_783765_783264_784265_877456_19_109.815_s_117_783765_male
scaffold_117_789856_789355_790356_877456_19_109.815_s_117_789856_male
scaffold_117_809075_808574_809575_877456_19_109.815_s_117_809075_male
scaffold_1178_58520_58019_59020_81668_14_16.2_s_1178_58520_male
scaffold_11_790914_790413_791414_1798070_1_75.58_s_11_790914_female
scaffold_11_791277_790776_791777_1798070_1_51.406_s_11_791277_male
scaffold_1179_41175_40674_41675_84474_18_71_s_1179_41175_male
scaffold_1179_41538_41037_42038_84474_18_71_s_1179_41538_male
scaffold_1180_50705_50204_51205_79923_12_81.609_s_1180_50705_male
scaffold_1180_6907_6406_7407_79923_12_71.075_s_1180_6907_female
scaffold_1180_6907_6406_7407_79923_12_81.609_s_1180_6907_male
scaffold_1180_73771_73270_74271_79923_12_69.345_s_1180_73771_female
scaffold_1180_73771_73270_74271_79923_12_81.609_s_1180_73771_male
scaffold_1180_74098_73597_74598_79923_12_81.609_s_1180_74098_male
scaffold_118_104640_104139_105140_872785_26_3.052_s_118_104640_female
scaffold_118_104640_104139_105140_872785_26_4.304_s_118_104640_male
scaffold_11_814266_813765_814766_1798070_1_75.58_s_11_814266_female
scaffold_1181_62341_61840_62841_89826_14_93.565_s_1181_62341_male
scaffold_1181_8918_8417_9418_89826_14_93.565_s_1181_8918_male
scaffold_11_822397_821896_822897_1798070_1_75.58_s_11_822397_female
scaffold_1182_28160_27659_28660_178544_16_69.709_s_1182_28160_male
scaffold_1182_28160_27659_28660_178544_16_72.372_s_1182_28160_female
scaffold_1182_28527_28026_29027_178544_16_69.709_s_1182_28527_male
scaffold_1182_28527_28026_29027_178544_16_72.372_s_1182_28527_female
scaffold_1182_30946_30445_31446_178544_16_69.709_s_1182_30946_male
scaffold_1182_30946_30445_31446_178544_16_72.372_s_1182_30946_female
scaffold_1182_66668_66167_67168_178544_16_72.372_s_1182_66668_female
scaffold_1182_66943_66442_67443_178544_16_72.372_s_1182_66943_female
scaffold_118_279969_279468_280469_872785_26_3.052_s_118_279969_female
scaffold_118_280239_279738_280739_872785_26_3.052_s_118_280239_female
scaffold_118_281315_280814_281815_872785_26_3.052_s_118_281315_female
scaffold_118_281633_281132_282133_872785_26_3.052_s_118_281633_female
scaffold_1183_101456_100955_101956_102446_25_21.353_s_1183_101456_male
scaffold_118_333048_332547_333548_872785_26_3.052_s_118_333048_female
scaffold_1183_88009_87508_88509_102446_25_12.781_s_1183_88009_female
scaffold_118_406426_405925_406926_872785_26_4.304_s_118_406426_male
scaffold_118_413654_413153_414154_872785_26_4.304_s_118_413654_male
scaffold_1184_59676_59175_60176_90313_19_109.815_s_1184_59676_male
scaffold_118_460983_460482_461483_872785_26_4.304_s_118_460983_male
scaffold_118_464603_464102_465103_872785_26_0_s_118_464603_female
scaffold_118_470555_470054_471055_872785_26_4.304_s_118_470555_male
scaffold_118_470810_470309_471310_872785_26_4.304_s_118_470810_male
scaffold_1185_12509_12008_13009_90417_24_44.355_s_1185_12509_male
scaffold_1185_12509_12008_13009_90417_24_55.976_s_1185_12509_female
scaffold_11_851762_851261_852262_1798070_1_51.406_s_11_851762_male
scaffold_11_852157_851656_852657_1798070_1_51.406_s_11_852157_male
scaffold_1185_34790_34289_35290_90417_24_55.976_s_1185_34790_female
scaffold_1185_35372_34871_35872_90417_24_55.976_s_1185_35372_female
scaffold_1185_58419_57918_58919_90417_24_38.149_s_1185_58419_male
scaffold_1185_58419_57918_58919_90417_24_55.976_s_1185_58419_female
scaffold_1185_58761_58260_59261_90417_24_55.976_s_1185_58761_female
scaffold_118_620355_619854_620855_872785_26_4.304_s_118_620355_male
scaffold_118_636044_635543_636544_872785_26_4.304_s_118_636044_male
scaffold_118_636373_635872_636873_872785_26_3.052_s_118_636373_female
scaffold_118_691321_690820_691821_872785_26_3.052_s_118_691321_female
scaffold_118_707771_707270_708271_872785_26_4.304_s_118_707771_male
scaffold_118_707771_707270_708271_872785_26_8.372_s_118_707771_female
scaffold_1187_23476_22975_23976_89204_27_60.626_s_1187_23476_female
scaffold_118_791501_791000_792001_872785_26_4.304_s_118_791501_male
scaffold_1188_50490_49989_50990_81801_21_82.014_s_1188_50490_male
scaffold_118_852339_851838_852839_872785_26_7.419_s_118_852339_male
scaffold_1188_65223_64722_65723_81801_21_90.348_s_1188_65223_female
scaffold_1188_70598_70097_71098_81801_21_90.348_s_1188_70598_female
scaffold_1189_46330_45829_46830_88453_19_32.173_s_1189_46330_male
scaffold_1189_46605_46104_47105_88453_19_32.173_s_1189_46605_male
scaffold_1189_51610_51109_52110_88453_19_34.137_s_1189_51610_male
scaffold_1189_65142_64641_65642_88453_19_34.137_s_1189_65142_male
scaffold_1189_65142_64641_65642_88453_19_75.396_s_1189_65142_female
scaffold_1190_59503_59002_60003_80885_22_77.623_s_1190_59503_male
scaffold_1191_42828_42327_43328_78771_15_3.238_s_1191_42828_male
scaffold_1191_60358_59857_60858_78771_15_108.056_s_1191_60358_female
scaffold_1192_24154_23653_24654_94490_2_94.384_s_1192_24154_female
scaffold_1193_12416_11915_12916_82863_9_9.035_s_1193_12416_female
scaffold_1193_5851_5350_6351_82863_9_9.035_s_1193_5851_female
scaffold_119_361109_360608_361609_912094_13_54.259_s_119_361109_male
scaffold_119_361478_360977_361978_912094_13_54.259_s_119_361478_male
scaffold_119_424569_424068_425069_912094_13_54.259_s_119_424569_male
scaffold_1195_29353_28852_29853_79534_26_3.052_s_1195_29353_female
scaffold_119_645450_644949_645950_912094_13_55.489_s_119_645450_male
scaffold_119_645745_645244_646245_912094_13_55.489_s_119_645745_male
scaffold_119_656493_655992_656993_912094_13_55.489_s_119_656493_male
scaffold_119_659749_659248_660249_912094_13_55.489_s_119_659749_male
scaffold_11_971078_970577_971578_1798070_1_49.278_s_11_971078_male
scaffold_11_971078_970577_971578_1798070_1_75.58_s_11_971078_female
scaffold_1197_13168_12667_13668_74623_16_84.031_s_1197_13168_male
scaffold_1197_36350_35849_36850_74623_16_84.031_s_1197_36350_male
scaffold_1197_36596_36095_37096_74623_16_73.436_s_1197_36596_female
scaffold_1197_36596_36095_37096_74623_16_84.031_s_1197_36596_male
scaffold_119_765849_765348_766349_912094_13_56.816_s_119_765849_male
scaffold_1198_23841_23340_24341_85261_18_38.525_s_1198_23841_female
scaffold_1199_45879_45378_46379_75996_28_15.266_s_1199_45879_female
scaffold_1200_173145_172644_173645_303819_2_88.089_s_1200_173145_male
scaffold_1200_246294_245793_246794_303819_2_88.089_s_1200_246294_male
scaffold_1200_263474_262973_263974_303819_2_88.089_s_1200_263474_male
scaffold_1200_26741_26240_27241_303819_2_88.089_s_1200_26741_male
scaffold_1200_30957_30456_31457_303819_2_88.089_s_1200_30957_male
scaffold_1200_31210_30709_31710_303819_2_88.089_s_1200_31210_male
scaffold_1200_86290_85789_86790_303819_2_88.089_s_1200_86290_male
scaffold_1200_86637_86136_87137_303819_2_88.089_s_1200_86637_male
scaffold_120_159924_159423_160424_1096103_2_39.715_s_120_159924_female
scaffold_120_159924_159423_160424_1096103_2_55.374_s_120_159924_male
scaffold_120_160330_159829_160830_1096103_2_55.374_s_120_160330_male
scaffold_1202_20159_19658_20659_79297_28_57.749_s_1202_20159_male
scaffold_1202_32518_32017_33018_79297_28_55.814_s_1202_32518_female
scaffold_1202_32518_32017_33018_79297_28_57.749_s_1202_32518_male
scaffold_1202_41936_41435_42436_79297_28_54.06_s_1202_41936_female
scaffold_1202_41936_41435_42436_79297_28_57.749_s_1202_41936_male
scaffold_120_262177_261676_262677_1096103_2_55.374_s_120_262177_male
scaffold_1202_74485_73984_74985_79297_28_54.06_s_1202_74485_female
scaffold_120_300309_299808_300809_1096103_2_37.442_s_120_300309_female
scaffold_120_300309_299808_300809_1096103_2_55.374_s_120_300309_male
scaffold_120_300601_300100_301101_1096103_2_37.442_s_120_300601_female
scaffold_120_300908_300407_301408_1096103_2_37.442_s_120_300908_female
scaffold_120_30202_29701_30702_1096103_2_43.361_s_120_30202_female
scaffold_120_30202_29701_30702_1096103_2_55.374_s_120_30202_male
scaffold_120_348926_348425_349426_1096103_2_55.374_s_120_348926_male
scaffold_120_353691_353190_354191_1096103_2_37.442_s_120_353691_female
scaffold_120_353933_353432_354433_1096103_2_37.442_s_120_353933_female
scaffold_120_401261_400760_401761_1096103_2_37.442_s_120_401261_female
scaffold_120_401619_401118_402119_1096103_2_37.442_s_120_401619_female
scaffold_120_401756_401255_402256_1096103_2_37.442_s_120_401756_female
scaffold_1_2043901_2043400_2044401_2586419_15_84.872_s_1_2043901_male
scaffold_1204_87395_86894_87895_96581_5_57.254_s_1204_87395_female
scaffold_1205_170336_169835_170836_271596_29_85.282_s_1205_170336_female
scaffold_1205_32195_31694_32695_271596_29_85.282_s_1205_32195_female
scaffold_1205_63088_62587_63588_271596_29_85.282_s_1205_63088_female
scaffold_1205_80733_80232_81233_271596_29_85.282_s_1205_80733_female
scaffold_1206_40578_40077_41078_79495_19_36.074_s_1206_40578_male
scaffold_1206_40578_40077_41078_79495_19_75.396_s_1206_40578_female
scaffold_1206_49927_49426_50427_79495_19_36.074_s_1206_49927_male
scaffold_1206_50220_49719_50720_79495_19_36.074_s_1206_50220_male
scaffold_120_725998_725497_726498_1096103_2_61.644_s_120_725998_male
scaffold_1207_64740_64239_65240_85744_6_13.178_s_1207_64740_female
scaffold_120_839923_839422_840423_1096103_2_31.068_s_120_839923_female
scaffold_1208_41817_41316_42317_75146_4_60.366_s_1208_41817_female
scaffold_120_853689_853188_854189_1096103_2_61.644_s_120_853689_male
scaffold_120_853982_853481_854482_1096103_2_61.644_s_120_853982_male
scaffold_1209_14287_13786_14787_92692_29_35.035_s_1209_14287_female
scaffold_1209_14571_14070_15071_92692_29_35.035_s_1209_14571_female
scaffold_120_926265_925764_926765_1096103_2_31.068_s_120_926265_female
scaffold_120_926265_925764_926765_1096103_2_61.644_s_120_926265_male
scaffold_120_976085_975584_976585_1096103_2_61.644_s_120_976085_male
scaffold_120_996662_996161_997162_1096103_2_61.644_s_120_996662_male
scaffold_12_1055021_1054520_1055521_1804794_16_84.031_s_12_1055021_male
scaffold_1210_67342_66841_67842_74280_16_84.031_s_1210_67342_male
scaffold_1210_67661_67160_68161_74280_16_84.031_s_1210_67661_male
scaffold_12_1155268_1154767_1155768_1804794_16_84.031_s_12_1155268_male
scaffold_1212_42547_42046_43047_84541_15_23.025_s_1212_42547_female
scaffold_12_125359_124858_125859_1804794_16_84.031_s_12_125359_male
scaffold_12_1254183_1253682_1254683_1804794_16_84.031_s_12_1254183_male
scaffold_12_1254531_1254030_1255031_1804794_16_72.372_s_12_1254531_female
scaffold_121_268993_268492_269493_867989_10_46.645_s_121_268993_female
scaffold_12_1273173_1272672_1273673_1804794_16_84.031_s_12_1273173_male
scaffold_12_1273421_1272920_1273921_1804794_16_84.031_s_12_1273421_male
scaffold_1213_29540_29039_30040_74124_28_61.153_s_1213_29540_female
scaffold_1213_29849_29348_30349_74124_28_61.153_s_1213_29849_female
scaffold_1213_44288_43787_44788_74124_28_71.205_s_1213_44288_male
scaffold_121_353709_353208_354209_867989_10_46.645_s_121_353709_female
scaffold_1213_62907_62406_63407_74124_28_71.205_s_1213_62907_male
scaffold_121_38819_38318_39319_867989_10_46.645_s_121_38819_female
scaffold_121_39193_38692_39693_867989_10_46.645_s_121_39193_female
scaffold_12_1397071_1396570_1397571_1804794_16_84.031_s_12_1397071_male
scaffold_12_1397336_1396835_1397836_1804794_16_84.031_s_12_1397336_male
scaffold_1214_10240_9739_10740_74788_20_100.621_s_1214_10240_female
scaffold_1214_10591_10090_11091_74788_20_100.621_s_1214_10591_female
scaffold_1214_10591_10090_11091_74788_20_12.278_s_1214_10591_male
scaffold_12_1429951_1429450_1430451_1804794_16_84.031_s_12_1429951_male
scaffold_1214_6089_5588_6589_74788_20_12.278_s_1214_6089_male
scaffold_1214_65197_64696_65697_74788_20_12.278_s_1214_65197_male
scaffold_12_1465426_1464925_1465926_1804794_16_84.031_s_12_1465426_male
scaffold_12_1465790_1465289_1466290_1804794_16_84.031_s_12_1465790_male
scaffold_12_1466071_1465570_1466571_1804794_16_84.031_s_12_1466071_male
scaffold_1214_8710_8209_9210_74788_20_12.278_s_1214_8710_male
scaffold_12_1608179_1607678_1608679_1804794_16_72.372_s_12_1608179_female
scaffold_12_1608179_1607678_1608679_1804794_16_84.031_s_12_1608179_male
scaffold_121_609857_609356_610357_867989_10_46.645_s_121_609857_female
scaffold_12_1610358_1609857_1610858_1804794_16_84.031_s_12_1610358_male
scaffold_12_1610648_1610147_1611148_1804794_16_84.031_s_12_1610648_male
scaffold_12_1615590_1615089_1616090_1804794_16_72.372_s_12_1615590_female
scaffold_12_1615590_1615089_1616090_1804794_16_84.031_s_12_1615590_male
scaffold_12_1617659_1617158_1618159_1804794_16_84.031_s_12_1617659_male
scaffold_12_1618018_1617517_1618518_1804794_16_84.031_s_12_1618018_male
scaffold_12_1636582_1636081_1637082_1804794_16_84.031_s_12_1636582_male
scaffold_121_648225_647724_648725_867989_10_46.645_s_121_648225_female
scaffold_121_670880_670379_671380_867989_10_46.645_s_121_670880_female
scaffold_1216_92035_91534_92535_371898_27_74.814_s_1216_92035_male
scaffold_12_1704819_1704318_1705319_1804794_16_84.031_s_12_1704819_male
scaffold_12_1705099_1704598_1705599_1804794_16_84.031_s_12_1705099_male
scaffold_1217_14709_14208_15209_72616_19_109.815_s_1217_14709_male
scaffold_1217_14993_14492_15493_72616_19_109.815_s_1217_14993_male
scaffold_1217_50706_50205_51206_72616_19_109.815_s_1217_50706_male
scaffold_12_1759699_1759198_1760199_1804794_16_84.031_s_12_1759699_male
scaffold_12_1775493_1774992_1775993_1804794_16_84.031_s_12_1775493_male
scaffold_121_776763_776262_777263_867989_10_46.645_s_121_776763_female
scaffold_12_1784871_1784370_1785371_1804794_16_84.031_s_12_1784871_male
scaffold_12_1804041_1803540_1804541_1804794_16_84.031_s_12_1804041_male
scaffold_1219_37200_36699_37700_74533_21_67.015_s_1219_37200_female
scaffold_12_206301_205800_206801_1804794_16_72.372_s_12_206301_female
scaffold_12_218321_217820_218821_1804794_16_84.031_s_12_218321_male
scaffold_12_221619_221118_222119_1804794_16_84.031_s_12_221619_male
scaffold_122_244925_244424_245425_896811_2_1.064_s_122_244925_male
scaffold_122_245255_244754_245755_896811_2_2.161_s_122_245255_male
scaffold_12_225875_225374_226375_1804794_16_84.031_s_12_225875_male
scaffold_12_226254_225753_226754_1804794_16_84.031_s_12_226254_male
scaffold_122_364365_363864_364865_896811_2_1.064_s_122_364365_male
scaffold_122_364665_364164_365165_896811_2_1.064_s_122_364665_male
scaffold_122_364812_364311_365312_896811_2_1.064_s_122_364812_male
scaffold_122_375768_375267_376268_896811_2_1.064_s_122_375768_male
scaffold_122_376074_375573_376574_896811_2_1.064_s_122_376074_male
scaffold_122_380599_380098_381099_896811_2_1.064_s_122_380599_male
scaffold_122_385266_384765_385766_896811_2_1.064_s_122_385266_male
scaffold_122_512466_511965_512966_896811_2_0_s_122_512466_male
scaffold_122_525186_524685_525686_896811_2_0_s_122_525186_male
scaffold_122_548231_547730_548731_896811_2_0_s_122_548231_male
scaffold_1226_13438_12937_13938_79648_19_79.816_s_1226_13438_female
scaffold_122_652988_652487_653488_896811_2_0_s_122_652988_male
scaffold_122_672398_671897_672898_896811_2_0_s_122_672398_male
scaffold_122_707815_707314_708315_896811_2_0_s_122_707815_male
scaffold_122_737936_737435_738436_896811_2_0_s_122_737936_male
scaffold_122_738574_738073_739074_896811_2_0_s_122_738574_male
scaffold_122_822374_821873_822874_896811_2_0_s_122_822374_male
scaffold_1_2286674_2286173_2287174_2586419_15_83.808_s_1_2286674_male
scaffold_1229_15051_14550_15551_69698_23_30.748_s_1229_15051_female
scaffold_1229_19281_18780_19781_69698_23_30.748_s_1229_19281_female
scaffold_1229_19664_19163_20164_69698_23_30.748_s_1229_19664_female
scaffold_1229_28963_28462_29463_69698_23_30.748_s_1229_28963_female
scaffold_122_9709_9208_10209_896811_2_94.384_s_122_9709_female
scaffold_1230_32058_31557_32558_73470_16_84.031_s_1230_32058_male
scaffold_1230_6228_5727_6728_73470_16_72.372_s_1230_6228_female
scaffold_123_12838_12337_13338_873600_8_86.927_s_123_12838_male
scaffold_1231_38681_38180_39181_69740_25_20.289_s_1231_38681_male
scaffold_12_322155_321654_322655_1804794_16_84.031_s_12_322155_male
scaffold_12_322436_321935_322936_1804794_16_84.031_s_12_322436_male
scaffold_123_261111_260610_261611_873600_8_38.149_s_123_261111_female
scaffold_123_344404_343903_344904_873600_8_38.149_s_123_344404_female
scaffold_123_344404_343903_344904_873600_8_94.416_s_123_344404_male
scaffold_123_344663_344162_345163_873600_8_94.416_s_123_344663_male
scaffold_1234_33041_32540_33541_72328_1_21.367_s_1234_33041_male
scaffold_1234_33041_32540_33541_72328_1_31.799_s_1234_33041_female
scaffold_1234_49854_49353_50354_72328_1_21.367_s_1234_49854_male
scaffold_1234_50165_49664_50665_72328_1_31.799_s_1234_50165_female
scaffold_1235_16451_15950_16951_79382_10_2.143_s_1235_16451_female
scaffold_1235_16455_15954_16955_79382_10_2.143_s_1235_16455_female
scaffold_123_518566_518065_519066_873600_8_32.374_s_123_518566_female
scaffold_123_518566_518065_519066_873600_8_98.386_s_123_518566_male
scaffold_123_518600_518099_519100_873600_8_32.374_s_123_518600_female
scaffold_123_518864_518363_519364_873600_8_32.374_s_123_518864_female
scaffold_123_518864_518363_519364_873600_8_98.386_s_123_518864_male
scaffold_12_353138_352637_353638_1804794_16_85.239_s_12_353138_male
scaffold_123_567847_567346_568347_873600_8_101.202_s_123_567847_male
scaffold_123_579683_579182_580183_873600_8_27.737_s_123_579683_female
scaffold_123_580652_580151_581152_873600_8_27.737_s_123_580652_female
scaffold_123_580965_580464_581465_873600_8_27.737_s_123_580965_female
scaffold_123_600937_600436_601437_873600_8_104.214_s_123_600937_male
scaffold_123_600937_600436_601437_873600_8_32.374_s_123_600937_female
scaffold_123_601173_600672_601673_873600_8_108.783_s_123_601173_male
scaffold_123_601173_600672_601673_873600_8_27.737_s_123_601173_female
scaffold_1236_40046_39545_40546_71060_20_89.128_s_1236_40046_female
scaffold_1236_41880_41379_42380_71060_20_31.932_s_1236_41880_male
scaffold_123_645599_645098_646099_873600_8_106.454_s_123_645599_male
scaffold_1_2370282_2369781_2370782_2586419_15_84.872_s_1_2370282_male
scaffold_1237_56528_56027_57028_69346_24_48.874_s_1237_56528_female
scaffold_123_794731_794230_795231_873600_8_27.737_s_123_794731_female
scaffold_123_795116_794615_795616_873600_8_27.737_s_123_795116_female
scaffold_123_86422_85921_86922_873600_8_89.704_s_123_86422_male
scaffold_1239_50515_50014_51015_79989_22_7.439_s_1239_50515_male
scaffold_1239_64069_63568_64569_79989_12_17.291_s_1239_64069_female
scaffold_1239_64448_63947_64948_79989_12_17.291_s_1239_64448_female
scaffold_1239_65570_65069_66070_79989_12_17.291_s_1239_65570_female
scaffold_1240_37344_36843_37844_66464_26_3.052_s_1240_37344_female
scaffold_12_406978_406477_407478_1804794_16_84.031_s_12_406978_male
scaffold_12_407227_406726_407727_1804794_16_84.031_s_12_407227_male
scaffold_124_139969_139468_140469_863540_21_49.199_s_124_139969_female
scaffold_12_416441_415940_416941_1804794_16_84.031_s_12_416441_male
scaffold_124_180982_180481_181482_863540_21_49.199_s_124_180982_female
scaffold_124_285442_284941_285942_863540_21_36.955_s_124_285442_male
scaffold_124_346451_345950_346951_863540_21_36.955_s_124_346451_male
scaffold_1243_64452_63951_64952_70491_6_31.26_s_1243_64452_female
scaffold_124_426132_425631_426632_863540_21_36.955_s_124_426132_male
scaffold_124_426429_425928_426929_863540_21_48.092_s_124_426429_female
scaffold_124_430085_429584_430585_863540_21_48.092_s_124_430085_female
scaffold_124_430346_429845_430846_863540_21_48.092_s_124_430346_female
scaffold_1244_31025_30524_31525_72339_23_122.437_s_1244_31025_male
scaffold_12_443734_443233_444234_1804794_16_84.031_s_12_443734_male
scaffold_124_478396_477895_478896_863540_21_36.955_s_124_478396_male
scaffold_124_478396_477895_478896_863540_21_48.092_s_124_478396_female
scaffold_1245_11202_10701_11702_68074_1_47.15_s_1245_11202_male
scaffold_1_2451767_2451266_2452267_2586419_15_45.89_s_1_2451767_female
scaffold_124_626633_626132_627133_863540_21_35.698_s_124_626633_male
scaffold_124_626633_626132_627133_863540_21_48.092_s_124_626633_female
scaffold_124_626978_626477_627478_863540_21_35.698_s_124_626978_male
scaffold_124_626978_626477_627478_863540_21_48.092_s_124_626978_female
scaffold_124_641988_641487_642488_863540_21_48.092_s_124_641988_female
scaffold_124_642261_641760_642761_863540_21_48.092_s_124_642261_female
scaffold_124_657384_656883_657884_863540_21_35.698_s_124_657384_male
scaffold_124_689404_688903_689904_863540_21_35.698_s_124_689404_male
scaffold_124_715918_715417_716418_863540_21_34.346_s_124_715918_male
scaffold_124_716262_715761_716762_863540_21_34.346_s_124_716262_male
scaffold_12_474179_473678_474679_1804794_16_84.031_s_12_474179_male
scaffold_12_475479_474978_475979_1804794_16_84.031_s_12_475479_male
scaffold_124_759005_758504_759505_863540_21_34.346_s_124_759005_male
scaffold_124_759005_758504_759505_863540_21_48.092_s_124_759005_female
scaffold_124_837273_836772_837773_863540_21_32.879_s_124_837273_male
scaffold_124_837553_837052_838053_863540_21_32.879_s_124_837553_male
scaffold_12_495502_495001_496002_1804794_16_72.372_s_12_495502_female
scaffold_1_2499891_2499390_2500391_2586419_15_87.154_s_1_2499891_male
scaffold_1_2500461_2499960_2500961_2586419_15_87.154_s_1_2500461_male
scaffold_1250_28780_28279_29280_70554_2_34.206_s_1250_28780_male
scaffold_12_510118_509617_510618_1804794_16_84.031_s_12_510118_male
scaffold_125_115292_114791_115792_872801_23_53.099_s_125_115292_female
scaffold_125_144711_144210_145211_872801_23_53.099_s_125_144711_female
scaffold_125_168763_168262_169263_872801_23_53.099_s_125_168763_female
scaffold_12_521767_521266_522267_1804794_16_84.031_s_12_521767_male
scaffold_12_524347_523846_524847_1804794_16_84.031_s_12_524347_male
scaffold_1252_50254_49753_50754_71782_25_17.521_s_1252_50254_female
scaffold_1252_50254_49753_50754_71782_25_38.713_s_1252_50254_male
scaffold_125_255128_254627_255628_872801_23_64.423_s_125_255128_male
scaffold_1252_57882_57381_58382_71782_25_17.521_s_1252_57882_female
scaffold_1252_57882_57381_58382_71782_25_38.713_s_1252_57882_male
scaffold_1253_11352_10851_11852_67974_19_0_s_1253_11352_male
scaffold_1254_19810_19309_20310_65887_7_133.967_s_1254_19810_male
scaffold_1254_19903_19402_20403_65887_7_100.998_s_1254_19903_female
scaffold_125_442983_442482_443483_872801_23_64.423_s_125_442983_male
scaffold_1256_45143_44642_45643_74161_18_21.971_s_1256_45143_male
scaffold_12_566638_566137_567138_1804794_16_72.372_s_12_566638_female
scaffold_12_566916_566415_567416_1804794_16_72.372_s_12_566916_female
scaffold_125_732574_732073_733074_872801_23_64.423_s_125_732574_male
scaffold_125_732953_732452_733453_872801_23_64.423_s_125_732953_male
scaffold_125_733783_733282_734283_872801_23_64.423_s_125_733783_male
scaffold_1257_6878_6377_7378_65401_6_22.785_s_1257_6878_female
scaffold_1257_7210_6709_7710_65401_6_22.785_s_1257_7210_female
scaffold_125_813010_812509_813510_872801_23_64.423_s_125_813010_male
scaffold_125_824061_823560_824561_872801_23_64.423_s_125_824061_male
scaffold_1259_13801_13300_14301_65106_13_0_s_1259_13801_male
scaffold_1259_33801_33300_34301_65106_13_0_s_1259_33801_male
scaffold_1259_34107_33606_34607_65106_13_127.075_s_1259_34107_female
scaffold_12_600098_599597_600598_1804794_16_84.031_s_12_600098_male
scaffold_12_600475_599974_600975_1804794_16_84.031_s_12_600475_male
scaffold_126_100877_100376_101377_874002_6_54.216_s_126_100877_male
scaffold_126_101194_100693_101694_874002_6_54.216_s_126_101194_male
scaffold_12_611014_610513_611514_1804794_16_72.372_s_12_611014_female
scaffold_12_611014_610513_611514_1804794_16_84.031_s_12_611014_male
scaffold_12_611411_610910_611911_1804794_16_84.031_s_12_611411_male
scaffold_12_622611_622110_623111_1804794_16_84.031_s_12_622611_male
scaffold_126_232216_231715_232716_874002_6_22.785_s_126_232216_female
scaffold_12_625071_624570_625571_1804794_16_84.031_s_12_625071_male
scaffold_126_273759_273258_274259_874002_6_22.785_s_126_273759_female
scaffold_126_273759_273258_274259_874002_6_51.946_s_126_273759_male
scaffold_126_293677_293176_294177_874002_6_51.946_s_126_293677_male
scaffold_126_293971_293470_294471_874002_6_22.785_s_126_293971_female
scaffold_126_293971_293470_294471_874002_6_51.946_s_126_293971_male
scaffold_126_303444_302943_303944_874002_6_22.785_s_126_303444_female
scaffold_126_313318_312817_313818_874002_6_22.785_s_126_313318_female
scaffold_126_406788_406287_407288_874002_6_22.785_s_126_406788_female
scaffold_126_406788_406287_407288_874002_6_51.946_s_126_406788_male
scaffold_126_407164_406663_407664_874002_6_22.785_s_126_407164_female
scaffold_1264_8777_8276_9277_75748_17_32.443_s_1264_8777_female
scaffold_1264_9129_8628_9629_75748_17_32.443_s_1264_9129_female
scaffold_126_505714_505213_506214_874002_6_54.216_s_126_505714_male
scaffold_126_548019_547518_548519_874002_6_22.785_s_126_548019_female
scaffold_126_690275_689774_690775_874002_6_51.946_s_126_690275_male
scaffold_126_854790_854289_855290_874002_6_13.178_s_126_854790_female
scaffold_1269_39504_39003_40004_65448_14_44.587_s_1269_39504_male
scaffold_1269_48541_48040_49041_65448_14_44.587_s_1269_48541_male
scaffold_1269_48851_48350_49351_65448_14_59.585_s_1269_48851_female
scaffold_1269_57397_56896_57897_65448_14_44.587_s_1269_57397_male
scaffold_1269_58184_57683_58684_65448_14_44.587_s_1269_58184_male
scaffold_12_700958_700457_701458_1804794_16_84.031_s_12_700958_male
scaffold_12_701342_700841_701842_1804794_16_72.372_s_12_701342_female
scaffold_12_701342_700841_701842_1804794_16_84.031_s_12_701342_male
scaffold_12_705945_705444_706445_1804794_16_84.031_s_12_705945_male
scaffold_127_112908_112407_113408_857879_15_74.115_s_127_112908_male
scaffold_12_711663_711162_712163_1804794_16_84.031_s_12_711663_male
scaffold_12_711667_711166_712167_1804794_16_72.372_s_12_711667_female
scaffold_127_144983_144482_145483_857879_15_53.34_s_127_144983_female
scaffold_127_145334_144833_145834_857879_15_53.34_s_127_145334_female
scaffold_12_717128_716627_717628_1804794_16_84.031_s_12_717128_male
scaffold_127_183584_183083_184084_857879_15_75.283_s_127_183584_male
scaffold_127_183853_183352_184353_857879_15_75.283_s_127_183853_male
scaffold_127_207930_207429_208430_857879_15_74.115_s_127_207930_male
scaffold_127_211193_210692_211693_857879_15_74.115_s_127_211193_male
scaffold_1272_37947_37446_38447_61843_5_1.187_s_1272_37947_male
scaffold_1272_38222_37721_38722_61843_5_1.187_s_1272_38222_male
scaffold_127_23948_23447_24448_857879_15_53.34_s_127_23948_female
scaffold_127_23948_23447_24448_857879_15_76.402_s_127_23948_male
scaffold_127_241277_240776_241777_857879_15_72.998_s_127_241277_male
scaffold_1272_41621_41120_42121_61843_5_1.187_s_1272_41621_male
scaffold_1272_41956_41455_42456_61843_5_1.187_s_1272_41956_male
scaffold_12_729321_728820_729821_1804794_16_84.031_s_12_729321_male
scaffold_127_303614_303113_304114_857879_15_56.517_s_127_303614_female
scaffold_127_303614_303113_304114_857879_15_71.934_s_127_303614_male
scaffold_1273_38249_37748_38749_64291_15_23.025_s_1273_38249_female
scaffold_12_740722_740221_741222_1804794_16_84.031_s_12_740722_male
scaffold_1274_2277_1776_2777_65301_27_1.378_s_1274_2277_female
scaffold_1274_34104_33603_34604_65301_27_1.378_s_1274_34104_female
scaffold_1274_34376_33875_34876_65301_27_1.378_s_1274_34376_female
scaffold_1276_23309_22808_23809_70500_18_74.977_s_1276_23309_female
scaffold_127_643189_642688_643689_857879_15_56.69_s_127_643189_female
scaffold_127_643519_643018_644019_857879_15_56.69_s_127_643519_female
scaffold_127_677455_676954_677955_857879_15_56.69_s_127_677455_female
scaffold_127_701423_700922_701923_857879_15_56.69_s_127_701423_female
scaffold_127_707136_706635_707636_857879_15_56.69_s_127_707136_female
scaffold_127_707408_706907_707908_857879_15_56.69_s_127_707408_female
scaffold_127_708315_707814_708815_857879_15_56.69_s_127_708315_female
scaffold_127_708572_708071_709072_857879_15_56.69_s_127_708572_female
scaffold_127_708576_708075_709076_857879_15_56.69_s_127_708576_female
scaffold_127_737220_736719_737720_857879_15_56.69_s_127_737220_female
scaffold_127_786646_786145_787146_857879_15_56.69_s_127_786646_female
scaffold_127_791347_790846_791847_857879_15_56.69_s_127_791347_female
scaffold_1278_47175_46674_47675_61095_1_10.009_s_1278_47175_female
scaffold_127_85469_84968_85969_857879_15_53.34_s_127_85469_female
scaffold_127_85469_84968_85969_857879_15_75.283_s_127_85469_male
scaffold_127_85781_85280_86281_857879_15_75.283_s_127_85781_male
scaffold_1279_20595_20094_21095_59877_5_55.125_s_1279_20595_female
scaffold_12_805801_805300_806301_1804794_16_84.031_s_12_805801_male
scaffold_12_806079_805578_806579_1804794_16_84.031_s_12_806079_male
scaffold_128_129542_129041_130042_868333_3_110.507_s_128_129542_male
scaffold_128_129914_129413_130414_868333_3_110.507_s_128_129914_male
scaffold_128_165829_165328_166329_868333_3_109.194_s_128_165829_male
scaffold_128_221263_220762_221763_868333_3_109.194_s_128_221263_male
scaffold_128_221263_220762_221763_868333_3_51.987_s_128_221263_female
scaffold_128_294599_294098_295099_868333_3_51.987_s_128_294599_female
scaffold_128_295569_295068_296069_868333_3_51.987_s_128_295569_female
scaffold_128_295873_295372_296373_868333_3_51.987_s_128_295873_female
scaffold_12_831881_831380_832381_1804794_16_84.031_s_12_831881_male
scaffold_12_832232_831731_832732_1804794_16_84.031_s_12_832232_male
scaffold_128_354820_354319_355320_868333_3_110.507_s_128_354820_male
scaffold_1284_11852_11351_12352_60954_19_36.971_s_1284_11852_female
scaffold_1284_1598_1097_2098_60954_19_74.382_s_1284_1598_male
scaffold_1284_44540_44039_45040_60954_19_33.759_s_1284_44540_female
scaffold_12_847529_847028_848029_1804794_16_72.372_s_12_847529_female
scaffold_128_486317_485816_486817_868333_3_107.646_s_128_486317_male
scaffold_128_594033_593532_594533_868333_3_54.116_s_128_594033_female
scaffold_128_601402_600901_601902_868333_3_106.795_s_128_601402_male
scaffold_12_864053_863552_864553_1804794_16_84.031_s_12_864053_male
scaffold_12_864335_863834_864835_1804794_16_84.031_s_12_864335_male
scaffold_128_670107_669606_670607_868333_3_56.459_s_128_670107_female
scaffold_12_86978_86477_87478_1804794_16_84.031_s_12_86978_male
scaffold_1290_50595_50094_51095_59453_17_10.671_s_1290_50595_male
scaffold_1290_7411_6910_7911_59453_17_12.143_s_1290_7411_male
scaffold_1290_7797_7296_8297_59453_17_12.143_s_1290_7797_male
scaffold_129_101371_100870_101871_841394_2_101.284_s_129_101371_male
scaffold_129_101643_101142_102143_841394_2_0_s_129_101643_female
scaffold_129_101643_101142_102143_841394_2_101.284_s_129_101643_male
scaffold_129_122309_121808_122809_841394_2_0_s_129_122309_female
scaffold_12_918460_917959_918960_1804794_16_84.031_s_12_918460_male
scaffold_129_20207_19706_20707_841394_2_100.123_s_129_20207_male
scaffold_12_921077_920576_921577_1804794_16_84.031_s_12_921077_male
scaffold_12_921377_920876_921877_1804794_16_72.372_s_12_921377_female
scaffold_1292_30167_29666_30667_61180_10_22.551_s_1292_30167_female
scaffold_1292_30167_29666_30667_61180_10_41.066_s_1292_30167_male
scaffold_129_253222_252721_253722_841394_2_0_s_129_253222_female
scaffold_129_253902_253401_254402_841394_2_0_s_129_253902_female
scaffold_129_253902_253401_254402_841394_2_101.284_s_129_253902_male
scaffold_129_361196_360695_361696_841394_2_0_s_129_361196_female
scaffold_129_361196_360695_361696_841394_2_101.284_s_129_361196_male
scaffold_129_372603_372102_373103_841394_2_0_s_129_372603_female
scaffold_129_376510_376009_377010_841394_2_0_s_129_376510_female
scaffold_129_376510_376009_377010_841394_2_101.284_s_129_376510_male
scaffold_129_624351_623850_624851_841394_2_101.284_s_129_624351_male
scaffold_1_297025_296524_297525_2586419_15_83.808_s_1_297025_male
scaffold_1297_37246_36745_37746_60324_1_31.799_s_1297_37246_female
scaffold_1297_47728_47227_48228_60324_1_14.447_s_1297_47728_male
scaffold_1299_46673_46172_47173_68061_3_60.078_s_1299_46673_male
scaffold_1299_46673_46172_47173_68061_3_89.625_s_1299_46673_female
scaffold_1299_46999_46498_47499_68061_3_89.625_s_1299_46999_female
scaffold_130_108030_107529_108530_901074_4_15.977_s_130_108030_female
scaffold_130_108030_107529_108530_901074_4_4.963_s_130_108030_male
scaffold_1301_21281_20780_21781_56931_7_24.429_s_1301_21281_female
scaffold_1301_21281_20780_21781_56931_7_28.296_s_1301_21281_male
scaffold_1301_21656_21155_22156_56931_7_24.429_s_1301_21656_female
scaffold_1301_40905_40404_41405_56931_7_28.296_s_1301_40905_male
scaffold_130_164429_163928_164929_901074_4_15.977_s_130_164429_female
scaffold_130_174590_174089_175090_901074_4_15.977_s_130_174590_female
scaffold_130_174590_174089_175090_901074_4_4.963_s_130_174590_male
scaffold_130_18209_17708_18709_901074_4_12.663_s_130_18209_male
scaffold_130_18209_17708_18709_901074_4_18.238_s_130_18209_female
scaffold_130_18462_17961_18962_901074_4_12.341_s_130_18462_male
scaffold_130_18462_17961_18962_901074_4_18.238_s_130_18462_female
scaffold_1302_11048_10547_11548_57065_5_37.514_s_1302_11048_female
scaffold_1302_11048_10547_11548_57065_5_43.412_s_1302_11048_male
scaffold_130_256193_255692_256693_901074_4_15.977_s_130_256193_female
scaffold_130_256486_255985_256986_901074_4_15.977_s_130_256486_female
scaffold_1302_5906_5405_6406_57065_5_43.412_s_1302_5906_male
scaffold_1302_6158_5657_6658_57065_5_43.412_s_1302_6158_male
scaffold_130_264382_263881_264882_901074_4_15.977_s_130_264382_female
scaffold_130_264740_264239_265240_901074_4_4.963_s_130_264740_male
scaffold_130_284445_283944_284945_901074_4_4.963_s_130_284445_male
scaffold_1304_16474_15973_16974_57327_3_162.142_s_1304_16474_male
scaffold_1304_18405_17904_18905_57327_3_162.142_s_1304_18405_male
scaffold_130_491485_490984_491985_901074_4_67.316_s_130_491485_female
scaffold_130_527268_526767_527768_901074_4_67.316_s_130_527268_female
scaffold_130_566231_565730_566731_901074_4_67.316_s_130_566231_female
scaffold_130_606048_605547_606548_901074_4_67.316_s_130_606048_female
scaffold_130_654739_654238_655239_901074_4_67.316_s_130_654739_female
scaffold_1307_1107147_1106646_1107647_1673613_11_93.802_s_1307_1107147_female
scaffold_1307_1119910_1119409_1120410_1673613_11_10.803_s_1307_1119910_male
scaffold_1307_1163392_1162891_1163892_1673613_11_85.085_s_1307_1163392_female
scaffold_1307_1163761_1163260_1164261_1673613_11_10.803_s_1307_1163761_male
scaffold_1307_1217244_1216743_1217744_1673613_11_10.803_s_1307_1217244_male
scaffold_1307_1252456_1251955_1252956_1673613_11_10.803_s_1307_1252456_male
scaffold_1307_1252456_1251955_1252956_1673613_11_80.85_s_1307_1252456_female
scaffold_1307_1338726_1338225_1339226_1673613_11_10.803_s_1307_1338726_male
scaffold_1307_1368375_1367874_1368875_1673613_11_80.85_s_1307_1368375_female
scaffold_1307_1368754_1368253_1369254_1673613_11_80.85_s_1307_1368754_female
scaffold_1307_1369009_1368508_1369509_1673613_11_80.85_s_1307_1369009_female
scaffold_1307_1372406_1371905_1372906_1673613_11_80.85_s_1307_1372406_female
scaffold_1307_1444037_1443536_1444537_1673613_11_13.167_s_1307_1444037_male
scaffold_1307_1444037_1443536_1444537_1673613_11_79.692_s_1307_1444037_female
scaffold_1307_1502225_1501724_1502725_1673613_11_79.692_s_1307_1502225_female
scaffold_1307_1533550_1533049_1534050_1673613_11_79.692_s_1307_1533550_female
scaffold_1307_1549261_1548760_1549761_1673613_11_79.692_s_1307_1549261_female
scaffold_1307_1645471_1644970_1645971_1673613_11_75.924_s_1307_1645471_female
scaffold_1307_1645759_1645258_1646259_1673613_11_75.924_s_1307_1645759_female
scaffold_1307_298053_297552_298553_1673613_11_90.409_s_1307_298053_female
scaffold_1307_298327_297826_298827_1673613_11_90.409_s_1307_298327_female
scaffold_1307_307072_306571_307572_1673613_11_90.409_s_1307_307072_female
scaffold_1307_307323_306822_307823_1673613_11_90.409_s_1307_307323_female
scaffold_1307_313454_312953_313954_1673613_11_90.409_s_1307_313454_female
scaffold_1307_335348_334847_335848_1673613_11_90.409_s_1307_335348_female
scaffold_1307_353201_352700_353701_1673613_11_90.409_s_1307_353201_female
scaffold_1307_395957_395456_396457_1673613_11_5.948_s_1307_395957_male
scaffold_1307_396200_395699_396700_1673613_11_5.948_s_1307_396200_male
scaffold_1307_526604_526103_527104_1673613_11_89.345_s_1307_526604_female
scaffold_1307_640613_640112_641113_1673613_11_5.948_s_1307_640613_male
scaffold_1307_640613_640112_641113_1673613_11_89.345_s_1307_640613_female
scaffold_1307_66099_65598_66599_1673613_11_3.239_s_1307_66099_male
scaffold_1307_66099_65598_66599_1673613_11_91.473_s_1307_66099_female
scaffold_1307_66452_65951_66952_1673613_11_91.473_s_1307_66452_female
scaffold_1307_668100_667599_668600_1673613_11_5.948_s_1307_668100_male
scaffold_1307_668100_667599_668600_1673613_11_88.281_s_1307_668100_female
scaffold_1307_668104_667603_668604_1673613_11_5.948_s_1307_668104_male
scaffold_1307_668104_667603_668604_1673613_11_88.281_s_1307_668104_female
scaffold_1307_771086_770585_771586_1673613_11_9.534_s_1307_771086_male
scaffold_1307_843089_842588_843589_1673613_11_9.534_s_1307_843089_male
scaffold_1307_843379_842878_843879_1673613_11_9.534_s_1307_843379_male
scaffold_1307_883775_883274_884275_1673613_11_9.534_s_1307_883775_male
scaffold_1307_910159_909658_910659_1673613_11_9.534_s_1307_910159_male
scaffold_1_308041_307540_308541_2586419_15_46.954_s_1_308041_female
scaffold_1_308041_307540_308541_2586419_15_83.808_s_1_308041_male
scaffold_1_308359_307858_308859_2586419_15_83.808_s_1_308359_male
scaffold_13_1039115_1038614_1039615_2593240_5_27.072_s_13_1039115_female
scaffold_13_1039399_1038898_1039899_2593240_5_27.072_s_13_1039399_female
scaffold_1310_41287_40786_41787_69974_4_68.284_s_1310_41287_male
scaffold_13_1071017_1070516_1071517_2593240_5_27.072_s_13_1071017_female
scaffold_13_1071366_1070865_1071866_2593240_5_29.568_s_13_1071366_male
scaffold_13_1106386_1105885_1106886_2593240_5_27.072_s_13_1106386_female
scaffold_13_1106670_1106169_1107170_2593240_5_27.072_s_13_1106670_female
scaffold_1311_35642_35141_36142_61592_21_97.246_s_1311_35642_female
scaffold_1311_58240_57739_58740_61592_21_97.246_s_1311_58240_female
scaffold_131_162972_162471_163472_895168_17_3.219_s_131_162972_male
scaffold_131_177655_177154_178155_895168_17_2.414_s_131_177655_female
scaffold_131_177962_177461_178462_895168_17_2.414_s_131_177962_female
scaffold_131_178320_177819_178820_895168_17_3.219_s_131_178320_male
scaffold_131_196988_196487_197488_895168_17_3.219_s_131_196988_male
scaffold_131_197300_196799_197800_895168_17_3.219_s_131_197300_male
scaffold_13_1238056_1237555_1238556_2593240_5_27.072_s_13_1238056_female
scaffold_13_1238332_1237831_1238832_2593240_5_27.072_s_13_1238332_female
scaffold_131_294385_293884_294885_895168_17_2.414_s_131_294385_female
scaffold_131_351174_350673_351674_895168_17_2.414_s_131_351174_female
scaffold_131_351441_350940_351941_895168_17_2.414_s_131_351441_female
scaffold_13_1391939_1391438_1392439_2593240_5_27.072_s_13_1391939_female
scaffold_13_1392187_1391686_1392687_2593240_5_27.072_s_13_1392187_female
scaffold_13_1406127_1405626_1406627_2593240_5_27.072_s_13_1406127_female
scaffold_131_41424_40923_41924_895168_17_2.414_s_131_41424_female
scaffold_131_41770_41269_42270_895168_17_2.414_s_131_41770_female
scaffold_131_41770_41269_42270_895168_17_4.395_s_131_41770_male
scaffold_131_462856_462355_463356_895168_17_2.142_s_131_462856_male
scaffold_13_1477807_1477306_1478307_2593240_5_29.568_s_13_1477807_male
scaffold_13_1512787_1512286_1513287_2593240_5_29.568_s_13_1512787_male
scaffold_13_1513144_1512643_1513644_2593240_5_29.568_s_13_1513144_male
scaffold_13_1544277_1543776_1544777_2593240_5_27.556_s_13_1544277_male
scaffold_13_1684263_1683762_1684763_2593240_5_31.698_s_13_1684263_male
scaffold_13_1684605_1684104_1685105_2593240_5_31.698_s_13_1684605_male
scaffold_13_1694621_1694120_1695121_2593240_5_27.072_s_13_1694621_female
scaffold_131_715698_715197_716198_895168_17_0_s_131_715698_female
scaffold_13_1749178_1748677_1749678_2593240_5_31.698_s_13_1749178_male
scaffold_13_1756399_1755898_1756899_2593240_5_27.072_s_13_1756399_female
scaffold_13_1756399_1755898_1756899_2593240_5_31.698_s_13_1756399_male
scaffold_13_1756700_1756199_1757200_2593240_5_27.072_s_13_1756700_female
scaffold_13_1756700_1756199_1757200_2593240_5_31.698_s_13_1756700_male
scaffold_13_1773800_1773299_1774300_2593240_5_31.698_s_13_1773800_male
scaffold_1_319128_318627_319628_2586419_15_46.954_s_1_319128_female
scaffold_1_319128_318627_319628_2586419_15_83.808_s_1_319128_male
scaffold_13_1918431_1917930_1918931_2593240_5_32.403_s_13_1918431_female
scaffold_13_1941588_1941087_1942088_2593240_5_31.698_s_13_1941588_male
scaffold_13_2029831_2029330_2030331_2593240_5_37.022_s_13_2029831_male
scaffold_13_2030142_2029641_2030642_2593240_5_32.403_s_13_2030142_female
scaffold_13_2030142_2029641_2030642_2593240_5_37.022_s_13_2030142_male
scaffold_1320_37909_37408_38409_53659_3_85.369_s_1320_37909_female
scaffold_1320_7289_6788_7789_53659_3_67.105_s_1320_7289_male
scaffold_1320_7289_6788_7789_53659_3_85.369_s_1320_7289_female
scaffold_13_2111569_2111068_2112069_2593240_5_37.022_s_13_2111569_male
scaffold_132_12130_11629_12630_863527_18_38.525_s_132_12130_female
scaffold_13_2132928_2132427_2133428_2593240_5_33.828_s_13_2132928_male
scaffold_13_2142791_2142290_2143291_2593240_5_32.403_s_13_2142791_female
scaffold_13_2142791_2142290_2143291_2593240_5_37.022_s_13_2142791_male
scaffold_13_2143135_2142634_2143635_2593240_5_37.022_s_13_2143135_male
scaffold_13_2157594_2157093_2158094_2593240_5_32.403_s_13_2157594_female
scaffold_132_178206_177705_178706_863527_18_71_s_132_178206_male
scaffold_13_2178891_2178390_2179391_2593240_5_37.022_s_13_2178891_male
scaffold_13_2183814_2183313_2184314_2593240_5_37.022_s_13_2183814_male
scaffold_132_203461_202960_203961_863527_18_35.331_s_132_203461_female
scaffold_132_203461_202960_203961_863527_18_71_s_132_203461_male
scaffold_1322_24912_24411_25412_53502_29_23.784_s_1322_24912_female
scaffold_13_2234252_2233751_2234752_2593240_5_37.022_s_13_2234252_male
scaffold_13_2239662_2239161_2240162_2593240_5_37.022_s_13_2239662_male
scaffold_13_2239666_2239165_2240166_2593240_5_37.022_s_13_2239666_male
scaffold_13_2239944_2239443_2240444_2593240_5_37.022_s_13_2239944_male
scaffold_1323_14163_13662_14663_81489_25_17.521_s_1323_14163_female
scaffold_13_2354911_2354410_2355411_2593240_26_3.052_s_13_2354911_female
scaffold_13_2386703_2386202_2387203_2593240_26_9.426_s_13_2386703_male
scaffold_13_2399744_2399243_2400244_2593240_26_7.419_s_13_2399744_male
scaffold_132_408002_407501_408502_863527_18_71_s_132_408002_male
scaffold_13_2433225_2432724_2433725_2593240_26_7.419_s_13_2433225_male
scaffold_132_470736_470235_471236_863527_18_71_s_132_470736_male
scaffold_132_475717_475216_476217_863527_18_71_s_132_475717_male
scaffold_1324_8475_7974_8975_58621_12_59.817_s_1324_8475_male
scaffold_13_2487138_2486637_2487638_2593240_26_3.052_s_13_2487138_female
scaffold_13_2487466_2486965_2487966_2593240_26_3.052_s_13_2487466_female
scaffold_1325_10120_9619_10620_54246_26_77.053_s_1325_10120_female
scaffold_132_533855_533354_534355_863527_18_71_s_132_533855_male
scaffold_132_534448_533947_534948_863527_18_71_s_132_534448_male
scaffold_13_2538964_2538463_2539464_2593240_26_7.419_s_13_2538964_male
scaffold_132_547896_547395_548396_863527_18_71_s_132_547896_male
scaffold_132_548273_547772_548773_863527_18_38.525_s_132_548273_female
scaffold_132_548273_547772_548773_863527_18_71_s_132_548273_male
scaffold_132_548638_548137_549138_863527_18_71_s_132_548638_male
scaffold_132_558659_558158_559159_863527_18_71_s_132_558659_male
scaffold_132_558935_558434_559435_863527_18_71_s_132_558935_male
scaffold_132_602040_601539_602540_863527_18_38.525_s_132_602040_female
scaffold_1326_20478_19977_20978_55499_12_54.366_s_1326_20478_female
scaffold_1326_20723_20222_21223_55499_12_54.366_s_1326_20723_female
scaffold_132_628424_627923_628924_863527_18_71_s_132_628424_male
scaffold_132_628715_628214_629215_863527_18_71_s_132_628715_male
scaffold_13_265285_264784_265785_2593240_5_22.807_s_13_265285_female
scaffold_132_676518_676017_677018_863527_18_71_s_132_676518_male
scaffold_132_707050_706549_707550_863527_18_38.525_s_132_707050_female
scaffold_132_758202_757701_758702_863527_18_37.461_s_132_758202_female
scaffold_132_844085_843584_844585_863527_18_71_s_132_844085_male
scaffold_1329_1095_594_1595_52948_5_70.362_s_1329_1095_female
scaffold_1330_17530_17029_18030_54345_18_55.178_s_1330_17530_female
scaffold_133_117817_117316_118317_888788_17_33.507_s_133_117817_female
scaffold_1331_45911_45410_46411_54555_17_112.307_s_1331_45911_male
scaffold_1331_49139_48638_49639_54555_17_112.307_s_1331_49139_male
scaffold_1331_49139_48638_49639_54555_17_90.566_s_1331_49139_female
scaffold_133_190477_189976_190977_888788_17_33.507_s_133_190477_female
scaffold_133_203731_203230_204231_888788_17_33.507_s_133_203731_female
scaffold_133_204002_203501_204502_888788_17_33.507_s_133_204002_female
scaffold_133_222722_222221_223222_888788_17_33.507_s_133_222722_female
scaffold_133_242389_241888_242889_888788_17_33.507_s_133_242389_female
scaffold_133_322613_322112_323113_888788_17_33.507_s_133_322613_female
scaffold_133_322913_322412_323413_888788_17_33.507_s_133_322913_female
scaffold_133_332519_332018_333019_888788_17_33.507_s_133_332519_female
scaffold_133_332900_332399_333400_888788_17_33.507_s_133_332900_female
scaffold_133_336171_335670_336671_888788_17_33.507_s_133_336171_female
scaffold_133_427780_427279_428280_888788_17_33.507_s_133_427780_female
scaffold_1334_5788_5287_6288_54276_16_84.031_s_1334_5788_male
scaffold_1334_5851_5350_6351_54276_16_72.372_s_1334_5851_female
scaffold_1334_5851_5350_6351_54276_16_84.031_s_1334_5851_male
scaffold_133_480764_480263_481264_888788_17_33.507_s_133_480764_female
scaffold_133_481060_480559_481560_888788_17_33.507_s_133_481060_female
scaffold_133_511113_510612_511613_888788_17_33.507_s_133_511113_female
scaffold_133_511362_510861_511862_888788_17_33.507_s_133_511362_female
scaffold_1335_173944_173443_174444_272637_5_1.235_s_1335_173944_female
scaffold_1335_260389_259888_260889_272637_5_0_s_1335_260389_male
scaffold_1335_264413_263912_264913_272637_5_1.235_s_1335_264413_female
scaffold_1335_264681_264180_265181_272637_5_1.235_s_1335_264681_female
scaffold_1335_266665_266164_267165_272637_5_1.235_s_1335_266665_female
scaffold_1335_267046_266545_267546_272637_5_1.235_s_1335_267046_female
scaffold_1335_269885_269384_270385_272637_5_1.235_s_1335_269885_female
scaffold_133_560894_560393_561394_888788_17_33.507_s_133_560894_female
scaffold_133_584629_584128_585129_888788_17_33.507_s_133_584629_female
scaffold_133_584962_584461_585462_888788_17_33.507_s_133_584962_female
scaffold_133_639219_638718_639719_888788_17_33.507_s_133_639219_female
scaffold_133_652126_651625_652626_888788_17_33.507_s_133_652126_female
scaffold_133_652374_651873_652874_888788_17_33.507_s_133_652374_female
scaffold_133_657050_656549_657550_888788_17_33.507_s_133_657050_female
scaffold_1337_50643_50142_50647_50647_27_57.422_s_1337_50643_female
scaffold_1337_7318_6817_7818_50647_27_60.626_s_1337_7318_female
scaffold_133_8019_7518_8519_888788_17_33.507_s_133_8019_female
scaffold_133_857783_857282_858283_888788_17_33.507_s_133_857783_female
scaffold_133_880650_880149_881150_888788_17_33.507_s_133_880650_female
scaffold_1339_18555_18054_19055_52981_17_9.607_s_1339_18555_male
scaffold_1339_18897_18396_19397_52981_17_9.498_s_1339_18897_female
scaffold_1339_18897_18396_19397_52981_17_9.607_s_1339_18897_male
scaffold_1340_11206_10705_11706_55361_29_15.671_s_1340_11206_male
scaffold_1340_9372_8871_9872_55361_25_5.33_s_1340_9372_female
scaffold_1340_9376_8875_9876_55361_25_5.33_s_1340_9376_female
scaffold_1340_9634_9133_10134_55361_25_5.33_s_1340_9634_female
scaffold_134_126090_125589_126590_894100_6_0_s_134_126090_female
scaffold_134_126090_125589_126590_894100_6_26.083_s_134_126090_male
scaffold_134_169159_168658_169659_894100_6_27.804_s_134_169159_male
scaffold_1342_25970_25469_26470_69192_22_83.426_s_1342_25970_male
scaffold_1342_51370_50869_51870_69192_22_83.426_s_1342_51370_male
scaffold_1342_51614_51113_52114_69192_22_85.384_s_1342_51614_female
scaffold_1343_104109_103608_104609_244674_24_45.662_s_1343_104109_female
scaffold_1343_104776_104275_105276_244674_24_45.662_s_1343_104776_female
scaffold_1343_125153_124652_125653_244674_24_54.213_s_1343_125153_male
scaffold_1343_125446_124945_125946_244674_24_45.662_s_1343_125446_female
scaffold_1343_158768_158267_159268_244674_24_54.213_s_1343_158768_male
scaffold_1343_199564_199063_200064_244674_24_54.213_s_1343_199564_male
scaffold_1343_199827_199326_200327_244674_24_47.8_s_1343_199827_female
scaffold_1343_199827_199326_200327_244674_24_54.213_s_1343_199827_male
scaffold_1343_40294_39793_40794_244674_24_45.662_s_1343_40294_female
scaffold_1343_40294_39793_40794_244674_24_54.213_s_1343_40294_male
scaffold_1343_65333_64832_65833_244674_24_54.213_s_1343_65333_male
scaffold_134_519645_519144_520145_894100_6_27.804_s_134_519645_male
scaffold_134_630351_629850_630851_894100_6_2.13_s_134_630351_female
scaffold_134_630735_630234_631235_894100_6_2.13_s_134_630735_female
scaffold_134_682260_681759_682760_894100_6_30.752_s_134_682260_male
scaffold_13_472551_472050_473051_2593240_5_27.556_s_13_472551_male
scaffold_134_745113_744612_745613_894100_6_33.96_s_134_745113_male
scaffold_134_745113_744612_745613_894100_6_4.989_s_134_745113_female
scaffold_134_96675_96174_97175_894100_6_0_s_134_96675_female
scaffold_134_99442_98941_99942_894100_6_0_s_134_99442_female
scaffold_135_131226_130725_131726_836182_29_47.273_s_135_131226_male
scaffold_13_514218_513717_514718_2593240_29_15.671_s_13_514218_male
scaffold_1351_5675_5174_6175_62948_6_12.299_s_1351_5675_male
scaffold_13_516799_516298_517299_2593240_5_27.556_s_13_516799_male
scaffold_13_517110_516609_517610_2593240_5_27.556_s_13_517110_male
scaffold_1351_7702_7201_8202_62948_5_5.46_s_1351_7702_male
scaffold_13_520357_519856_520857_2593240_5_27.072_s_13_520357_female
scaffold_13_520357_519856_520857_2593240_5_27.556_s_13_520357_male
scaffold_1352_4257_3756_4757_60271_19_109.815_s_1352_4257_male
scaffold_1352_4636_4135_5136_60271_19_109.815_s_1352_4636_male
scaffold_135_263302_262801_263802_836182_29_47.273_s_135_263302_male
scaffold_135_290576_290075_291076_836182_29_47.273_s_135_290576_male
scaffold_135_290951_290450_291451_836182_29_47.273_s_135_290951_male
scaffold_135_334973_334472_335473_836182_29_47.273_s_135_334973_male
scaffold_135_373377_372876_373877_836182_29_47.273_s_135_373377_male
scaffold_135_393556_393055_394056_836182_29_47.273_s_135_393556_male
scaffold_135_40607_40106_41107_836182_29_47.273_s_135_40607_male
scaffold_1354_10945_10444_11445_49555_26_2.057_s_1354_10945_female
scaffold_1354_11229_10728_11729_49555_26_4.304_s_1354_11229_male
scaffold_135_424712_424211_425212_836182_29_47.273_s_135_424712_male
scaffold_135_424959_424458_425459_836182_29_47.273_s_135_424959_male
scaffold_135_425275_424774_425775_836182_29_47.273_s_135_425275_male
scaffold_135_470336_469835_470836_836182_29_48.337_s_135_470336_male
scaffold_1354_7660_7159_8160_49555_26_3.052_s_1354_7660_female
scaffold_1354_7660_7159_8160_49555_26_4.304_s_1354_7660_male
scaffold_1354_7946_7445_8446_49555_26_4.304_s_1354_7946_male
scaffold_135_514103_513602_514603_836182_29_47.273_s_135_514103_male
scaffold_1355_15875_15374_16375_49843_12_75.814_s_1355_15875_male
scaffold_135_553662_553161_554162_836182_29_47.273_s_135_553662_male
scaffold_135_568686_568185_569186_836182_29_47.273_s_135_568686_male
scaffold_135_581544_581043_582044_836182_29_47.273_s_135_581544_male
scaffold_135_586030_585529_586530_836182_29_47.273_s_135_586030_male
scaffold_135_609795_609294_610295_836182_29_47.273_s_135_609795_male
scaffold_135_613818_613317_614318_836182_29_47.273_s_135_613818_male
scaffold_135_615252_614751_615752_836182_29_47.273_s_135_615252_male
scaffold_135_640865_640364_641365_836182_29_47.273_s_135_640865_male
scaffold_135_653497_652996_653997_836182_29_47.273_s_135_653497_male
scaffold_135_690226_689725_690726_836182_29_47.273_s_135_690226_male
scaffold_135_693587_693086_694087_836182_29_47.273_s_135_693587_male
scaffold_135_693964_693463_694464_836182_29_47.273_s_135_693964_male
scaffold_1357_24931_24430_25431_50670_8_51_s_1357_24931_female
scaffold_1357_25268_24767_25768_50670_8_51_s_1357_25268_female
scaffold_1357_33332_32831_33832_50670_8_51_s_1357_33332_female
scaffold_135_797076_796575_797576_836182_29_47.273_s_135_797076_male
scaffold_135_826313_825812_826813_836182_29_47.273_s_135_826313_male
scaffold_135_832505_832004_833005_836182_29_47.273_s_135_832505_male
scaffold_135_8562_8061_9062_836182_29_47.273_s_135_8562_male
scaffold_135_8836_8335_9336_836182_29_47.273_s_135_8836_male
scaffold_1359_786_285_1286_50333_3_67.105_s_1359_786_male
scaffold_136_189633_189132_190133_848829_3_149.576_s_136_189633_male
scaffold_136_219842_219341_220342_848829_3_149.576_s_136_219842_male
scaffold_136_232066_231565_232566_848829_3_149.576_s_136_232066_male
scaffold_136_265020_264519_265520_848829_3_149.576_s_136_265020_male
scaffold_1363_111408_110907_111908_415467_9_95.339_s_1363_111408_male
scaffold_136_313828_313327_314328_848829_3_149.576_s_136_313828_male
scaffold_1363_170367_169866_170867_415467_9_31.886_s_1363_170367_female
scaffold_1363_170641_170140_171141_415467_9_31.886_s_1363_170641_female
scaffold_1363_310976_310475_311476_415467_9_91.894_s_1363_310976_male
scaffold_1363_311237_310736_311737_415467_9_91.894_s_1363_311237_male
scaffold_1363_321149_320648_321649_415467_9_91.894_s_1363_321149_male
scaffold_1363_321542_321041_322042_415467_9_31.886_s_1363_321542_female
scaffold_13_634252_633751_634752_2593240_5_27.072_s_13_634252_female
scaffold_136_342540_342039_343040_848829_3_149.576_s_136_342540_male
scaffold_1363_49770_49269_50270_415467_9_29.286_s_1363_49770_female
scaffold_136_541779_541278_542279_848829_3_27.408_s_136_541779_female
scaffold_136_542078_541577_542578_848829_3_27.408_s_136_542078_female
scaffold_136_660594_660093_661094_848829_3_25.279_s_136_660594_female
scaffold_136_696083_695582_696583_848829_3_23.15_s_136_696083_female
scaffold_136_772885_772384_773385_848829_3_23.15_s_136_772885_female
scaffold_136_773261_772760_773761_848829_3_23.15_s_136_773261_female
scaffold_136_797764_797263_798264_848829_3_23.15_s_136_797764_female
scaffold_136_86831_86330_87331_848829_3_145.849_s_136_86831_male
scaffold_13_688154_687653_688654_2593240_5_27.072_s_13_688154_female
scaffold_137_153930_153429_154430_838071_8_35.705_s_137_153930_male
scaffold_137_154196_153695_154696_838071_8_129.616_s_137_154196_female
scaffold_137_154525_154024_155025_838071_8_36.947_s_137_154525_male
scaffold_13_72718_72217_73218_2593240_5_23.331_s_13_72718_male
scaffold_13_73078_72577_73578_2593240_5_22.807_s_13_73078_female
scaffold_1373_27145_26644_27645_46122_5_32.403_s_1373_27145_female
scaffold_1373_27145_26644_27645_46122_5_37.022_s_1373_27145_male
scaffold_1373_27149_26648_27649_46122_5_37.022_s_1373_27149_male
scaffold_137_330201_329700_330701_838071_8_129.616_s_137_330201_female
scaffold_137_342870_342369_343370_838071_8_129.616_s_137_342870_female
scaffold_13_74210_73709_74710_2593240_5_22.807_s_13_74210_female
scaffold_137_465150_464649_465650_838071_8_108.209_s_137_465150_female
scaffold_137_468970_468469_469470_838071_8_126.976_s_137_468970_female
scaffold_137_468974_468473_469474_838071_8_117.394_s_137_468974_female
scaffold_137_470191_469690_470691_838071_8_109.282_s_137_470191_female
scaffold_137_470520_470019_471020_838071_8_109.282_s_137_470520_female
scaffold_137_482563_482062_483063_838071_8_107.145_s_137_482563_female
scaffold_137_588622_588121_589122_838071_8_38.453_s_137_588622_male
scaffold_137_597806_597305_598306_838071_8_43.782_s_137_597806_male
scaffold_1376_43811_43310_44311_45513_10_53.531_s_1376_43811_female
scaffold_137_646157_645656_646657_838071_8_43.782_s_137_646157_male
scaffold_137_658519_658018_659019_838071_8_42.718_s_137_658519_male
scaffold_137_658911_658410_659411_838071_8_42.718_s_137_658911_male
scaffold_13_767750_767249_768250_2593240_5_27.072_s_13_767750_female
scaffold_137_742501_742000_743001_838071_8_43.782_s_137_742501_male
scaffold_137_811419_810918_811919_838071_8_44.847_s_137_811419_male
scaffold_137_828702_828201_829202_838071_8_44.847_s_137_828702_male
scaffold_1378_39532_39031_40032_44994_7_39.512_s_1378_39532_male
scaffold_137_88518_88017_89018_838071_8_129.616_s_137_88518_female
scaffold_137_89142_88641_89642_838071_8_33.562_s_137_89142_male
scaffold_13_791683_791182_792183_2593240_5_27.072_s_13_791683_female
scaffold_13_798307_797806_798807_2593240_5_27.072_s_13_798307_female
scaffold_138_111921_111420_112421_833855_27_60.626_s_138_111921_female
scaffold_138_111925_111424_112425_833855_27_60.626_s_138_111925_female
scaffold_138_16613_16112_17113_833855_27_60.626_s_138_16613_female
scaffold_138_16916_16415_17416_833855_27_60.626_s_138_16916_female
scaffold_13_822632_822131_823132_2593240_5_27.072_s_13_822632_female
scaffold_138_275600_275099_276100_833855_12_59.817_s_138_275600_male
scaffold_138_389078_388577_389578_833855_27_60.626_s_138_389078_female
scaffold_138_41706_41205_42206_833855_27_60.626_s_138_41706_female
scaffold_1384_25208_24707_25708_54047_10_44.517_s_1384_25208_female
scaffold_1384_29025_28524_29525_54047_10_44.517_s_1384_29025_female
scaffold_1384_29292_28791_29792_54047_10_44.517_s_1384_29292_female
scaffold_138_54880_54379_55380_833855_27_60.626_s_138_54880_female
scaffold_138_694456_693955_694956_833855_27_60.626_s_138_694456_female
scaffold_1387_25504_25003_26004_44794_5_27.072_s_1387_25504_female
scaffold_1387_25898_25397_26398_44794_5_37.022_s_1387_25898_male
scaffold_1389_25447_24946_25947_59650_21_16.496_s_1389_25447_male
scaffold_1389_25814_25313_26314_59650_1_0_s_1389_25814_male
scaffold_1389_27228_26727_27728_59650_1_0_s_1389_27228_male
scaffold_1389_41006_40505_41506_59650_1_1.067_s_1389_41006_male
scaffold_1389_42541_42040_43041_59650_15_58.706_s_1389_42541_female
scaffold_1389_42541_42040_43041_59650_27_0_s_1389_42541_male
scaffold_139_106396_105895_106896_878819_4_67.316_s_139_106396_female
scaffold_1393_24331_23830_24831_43395_3_30.158_s_1393_24331_male
scaffold_1393_28173_27672_28673_43395_3_113.915_s_1393_28173_female
scaffold_1393_28173_27672_28673_43395_3_30.158_s_1393_28173_male
scaffold_13_956772_956271_957272_2593240_5_27.556_s_13_956772_male
scaffold_139_640856_640355_641356_878819_4_67.316_s_139_640856_female
scaffold_1397_15835_15334_16335_44272_26_3.052_s_1397_15835_female
scaffold_1397_31451_30950_31951_44272_26_3.052_s_1397_31451_female
scaffold_1397_31726_31225_32226_44272_26_3.052_s_1397_31726_female
scaffold_1397_42003_41502_42503_44272_26_0_s_1397_42003_female
scaffold_1397_867_366_1367_44272_26_3.052_s_1397_867_female
scaffold_139_846255_845754_846755_878819_4_67.316_s_139_846255_female
scaffold_13_987929_987428_988429_2593240_5_27.072_s_13_987929_female
scaffold_13_988238_987737_988738_2593240_5_27.072_s_13_988238_female
scaffold_1399_14301_13800_14801_42973_12_64.074_s_1399_14301_male
scaffold_1400_13847_13346_14347_42810_4_68.284_s_1400_13847_male
scaffold_140_259307_258806_259807_828578_22_0_s_140_259307_female
scaffold_140_333822_333321_334322_828578_22_0_s_140_333822_female
scaffold_140_438725_438224_439225_828578_22_0_s_140_438725_female
scaffold_140_557606_557105_558106_828578_22_0_s_140_557606_female
scaffold_140_767866_767365_768366_828578_22_2.129_s_140_767866_female
scaffold_1410_22622_22121_23122_49713_17_38.831_s_1410_22622_female
scaffold_1410_3648_3147_4148_49713_17_38.831_s_1410_3648_female
scaffold_14_1057406_1056905_1057906_1735767_12_52.369_s_14_1057406_male
scaffold_14_1058216_1057715_1058716_1735767_12_52.369_s_14_1058216_male
scaffold_14_1082639_1082138_1083139_1735767_12_49.056_s_14_1082639_female
scaffold_14_1082932_1082431_1083432_1735767_12_49.056_s_14_1082932_female
scaffold_141_12430_11929_12930_856333_28_60.906_s_141_12430_male
scaffold_14_1138914_1138413_1139414_1735767_12_52.369_s_14_1138914_male
scaffold_14_1140103_1139602_1140603_1735767_12_52.369_s_14_1140103_male
scaffold_141_16220_15719_16720_856333_28_60.906_s_141_16220_male
scaffold_141_16485_15984_16985_856333_28_55.814_s_141_16485_female
scaffold_14_1181667_1181166_1182167_1735767_12_49.056_s_14_1181667_female
scaffold_14_1182001_1181500_1182501_1735767_12_49.056_s_14_1182001_female
scaffold_14_1182001_1181500_1182501_1735767_12_52.369_s_14_1182001_male
scaffold_141_18716_18215_19216_856333_28_60.906_s_141_18716_male
scaffold_14_124102_123601_124602_1735767_12_39.297_s_14_124102_female
scaffold_14_124391_123890_124891_1735767_12_39.297_s_14_124391_female
scaffold_14_1245861_1245360_1246361_1735767_12_51.173_s_14_1245861_female
scaffold_14_1251347_1250846_1251847_1735767_12_52.369_s_14_1251347_male
scaffold_14_1251730_1251229_1252230_1735767_12_52.369_s_14_1251730_male
scaffold_14_1277850_1277349_1278350_1735767_12_52.369_s_14_1277850_male
scaffold_14_1278122_1277621_1278622_1735767_12_52.369_s_14_1278122_male
scaffold_14_1279272_1278771_1279772_1735767_12_52.369_s_14_1279272_male
scaffold_1413_18721_18220_19221_45295_1_17.574_s_1413_18721_female
scaffold_14_1384129_1383628_1384629_1735767_23_64.423_s_14_1384129_male
scaffold_14_1407552_1407051_1408052_1735767_12_51.173_s_14_1407552_female
scaffold_14_1407552_1407051_1408052_1735767_12_53.433_s_14_1407552_male
scaffold_14_1435453_1434952_1435953_1735767_12_51.173_s_14_1435453_female
scaffold_1414_46_1_546_40954_10_46.645_s_1414_46_female
scaffold_141_449320_448819_449820_856333_28_65.718_s_141_449320_male
scaffold_141_450503_450002_451003_856333_28_65.718_s_141_450503_male
scaffold_14_1462466_1461965_1462966_1735767_12_51.173_s_14_1462466_female
scaffold_14_1462837_1462336_1463337_1735767_12_51.173_s_14_1462837_female
scaffold_14_1469816_1469315_1470316_1735767_12_51.173_s_14_1469816_female
scaffold_14_1469816_1469315_1470316_1735767_12_53.433_s_14_1469816_male
scaffold_14_1470077_1469576_1470577_1735767_12_51.173_s_14_1470077_female
scaffold_14_1470077_1469576_1470577_1735767_12_52.369_s_14_1470077_male
scaffold_14_1477067_1476566_1477567_1735767_12_51.173_s_14_1477067_female
scaffold_1415_1010985_1010484_1011485_1016881_9_128.791_s_1415_1010985_male
scaffold_1415_1012197_1011696_1012697_1016881_9_128.791_s_1415_1012197_male
scaffold_1415_128998_128497_129498_1016881_9_6.402_s_1415_128998_female
scaffold_1415_195520_195019_196020_1016881_9_117.363_s_1415_195520_male
scaffold_1415_26255_25754_26755_1016881_9_122.313_s_1415_26255_male
scaffold_1415_26255_25754_26755_1016881_9_9.035_s_1415_26255_female
scaffold_141_535634_535133_536134_856333_28_65.718_s_141_535634_male
scaffold_1415_382806_382305_383306_1016881_9_3.193_s_1415_382806_female
scaffold_1415_383083_382582_383583_1016881_9_3.193_s_1415_383083_female
scaffold_1415_395684_395183_396184_1016881_9_3.193_s_1415_395684_female
scaffold_14_1544214_1543713_1544714_1735767_12_53.433_s_14_1544214_male
scaffold_1415_691047_690546_691547_1016881_9_127.679_s_1415_691047_male
scaffold_1415_691345_690844_691845_1016881_9_1.064_s_1415_691345_female
scaffold_1415_788661_788160_789161_1016881_9_1.064_s_1415_788661_female
scaffold_1415_844576_844075_845076_1016881_9_1.064_s_1415_844576_female
scaffold_14_1585266_1584765_1585766_1735767_12_53.433_s_14_1585266_male
scaffold_1415_859171_858670_859671_1016881_9_127.679_s_1415_859171_male
scaffold_1415_859472_858971_859972_1016881_9_1.064_s_1415_859472_female
scaffold_1415_859472_858971_859972_1016881_9_127.679_s_1415_859472_male
scaffold_1415_859808_859307_860308_1016881_9_1.064_s_1415_859808_female
scaffold_1415_859808_859307_860308_1016881_9_127.679_s_1415_859808_male
scaffold_14_1595753_1595252_1596253_1735767_12_53.197_s_14_1595753_female
scaffold_14_1595753_1595252_1596253_1735767_12_53.433_s_14_1595753_male
scaffold_141_59580_59079_60080_856333_28_57.658_s_141_59580_female
scaffold_14_1596035_1595534_1596535_1735767_12_53.433_s_14_1596035_male
scaffold_1415_964888_964387_965388_1016881_9_127.679_s_1415_964888_male
scaffold_1415_97134_96633_97634_1016881_9_119.317_s_1415_97134_male
scaffold_1415_994509_994008_995009_1016881_9_127.679_s_1415_994509_male
scaffold_14_1629561_1629060_1630061_1735767_12_53.197_s_14_1629561_female
scaffold_141_638458_637957_638958_856333_28_68.815_s_141_638458_male
scaffold_14_1642951_1642450_1643451_1735767_12_51.173_s_14_1642951_female
scaffold_14_166149_165648_166649_1735767_12_41.135_s_14_166149_female
scaffold_14_166183_165682_166683_1735767_12_41.135_s_14_166183_female
scaffold_141_91266_90765_91766_856333_28_60.906_s_141_91266_male
scaffold_141_95141_94640_95641_856333_28_57.658_s_141_95141_female
scaffold_142_202372_201871_202872_901808_12_63.01_s_142_202372_male
scaffold_1422_33280_32779_33780_39052_11_50.018_s_1422_33280_male
scaffold_1423_30048_29547_30548_38895_18_76.097_s_1423_30048_female
scaffold_142_418477_417976_418977_901808_12_61.032_s_142_418477_male
scaffold_142_418851_418350_419351_901808_12_61.032_s_142_418851_male
scaffold_142_422793_422292_423293_901808_12_59.817_s_142_422793_male
scaffold_142_454565_454064_455065_901808_12_63.01_s_142_454565_male
scaffold_142_508672_508171_509172_901808_12_59.817_s_142_508672_male
scaffold_142_568837_568336_569337_901808_12_64.074_s_142_568837_male
scaffold_142_589424_588923_589924_901808_12_63.01_s_142_589424_male
scaffold_142_625651_625150_626151_901808_12_63.01_s_142_625651_male
scaffold_1427_33651_33150_34151_44816_11_45.748_s_1427_33651_male
scaffold_1427_33993_33492_34493_44816_11_45.748_s_1427_33993_male
scaffold_14_280355_279854_280855_1735767_12_42.283_s_14_280355_male
scaffold_1428_191171_190670_191671_212775_5_57.254_s_1428_191171_female
scaffold_1428_193727_193226_194227_212775_5_60.259_s_1428_193727_male
scaffold_1428_194007_193506_194507_212775_5_60.259_s_1428_194007_male
scaffold_142_838586_838085_839086_901808_12_54.366_s_142_838586_female
scaffold_142_838586_838085_839086_901808_12_63.01_s_142_838586_male
scaffold_14_291688_291187_292188_1735767_12_46.785_s_14_291688_female
scaffold_14_295061_294560_295561_1735767_12_42.283_s_14_295061_male
scaffold_1430_6863_6362_7363_38135_29_31.675_s_1430_6863_male
scaffold_1430_7216_6715_7716_38135_29_38.2_s_1430_7216_male
scaffold_1430_7620_7119_8120_38135_29_38.2_s_1430_7620_male
scaffold_1430_8308_7807_8808_38135_29_33.036_s_1430_8308_male
scaffold_1430_8554_8053_9054_38135_29_33.036_s_1430_8554_male
scaffold_143_165735_165234_166235_835828_3_76.979_s_143_165735_male
scaffold_143_165735_165234_166235_835828_3_82.177_s_143_165735_female
scaffold_143_166048_165547_166548_835828_3_82.177_s_143_166048_female
scaffold_143_231684_231183_232184_835828_3_76.979_s_143_231684_male
scaffold_143_236268_235767_236768_835828_3_76.979_s_143_236268_male
scaffold_143_288632_288131_289132_835828_3_76.979_s_143_288632_male
scaffold_143_292778_292277_293278_835828_3_76.979_s_143_292778_male
scaffold_143_293070_292569_293570_835828_3_76.979_s_143_293070_male
scaffold_1433_10523_10022_11023_38006_10_46.645_s_1433_10523_female
scaffold_143_314899_314398_315399_835828_3_82.177_s_143_314899_female
scaffold_143_315228_314727_315728_835828_3_82.177_s_143_315228_female
scaffold_143_430686_430185_431186_835828_3_82.177_s_143_430686_female
scaffold_1434_37299_36798_37799_219244_12_54.366_s_1434_37299_female
scaffold_1435_35570_35069_36070_36436_25_61.234_s_1435_35570_male
scaffold_143_621960_621459_622460_835828_3_82.177_s_143_621960_female
scaffold_143_622212_621711_622712_835828_3_82.177_s_143_622212_female
scaffold_1436_31068_30567_31568_46574_17_39.895_s_1436_31068_female
scaffold_143_645809_645308_646309_835828_3_82.177_s_143_645809_female
scaffold_143_691558_691057_692058_835828_3_82.177_s_143_691558_female
scaffold_144_100891_100390_101391_932463_9_35.806_s_144_100891_female
scaffold_144_120811_120310_121311_932463_9_35.806_s_144_120811_female
scaffold_144_120811_120310_121311_932463_9_87.631_s_144_120811_male
scaffold_144_148110_147609_148610_932463_9_87.631_s_144_148110_male
scaffold_144_154094_153593_154594_932463_9_35.806_s_144_154094_female
scaffold_144_209250_208749_209750_932463_9_35.806_s_144_209250_female
scaffold_144_287306_286805_287806_932463_9_35.806_s_144_287306_female
scaffold_1443_28756_28255_29256_43600_29_9.038_s_1443_28756_male
scaffold_144_476348_475847_476848_932463_9_87.631_s_144_476348_male
scaffold_144_539135_538634_539635_932463_9_43.241_s_144_539135_female
scaffold_144_539135_538634_539635_932463_9_87.631_s_144_539135_male
scaffold_144_539432_538931_539932_932463_9_87.631_s_144_539432_male
scaffold_144_556313_555812_556813_932463_9_43.241_s_144_556313_female
scaffold_144_556619_556118_557119_932463_9_43.241_s_144_556619_female
scaffold_144_61698_61197_62198_932463_9_87.631_s_144_61698_male
scaffold_144_709906_709405_710406_932463_9_43.241_s_144_709906_female
scaffold_144_720746_720245_721246_932463_9_84.154_s_144_720746_male
scaffold_144_73472_72971_73972_932463_9_35.806_s_144_73472_female
scaffold_144_73472_72971_73972_932463_9_87.631_s_144_73472_male
scaffold_1447_5799_5298_6299_36794_8_52.823_s_1447_5799_female
scaffold_144_761896_761395_762396_932463_9_45.448_s_144_761896_female
scaffold_144_761896_761395_762396_932463_9_84.154_s_144_761896_male
scaffold_144_762191_761690_762691_932463_9_45.448_s_144_762191_female
scaffold_144_762191_761690_762691_932463_9_84.154_s_144_762191_male
scaffold_1448_24710_24209_25210_36501_5_43.412_s_1448_24710_male
scaffold_144_870132_869631_870632_932463_9_45.448_s_144_870132_female
scaffold_144_870419_869918_870919_932463_9_45.448_s_144_870419_female
scaffold_1450_19320_18819_19820_41145_21_10.596_s_1450_19320_male
scaffold_145_144426_143925_144926_864115_17_112.307_s_145_144426_male
scaffold_145_223785_223284_224285_864115_17_112.307_s_145_223785_male
scaffold_1452_25529_25028_26029_35927_2_34.206_s_1452_25529_male
scaffold_1452_25814_25313_26314_35927_2_34.206_s_1452_25814_male
scaffold_145_228769_228268_229269_864115_17_112.307_s_145_228769_male
scaffold_145_229038_228537_229538_864115_17_112.307_s_145_229038_male
scaffold_145_229168_228667_229668_864115_17_112.307_s_145_229168_male
scaffold_145_395548_395047_396048_864115_17_85.385_s_145_395548_female
scaffold_145_405168_404667_405668_864115_17_85.385_s_145_405168_female
scaffold_145_453515_453014_454015_864115_17_84.132_s_145_453515_female
scaffold_145_453886_453385_454386_864115_17_84.132_s_145_453886_female
scaffold_145_579545_579044_580045_864115_17_85.385_s_145_579545_female
scaffold_14_560324_559823_560824_1735767_12_47.991_s_14_560324_male
scaffold_145_626375_625874_626875_864115_17_100.017_s_145_626375_male
scaffold_145_694357_693856_694857_864115_17_97.993_s_145_694357_male
scaffold_145_802308_801807_802808_864115_17_78.793_s_145_802308_female
scaffold_145_802308_801807_802808_864115_17_98.687_s_145_802308_male
scaffold_145_83329_82828_83829_864115_17_112.307_s_145_83329_male
scaffold_145_83621_83120_84121_864115_17_85.385_s_145_83621_female
scaffold_14_58566_58065_59066_1735767_12_38.041_s_14_58566_female
scaffold_145_96100_95599_96600_864115_17_85.385_s_145_96100_female
scaffold_145_96565_96064_97065_864115_17_85.385_s_145_96565_female
scaffold_1461_26769_26268_27269_35589_13_60.694_s_1461_26769_female
scaffold_146_367829_367328_368329_844640_18_111.131_s_146_367829_male
scaffold_146_368211_367710_368711_844640_18_111.131_s_146_368211_male
scaffold_146_369215_368714_369715_844640_14_14.493_s_146_369215_male
scaffold_146_399191_398690_399691_844640_14_14.493_s_146_399191_male
scaffold_1466_25723_25222_26223_34715_7_38.95_s_1466_25723_male
scaffold_146_669326_668825_669826_844640_14_14.493_s_146_669326_male
scaffold_146_670034_669533_670534_844640_14_14.493_s_146_670034_male
scaffold_147_283532_283031_284032_875746_8_127.911_s_147_283532_male
scaffold_1473_12411_11910_12911_34425_16_84.031_s_1473_12411_male
scaffold_147_337288_336787_337788_875746_8_125.821_s_147_337288_male
scaffold_147_503778_503277_504278_875746_8_124.909_s_147_503778_male
scaffold_147_51227_50726_51727_875746_8_19.81_s_147_51227_female
scaffold_147_51564_51063_52064_875746_8_131.18_s_147_51564_male
scaffold_147_51564_51063_52064_875746_8_19.81_s_147_51564_female
scaffold_14_755607_755106_756107_1735767_12_49.176_s_14_755607_male
scaffold_147_621677_621176_622177_875746_8_29.328_s_147_621677_female
scaffold_147_632327_631826_632827_875746_8_119.008_s_147_632327_male
scaffold_14_764974_764473_765474_1735767_12_49.176_s_14_764974_male
scaffold_147_651172_650671_651672_875746_8_119.008_s_147_651172_male
scaffold_14_765255_764754_765755_1735767_12_49.176_s_14_765255_male
scaffold_147_660950_660449_661450_875746_8_29.328_s_147_660950_female
scaffold_147_66521_66020_67021_875746_8_131.18_s_147_66521_male
scaffold_147_684412_683911_684912_875746_8_119.008_s_147_684412_male
scaffold_147_684412_683911_684912_875746_8_29.328_s_147_684412_female
scaffold_147_701546_701045_702046_875746_8_29.328_s_147_701546_female
scaffold_147_821408_820907_821908_875746_8_117.492_s_147_821408_male
scaffold_147_821801_821300_822301_875746_8_117.492_s_147_821801_male
scaffold_147_847217_846716_847717_875746_8_27.737_s_147_847217_female
scaffold_147_860711_860210_861211_875746_8_117.173_s_147_860711_male
scaffold_147_860711_860210_861211_875746_8_27.737_s_147_860711_female
scaffold_148_257435_256934_257935_850772_4_67.218_s_148_257435_male
scaffold_148_319069_318568_319569_850772_4_67.316_s_148_319069_female
scaffold_148_319069_318568_319569_850772_4_68.284_s_148_319069_male
scaffold_1483_3438_2937_3938_33713_14_85.252_s_1483_3438_female
scaffold_1483_3764_3263_4264_33713_14_85.252_s_1483_3764_female
scaffold_148_351326_350825_351826_850772_4_67.218_s_148_351326_male
scaffold_148_366277_365776_366777_850772_4_67.218_s_148_366277_male
scaffold_1484_12098_11597_12598_33483_27_60.626_s_1484_12098_female
scaffold_148_562941_562440_563441_850772_6_77.847_s_148_562941_female
scaffold_14_863832_863331_864332_1735767_12_50.24_s_14_863832_male
scaffold_14_864198_863697_864698_1735767_12_50.24_s_14_864198_male
scaffold_14_864454_863953_864954_1735767_12_50.24_s_14_864454_male
scaffold_1489_212653_212152_213153_254726_3_112.7_s_1489_212653_female
scaffold_1489_212653_212152_213153_254726_3_38.755_s_1489_212653_male
scaffold_14_900467_899966_900967_1735767_12_50.24_s_14_900467_male
scaffold_14_900810_900309_901310_1735767_12_50.24_s_14_900810_male
scaffold_1490_35698_35197_36198_41438_1_6.816_s_1490_35698_female
scaffold_149_189944_189443_190444_815265_26_77.053_s_149_189944_female
scaffold_1492_12930_12429_13430_32696_19_34.137_s_1492_12930_male
scaffold_1492_12930_12429_13430_32696_19_75.396_s_1492_12930_female
scaffold_1492_24694_24193_25194_32696_19_77.072_s_1492_24694_female
scaffold_149_241258_240757_241758_815265_26_68.262_s_149_241258_male
scaffold_149_304781_304280_305281_815265_26_68.262_s_149_304781_male
scaffold_149_305132_304631_305632_815265_26_68.262_s_149_305132_male
scaffold_149_388854_388353_389354_815265_26_68.262_s_149_388854_male
scaffold_149_388854_388353_389354_815265_26_74.924_s_149_388854_female
scaffold_149_477565_477064_478065_815265_26_68.262_s_149_477565_male
scaffold_149_611585_611084_612085_815265_26_68.262_s_149_611585_male
scaffold_14_971553_971052_972053_1735767_12_49.056_s_14_971553_female
scaffold_149_717349_716848_717849_815265_26_68.262_s_149_717349_male
scaffold_149_721985_721484_722485_815265_26_73.86_s_149_721985_female
scaffold_1502_18166_17665_18666_31902_7_89.259_s_1502_18166_female
scaffold_150_307338_306837_307838_856726_12_10.705_s_150_307338_male
scaffold_150_307338_306837_307838_856726_12_9.687_s_150_307338_female
scaffold_150_307690_307189_308190_856726_12_10.705_s_150_307690_male
scaffold_150_313059_312558_313559_856726_12_9.687_s_150_313059_female
scaffold_150_359859_359358_360359_856726_12_12.438_s_150_359859_male
scaffold_150_361068_360567_361568_856726_12_12.438_s_150_361068_male
scaffold_150_449846_449345_450346_856726_12_10.759_s_150_449846_female
scaffold_150_449846_449345_450346_856726_12_12.438_s_150_449846_male
scaffold_150_476472_475971_476972_856726_12_10.759_s_150_476472_female
scaffold_150_476754_476253_477254_856726_12_12.438_s_150_476754_male
scaffold_150_500276_499775_500776_856726_12_10.759_s_150_500276_female
scaffold_1505_23881_23380_24381_31331_29_72.226_s_1505_23881_female
scaffold_1505_24201_23700_24701_31331_29_72.226_s_1505_24201_female
scaffold_150_535370_534869_535870_856726_12_11.864_s_150_535370_female
scaffold_150_568074_567573_568574_856726_12_11.864_s_150_568074_female
scaffold_150_568074_567573_568574_856726_12_12.438_s_150_568074_male
scaffold_150_570124_569623_570624_856726_12_12.438_s_150_570124_male
scaffold_150_583768_583267_584268_856726_12_12.438_s_150_583768_male
scaffold_150_584105_583604_584605_856726_12_11.864_s_150_584105_female
scaffold_150_584105_583604_584605_856726_12_12.438_s_150_584105_male
scaffold_150_588140_587639_588640_856726_12_13.695_s_150_588140_male
scaffold_150_637949_637448_638449_856726_12_11.864_s_150_637949_female
scaffold_150_638242_637741_638742_856726_12_12.438_s_150_638242_male
scaffold_150_701294_700793_701794_856726_12_14.772_s_150_701294_male
scaffold_150_72384_71883_72884_856726_12_10.705_s_150_72384_male
scaffold_150_768355_767854_768855_856726_12_11.864_s_150_768355_female
scaffold_1509_19158_18657_19658_36031_9_128.791_s_1509_19158_male
scaffold_15_1002910_1002409_1003410_1639258_23_64.423_s_15_1002910_male
scaffold_15_1009617_1009116_1010117_1639258_23_53.099_s_15_1009617_female
scaffold_15_1009617_1009116_1010117_1639258_23_64.423_s_15_1009617_male
scaffold_1510_7430_6929_7930_36748_6_39.001_s_1510_7430_female
scaffold_1510_7430_6929_7930_36748_6_90.954_s_1510_7430_male
scaffold_1510_7811_7310_8311_36748_6_39.001_s_1510_7811_female
scaffold_1510_8685_8184_9185_36748_6_39.001_s_1510_8685_female
scaffold_15_1099000_1098499_1099500_1639258_23_53.099_s_15_1099000_female
scaffold_15_1141528_1141027_1142028_1639258_23_64.423_s_15_1141528_male
scaffold_151_14549_14048_15049_832180_28_35.701_s_151_14549_male
scaffold_15_115478_114977_115978_1639258_23_64.423_s_15_115478_male
scaffold_151_15678_15177_16178_832180_28_35.701_s_151_15678_male
scaffold_15_115813_115312_116313_1639258_23_53.099_s_15_115813_female
scaffold_151_15910_15409_16410_832180_28_35.701_s_151_15910_male
scaffold_151_171652_171151_172152_832180_28_33.607_s_151_171652_female
scaffold_151_171652_171151_172152_832180_28_35.701_s_151_171652_male
scaffold_151_172216_171715_172716_832180_28_35.701_s_151_172216_male
scaffold_15_1173654_1173153_1174154_1639258_23_64.423_s_15_1173654_male
scaffold_15_1173936_1173435_1174436_1639258_23_64.423_s_15_1173936_male
scaffold_15_1203684_1203183_1204184_1639258_23_53.099_s_15_1203684_female
scaffold_15_1203684_1203183_1204184_1639258_23_64.423_s_15_1203684_male
scaffold_151_216516_216015_217016_832180_28_32.483_s_151_216516_female
scaffold_151_216516_216015_217016_832180_28_35.701_s_151_216516_male
scaffold_151_216758_216257_217258_832180_28_32.483_s_151_216758_female
scaffold_151_216758_216257_217258_832180_28_35.701_s_151_216758_male
scaffold_151_247470_246969_247970_832180_28_32.483_s_151_247470_female
scaffold_151_247824_247323_248324_832180_28_32.483_s_151_247824_female
scaffold_151_247824_247323_248324_832180_28_35.701_s_151_247824_male
scaffold_15_1321192_1320691_1321692_1639258_23_64.423_s_15_1321192_male
scaffold_15_1321459_1320958_1321959_1639258_23_53.099_s_15_1321459_female
scaffold_1513_22247_21746_22747_30209_18_71_s_1513_22247_male
scaffold_1513_22539_22038_23039_30209_18_71_s_1513_22539_male
scaffold_1513_24047_23546_24547_30209_18_71_s_1513_24047_male
scaffold_1514_10043_9542_10543_30030_29_31.675_s_1514_10043_male
scaffold_1514_20279_19778_20779_30030_29_31.675_s_1514_20279_male
scaffold_15_1492885_1492384_1493385_1639258_23_64.423_s_15_1492885_male
scaffold_15_150158_149657_150658_1639258_23_64.423_s_15_150158_male
scaffold_15_1524772_1524271_1525272_1639258_23_53.099_s_15_1524772_female
scaffold_15_1548441_1547940_1548941_1639258_23_64.423_s_15_1548441_male
scaffold_15_1586687_1586186_1587187_1639258_23_53.099_s_15_1586687_female
scaffold_151_594521_594020_595021_832180_28_34.251_s_151_594521_male
scaffold_151_613691_613190_614191_832180_28_33.128_s_151_613691_male
scaffold_151_614058_613557_614558_832180_28_33.128_s_151_614058_male
scaffold_15_1614334_1613833_1614834_1639258_23_64.423_s_15_1614334_male
scaffold_151_618623_618122_619123_832180_28_33.128_s_151_618623_male
scaffold_151_625197_624696_625697_832180_28_33.128_s_151_625197_male
scaffold_151_636783_636282_637283_832180_28_33.128_s_151_636783_male
scaffold_151_645259_644758_645759_832180_28_33.128_s_151_645259_male
scaffold_151_645559_645058_646059_832180_28_33.128_s_151_645559_male
scaffold_151_687438_686937_687938_832180_28_32.483_s_151_687438_female
scaffold_151_687442_686941_687942_832180_28_32.483_s_151_687442_female
scaffold_151_687688_687187_688188_832180_28_33.128_s_151_687688_male
scaffold_151_70089_69588_70589_832180_28_33.607_s_151_70089_female
scaffold_1517_20237_19736_20737_29789_5_22.807_s_1517_20237_female
scaffold_151_723062_722561_723562_832180_28_32.483_s_151_723062_female
scaffold_151_723062_722561_723562_832180_28_33.128_s_151_723062_male
scaffold_151_795800_795299_796300_832180_28_32.064_s_151_795800_male
scaffold_15_180568_180067_181068_1639258_23_64.423_s_15_180568_male
scaffold_1520_153470_152969_153970_711238_18_41.716_s_1520_153470_female
scaffold_1520_153470_152969_153970_711238_18_70.411_s_1520_153470_male
scaffold_1520_155584_155083_156084_711238_18_40.653_s_1520_155584_female
scaffold_1520_160847_160346_161347_711238_18_67.666_s_1520_160847_male
scaffold_1520_176386_175885_176886_711238_29_52.232_s_1520_176386_female
scaffold_1520_338648_338147_339148_711238_18_67.666_s_1520_338648_male
scaffold_1520_338936_338435_339436_711238_18_67.666_s_1520_338936_male
scaffold_1520_352264_351763_352764_711238_18_67.666_s_1520_352264_male
scaffold_1520_401474_400973_401974_711238_18_40.653_s_1520_401474_female
scaffold_1520_406745_406244_407245_711238_18_40.653_s_1520_406745_female
scaffold_1520_543990_543489_544490_711238_5_21.942_s_1520_543990_male
scaffold_152_133564_133063_134064_842920_12_64.074_s_152_133564_male
scaffold_152_143439_142938_143939_842920_12_54.366_s_152_143439_female
scaffold_152_143803_143302_144303_842920_12_64.074_s_152_143803_male
scaffold_1522_1734_1233_2234_29623_28_20.596_s_1522_1734_male
scaffold_1522_1734_1233_2234_29623_28_26.095_s_1522_1734_female
scaffold_1522_2055_1554_2555_29623_28_20.596_s_1522_2055_male
scaffold_1522_2055_1554_2555_29623_28_26.095_s_1522_2055_female
scaffold_152_312289_311788_312789_842920_12_54.366_s_152_312289_female
scaffold_152_312289_311788_312789_842920_12_65.188_s_152_312289_male
scaffold_1523_17194_16693_17694_29163_17_12.143_s_1523_17194_male
scaffold_152_354463_353962_354963_842920_12_54.366_s_152_354463_female
scaffold_152_356145_355644_356645_842920_12_65.188_s_152_356145_male
scaffold_152_390353_389852_390853_842920_12_65.188_s_152_390353_male
scaffold_152_409790_409289_410290_842920_12_54.366_s_152_409790_female
scaffold_152_409790_409289_410290_842920_12_65.188_s_152_409790_male
scaffold_152_410143_409642_410643_842920_12_54.366_s_152_410143_female
scaffold_152_416330_415829_416830_842920_12_65.188_s_152_416330_male
scaffold_152_455735_455234_456235_842920_12_54.366_s_152_455735_female
scaffold_152_455735_455234_456235_842920_12_67.267_s_152_455735_male
scaffold_1524_5902_5401_6402_34134_8_43.488_s_1524_5902_female
scaffold_152_526597_526096_527097_842920_12_67.267_s_152_526597_male
scaffold_152_587061_586560_587561_842920_12_54.366_s_152_587061_female
scaffold_152_587445_586944_587945_842920_12_54.366_s_152_587445_female
scaffold_152_589675_589174_590175_842920_12_54.366_s_152_589675_female
scaffold_1526_26381_25880_26881_29129_12_54.366_s_1526_26381_female
scaffold_1526_26381_25880_26881_29129_12_63.01_s_1526_26381_male
scaffold_1527_26434_25933_26934_64789_28_73.334_s_1527_26434_male
scaffold_1527_61071_60570_61571_64789_28_73.334_s_1527_61071_male
scaffold_152_806213_805712_806713_842920_12_54.366_s_152_806213_female
scaffold_1528_17440_16939_17940_28605_27_13.822_s_1528_17440_female
scaffold_1528_17783_17282_18283_28605_27_13.822_s_1528_17783_female
scaffold_1529_19737_19236_20237_32141_2_48.349_s_1529_19737_female
scaffold_1529_20029_19528_20529_32141_2_48.349_s_1529_20029_female
scaffold_1530_15391_14890_15891_28725_26_3.052_s_1530_15391_female
scaffold_1530_15391_14890_15891_28725_26_4.304_s_1530_15391_male
scaffold_153_129484_128983_129984_803700_12_82.673_s_153_129484_male
scaffold_153_428543_428042_429043_803700_12_75.285_s_153_428543_female
scaffold_153_428543_428042_429043_803700_12_82.673_s_153_428543_male
scaffold_153_428796_428295_429296_803700_12_75.285_s_153_428796_female
scaffold_153_578006_577505_578506_803700_12_73.268_s_153_578006_female
scaffold_1536_25173_24672_25673_28672_8_14.792_s_1536_25173_male
scaffold_153_777958_777457_778458_803700_12_73.268_s_153_777958_female
scaffold_153_790466_789965_790966_803700_12_73.268_s_153_790466_female
scaffold_1539_6510_6009_7010_27886_3_78.682_s_1539_6510_male
scaffold_154_1043214_1042713_1043714_1165389_20_59.202_s_154_1043214_male
scaffold_1541_10025_9524_10525_27678_19_109.815_s_1541_10025_male
scaffold_154_1141310_1140809_1141810_1165389_20_59.202_s_154_1141310_male
scaffold_1541_376_1_876_27678_19_109.815_s_1541_376_male
scaffold_154_161551_161050_162051_1165389_20_59.202_s_154_161551_male
scaffold_1541_629_128_1129_27678_19_0_s_1541_629_female
scaffold_1541_629_128_1129_27678_19_106.624_s_1541_629_male
scaffold_154_198103_197602_198603_1165389_20_61.311_s_154_198103_female
scaffold_154_207827_207326_208327_1165389_20_59.202_s_154_207827_male
scaffold_154_207827_207326_208327_1165389_20_61.311_s_154_207827_female
scaffold_154_208162_207661_208662_1165389_20_59.202_s_154_208162_male
scaffold_154_208162_207661_208662_1165389_20_61.311_s_154_208162_female
scaffold_15_423646_423145_424146_1639258_23_53.099_s_15_423646_female
scaffold_15_423979_423478_424479_1639258_23_53.099_s_15_423979_female
scaffold_154_268018_267517_268518_1165389_20_59.202_s_154_268018_male
scaffold_154_279751_279250_280251_1165389_20_59.202_s_154_279751_male
scaffold_154_279751_279250_280251_1165389_20_61.311_s_154_279751_female
scaffold_154_280058_279557_280558_1165389_20_59.202_s_154_280058_male
scaffold_154_314247_313746_314747_1165389_20_60.266_s_154_314247_male
scaffold_154_314247_313746_314747_1165389_20_61.311_s_154_314247_female
scaffold_154_315913_315412_316413_1165389_20_61.311_s_154_315913_female
scaffold_154_317700_317199_318200_1165389_20_59.202_s_154_317700_male
scaffold_154_317700_317199_318200_1165389_20_61.311_s_154_317700_female
scaffold_154_396961_396460_397461_1165389_20_61.311_s_154_396961_female
scaffold_154_397300_396799_397800_1165389_20_61.311_s_154_397300_female
scaffold_154_489446_488945_489946_1165389_20_59.202_s_154_489446_male
scaffold_154_489446_488945_489946_1165389_20_61.311_s_154_489446_female
scaffold_1545_10115_9614_10615_27484_8_56.376_s_1545_10115_female
scaffold_154_54383_53882_54883_1165389_20_60.266_s_154_54383_male
scaffold_154_54773_54272_55273_1165389_20_60.266_s_154_54773_male
scaffold_154_583045_582544_583545_1165389_20_61.311_s_154_583045_female
scaffold_154_603577_603076_604077_1165389_20_61.311_s_154_603577_female
scaffold_15_462207_461706_462707_1639258_23_64.423_s_15_462207_male
scaffold_15_463090_462589_463590_1639258_23_64.423_s_15_463090_male
scaffold_154_675008_674507_675508_1165389_20_59.202_s_154_675008_male
scaffold_154_67573_67072_68073_1165389_20_59.202_s_154_67573_male
scaffold_154_677862_677361_678362_1165389_20_59.202_s_154_677862_male
scaffold_154_67902_67401_68402_1165389_20_59.202_s_154_67902_male
scaffold_15_468563_468062_469063_1639258_23_64.423_s_15_468563_male
scaffold_154_730335_729834_730835_1165389_20_59.202_s_154_730335_male
scaffold_154_730708_730207_731208_1165389_20_59.202_s_154_730708_male
scaffold_154_744327_743826_744827_1165389_20_59.202_s_154_744327_male
scaffold_154_744327_743826_744827_1165389_20_61.311_s_154_744327_female
scaffold_154_744616_744115_745116_1165389_20_59.202_s_154_744616_male
scaffold_154_751668_751167_752168_1165389_20_58.138_s_154_751668_male
scaffold_154_751913_751412_752413_1165389_20_58.138_s_154_751913_male
scaffold_154_779607_779106_780107_1165389_20_59.202_s_154_779607_male
scaffold_154_779895_779394_780395_1165389_20_59.202_s_154_779895_male
scaffold_154_784044_783543_784544_1165389_20_61.311_s_154_784044_female
scaffold_154_84487_83986_84987_1165389_20_62.394_s_154_84487_male
scaffold_154_84819_84318_85319_1165389_20_59.202_s_154_84819_male
scaffold_154_84819_84318_85319_1165389_20_61.311_s_154_84819_female
scaffold_154_872182_871681_872682_1165389_20_59.202_s_154_872182_male
scaffold_15_488677_488176_489177_1639258_23_53.099_s_15_488677_female
scaffold_154_918108_917607_918608_1165389_20_59.202_s_154_918108_male
scaffold_154_948629_948128_949129_1165389_20_61.311_s_154_948629_female
scaffold_155_146697_146196_147197_811879_7_112.145_s_155_146697_male
scaffold_155_195038_194537_195538_811879_7_112.145_s_155_195038_male
scaffold_155_26993_26492_27493_811879_7_113.83_s_155_26993_male
scaffold_155_26993_26492_27493_811879_7_92.452_s_155_26993_female
scaffold_155_331051_330550_331551_811879_7_108.941_s_155_331051_male
scaffold_155_331051_330550_331551_811879_7_90.323_s_155_331051_female
scaffold_155_331370_330869_331870_811879_7_108.941_s_155_331370_male
scaffold_155_331370_330869_331870_811879_7_90.323_s_155_331370_female
scaffold_155_400822_400321_401322_811879_7_105.013_s_155_400822_male
scaffold_155_401095_400594_401595_811879_7_105.013_s_155_401095_male
scaffold_155_404314_403813_404814_811879_7_105.013_s_155_404314_male
scaffold_155_406879_406378_407379_811879_7_90.323_s_155_406879_female
scaffold_155_451372_450871_451872_811879_7_102.803_s_155_451372_male
scaffold_155_451901_451400_452401_811879_7_102.803_s_155_451901_male
scaffold_155_456723_456222_457223_811879_7_102.803_s_155_456723_male
scaffold_1555_4451_3950_4951_33372_13_36.123_s_1555_4451_male
scaffold_155_584859_584358_585359_811879_7_90.323_s_155_584859_female
scaffold_155_594580_594079_595080_811879_7_90.323_s_155_594580_female
scaffold_155_594943_594442_595443_811879_7_90.323_s_155_594943_female
scaffold_1556_18698_18197_19198_26564_4_67.316_s_1556_18698_female
scaffold_155_675330_674829_675830_811879_11_19.663_s_155_675330_male
scaffold_155_736890_736389_737390_811879_7_97.472_s_155_736890_male
scaffold_155_737312_736811_737812_811879_7_97.472_s_155_737312_male
scaffold_155_778597_778096_779097_811879_7_90.323_s_155_778597_female
scaffold_1558_25948_25447_26448_26760_1_6.816_s_1558_25948_female
scaffold_1561_19654_19153_20154_23855_10_10.21_s_1561_19654_male
scaffold_156_132457_131956_132957_854025_6_89.89_s_156_132457_male
scaffold_156_205720_205219_206220_854025_6_89.89_s_156_205720_male
scaffold_156_268541_268040_269041_854025_6_89.89_s_156_268541_male
scaffold_156_382806_382305_383306_854025_6_35.841_s_156_382806_female
scaffold_156_382806_382305_383306_854025_6_88.826_s_156_382806_male
scaffold_156_383082_382581_383582_854025_6_88.826_s_156_383082_male
scaffold_156_40504_40003_41004_854025_6_37.083_s_156_40504_female
scaffold_156_40504_40003_41004_854025_6_89.89_s_156_40504_male
scaffold_156_40850_40349_41350_854025_6_89.89_s_156_40850_male
scaffold_156_421198_420697_421698_854025_6_88.826_s_156_421198_male
scaffold_1564_24941_24440_25441_26229_15_76.402_s_1564_24941_male
scaffold_1564_25205_24704_25705_26229_15_76.402_s_1564_25205_male
scaffold_156_509143_508642_509643_854025_6_35.841_s_156_509143_female
scaffold_156_514450_513949_514950_854025_6_35.841_s_156_514450_female
scaffold_156_55659_55158_56159_854025_6_35.841_s_156_55659_female
scaffold_156_55659_55158_56159_854025_6_89.89_s_156_55659_male
scaffold_156_562095_561594_562595_854025_6_35.841_s_156_562095_female
scaffold_156_562359_561858_562859_854025_6_35.841_s_156_562359_female
scaffold_156_570343_569842_570843_854025_6_35.841_s_156_570343_female
scaffold_156_622154_621653_622654_854025_6_35.841_s_156_622154_female
scaffold_1567_26403_25902_26903_31989_1_125.973_s_1567_26403_female
scaffold_1567_26403_25902_26903_31989_1_98.622_s_1567_26403_male
scaffold_1567_26653_26152_27153_31989_1_125.973_s_1567_26653_female
scaffold_156_777843_777342_778343_854025_6_35.841_s_156_777843_female
scaffold_156_848351_847850_848851_854025_6_83.505_s_156_848351_male
scaffold_157_165840_165339_166340_792816_12_59.817_s_157_165840_male
scaffold_157_190600_190099_191100_792816_12_55.428_s_157_190600_female
scaffold_157_257463_256962_257963_792816_12_58.753_s_157_257463_male
scaffold_157_27282_26781_27782_792816_12_59.817_s_157_27282_male
scaffold_157_339095_338594_339595_792816_12_54.366_s_157_339095_female
scaffold_157_339352_338851_339852_792816_12_54.366_s_157_339352_female
scaffold_157_346417_345916_346917_792816_12_54.366_s_157_346417_female
scaffold_157_346760_346259_347260_792816_12_54.366_s_157_346760_female
scaffold_157_513471_512970_513971_792816_12_54.366_s_157_513471_female
scaffold_1575_2219_1718_2719_25555_19_84.26_s_1575_2219_male
scaffold_157_573940_573439_574440_792816_12_55.428_s_157_573940_female
scaffold_157_573940_573439_574440_792816_12_58.753_s_157_573940_male
scaffold_157_574333_573832_574833_792816_12_54.366_s_157_574333_female
scaffold_157_574603_574102_575103_792816_12_54.366_s_157_574603_female
scaffold_157_584006_583505_584506_792816_12_54.366_s_157_584006_female
scaffold_15_761292_760791_761792_1639258_23_53.099_s_15_761292_female
scaffold_157_627925_627424_628425_792816_12_54.366_s_157_627925_female
scaffold_157_696238_695737_696738_792816_12_54.366_s_157_696238_female
scaffold_157_758371_757870_758871_792816_12_54.366_s_157_758371_female
scaffold_157_769764_769263_770264_792816_12_54.366_s_157_769764_female
scaffold_1580_191774_191273_192274_360270_18_28.111_s_1580_191774_female
scaffold_1580_323075_322574_323575_360270_18_79.784_s_1580_323075_male
scaffold_1580_45077_44576_45577_360270_18_26.064_s_1580_45077_female
scaffold_1580_45457_44956_45957_360270_18_26.064_s_1580_45457_female
scaffold_1581_19193_18692_19693_38821_6_83.505_s_1581_19193_male
scaffold_158_143427_142926_143927_798804_1_83.124_s_158_143427_male
scaffold_158_185941_185440_186441_798804_1_101.81_s_158_185941_female
scaffold_158_185941_185440_186441_798804_1_78.769_s_158_185941_male
scaffold_158_227991_227490_228491_798804_1_78.769_s_158_227991_male
scaffold_158_228345_227844_228845_798804_1_78.769_s_158_228345_male
scaffold_158_250083_249582_250583_798804_1_78.769_s_158_250083_male
scaffold_158_314901_314400_315401_798804_1_101.051_s_158_314901_female
scaffold_158_315174_314673_315674_798804_1_101.051_s_158_315174_female
scaffold_158_345169_344668_345669_798804_1_101.051_s_158_345169_female
scaffold_158_412903_412402_413403_798804_1_101.051_s_158_412903_female
scaffold_1584_17718_17217_18218_25128_8_56.376_s_1584_17718_female
scaffold_1584_20314_19813_20814_25128_8_56.376_s_1584_20314_female
scaffold_158_488783_488282_489283_798804_1_76.483_s_158_488783_male
scaffold_158_489119_488618_489619_798804_1_76.483_s_158_489119_male
scaffold_158_510573_510072_511073_798804_1_101.051_s_158_510573_female
scaffold_1585_128626_128125_129126_193362_3_70.298_s_1585_128626_male
scaffold_1585_166894_166393_167394_193362_3_84.305_s_1585_166894_female
scaffold_1585_52136_51635_52636_193362_3_70.298_s_1585_52136_male
scaffold_158_575050_574549_575550_798804_1_101.051_s_158_575050_female
scaffold_158_586117_585616_586617_798804_1_99.334_s_158_586117_female
scaffold_158_589339_588838_589839_798804_1_99.334_s_158_589339_female
scaffold_15_859461_858960_859961_1639258_23_53.099_s_15_859461_female
scaffold_158_604157_603656_604657_798804_1_72.445_s_158_604157_male
scaffold_158_604157_603656_604657_798804_1_98.186_s_158_604157_female
scaffold_158_604393_603892_604893_798804_1_98.186_s_158_604393_female
scaffold_158_612311_611810_612811_798804_1_98.186_s_158_612311_female
scaffold_158_612581_612080_613081_798804_1_98.186_s_158_612581_female
scaffold_158_664800_664299_665300_798804_1_72.445_s_158_664800_male
scaffold_158_665120_664619_665620_798804_1_72.445_s_158_665120_male
scaffold_158_679827_679326_680327_798804_1_72.445_s_158_679827_male
scaffold_158_680011_679510_680511_798804_1_72.445_s_158_680011_male
scaffold_158_685513_685012_686013_798804_1_72.445_s_158_685513_male
scaffold_158_685894_685393_686394_798804_1_72.445_s_158_685894_male
scaffold_15_876301_875800_876801_1639258_23_53.099_s_15_876301_female
scaffold_15_876301_875800_876801_1639258_23_64.423_s_15_876301_male
scaffold_158_76748_76247_77248_798804_1_107.336_s_158_76748_female
scaffold_158_77082_76581_77582_798804_1_107.336_s_158_77082_female
scaffold_158_77082_76581_77582_798804_1_85.574_s_158_77082_male
scaffold_158_778209_777708_778709_798804_1_72.95_s_158_778209_male
scaffold_158_82303_81802_82803_798804_1_85.574_s_158_82303_male
scaffold_15_883703_883202_884203_1639258_23_64.423_s_15_883703_male
scaffold_159_157005_156504_157505_830985_24_55.976_s_159_157005_female
scaffold_1591_93957_93456_94457_209929_29_81.933_s_1591_93957_male
scaffold_1591_93957_93456_94457_209929_29_85.282_s_1591_93957_female
scaffold_1591_94647_94146_95147_209929_29_85.282_s_1591_94647_female
scaffold_159_230301_229800_230801_830985_24_55.976_s_159_230301_female
scaffold_159_253968_253467_254468_830985_24_43.265_s_159_253968_male
scaffold_159_259348_258847_259848_830985_24_43.265_s_159_259348_male
scaffold_159_265035_264534_265535_830985_24_31.962_s_159_265035_male
scaffold_159_321348_320847_321848_830985_24_43.265_s_159_321348_male
scaffold_159_321348_320847_321848_830985_24_55.976_s_159_321348_female
scaffold_159_321682_321181_322182_830985_24_43.265_s_159_321682_male
scaffold_159_349456_348955_349956_830985_24_55.976_s_159_349456_female
scaffold_159_349816_349315_350316_830985_24_55.976_s_159_349816_female
scaffold_159_421735_421234_422235_830985_24_41.248_s_159_421735_male
scaffold_159_421979_421478_422479_830985_24_41.248_s_159_421979_male
scaffold_159_433801_433300_434301_830985_24_38.149_s_159_433801_male
scaffold_159_449192_448691_449692_830985_24_55.976_s_159_449192_female
scaffold_159_449444_448943_449944_830985_24_55.976_s_159_449444_female
scaffold_159_527082_526581_527582_830985_24_55.976_s_159_527082_female
scaffold_159_543780_543279_544280_830985_24_43.265_s_159_543780_male
scaffold_159_579857_579356_580357_830985_24_55.976_s_159_579857_female
scaffold_159_615306_614805_615806_830985_24_55.976_s_159_615306_female
scaffold_159_635942_635441_636442_830985_24_38.149_s_159_635942_male
scaffold_15_965248_964747_965748_1639258_23_53.099_s_15_965248_female
scaffold_15_965248_964747_965748_1639258_23_64.423_s_15_965248_male
scaffold_15_965602_965101_966102_1639258_23_53.099_s_15_965602_female
scaffold_159_660393_659892_660893_830985_24_38.149_s_159_660393_male
scaffold_159_732674_732173_733174_830985_24_55.976_s_159_732674_female
scaffold_159_737106_736605_737606_830985_24_55.976_s_159_737106_female
scaffold_159_737410_736909_737910_830985_24_55.976_s_159_737410_female
scaffold_159_85037_84536_85537_830985_24_40.072_s_159_85037_male
scaffold_159_85295_84794_85795_830985_24_40.072_s_159_85295_male
scaffold_160_1083573_1083072_1084073_1224746_29_72.165_s_160_1083573_male
scaffold_160_1083573_1083072_1084073_1224746_29_72.226_s_160_1083573_female
scaffold_160_1156341_1155840_1156841_1224746_29_72.165_s_160_1156341_male
scaffold_160_1156341_1155840_1156841_1224746_29_72.226_s_160_1156341_female
scaffold_160_1204781_1204280_1205281_1224746_29_72.226_s_160_1204781_female
scaffold_160_1205090_1204589_1205590_1224746_29_72.226_s_160_1205090_female
scaffold_160_123776_123275_124276_1224746_29_81.839_s_160_123776_female
scaffold_160_199061_198560_199561_1224746_29_81.933_s_160_199061_male
scaffold_160_41338_40837_41838_1224746_29_81.839_s_160_41338_female
scaffold_160_421525_421024_422025_1224746_29_79.804_s_160_421525_male
scaffold_160_452678_452177_453178_1224746_29_79.804_s_160_452678_male
scaffold_160_452678_452177_453178_1224746_29_81.839_s_160_452678_female
scaffold_160_453026_452525_453526_1224746_29_79.804_s_160_453026_male
scaffold_160_510228_509727_510728_1224746_29_79.804_s_160_510228_male
scaffold_160_510506_510005_511006_1224746_29_79.804_s_160_510506_male
scaffold_160_616443_615942_616943_1224746_29_79.835_s_160_616443_female
scaffold_1607_16219_15718_16719_22609_26_11.554_s_1607_16219_male
scaffold_160_758657_758156_759157_1224746_29_74.744_s_160_758657_male
scaffold_160_854548_854047_855048_1224746_29_79.835_s_160_854548_female
scaffold_160_875452_874951_875952_1224746_29_75.505_s_160_875452_male
scaffold_160_875452_874951_875952_1224746_29_76.822_s_160_875452_female
scaffold_160_875727_875226_876227_1224746_29_76.822_s_160_875727_female
scaffold_160_876862_876361_877362_1224746_29_78.009_s_160_876862_female
scaffold_160_877434_876933_877934_1224746_29_75.505_s_160_877434_male
scaffold_160_877782_877281_878282_1224746_29_75.505_s_160_877782_male
scaffold_160_877782_877281_878282_1224746_29_78.009_s_160_877782_female
scaffold_160_903083_902582_903583_1224746_29_75.505_s_160_903083_male
scaffold_160_95288_94787_95788_1224746_29_81.839_s_160_95288_female
scaffold_160_956525_956024_957025_1224746_29_75.505_s_160_956525_male
scaffold_16_1013414_1012913_1013914_1679137_26_64.009_s_16_1013414_male
scaffold_16_1013670_1013169_1014170_1679137_26_64.009_s_16_1013670_male
scaffold_16_1013822_1013321_1014322_1679137_26_64.009_s_16_1013822_male
scaffold_16_1014106_1013605_1014606_1679137_26_64.009_s_16_1014106_male
scaffold_16_1094677_1094176_1095177_1679137_26_55.849_s_16_1094677_female
scaffold_16_1094681_1094180_1095181_1679137_26_55.849_s_16_1094681_female
scaffold_16_1094998_1094497_1095498_1679137_26_55.849_s_16_1094998_female
scaffold_16_1173636_1173135_1174136_1679137_26_49.717_s_16_1173636_female
scaffold_16_1175166_1174665_1175666_1679137_26_49.717_s_16_1175166_female
scaffold_16_1175166_1174665_1175666_1679137_26_62.278_s_16_1175166_male
scaffold_16_1175514_1175013_1176014_1679137_26_49.717_s_16_1175514_female
scaffold_161_233701_233200_234201_788386_19_51.861_s_161_233701_male
scaffold_161_233701_233200_234201_788386_19_56.779_s_161_233701_female
scaffold_161_289145_288644_289645_788386_19_53.99_s_161_289145_male
scaffold_161_29460_28959_29960_788386_19_49.485_s_161_29460_male
scaffold_161_303118_302617_303618_788386_19_53.99_s_161_303118_male
scaffold_161_303470_302969_303970_788386_19_53.99_s_161_303470_male
scaffold_16_1319003_1318502_1319503_1679137_26_49.717_s_16_1319003_female
scaffold_161_325474_324973_325974_788386_19_56.779_s_161_325474_female
scaffold_161_366839_366338_367339_788386_19_53.99_s_161_366839_male
scaffold_161_366839_366338_367339_788386_19_58.307_s_161_366839_female
scaffold_16_1388856_1388355_1389356_1679137_26_62.278_s_16_1388856_male
scaffold_161_417855_417354_418355_788386_19_56.779_s_161_417855_female
scaffold_16_1450020_1449519_1450520_1679137_26_62.278_s_16_1450020_male
scaffold_16_1506949_1506448_1507449_1679137_26_49.717_s_16_1506949_female
scaffold_1615_16179_15678_16679_22129_4_55.946_s_1615_16179_female
scaffold_16_1550237_1549736_1550737_1679137_26_62.278_s_16_1550237_male
scaffold_16_1550496_1549995_1550996_1679137_26_62.278_s_16_1550496_male
scaffold_161_570443_569942_570943_788386_19_53.744_s_161_570443_female
scaffold_161_570840_570339_571340_788386_19_53.744_s_161_570840_female
scaffold_161_707084_706583_707584_788386_19_56.119_s_161_707084_male
scaffold_161_709085_708584_709585_788386_19_53.744_s_161_709085_female
scaffold_161_709085_708584_709585_788386_19_56.119_s_161_709085_male
scaffold_161_709427_708926_709927_788386_19_56.119_s_161_709427_male
scaffold_161_718876_718375_719376_788386_19_53.744_s_161_718876_female
scaffold_1617_21509_21008_21891_21891_18_77.161_s_1617_21509_female
scaffold_161_770353_769852_770853_788386_19_56.119_s_161_770353_male
scaffold_16_204188_203687_204688_1679137_26_70.438_s_16_204188_female
scaffold_16_206330_205829_206830_1679137_26_70.438_s_16_206330_female
scaffold_162_209910_209409_210410_808117_25_10.653_s_162_209910_female
scaffold_162_249310_248809_249810_808117_25_19.225_s_162_249310_male
scaffold_162_287065_286564_287565_808117_25_19.225_s_162_287065_male
scaffold_1623_11048_10547_11548_38225_22_48.464_s_1623_11048_male
scaffold_1623_12152_11651_12652_38225_22_48.464_s_1623_12152_male
scaffold_162_383560_383059_384060_808117_25_19.225_s_162_383560_male
scaffold_162_383887_383386_384387_808117_25_19.225_s_162_383887_male
scaffold_162_386086_385585_386586_808117_25_19.225_s_162_386086_male
scaffold_162_386454_385953_386954_808117_25_19.225_s_162_386454_male
scaffold_1625_112063_111562_112563_632180_3_94.491_s_1625_112063_male
scaffold_1625_160029_159528_160529_632180_3_64.312_s_1625_160029_female
scaffold_1625_160029_159528_160529_632180_3_94.491_s_1625_160029_male
scaffold_1625_160410_159909_160910_632180_3_64.312_s_1625_160410_female
scaffold_1625_160410_159909_160910_632180_3_94.491_s_1625_160410_male
scaffold_1625_162901_162400_163401_632180_3_94.491_s_1625_162901_male
scaffold_1625_163162_162661_163662_632180_3_94.491_s_1625_163162_male
scaffold_1625_168978_168477_169478_632180_3_64.312_s_1625_168978_female
scaffold_1625_169591_169090_170091_632180_3_94.491_s_1625_169591_male
scaffold_1625_175849_175348_176349_632180_3_94.491_s_1625_175849_male
scaffold_162_518636_518135_519136_808117_25_18.161_s_162_518636_male
scaffold_1625_188481_187980_188981_632180_3_64.312_s_1625_188481_female
scaffold_1625_317251_316750_317751_632180_3_66.063_s_1625_317251_female
scaffold_1625_317251_316750_317751_632180_3_94.491_s_1625_317251_male
scaffold_1625_343168_342667_343668_632180_3_94.491_s_1625_343168_male
scaffold_1625_343509_343008_344009_632180_3_94.491_s_1625_343509_male
scaffold_1625_347477_346976_347977_632180_3_66.063_s_1625_347477_female
scaffold_1625_390842_390341_391342_632180_3_66.063_s_1625_390842_female
scaffold_1625_403190_402689_403690_632180_3_92.833_s_1625_403190_male
scaffold_1625_403532_403031_404032_632180_3_92.833_s_1625_403532_male
scaffold_1625_528303_527802_528803_632180_3_91.31_s_1625_528303_male
scaffold_1625_535651_535150_536151_632180_3_68.715_s_1625_535651_female
scaffold_1625_536031_535530_536531_632180_3_68.715_s_1625_536031_female
scaffold_162_556090_555589_556590_808117_25_11.736_s_162_556090_male
scaffold_1625_59114_58613_59614_632180_3_64.312_s_1625_59114_female
scaffold_1625_59114_58613_59614_632180_3_94.491_s_1625_59114_male
scaffold_1625_591502_591001_592002_632180_3_71.095_s_1625_591502_female
scaffold_1625_591812_591311_592312_632180_3_71.095_s_1625_591812_female
scaffold_162_694951_694450_695451_808117_20_87.196_s_162_694951_female
scaffold_162_705497_704996_705997_808117_20_38.625_s_162_705497_male
scaffold_162_777858_777357_778358_808117_20_38.625_s_162_777858_male
scaffold_162_777858_777357_778358_808117_20_87.196_s_162_777858_female
scaffold_1628_3148_2647_3648_21234_7_33.091_s_1628_3148_female
scaffold_1_62838_62337_63338_2586419_15_83.808_s_1_62838_male
scaffold_1_62842_62341_63342_2586419_15_46.954_s_1_62842_female
scaffold_16_288952_288451_289452_1679137_26_70.438_s_16_288952_female
scaffold_16_310345_309844_310845_1679137_26_66.137_s_16_310345_male
scaffold_1631_25420_24919_25920_32359_22_48.464_s_1631_25420_male
scaffold_1631_25727_25226_26227_32359_22_48.464_s_1631_25727_male
scaffold_163_151377_150876_151877_814207_23_48.828_s_163_151377_female
scaffold_163_151647_151146_152147_814207_23_48.828_s_163_151647_female
scaffold_163_207970_207469_208470_814207_23_66.582_s_163_207970_male
scaffold_163_303522_303021_304022_814207_23_66.582_s_163_303522_male
scaffold_163_323596_323095_324096_814207_23_47.496_s_163_323596_female
scaffold_163_323596_323095_324096_814207_23_66.582_s_163_323596_male
scaffold_163_323936_323435_324436_814207_23_47.496_s_163_323936_female
scaffold_163_323936_323435_324436_814207_23_66.582_s_163_323936_male
scaffold_163_464065_463564_464565_814207_23_46.164_s_163_464065_female
scaffold_163_505518_505017_506018_814207_23_46.164_s_163_505518_female
scaffold_163_621798_621297_622298_814207_23_44.955_s_163_621798_female
scaffold_163_621798_621297_622298_814207_23_67.718_s_163_621798_male
scaffold_163_645254_644753_645754_814207_23_44.955_s_163_645254_female
scaffold_163_661980_661479_662480_814207_23_44.955_s_163_661980_female
scaffold_163_661980_661479_662480_814207_23_67.718_s_163_661980_male
scaffold_1637_3049_2548_3549_24021_16_84.031_s_1637_3049_male
scaffold_163_781232_780731_781732_814207_23_69.208_s_163_781232_male
scaffold_163_794183_793682_794683_814207_23_69.208_s_163_794183_male
scaffold_16_384131_383630_384631_1679137_26_70.438_s_16_384131_female
scaffold_164_137638_137137_138138_842857_24_14.005_s_164_137638_female
scaffold_164_215275_214774_215775_842857_24_64.931_s_164_215275_male
scaffold_16_423125_422624_423625_1679137_26_69.32_s_16_423125_female
scaffold_164_267545_267044_268045_842857_24_64.931_s_164_267545_male
scaffold_164_270379_269878_270879_842857_24_64.931_s_164_270379_male
scaffold_164_278683_278182_279183_842857_24_17.587_s_164_278683_female
scaffold_164_299193_298692_299693_842857_24_19.843_s_164_299193_female
scaffold_1643_12110_11609_12610_23040_15_87.154_s_1643_12110_male
scaffold_164_348671_348170_349171_842857_24_22.156_s_164_348671_female
scaffold_164_368153_367652_368653_842857_24_22.156_s_164_368153_female
scaffold_164_368153_367652_368653_842857_24_64.931_s_164_368153_male
scaffold_164_379462_378961_379962_842857_24_64.931_s_164_379462_male
scaffold_164_413015_412514_413515_842857_24_27.04_s_164_413015_female
scaffold_164_415170_414669_415670_842857_24_27.04_s_164_415170_female
scaffold_164_648408_647907_648908_842857_24_31.993_s_164_648408_female
scaffold_164_648408_647907_648908_842857_24_64.931_s_164_648408_male
scaffold_164_648686_648185_649186_842857_24_63.629_s_164_648686_male
scaffold_164_651336_650835_651836_842857_24_30.999_s_164_651336_female
scaffold_164_651336_650835_651836_842857_24_63.629_s_164_651336_male
scaffold_164_736287_735786_736787_842857_24_63.629_s_164_736287_male
scaffold_164_753509_753008_754009_842857_24_63.629_s_164_753509_male
scaffold_164_79170_78669_79670_842857_24_67.968_s_164_79170_male
scaffold_164_79483_78982_79983_842857_24_14.005_s_164_79483_female
scaffold_164_79487_78986_79987_842857_24_14.005_s_164_79487_female
scaffold_164_79795_79294_80295_842857_24_67.968_s_164_79795_male
scaffold_1648_8956_8455_9456_20364_14_74.27_s_1648_8956_female
scaffold_165_105678_105177_106178_819106_10_22.551_s_165_105678_female
scaffold_165_120429_119928_120929_819106_10_22.551_s_165_120429_female
scaffold_165_120429_119928_120929_819106_10_46.586_s_165_120429_male
scaffold_165_153608_153107_154108_819106_10_22.551_s_165_153608_female
scaffold_1_651566_651065_652066_2586419_15_46.954_s_1_651566_female
scaffold_165_177399_176898_177899_819106_10_22.551_s_165_177399_female
scaffold_165_177663_177162_178163_819106_10_22.551_s_165_177663_female
scaffold_165_200037_199536_200537_819106_10_22.551_s_165_200037_female
scaffold_165_253235_252734_253735_819106_10_22.551_s_165_253235_female
scaffold_165_253507_253006_254007_819106_10_22.551_s_165_253507_female
scaffold_165_326178_325677_326678_819106_10_22.551_s_165_326178_female
scaffold_165_326509_326008_327009_819106_10_22.551_s_165_326509_female
scaffold_1653_9649_9148_10149_19913_10_22.551_s_1653_9649_female
scaffold_1653_9930_9429_10430_19913_10_22.551_s_1653_9930_female
scaffold_16_541455_540954_541955_1679137_26_68.184_s_16_541455_female
scaffold_16_541757_541256_542257_1679137_26_68.184_s_16_541757_female
scaffold_165_50352_49851_50852_819106_10_22.551_s_165_50352_female
scaffold_165_50651_50150_51151_819106_10_22.551_s_165_50651_female
scaffold_165_50651_50150_51151_819106_10_46.586_s_165_50651_male
scaffold_165_510103_509602_510603_819106_10_31.659_s_165_510103_female
scaffold_16_555615_555114_556115_1679137_26_65.073_s_16_555615_male
scaffold_16_555615_555114_556115_1679137_26_69.32_s_16_555615_female
scaffold_165_608164_607663_608664_819106_10_32.23_s_165_608164_female
scaffold_165_620533_620032_621033_819106_10_32.23_s_165_620533_female
scaffold_165_797897_797396_798397_819106_10_37.033_s_165_797897_female
scaffold_16_586596_586095_587096_1679137_26_64.969_s_16_586596_female
scaffold_1659_32366_31865_32866_45223_1_16.478_s_1659_32366_female
scaffold_166_188409_187908_188909_826808_26_17.107_s_166_188409_female
scaffold_166_342738_342237_343238_826808_26_13.682_s_166_342738_male
scaffold_166_369705_369204_370205_826808_26_13.682_s_166_369705_male
scaffold_166_369705_369204_370205_826808_26_17.107_s_166_369705_female
scaffold_166_370023_369522_370523_826808_26_17.107_s_166_370023_female
scaffold_166_381418_380917_381918_826808_26_13.682_s_166_381418_male
scaffold_166_381787_381286_382287_826808_26_13.682_s_166_381787_male
scaffold_166_381787_381286_382287_826808_26_15.974_s_166_381787_female
scaffold_166_482750_482249_483250_826808_26_13.682_s_166_482750_male
scaffold_166_483066_482565_483566_826808_26_13.682_s_166_483066_male
scaffold_166_516645_516144_517145_826808_26_13.682_s_166_516645_male
scaffold_166_560358_559857_560858_826808_26_13.682_s_166_560358_male
scaffold_16_664318_663817_664818_1679137_26_62.417_s_16_664318_female
scaffold_166_656507_656006_657007_826808_26_12.708_s_166_656507_female
scaffold_166_656850_656349_657350_826808_26_12.708_s_166_656850_female
scaffold_166_768570_768069_769070_826808_26_12.618_s_166_768570_male
scaffold_166_768935_768434_769435_826808_26_12.618_s_166_768935_male
scaffold_166_769178_768677_769678_826808_26_12.618_s_166_769178_male
scaffold_166_775562_775061_776062_826808_26_12.618_s_166_775562_male
scaffold_166_814685_814184_815185_826808_26_11.554_s_166_814685_male
scaffold_167_178444_177943_178944_793456_28_77.756_s_167_178444_male
scaffold_167_178687_178186_179187_793456_28_77.756_s_167_178687_male
scaffold_167_220093_219592_220593_793456_28_77.756_s_167_220093_male
scaffold_167_243663_243162_244163_793456_28_77.756_s_167_243663_male
scaffold_167_243942_243441_244442_793456_28_67.605_s_167_243942_female
scaffold_167_364401_363900_364901_793456_28_75.544_s_167_364401_male
scaffold_167_40952_40451_41452_793456_28_75.544_s_167_40952_male
scaffold_167_460273_459772_460773_793456_28_72.93_s_167_460273_female
scaffold_167_464230_463729_464730_793456_28_70.801_s_167_464230_female
scaffold_167_464612_464111_465112_793456_28_70.801_s_167_464612_female
scaffold_167_497895_497394_498395_793456_28_72.93_s_167_497895_female
scaffold_16_752967_752466_753467_1679137_26_60.542_s_16_752967_female
scaffold_167_563195_562694_563695_793456_28_72.93_s_167_563195_female
scaffold_167_563515_563014_564015_793456_28_72.93_s_167_563515_female
scaffold_167_596003_595502_596503_793456_28_72.93_s_167_596003_female
scaffold_167_610179_609678_610679_793456_28_72.93_s_167_610179_female
scaffold_167_659155_658654_659655_793456_28_77.756_s_167_659155_male
scaffold_167_659155_658654_659655_793456_28_79.011_s_167_659155_female
scaffold_167_681245_680744_681745_793456_28_78.745_s_167_681245_male
scaffold_167_681547_681046_682047_793456_28_78.745_s_167_681547_male
scaffold_167_697486_696985_697986_793456_28_76.471_s_167_697486_female
scaffold_167_697486_696985_697986_793456_28_82.84_s_167_697486_male
scaffold_167_697881_697380_698381_793456_28_76.471_s_167_697881_female
scaffold_167_697881_697380_698381_793456_28_82.84_s_167_697881_male
scaffold_1677_13270_12769_13770_19052_23_30.748_s_1677_13270_female
scaffold_1677_13270_12769_13770_19052_23_98.382_s_1677_13270_male
scaffold_167_736240_735739_736740_793456_20_45.346_s_167_736240_male
scaffold_167_778403_777902_778903_793456_28_77.756_s_167_778403_male
scaffold_168_116763_116262_117263_766717_10_46.645_s_168_116763_female
scaffold_168_134139_133638_134639_766717_10_46.645_s_168_134139_female
scaffold_168_188393_187892_188893_766717_10_46.645_s_168_188393_female
scaffold_168_188397_187896_188897_766717_10_46.645_s_168_188397_female
scaffold_168_408951_408450_409451_766717_10_46.645_s_168_408951_female
scaffold_168_52093_51592_52593_766717_10_46.645_s_168_52093_female
scaffold_168_612111_611610_612611_766717_10_49.834_s_168_612111_female
scaffold_168_643851_643350_644351_766717_10_46.645_s_168_643851_female
scaffold_168_715689_715188_716189_766717_10_49.834_s_168_715689_female
scaffold_168_80828_80327_81328_766717_10_46.645_s_168_80828_female
scaffold_168_81095_80594_81595_766717_10_46.645_s_168_81095_female
scaffold_169_141535_141034_142035_772514_2_34.206_s_169_141535_male
scaffold_169_151577_151076_152077_772514_2_35.27_s_169_151577_male
scaffold_169_173248_172747_173748_772514_2_34.206_s_169_173248_male
scaffold_169_173525_173024_174025_772514_2_34.206_s_169_173525_male
scaffold_169_269532_269031_270032_772514_2_35.27_s_169_269532_male
scaffold_169_307477_306976_307977_772514_2_34.206_s_169_307477_male
scaffold_169_33212_32711_33712_772514_2_34.206_s_169_33212_male
scaffold_169_33533_33032_34033_772514_2_34.206_s_169_33533_male
scaffold_169_349833_349332_350333_772514_2_34.206_s_169_349833_male
scaffold_169_377966_377465_378466_772514_2_34.206_s_169_377966_male
scaffold_169_387121_386620_387621_772514_2_34.206_s_169_387121_male
scaffold_169_470387_469886_470887_772514_2_34.206_s_169_470387_male
scaffold_169_477338_476837_477838_772514_2_34.206_s_169_477338_male
scaffold_1695_10178_9677_10678_18415_29_15.671_s_1695_10178_male
scaffold_169_522972_522471_523472_772514_2_34.206_s_169_522972_male
scaffold_169_537000_536499_537500_772514_2_34.206_s_169_537000_male
scaffold_169_580335_579834_580835_772514_2_69.804_s_169_580335_female
scaffold_1695_8814_8313_9314_18415_29_15.671_s_1695_8814_male
scaffold_169_60800_60299_61300_772514_2_34.206_s_169_60800_male
scaffold_169_610139_609638_610639_772514_2_69.804_s_169_610139_female
scaffold_169_610464_609963_610964_772514_2_34.206_s_169_610464_male
scaffold_1696_9001_8500_9501_18066_25_4.263_s_1696_9001_male
scaffold_169_709375_708874_709875_772514_2_69.804_s_169_709375_female
scaffold_170_418334_417833_418834_811936_1_35.161_s_170_418334_female
scaffold_170_460226_459725_460726_811936_1_39.643_s_170_460226_male
scaffold_170_460830_460329_461330_811936_1_37.209_s_170_460830_female
scaffold_170_491553_491052_492053_811936_1_41.093_s_170_491553_male
scaffold_170_526225_525724_526725_811936_1_41.451_s_170_526225_female
scaffold_170_526541_526040_527041_811936_1_41.451_s_170_526541_female
scaffold_170_535757_535256_536257_811936_1_39.643_s_170_535757_male
scaffold_17_1011181_1010680_1011681_1635494_4_41.871_s_17_1011181_female
scaffold_171_10168_9667_10668_745254_27_60.626_s_171_10168_female
scaffold_17_1112496_1111995_1112996_1635494_4_41.871_s_17_1112496_female
scaffold_17_1112496_1111995_1112996_1635494_4_46.782_s_17_1112496_male
scaffold_17_1127033_1126532_1127533_1635494_4_41.871_s_17_1127033_female
scaffold_17_1127033_1126532_1127533_1635494_4_46.782_s_17_1127033_male
scaffold_171_127297_126796_127797_745254_27_60.626_s_171_127297_female
scaffold_17_1181859_1181358_1182359_1635494_4_41.871_s_17_1181859_female
scaffold_17_1182119_1181618_1182619_1635494_4_41.871_s_17_1182119_female
scaffold_171_190712_190211_191212_745254_27_60.626_s_171_190712_female
scaffold_17_1223212_1222711_1223712_1635494_4_46.333_s_17_1223212_male
scaffold_171_327117_326616_327617_745254_27_60.626_s_171_327117_female
scaffold_171_327460_326959_327960_745254_27_60.626_s_171_327460_female
scaffold_17_1383959_1383458_1384459_1635494_4_42.579_s_17_1383959_male
scaffold_171_418776_418275_419276_745254_27_60.626_s_171_418776_female
scaffold_171_422297_421796_422797_745254_27_60.626_s_171_422297_female
scaffold_17_1430669_1430168_1431169_1635494_4_42.579_s_17_1430669_male
scaffold_17_1449841_1449340_1450341_1635494_4_39.665_s_17_1449841_female
scaffold_17_145829_145328_146329_1635494_4_53.818_s_17_145829_female
scaffold_171_539132_538631_539632_745254_27_60.626_s_171_539132_female
scaffold_17_1541369_1540868_1541869_1635494_4_36.005_s_17_1541369_female
scaffold_171_559371_558870_559871_745254_27_61.69_s_171_559371_female
scaffold_171_577604_577103_578104_745254_27_60.626_s_171_577604_female
scaffold_17_159927_159426_160427_1635494_4_53.382_s_17_159927_male
scaffold_17_160203_159702_160703_1635494_4_53.382_s_17_160203_male
scaffold_17_160203_159702_160703_1635494_4_53.818_s_17_160203_female
scaffold_17_164137_163636_164637_1635494_4_53.382_s_17_164137_male
scaffold_171_71027_70526_71527_745254_24_54.213_s_171_71027_male
scaffold_171_71318_70817_71818_745254_5_0_s_171_71318_male
scaffold_1717_1488_987_1988_16608_7_33.091_s_1717_1488_female
scaffold_1721_124802_124301_125302_202842_25_73.284_s_1721_124802_male
scaffold_1721_168123_167622_168623_202842_25_49.575_s_1721_168123_female
scaffold_1721_33194_32693_33694_202842_25_52.895_s_1721_33194_female
scaffold_1721_33194_32693_33694_202842_25_72.22_s_1721_33194_male
scaffold_1721_35712_35211_36212_202842_25_72.22_s_1721_35712_male
scaffold_1721_67928_67427_68428_202842_25_73.284_s_1721_67928_male
scaffold_17_231160_230659_231660_1635494_4_53.382_s_17_231160_male
scaffold_172_390016_389515_390516_753329_27_3.193_s_172_390016_female
scaffold_172_390389_389888_390889_753329_27_3.193_s_172_390389_female
scaffold_172_425988_425487_426488_753329_27_4.257_s_172_425988_female
scaffold_172_467299_466798_467799_753329_27_3.193_s_172_467299_female
scaffold_172_473360_472859_473860_753329_27_3.193_s_172_473360_female
scaffold_172_575295_574794_575795_753329_27_4.257_s_172_575295_female
scaffold_172_612783_612282_613283_753329_27_3.193_s_172_612783_female
scaffold_172_657146_656645_657646_753329_27_1.378_s_172_657146_female
scaffold_172_657393_656892_657893_753329_27_1.378_s_172_657393_female
scaffold_1730_13046_12545_13546_23127_12_65.059_s_1730_13046_female
scaffold_173_131155_130654_131655_781929_22_68.122_s_173_131155_male
scaffold_173_13138_12637_13638_781929_22_72.659_s_173_13138_female
scaffold_173_141714_141213_142214_781929_22_68.122_s_173_141714_male
scaffold_173_150267_149766_150767_781929_22_72.659_s_173_150267_female
scaffold_173_196231_195730_196731_781929_22_67.156_s_173_196231_male
scaffold_173_270559_270058_271059_781929_22_72.659_s_173_270559_female
scaffold_173_270798_270297_271298_781929_22_72.659_s_173_270798_female
scaffold_17_329016_328515_329516_1635494_4_52.734_s_17_329016_female
scaffold_1733_13316_12815_13816_16474_17_33.507_s_1733_13316_female
scaffold_173_31369_30868_31869_781929_22_72.659_s_173_31369_female
scaffold_173_441063_440562_441563_781929_22_70.822_s_173_441063_female
scaffold_173_525142_524641_525642_781929_22_62.865_s_173_525142_male
scaffold_173_52934_52433_53434_781929_22_67.725_s_173_52934_male
scaffold_173_575361_574860_575861_781929_22_62.865_s_173_575361_male
scaffold_173_575361_574860_575861_781929_22_70.822_s_173_575361_female
scaffold_173_618514_618013_619014_781929_22_61.801_s_173_618514_male
scaffold_173_618883_618382_619383_781929_22_61.801_s_173_618883_male
scaffold_173_621532_621031_622032_781929_22_69.758_s_173_621532_female
scaffold_173_733208_732707_733708_781929_22_69.758_s_173_733208_female
scaffold_173_733506_733005_734006_781929_22_69.758_s_173_733506_female
scaffold_1740_3460_2959_3960_15410_1_23.143_s_1740_3460_male
scaffold_1740_3460_2959_3960_15410_1_32.894_s_1740_3460_female
scaffold_174_122852_122351_123352_762428_8_56.376_s_174_122852_female
scaffold_174_275303_274802_275803_762428_8_55.284_s_174_275303_female
scaffold_174_460307_459806_460807_762428_8_55.284_s_174_460307_female
scaffold_174_528074_527573_528574_762428_8_55.284_s_174_528074_female
scaffold_174_546334_545833_546834_762428_8_55.284_s_174_546334_female
scaffold_174_57238_56737_57738_762428_8_55.284_s_174_57238_female
scaffold_17_503274_502773_503774_1635494_4_51.245_s_17_503274_male
scaffold_17_504130_503629_504630_1635494_4_51.245_s_17_504130_male
scaffold_175_254409_253908_254909_779320_5_89.893_s_175_254409_female
scaffold_175_276438_275937_276938_779320_5_102.717_s_175_276438_male
scaffold_175_276438_275937_276938_779320_5_89.893_s_175_276438_female
scaffold_175_276740_276239_277240_779320_5_102.717_s_175_276740_male
scaffold_175_276740_276239_277240_779320_5_89.893_s_175_276740_female
scaffold_175_351744_351243_352244_779320_5_91.485_s_175_351744_female
scaffold_175_40435_39934_40935_779320_5_95.772_s_175_40435_male
scaffold_175_405811_405310_406311_779320_5_102.717_s_175_405811_male
scaffold_175_405815_405314_406315_779320_5_102.717_s_175_405815_male
scaffold_175_405815_405314_406315_779320_5_94.836_s_175_405815_female
scaffold_175_454001_453500_454501_779320_5_102.717_s_175_454001_male
scaffold_175_454001_453500_454501_779320_5_94.836_s_175_454001_female
scaffold_175_454005_453504_454505_779320_5_102.717_s_175_454005_male
scaffold_175_458963_458462_459463_779320_5_102.717_s_175_458963_male
scaffold_175_458963_458462_459463_779320_5_94.836_s_175_458963_female
scaffold_175_525296_524795_525796_779320_5_94.836_s_175_525296_female
scaffold_175_525662_525161_526162_779320_5_94.836_s_175_525662_female
scaffold_175_567279_566778_567779_779320_5_102.717_s_175_567279_male
scaffold_175_567279_566778_567779_779320_5_94.836_s_175_567279_female
scaffold_175_577775_577274_578275_779320_5_102.717_s_175_577775_male
scaffold_175_607259_606758_607759_779320_5_102.717_s_175_607259_male
scaffold_175_627793_627292_628293_779320_5_102.717_s_175_627793_male
scaffold_175_628058_627557_628558_779320_5_102.717_s_175_628058_male
scaffold_175_637528_637027_638028_779320_5_102.717_s_175_637528_male
scaffold_175_637528_637027_638028_779320_5_94.836_s_175_637528_female
scaffold_17_582485_581984_582985_1635494_4_51.245_s_17_582485_male
scaffold_175_8487_7986_8987_779320_5_95.772_s_175_8487_male
scaffold_1_759985_759484_760485_2586419_15_83.808_s_1_759985_male
scaffold_17_60527_60026_61027_1635494_4_53.818_s_17_60527_female
scaffold_17_60834_60333_61334_1635494_4_55.865_s_17_60834_male
scaffold_17_609311_608810_609811_1635494_4_50.174_s_17_609311_male
scaffold_176_103356_102855_103856_1561388_20_89.268_s_176_103356_male
scaffold_176_1055139_1054638_1055639_1561388_20_80.72_s_176_1055139_male
scaffold_176_1055491_1054990_1055991_1561388_20_80.72_s_176_1055491_male
scaffold_176_1078842_1078341_1079342_1561388_20_80.72_s_176_1078842_male
scaffold_176_1079183_1078682_1079683_1561388_20_80.72_s_176_1079183_male
scaffold_176_1144324_1143823_1144824_1561388_20_80.72_s_176_1144324_male
scaffold_176_1170868_1170367_1171368_1561388_20_46.789_s_176_1170868_female
scaffold_176_1170868_1170367_1171368_1561388_20_79.63_s_176_1170868_male
scaffold_176_1171112_1170611_1171612_1561388_20_79.63_s_176_1171112_male
scaffold_176_1178505_1178004_1179005_1561388_20_79.63_s_176_1178505_male
scaffold_176_1271621_1271120_1272121_1561388_20_79.63_s_176_1271621_male
scaffold_176_1271865_1271364_1272365_1561388_20_79.63_s_176_1271865_male
scaffold_176_1389392_1388891_1389892_1561388_20_79.63_s_176_1389392_male
scaffold_176_1402828_1402327_1403328_1561388_20_47.401_s_176_1402828_female
scaffold_176_1436259_1435758_1436759_1561388_20_47.401_s_176_1436259_female
scaffold_176_1515328_1514827_1515828_1561388_20_47.401_s_176_1515328_female
scaffold_176_1515328_1514827_1515828_1561388_20_79.63_s_176_1515328_male
scaffold_176_1515624_1515123_1516124_1561388_20_79.63_s_176_1515624_male
scaffold_176_215833_215332_216333_1561388_20_89.268_s_176_215833_male
scaffold_176_216979_216478_217479_1561388_20_39.956_s_176_216979_female
scaffold_176_217296_216795_217796_1561388_20_39.956_s_176_217296_female
scaffold_176_241966_241465_242466_1561388_20_89.268_s_176_241966_male
scaffold_1_763665_763164_764165_2586419_15_46.954_s_1_763665_female
scaffold_1_764037_763536_764537_2586419_15_46.954_s_1_764037_female
scaffold_1_764037_763536_764537_2586419_15_83.808_s_1_764037_male
scaffold_176_415240_414739_415740_1561388_20_88.203_s_176_415240_male
scaffold_1_764287_763786_764787_2586419_15_46.954_s_1_764287_female
scaffold_176_489331_488830_489831_1561388_20_87.138_s_176_489331_male
scaffold_176_616996_616495_617496_1561388_20_87.138_s_176_616996_male
scaffold_176_617285_616784_617785_1561388_20_43.474_s_176_617285_female
scaffold_176_617285_616784_617785_1561388_20_87.138_s_176_617285_male
scaffold_176_6179_5678_6679_1561388_20_90.418_s_176_6179_male
scaffold_176_64046_63545_64546_1561388_20_89.268_s_176_64046_male
scaffold_176_64288_63787_64788_1561388_20_39.956_s_176_64288_female
scaffold_17_698023_697522_698523_1635494_4_48.5_s_17_698023_female
scaffold_17_698023_697522_698523_1635494_4_49.106_s_17_698023_male
scaffold_177_168979_168478_169479_880755_18_24.017_s_177_168979_female
scaffold_177_200001_199500_200501_880755_18_24.017_s_177_200001_female
scaffold_177_269174_268673_269674_880755_18_24.017_s_177_269174_female
scaffold_177_269492_268991_269992_880755_18_24.017_s_177_269492_female
scaffold_1772_7843_7342_8343_16321_24_96.048_s_1772_7843_female
scaffold_177_411814_411313_412314_880755_18_22.067_s_177_411814_female
scaffold_177_421981_421480_422481_880755_18_22.067_s_177_421981_female
scaffold_17_743579_743078_744079_1635494_4_48.5_s_17_743579_female
scaffold_17_743841_743340_744341_1635494_4_48.5_s_17_743841_female
scaffold_177_510385_509884_510885_880755_18_22.067_s_177_510385_female
scaffold_17_75477_74976_75977_1635494_4_53.818_s_17_75477_female
scaffold_17_75477_74976_75977_1635494_4_55.865_s_17_75477_male
scaffold_177_564925_564424_565425_880755_18_90.383_s_177_564925_male
scaffold_177_758273_757772_758773_880755_18_20.454_s_177_758273_female
scaffold_177_758583_758082_759083_880755_18_20.454_s_177_758583_female
scaffold_177_83169_82668_83669_880755_18_26.064_s_177_83169_female
scaffold_177_83169_82668_83669_880755_18_84.066_s_177_83169_male
scaffold_177_83426_82925_83926_880755_18_84.066_s_177_83426_male
scaffold_177_870164_869663_870664_880755_18_20.454_s_177_870164_female
scaffold_177_870456_869955_870956_880755_18_20.454_s_177_870456_female
scaffold_17_805448_804947_805948_1635494_4_45.196_s_17_805448_female
scaffold_17_805723_805222_806223_1635494_4_45.196_s_17_805723_female
scaffold_178_178883_178382_179383_729726_28_18.613_s_178_178883_female
scaffold_17_831111_830610_831611_1635494_4_44.011_s_17_831111_female
scaffold_17_831111_830610_831611_1635494_4_49.106_s_17_831111_male
scaffold_17_831437_830936_831937_1635494_4_49.106_s_17_831437_male
scaffold_178_386882_386381_387382_729726_28_18.613_s_178_386882_female
scaffold_178_413201_412700_413701_729726_28_18.613_s_178_413201_female
scaffold_178_413559_413058_414059_729726_28_18.613_s_178_413559_female
scaffold_178_46905_46404_47405_729726_22_84.32_s_178_46905_female
scaffold_178_618350_617849_618850_729726_28_18.613_s_178_618350_female
scaffold_178_618703_618202_619203_729726_28_18.613_s_178_618703_female
scaffold_17_864624_864123_865124_1635494_4_49.106_s_17_864624_male
scaffold_17_864932_864431_865432_1635494_4_41.871_s_17_864932_female
scaffold_17_864932_864431_865432_1635494_4_49.106_s_17_864932_male
scaffold_178_80952_80451_81452_729726_28_18.613_s_178_80952_female
scaffold_178_81342_80841_81842_729726_28_18.613_s_178_81342_female
scaffold_17_895591_895090_896091_1635494_4_41.871_s_17_895591_female
scaffold_17_895959_895458_896459_1635494_4_41.871_s_17_895959_female
scaffold_17_916690_916189_917190_1635494_4_41.871_s_17_916690_female
scaffold_179_288210_287709_288710_799034_1_98.622_s_179_288210_male
scaffold_179_502825_502324_503325_799034_1_98.622_s_179_502825_male
scaffold_179_588499_587998_588999_799034_1_98.622_s_179_588499_male
scaffold_179_648293_647792_648793_799034_1_98.622_s_179_648293_male
scaffold_179_655750_655249_656250_799034_1_123.152_s_179_655750_female
scaffold_179_672567_672066_673067_799034_1_98.622_s_179_672567_male
scaffold_179_672832_672331_673332_799034_1_98.622_s_179_672832_male
scaffold_179_791038_790537_791538_799034_1_98.622_s_179_791038_male
scaffold_180_116190_115689_116690_759917_8_54.192_s_180_116190_female
scaffold_180_186491_185990_186991_759917_8_55.284_s_180_186491_female
scaffold_180_239763_239262_240263_759917_8_55.284_s_180_239763_female
scaffold_180_338765_338264_339265_759917_8_55.284_s_180_338765_female
scaffold_180_42681_42180_43181_759917_8_54.192_s_180_42681_female
scaffold_180_469419_468918_469919_759917_8_55.284_s_180_469419_female
scaffold_180_514674_514173_515174_759917_8_55.284_s_180_514674_female
scaffold_180_519814_519313_520314_759917_8_55.284_s_180_519814_female
scaffold_180_521159_520658_521659_759917_8_55.284_s_180_521159_female
scaffold_180_521432_520931_521932_759917_8_55.284_s_180_521432_female
scaffold_180_539527_539026_540027_759917_8_55.284_s_180_539527_female
scaffold_180_57730_57229_58230_759917_8_54.192_s_180_57730_female
scaffold_1809_113372_112871_113872_472975_25_59.361_s_1809_113372_female
scaffold_1809_218119_217618_218619_472975_25_59.361_s_1809_218119_female
scaffold_1809_221661_221160_222161_472975_25_59.361_s_1809_221661_female
scaffold_1809_221938_221437_222438_472975_25_59.361_s_1809_221938_female
scaffold_1809_241162_240661_241662_472975_25_60.448_s_1809_241162_female
scaffold_1809_241419_240918_241919_472975_25_60.448_s_1809_241419_female
scaffold_1809_322720_322219_323220_472975_25_79.386_s_1809_322720_male
scaffold_1809_331136_330635_331636_472975_25_78.292_s_1809_331136_male
scaffold_1809_380294_379793_380794_472975_25_79.386_s_1809_380294_male
scaffold_180_94700_94199_95200_759917_3_94.95_s_180_94700_female
scaffold_180_95034_94533_95534_759917_3_94.95_s_180_95034_female
scaffold_1809_81575_81074_82075_472975_25_79.386_s_1809_81575_male
scaffold_1809_81873_81372_82373_472975_25_79.386_s_1809_81873_male
scaffold_18_1133734_1133233_1134234_1619216_21_1.064_s_18_1133734_female
scaffold_181_143551_143050_144051_735904_25_94.599_s_181_143551_male
scaffold_18_1178319_1177818_1178819_1619216_21_3.779_s_18_1178319_male
scaffold_18_118205_117704_118705_1619216_21_1.064_s_18_118205_female
scaffold_18_1220351_1219850_1220851_1619216_21_3.779_s_18_1220351_male
scaffold_18_1220630_1220129_1221130_1619216_21_1.064_s_18_1220630_female
scaffold_18_122738_122237_123238_1619216_21_0_s_18_122738_male
scaffold_181_274846_274345_275346_735904_25_94.599_s_181_274846_male
scaffold_181_333351_332850_333851_735904_25_94.599_s_181_333351_male
scaffold_181_333655_333154_334155_735904_25_94.599_s_181_333655_male
scaffold_181_333908_333407_334408_735904_25_94.599_s_181_333908_male
scaffold_181_335998_335497_336498_735904_25_94.599_s_181_335998_male
scaffold_181_336400_335899_336900_735904_25_94.599_s_181_336400_male
scaffold_181_354654_354153_355154_735904_25_94.599_s_181_354654_male
scaffold_181_362105_361604_362605_735904_25_101.017_s_181_362105_male
scaffold_181_362473_361972_362973_735904_25_101.017_s_181_362473_male
scaffold_181_368815_368314_369315_735904_25_94.599_s_181_368815_male
scaffold_181_369078_368577_369578_735904_25_94.599_s_181_369078_male
scaffold_181_392816_392315_393316_735904_25_94.599_s_181_392816_male
scaffold_181_42085_41584_42585_735904_25_94.599_s_181_42085_male
scaffold_181_426808_426307_427308_735904_25_94.599_s_181_426808_male
scaffold_181_470926_470425_471426_735904_25_94.599_s_181_470926_male
scaffold_181_470930_470429_471430_735904_25_94.599_s_181_470930_male
scaffold_181_471261_470760_471761_735904_25_94.599_s_181_471261_male
scaffold_181_518665_518164_519165_735904_25_94.599_s_181_518665_male
scaffold_181_518669_518168_519169_735904_25_94.599_s_181_518669_male
scaffold_181_518998_518497_519498_735904_25_94.599_s_181_518998_male
scaffold_181_592595_592094_593095_735904_25_94.599_s_181_592595_male
scaffold_181_592599_592098_593099_735904_25_94.599_s_181_592599_male
scaffold_181_592863_592362_593363_735904_25_94.599_s_181_592863_male
scaffold_18_1602349_1601848_1602849_1619216_21_8.558_s_18_1602349_female
scaffold_18_161228_160727_161728_1619216_21_1.064_s_18_161228_female
scaffold_18_161472_160971_161972_1619216_21_1.064_s_18_161472_female
scaffold_181_624230_623729_624730_735904_25_94.599_s_181_624230_male
scaffold_181_647672_647171_648172_735904_25_94.599_s_181_647672_male
scaffold_181_647934_647433_648434_735904_25_94.599_s_181_647934_male
scaffold_181_648964_648463_649464_735904_25_94.599_s_181_648964_male
scaffold_181_651275_650774_651775_735904_25_94.599_s_181_651275_male
scaffold_181_651565_651064_652065_735904_25_94.599_s_181_651565_male
scaffold_181_678459_677958_678959_735904_25_94.599_s_181_678459_male
scaffold_18_177127_176626_177627_1619216_21_0_s_18_177127_female
scaffold_182_199650_199149_200150_744895_19_98.747_s_182_199650_female
scaffold_182_229486_228985_229986_744895_19_103.005_s_182_229486_female
scaffold_1823_4301_3800_4801_14101_2_0_s_1823_4301_female
scaffold_1824_11177_10676_11677_14069_27_57.422_s_1824_11177_female
scaffold_1824_11548_11047_12048_14069_27_57.422_s_1824_11548_female
scaffold_182_453128_452627_453628_744895_19_0_s_182_453128_male
scaffold_182_612112_611611_612612_744895_19_98.747_s_182_612112_female
scaffold_1828_11537_11036_12037_13935_5_59.568_s_1828_11537_male
scaffold_1828_11823_11322_12323_13935_5_60.259_s_1828_11823_male
scaffold_18_317110_316609_317610_1619216_21_0_s_18_317110_male
scaffold_183_229927_229426_230427_753839_20_35.468_s_183_229927_female
scaffold_183_229927_229426_230427_753839_20_93.827_s_183_229927_male
scaffold_183_248184_247683_248684_753839_20_35.468_s_183_248184_female
scaffold_183_476901_476400_477401_753839_20_91.567_s_183_476901_male
scaffold_183_477284_476783_477784_753839_20_91.567_s_183_477284_male
scaffold_183_478787_478286_479287_753839_20_91.567_s_183_478787_male
scaffold_183_503444_502943_503944_753839_20_37.176_s_183_503444_female
scaffold_183_545818_545317_546318_753839_20_37.176_s_183_545818_female
scaffold_1836_1121_620_1621_13848_29_31.675_s_1836_1121_male
scaffold_1836_1121_620_1621_13848_29_40.111_s_1836_1121_female
scaffold_183_643874_643373_644374_753839_20_38.561_s_183_643874_female
scaffold_18_369151_368650_369651_1619216_21_0_s_18_369151_male
scaffold_1_837344_836843_837844_2586419_15_83.808_s_1_837344_male
scaffold_1_837656_837155_838156_2586419_15_46.954_s_1_837656_female
scaffold_1_837660_837159_838160_2586419_15_46.954_s_1_837660_female
scaffold_18_384012_383511_384512_1619216_21_0_s_18_384012_male
scaffold_184_108000_107499_108500_735118_25_4.263_s_184_108000_male
scaffold_18_416779_416278_417279_1619216_21_1.064_s_18_416779_female
scaffold_18_416779_416278_417279_1619216_21_1.064_s_18_416779_male
scaffold_18_417076_416575_417576_1619216_21_1.064_s_18_417076_female
scaffold_184_238911_238410_239411_735118_25_5.33_s_184_238911_female
scaffold_184_280017_279516_280517_735118_25_4.263_s_184_280017_male
scaffold_184_280017_279516_280517_735118_25_5.33_s_184_280017_female
scaffold_184_30704_30203_31204_735118_25_5.33_s_184_30704_female
scaffold_184_31041_30540_31541_735118_25_5.328_s_184_31041_male
scaffold_184_31041_30540_31541_735118_25_5.33_s_184_31041_female
scaffold_184_385391_384890_385891_735118_25_5.33_s_184_385391_female
scaffold_184_40179_39678_40679_735118_25_5.33_s_184_40179_female
scaffold_184_406160_405659_406660_735118_25_5.33_s_184_406160_female
scaffold_184_406472_405971_406972_735118_25_5.33_s_184_406472_female
scaffold_184_589355_588854_589855_735118_25_5.33_s_184_589355_female
scaffold_184_608_107_1108_735118_25_5.33_s_184_608_female
scaffold_184_630811_630310_631311_735118_25_4.263_s_184_630811_male
scaffold_184_645545_645044_646045_735118_25_4.263_s_184_645545_male
scaffold_184_645809_645308_646309_735118_25_5.33_s_184_645809_female
scaffold_184_646062_645561_646562_735118_25_5.33_s_184_646062_female
scaffold_184_662539_662038_663039_735118_25_4.263_s_184_662539_male
scaffold_1847_6699_6198_7199_13444_27_21.165_s_1847_6699_female
scaffold_184_79356_78855_79856_735118_25_5.33_s_184_79356_female
scaffold_184_81389_80888_81889_735118_25_5.328_s_184_81389_male
scaffold_184_81389_80888_81889_735118_25_5.33_s_184_81389_female
scaffold_184_81704_81203_82204_735118_25_5.33_s_184_81704_female
scaffold_18_487447_486946_487947_1619216_21_1.064_s_18_487447_female
scaffold_184_96756_96255_97256_735118_25_5.328_s_184_96756_male
scaffold_184_96756_96255_97256_735118_25_5.33_s_184_96756_female
scaffold_18_496798_496297_497298_1619216_21_1.064_s_18_496798_female
scaffold_184_97147_96646_97647_735118_25_5.328_s_184_97147_male
scaffold_184_97147_96646_97647_735118_25_5.33_s_184_97147_female
scaffold_18_499436_498935_499936_1619216_21_1.064_s_18_499436_male
scaffold_18_499707_499206_500207_1619216_21_1.064_s_18_499707_female
scaffold_185_129767_129266_130267_742687_6_11.142_s_185_129767_male
scaffold_185_175444_174943_175944_742687_6_11.142_s_185_175444_male
scaffold_185_175832_175331_176332_742687_6_11.142_s_185_175832_male
scaffold_185_558838_558337_559338_742687_6_10.078_s_185_558838_male
scaffold_185_559216_558715_559716_742687_6_10.078_s_185_559216_male
scaffold_185_584439_583938_584939_742687_6_10.078_s_185_584439_male
scaffold_185_584725_584224_585225_742687_6_10.078_s_185_584725_male
scaffold_185_633788_633287_634288_742687_6_10.078_s_185_633788_male
scaffold_185_681785_681284_682285_742687_6_10.078_s_185_681785_male
scaffold_185_708189_707688_708689_742687_6_10.078_s_185_708189_male
scaffold_186_140164_139663_140664_775636_18_100.246_s_186_140164_male
scaffold_186_140514_140013_141014_775636_18_102.456_s_186_140514_male
scaffold_186_140514_140013_141014_775636_18_11.723_s_186_140514_female
scaffold_186_335658_335157_336158_775636_18_11.723_s_186_335658_female
scaffold_186_33639_33138_34139_775636_18_11.723_s_186_33639_female
scaffold_186_33976_33475_34476_775636_18_100.246_s_186_33976_male
scaffold_186_33976_33475_34476_775636_18_11.723_s_186_33976_female
scaffold_186_34269_33768_34769_775636_18_11.723_s_186_34269_female
scaffold_186_449572_449071_450072_775636_18_97.074_s_186_449572_male
scaffold_186_538973_538472_539473_775636_18_15.99_s_186_538973_female
scaffold_186_538973_538472_539473_775636_18_97.074_s_186_538973_male
scaffold_186_539356_538855_539856_775636_18_97.074_s_186_539356_male
scaffold_186_548481_547980_548981_775636_18_15.99_s_186_548481_female
scaffold_186_576374_575873_576874_775636_18_17.158_s_186_576374_female
scaffold_186_603505_603004_604005_775636_18_17.158_s_186_603505_female
scaffold_186_636395_635894_636895_775636_18_18.326_s_186_636395_female
scaffold_186_637070_636569_637570_775636_18_18.326_s_186_637070_female
scaffold_186_655515_655014_656015_775636_18_18.326_s_186_655515_female
scaffold_186_655856_655355_656356_775636_18_18.326_s_186_655856_female
scaffold_186_71771_71270_72271_775636_18_100.246_s_186_71771_male
scaffold_186_77993_77492_78493_775636_18_100.246_s_186_77993_male
scaffold_18_705188_704687_705688_1619216_21_1.064_s_18_705188_male
scaffold_18_710063_709562_710563_1619216_21_1.064_s_18_710063_male
scaffold_18_710371_709870_710871_1619216_21_1.064_s_18_710371_female
scaffold_187_23664_23163_24164_742755_11_21.417_s_187_23664_male
scaffold_187_23664_23163_24164_742755_11_74.337_s_187_23664_female
scaffold_187_277960_277459_278460_742755_11_23.153_s_187_277960_male
scaffold_187_277960_277459_278460_742755_11_74.337_s_187_277960_female
scaffold_187_347621_347120_348121_742755_11_26.808_s_187_347621_male
scaffold_187_348019_347518_348519_742755_11_26.808_s_187_348019_male
scaffold_187_389683_389182_390183_742755_11_28.714_s_187_389683_male
scaffold_187_389683_389182_390183_742755_11_68.487_s_187_389683_female
scaffold_187_40983_40482_41483_742755_11_74.337_s_187_40983_female
scaffold_187_41325_40824_41825_742755_11_21.417_s_187_41325_male
scaffold_187_461723_461222_462223_742755_11_28.714_s_187_461723_male
scaffold_187_481145_480644_481645_742755_11_28.714_s_187_481145_male
scaffold_187_498323_497822_498823_742755_11_68.487_s_187_498323_female
scaffold_187_498667_498166_499167_742755_11_68.487_s_187_498667_female
scaffold_187_498671_498170_499171_742755_11_68.487_s_187_498671_female
scaffold_187_533767_533266_534267_742755_11_67.368_s_187_533767_female
scaffold_187_534065_533564_534565_742755_11_28.714_s_187_534065_male
scaffold_187_534065_533564_534565_742755_11_67.368_s_187_534065_female
scaffold_18_757687_757186_758187_1619216_21_1.064_s_18_757687_female
scaffold_187_625059_624558_625559_742755_11_68.487_s_187_625059_female
scaffold_187_658033_657532_658533_742755_11_65.184_s_187_658033_female
scaffold_187_725957_725456_726457_742755_11_30.672_s_187_725957_male
scaffold_18_806875_806374_807375_1619216_21_1.064_s_18_806875_female
scaffold_188_124630_124129_125130_691031_22_6.374_s_188_124630_male
scaffold_188_146242_145741_146742_691031_22_10.909_s_188_146242_female
scaffold_188_310834_310333_311334_691031_22_10.909_s_188_310834_female
scaffold_188_311209_310708_311709_691031_22_10.909_s_188_311209_female
scaffold_188_33915_33414_34415_691031_22_10.909_s_188_33915_female
scaffold_18_834509_834008_835009_1619216_21_1.064_s_18_834509_female
scaffold_188_346192_345691_346692_691031_22_6.374_s_188_346192_male
scaffold_188_351839_351338_352339_691031_22_10.909_s_188_351839_female
scaffold_188_556378_555877_556878_691031_22_6.374_s_188_556378_male
scaffold_188_604455_603954_604955_691031_22_6.374_s_188_604455_male
scaffold_18_888700_888199_889200_1619216_21_1.064_s_18_888700_female
scaffold_18_910078_909577_910578_1619216_21_1.064_s_18_910078_female
scaffold_189_466513_466012_467013_790548_10_38.127_s_189_466513_female
scaffold_189_466913_466412_467413_790548_10_38.127_s_189_466913_female
scaffold_189_476710_476209_477210_790548_10_38.127_s_189_476710_female
scaffold_1895_207343_206842_207843_620652_18_32.686_s_1895_207343_male
scaffold_1895_207343_206842_207843_620652_18_72.791_s_1895_207343_female
scaffold_1895_214068_213567_214568_620652_18_72.791_s_1895_214068_female
scaffold_1895_214355_213854_214855_620652_18_32.686_s_1895_214355_male
scaffold_1895_279019_278518_279519_620652_18_72.791_s_1895_279019_female
scaffold_1895_279284_278783_279784_620652_18_72.791_s_1895_279284_female
scaffold_1895_279288_278787_279788_620652_18_72.791_s_1895_279288_female
scaffold_1895_310580_310079_311080_620652_18_71.727_s_1895_310580_female
scaffold_1895_310885_310384_311385_620652_18_71.727_s_1895_310885_female
scaffold_1895_378014_377513_378514_620652_18_71.727_s_1895_378014_female
scaffold_1895_378368_377867_378868_620652_18_71.727_s_1895_378368_female
scaffold_1895_437556_437055_438056_620652_18_70.663_s_1895_437556_female
scaffold_1895_453169_452668_453669_620652_18_71.727_s_1895_453169_female
scaffold_1895_528924_528423_529424_620652_18_70.663_s_1895_528924_female
scaffold_1895_565236_564735_565736_620652_18_35.168_s_1895_565236_male
scaffold_1895_565236_564735_565736_620652_18_71.727_s_1895_565236_female
scaffold_1895_569154_568653_569654_620652_18_35.168_s_1895_569154_male
scaffold_1895_569154_568653_569654_620652_18_69.599_s_1895_569154_female
scaffold_189_557803_557302_558303_790548_10_39.195_s_189_557803_female
scaffold_1895_69942_69441_70442_620652_18_74.977_s_1895_69942_female
scaffold_1895_70198_69697_70698_620652_18_74.977_s_1895_70198_female
scaffold_18_961481_960980_961981_1619216_21_1.064_s_18_961481_female
scaffold_18_967805_967304_968305_1619216_21_0_s_18_967805_female
scaffold_18_967805_967304_968305_1619216_21_3.779_s_18_967805_male
scaffold_18_967809_967308_968309_1619216_21_1.064_s_18_967809_female
scaffold_18_967809_967308_968309_1619216_21_2.218_s_18_967809_male
scaffold_189_71282_70781_71782_790548_10_37.033_s_189_71282_female
scaffold_190_139714_139213_140214_714288_6_22.785_s_190_139714_female
scaffold_190_216894_216393_217394_714288_6_22.785_s_190_216894_female
scaffold_190_222519_222018_223019_714288_6_22.785_s_190_222519_female
scaffold_190_316805_316304_317305_714288_6_22.785_s_190_316805_female
scaffold_190_316805_316304_317305_714288_6_54.216_s_190_316805_male
scaffold_190_438544_438043_439044_714288_6_54.216_s_190_438544_male
scaffold_190_438809_438308_439309_714288_6_54.216_s_190_438809_male
scaffold_190_45666_45165_46166_714288_6_54.216_s_190_45666_male
scaffold_190_461174_460673_461674_714288_6_54.216_s_190_461174_male
scaffold_190_464792_464291_465292_714288_6_16.391_s_190_464792_female
scaffold_190_464792_464291_465292_714288_6_54.216_s_190_464792_male
scaffold_190_465054_464553_465554_714288_6_22.785_s_190_465054_female
scaffold_190_466037_465536_466537_714288_6_22.785_s_190_466037_female
scaffold_190_482756_482255_483256_714288_6_22.785_s_190_482756_female
scaffold_190_483030_482529_483530_714288_6_22.785_s_190_483030_female
scaffold_190_527697_527196_528197_714288_6_54.216_s_190_527697_male
scaffold_190_563855_563354_564355_714288_21_79.928_s_190_563855_female
scaffold_190_594604_594103_595104_714288_6_54.216_s_190_594604_male
scaffold_190_609364_608863_609864_714288_6_22.785_s_190_609364_female
scaffold_190_678586_678085_679086_714288_6_54.216_s_190_678586_male
scaffold_191_105756_105255_106256_706657_8_152.423_s_191_105756_male
scaffold_191_105756_105255_106256_706657_8_7.038_s_191_105756_female
scaffold_191_106155_105654_106655_706657_8_152.423_s_191_106155_male
scaffold_191_106155_105654_106655_706657_8_7.038_s_191_106155_female
scaffold_19_1123743_1123242_1124243_1641337_24_2.231_s_19_1123743_female
scaffold_19_1124090_1123589_1124590_1641337_24_2.231_s_19_1124090_female
scaffold_19_1148338_1147837_1148838_1641337_24_82.787_s_19_1148338_male
scaffold_19_1172657_1172156_1173157_1641337_24_82.787_s_19_1172657_male
scaffold_19_1176756_1176255_1177256_1641337_24_82.787_s_19_1176756_male
scaffold_19_1183030_1182529_1183530_1641337_24_82.787_s_19_1183030_male
scaffold_19_1183326_1182825_1183826_1641337_24_1.115_s_19_1183326_female
scaffold_19_1183326_1182825_1183826_1641337_24_82.787_s_19_1183326_male
scaffold_19_1230668_1230167_1231168_1641337_24_2.231_s_19_1230668_female
scaffold_19_1235260_1234759_1235760_1641337_24_2.231_s_19_1235260_female
scaffold_1_912666_912165_913166_2586419_15_83.808_s_1_912666_male
scaffold_191_315411_314910_315911_706657_8_154.581_s_191_315411_male
scaffold_19_1362926_1362425_1363426_1641337_24_82.787_s_19_1362926_male
scaffold_19_1395330_1394829_1395830_1641337_24_82.787_s_19_1395330_male
scaffold_191_435095_434594_435595_706657_8_0_s_191_435095_female
scaffold_19_1439769_1439268_1440269_1641337_24_82.787_s_19_1439769_male
scaffold_19_1482721_1482220_1483221_1641337_24_0_s_19_1482721_female
scaffold_1916_10676_10175_11176_12067_4_67.316_s_1916_10676_female
scaffold_1916_10962_10461_11462_12067_4_67.316_s_1916_10962_female
scaffold_191_65885_65384_66385_706657_8_153.517_s_191_65885_male
scaffold_191_66416_65915_66916_706657_8_153.517_s_191_66416_male
scaffold_191_66416_65915_66916_706657_8_8.524_s_191_66416_female
scaffold_191_664592_664091_665092_706657_8_155.645_s_191_664592_male
scaffold_191_664921_664420_665421_706657_8_0_s_191_664921_female
scaffold_191_664921_664420_665421_706657_8_155.645_s_191_664921_male
scaffold_19_196456_195955_196956_1641337_24_76.044_s_19_196456_male
scaffold_19_196456_195955_196956_1641337_24_9.46_s_19_196456_female
scaffold_1922_1540_1039_2040_11823_28_14.048_s_1922_1540_female
scaffold_1922_1851_1350_2351_11823_28_14.048_s_1922_1851_female
scaffold_192_2421_1920_2921_750645_19_106.624_s_192_2421_male
scaffold_192_2735_2234_3235_750645_19_105.545_s_192_2735_male
scaffold_192_323835_323334_324335_750645_19_0_s_192_323835_female
scaffold_192_399464_398963_399964_750645_19_0_s_192_399464_female
scaffold_192_399736_399235_400236_750645_19_0_s_192_399736_female
scaffold_192_407458_406957_407958_750645_19_0_s_192_407458_female
scaffold_192_431223_430722_431723_750645_19_0_s_192_431223_female
scaffold_1_924535_924034_925035_2586419_15_46.954_s_1_924535_female
scaffold_192_583104_582603_583604_750645_19_0_s_192_583104_female
scaffold_192_583104_582603_583604_750645_19_109.815_s_192_583104_male
scaffold_192_583359_582858_583859_750645_19_109.815_s_192_583359_male
scaffold_192_91071_90570_91571_750645_19_0_s_192_91071_female
scaffold_19_309032_308531_309532_1641337_24_10.652_s_19_309032_female
scaffold_193_194273_193772_194773_730025_8_146.067_s_193_194273_female
scaffold_193_256879_256378_257379_730025_8_146.067_s_193_256879_female
scaffold_193_264412_263911_264912_730025_8_146.067_s_193_264412_female
scaffold_193_264775_264274_265275_730025_8_146.067_s_193_264775_female
scaffold_193_289669_289168_290169_730025_8_146.067_s_193_289669_female
scaffold_193_406844_406343_407344_730025_8_0_s_193_406844_male
scaffold_193_438748_438247_439248_730025_8_0_s_193_438748_male
scaffold_193_606439_605938_606939_730025_8_146.067_s_193_606439_female
scaffold_193_677852_677351_678352_730025_8_146.067_s_193_677852_female
scaffold_193_86089_85588_86589_730025_8_1.074_s_193_86089_male
scaffold_1939_6451_5950_6951_11763_18_0_s_1939_6451_male
scaffold_194_113147_112646_113647_695448_15_87.851_s_194_113147_female
scaffold_194_115683_115182_116183_695448_15_87.851_s_194_115683_female
scaffold_1942_191251_190750_191751_1296786_22_6.374_s_1942_191251_male
scaffold_194_219389_218888_219889_695448_15_87.851_s_194_219389_female
scaffold_1942_23782_23281_24282_1296786_22_6.374_s_1942_23782_male
scaffold_1942_24138_23637_24638_1296786_22_10.909_s_1942_24138_female
scaffold_1942_311846_311345_312346_1296786_22_10.909_s_1942_311846_female
scaffold_1_942356_941855_942856_2586419_15_83.808_s_1_942356_male
scaffold_1942_51611_51110_52111_1296786_22_6.374_s_1942_51611_male
scaffold_1942_544973_544472_545473_1296786_22_6.374_s_1942_544973_male
scaffold_194_258217_257716_258717_695448_15_87.851_s_194_258217_female
scaffold_194_258472_257971_258972_695448_15_34.247_s_194_258472_male
scaffold_194_258472_257971_258972_695448_15_87.851_s_194_258472_female
scaffold_1942_663419_662918_663919_1296786_15_46.954_s_1942_663419_female
scaffold_194_28113_27612_28613_695448_15_34.247_s_194_28113_male
scaffold_1942_9725_9224_10225_1296786_22_10.909_s_1942_9725_female
scaffold_194_561062_560561_561562_695448_15_31.998_s_194_561062_male
scaffold_194_561365_560864_561865_695448_15_31.998_s_194_561365_male
scaffold_194_625399_624898_625899_695448_15_31.998_s_194_625399_male
scaffold_194_673303_672802_673803_695448_15_30.745_s_194_673303_male
scaffold_19_485744_485243_486244_1641337_24_4.363_s_19_485744_female
scaffold_195_163607_163106_164107_684343_13_126.358_s_195_163607_male
scaffold_195_196570_196069_197070_684343_13_126.358_s_195_196570_male
scaffold_195_196570_196069_197070_684343_13_3.34_s_195_196570_female
scaffold_195_239025_238524_239525_684343_13_3.34_s_195_239025_female
scaffold_195_284681_284180_285181_684343_13_3.34_s_195_284681_female
scaffold_195_324040_323539_324540_684343_13_3.34_s_195_324040_female
scaffold_1953_289_1_789_11530_3_85.369_s_1953_289_female
scaffold_195_411771_411270_412271_684343_13_5.859_s_195_411771_female
scaffold_195_412113_411612_412613_684343_13_126.358_s_195_412113_male
scaffold_195_412113_411612_412613_684343_13_5.859_s_195_412113_female
scaffold_195_566319_565818_566819_684343_13_123.22_s_195_566319_male
scaffold_195_582180_581679_582680_684343_13_123.22_s_195_582180_male
scaffold_195_98002_97501_98502_684343_13_3.34_s_195_98002_female
scaffold_196_24776_24275_25276_700491_5_37.022_s_196_24776_male
scaffold_196_318690_318189_319190_700491_5_37.022_s_196_318690_male
scaffold_196_33756_33255_34256_700491_5_37.022_s_196_33756_male
scaffold_196_34031_33530_34531_700491_5_27.072_s_196_34031_female
scaffold_196_423171_422670_423671_700491_5_37.022_s_196_423171_male
scaffold_196_496175_495674_496675_700491_5_37.022_s_196_496175_male
scaffold_196_496179_495678_496679_700491_5_37.022_s_196_496179_male
scaffold_196_496463_495962_496963_700491_5_37.022_s_196_496463_male
scaffold_19_657638_657137_658138_1641337_24_4.363_s_19_657638_female
scaffold_196_58580_58079_59080_700491_5_37.022_s_196_58580_male
scaffold_196_58909_58408_59409_700491_5_28.756_s_196_58909_female
scaffold_196_58909_58408_59409_700491_5_37.022_s_196_58909_male
scaffold_196_672833_672332_673333_700491_5_27.072_s_196_672833_female
scaffold_196_672833_672332_673333_700491_5_37.022_s_196_672833_male
scaffold_197_1057415_1056914_1057915_1861125_26_79.308_s_197_1057415_male
scaffold_197_1162534_1162033_1163034_1861125_26_77.652_s_197_1162534_male
scaffold_197_1291356_1290855_1291856_1861125_26_75.995_s_197_1291356_male
scaffold_197_1349361_1348860_1349861_1861125_26_75.995_s_197_1349361_male
scaffold_197_135260_134759_135760_1861125_26_86.127_s_197_135260_male
scaffold_197_135574_135073_136074_1861125_26_86.127_s_197_135574_male
scaffold_197_1359438_1358937_1359938_1861125_26_81.09_s_197_1359438_female
scaffold_197_1381132_1380631_1381632_1861125_26_75.995_s_197_1381132_male
scaffold_197_1381132_1380631_1381632_1861125_26_81.09_s_197_1381132_female
scaffold_197_1489142_1488641_1489642_1861125_26_79.18_s_197_1489142_female
scaffold_197_1517135_1516634_1517635_1861125_26_77.053_s_197_1517135_female
scaffold_197_1569968_1569467_1570468_1861125_26_73.866_s_197_1569968_male
scaffold_197_1570304_1569803_1570804_1861125_26_73.866_s_197_1570304_male
scaffold_197_1604742_1604241_1605242_1861125_26_73.866_s_197_1604742_male
scaffold_197_1607629_1607128_1608129_1861125_26_73.866_s_197_1607629_male
scaffold_197_1607629_1607128_1608129_1861125_26_78.117_s_197_1607629_female
scaffold_197_1677490_1676989_1677990_1861125_26_73.866_s_197_1677490_male
scaffold_197_1691632_1691131_1692132_1861125_26_73.866_s_197_1691632_male
scaffold_197_1691882_1691381_1692382_1861125_26_73.866_s_197_1691882_male
scaffold_197_1739403_1738902_1739903_1861125_26_77.053_s_197_1739403_female
scaffold_197_1739794_1739293_1740294_1861125_26_70.445_s_197_1739794_male
scaffold_197_1777136_1776635_1777636_1861125_26_70.445_s_197_1777136_male
scaffold_197_1777136_1776635_1777636_1861125_26_77.053_s_197_1777136_female
scaffold_197_1808005_1807504_1808505_1861125_26_70.445_s_197_1808005_male
scaffold_197_1816547_1816046_1817047_1861125_26_70.445_s_197_1816547_male
scaffold_197_1816547_1816046_1817047_1861125_26_77.053_s_197_1816547_female
scaffold_197_1828008_1827507_1828508_1861125_26_72.121_s_197_1828008_male
scaffold_197_1828008_1827507_1828508_1861125_26_77.053_s_197_1828008_female
scaffold_197_1828321_1827820_1828821_1861125_26_72.121_s_197_1828321_male
scaffold_197_1828321_1827820_1828821_1861125_26_77.053_s_197_1828321_female
scaffold_197_1852839_1852338_1853339_1861125_26_70.445_s_197_1852839_male
scaffold_197_383205_382704_383705_1861125_26_83.245_s_197_383205_male
scaffold_197_403346_402845_403846_1861125_26_83.245_s_197_403346_male
scaffold_197_403346_402845_403846_1861125_26_83.387_s_197_403346_female
scaffold_197_436388_435887_436888_1861125_26_83.245_s_197_436388_male
scaffold_197_436715_436214_437215_1861125_26_83.387_s_197_436715_female
scaffold_197_451333_450832_451833_1861125_26_83.245_s_197_451333_male
scaffold_197_617186_616685_617686_1861125_26_83.387_s_197_617186_female
scaffold_197_650915_650414_651415_1861125_26_83.387_s_197_650915_female
scaffold_19_767025_766524_767525_1641337_24_80.166_s_19_767025_male
scaffold_19_767299_766798_767799_1641337_24_80.166_s_19_767299_male
scaffold_197_678378_677877_678878_1861125_26_85.164_s_197_678378_female
scaffold_197_686220_685719_686720_1861125_26_83.387_s_197_686220_female
scaffold_197_729096_728595_729596_1861125_26_83.387_s_197_729096_female
scaffold_197_756192_755691_756692_1861125_26_81.436_s_197_756192_male
scaffold_197_848996_848495_849496_1861125_26_83.387_s_197_848996_female
scaffold_197_849551_849050_850051_1861125_26_81.436_s_197_849551_male
scaffold_197_889688_889187_890188_1861125_26_81.436_s_197_889688_male
scaffold_197_92482_91981_92982_1861125_26_87.43_s_197_92482_female
scaffold_197_950988_950487_951488_1861125_26_80.372_s_197_950988_male
scaffold_198_109578_109077_110078_687578_15_83.808_s_198_109578_male
scaffold_198_113921_113420_114421_687578_15_83.808_s_198_113921_male
scaffold_198_27169_26668_27669_687578_15_83.808_s_198_27169_male
scaffold_198_289511_289010_290011_687578_15_48.018_s_198_289511_female
scaffold_198_307865_307364_308365_687578_15_48.018_s_198_307865_female
scaffold_198_34449_33948_34949_687578_15_46.954_s_198_34449_female
scaffold_198_347274_346773_347774_687578_15_48.018_s_198_347274_female
scaffold_19_836988_836487_837488_1641337_24_80.166_s_19_836988_male
scaffold_198_426122_425621_426622_687578_15_83.808_s_198_426122_male
scaffold_198_433273_432772_433773_687578_15_83.808_s_198_433273_male
scaffold_198_451624_451123_452124_687578_15_49.082_s_198_451624_female
scaffold_198_503864_503363_504364_687578_15_83.808_s_198_503864_male
scaffold_198_504234_503733_504734_687578_15_83.808_s_198_504234_male
scaffold_198_505249_504748_505749_687578_15_83.808_s_198_505249_male
scaffold_198_532714_532213_533214_687578_15_49.082_s_198_532714_female
scaffold_198_532714_532213_533214_687578_15_83.808_s_198_532714_male
scaffold_198_533078_532577_533578_687578_15_83.808_s_198_533078_male
scaffold_198_565634_565133_566134_687578_15_83.808_s_198_565634_male
scaffold_198_601533_601032_602033_687578_15_49.082_s_198_601533_female
scaffold_198_601533_601032_602033_687578_15_83.808_s_198_601533_male
scaffold_198_63941_63440_64441_687578_15_46.954_s_198_63941_female
scaffold_198_88333_87832_88833_687578_15_83.808_s_198_88333_male
scaffold_198_88674_88173_89174_687578_15_83.808_s_198_88674_male
scaffold_19_890396_889895_890896_1641337_24_84.369_s_19_890396_male
scaffold_19_890689_890188_891189_1641337_24_84.369_s_19_890689_male
scaffold_199_112353_111852_112853_711626_16_72.372_s_199_112353_female
scaffold_199_133145_132644_133645_711626_16_72.372_s_199_133145_female
scaffold_199_136773_136272_137273_711626_16_75.069_s_199_136773_male
scaffold_199_137054_136553_137554_711626_16_75.069_s_199_137054_male
scaffold_19_924726_924225_925226_1641337_24_82.787_s_19_924726_male
scaffold_199_30212_29711_30712_711626_16_72.372_s_199_30212_female
scaffold_199_30212_29711_30712_711626_16_75.069_s_199_30212_male
scaffold_19_931952_931451_932452_1641337_24_3.295_s_19_931952_female
scaffold_19_932478_931977_932978_1641337_24_3.295_s_19_932478_female
scaffold_199_400096_399595_400596_711626_16_72.372_s_199_400096_female
scaffold_199_445632_445131_446132_711626_16_72.372_s_199_445632_female
scaffold_199_478784_478283_479284_711626_16_84.031_s_199_478784_male
scaffold_199_654674_654173_655174_711626_16_72.372_s_199_654674_female
scaffold_199_654674_654173_655174_711626_16_76.133_s_199_654674_male
scaffold_1996_871_370_1371_11044_29_3.38_s_1996_871_female
scaffold_19_990974_990473_991474_1641337_24_82.787_s_19_990974_male
scaffold_19_992877_992376_993377_1641337_24_82.787_s_19_992877_male
scaffold_200_111833_111332_112333_715646_8_78.69_s_200_111833_female
scaffold_200_133136_132635_133636_715646_8_78.69_s_200_133136_female
scaffold_200_133529_133028_134029_715646_8_78.69_s_200_133529_female
scaffold_200_139172_138671_139672_715646_8_78.69_s_200_139172_female
scaffold_200_41586_41085_42086_715646_8_62.848_s_200_41586_male
scaffold_200_447165_446664_447665_715646_8_82.62_s_200_447165_female
scaffold_200_624917_624416_625417_715646_8_86.293_s_200_624917_female
scaffold_200_625241_624740_625741_715646_8_86.293_s_200_625241_female
scaffold_200_690441_689940_690941_715646_8_86.293_s_200_690441_female
scaffold_200_690764_690263_691264_715646_8_86.293_s_200_690764_female
scaffold_200_690768_690267_691268_715646_8_86.293_s_200_690768_female
scaffold_200_691077_690576_691577_715646_8_86.293_s_200_691077_female
scaffold_20_1003421_1002920_1003921_1588581_15_99.66_s_20_1003421_female
scaffold_20_1003811_1003310_1004311_1588581_15_99.66_s_20_1003811_female
scaffold_20_1061737_1061236_1062237_1588581_15_19.872_s_20_1061737_male
scaffold_20_1080055_1079554_1080555_1588581_15_18.529_s_20_1080055_male
scaffold_20_1126656_1126155_1127156_1588581_15_18.756_s_20_1126656_male
scaffold_20_1126656_1126155_1127156_1588581_15_98.133_s_20_1126656_female
scaffold_20_1126953_1126452_1127453_1588581_15_98.133_s_20_1126953_female
scaffold_20_1193418_1192917_1193918_1588581_15_96.789_s_20_1193418_female
scaffold_20_1193728_1193227_1194228_1588581_15_18.756_s_20_1193728_male
scaffold_201_196295_195794_196795_677424_16_13.721_s_201_196295_female
scaffold_201_196295_195794_196795_677424_16_6.118_s_201_196295_male
scaffold_20_1235381_1234880_1235881_1588581_15_19.872_s_20_1235381_male
scaffold_201_256545_256044_257045_677424_16_13.721_s_201_256545_female
scaffold_201_256545_256044_257045_677424_16_6.118_s_201_256545_male
scaffold_20_1266633_1266132_1267133_1588581_15_96.789_s_20_1266633_female
scaffold_201_305208_304707_305708_677424_16_6.118_s_201_305208_male
scaffold_201_305494_304993_305994_677424_16_6.118_s_201_305494_male
scaffold_201_326433_325932_326933_677424_16_14.785_s_201_326433_female
scaffold_201_326433_325932_326933_677424_16_6.118_s_201_326433_male
scaffold_201_326789_326288_327289_677424_16_14.785_s_201_326789_female
scaffold_201_326789_326288_327289_677424_16_6.118_s_201_326789_male
scaffold_201_474779_474278_475279_677424_16_7.673_s_201_474779_male
scaffold_201_521477_520976_521977_677424_16_19.046_s_201_521477_female
scaffold_201_539044_538543_539544_677424_16_9.753_s_201_539044_male
scaffold_201_55155_54654_55655_677424_16_6.118_s_201_55155_male
scaffold_202_1014922_1014421_1015422_3410229_23_129.395_s_202_1014922_female
scaffold_202_1015164_1014663_1015664_3410229_23_129.395_s_202_1015164_female
scaffold_202_1022906_1022405_1023406_3410229_23_129.395_s_202_1022906_female
scaffold_202_1497829_1497328_1498329_3410229_23_0_s_202_1497829_male
scaffold_202_1552548_1552047_1553048_3410229_23_125.921_s_202_1552548_female
scaffold_202_1618067_1617566_1618567_3410229_23_125.921_s_202_1618067_female
scaffold_202_1759096_1758595_1759596_3410229_23_125.921_s_202_1759096_female
scaffold_202_1803154_1802653_1803654_3410229_23_125.921_s_202_1803154_female
scaffold_202_1804171_1803670_1804671_3410229_23_125.921_s_202_1804171_female
scaffold_202_1829519_1829018_1830019_3410229_23_125.921_s_202_1829519_female
scaffold_202_1865386_1864885_1865886_3410229_23_122.812_s_202_1865386_female
scaffold_202_1865707_1865206_1866207_3410229_23_122.812_s_202_1865707_female
scaffold_202_2156650_2156149_2157150_3410229_23_119.719_s_202_2156650_female
scaffold_202_2179491_2178990_2179991_3410229_23_119.719_s_202_2179491_female
scaffold_202_2210678_2210177_2211178_3410229_23_119.719_s_202_2210678_female
scaffold_202_2267725_2267224_2268225_3410229_23_119.719_s_202_2267725_female
scaffold_202_2286046_2285545_2286546_3410229_23_119.719_s_202_2286046_female
scaffold_202_2420781_2420280_2421281_3410229_23_115.659_s_202_2420781_female
scaffold_202_2438440_2437939_2438940_3410229_23_114.517_s_202_2438440_female
scaffold_202_2438743_2438242_2439243_3410229_23_114.517_s_202_2438743_female
scaffold_202_2458502_2458001_2459002_3410229_23_114.517_s_202_2458502_female
scaffold_202_2458788_2458287_2459288_3410229_23_114.517_s_202_2458788_female
scaffold_202_2502141_2501640_2502641_3410229_23_115.659_s_202_2502141_female
scaffold_202_2622735_2622234_2623235_3410229_23_115.659_s_202_2622735_female
scaffold_202_2798135_2797634_2798635_3410229_23_109.208_s_202_2798135_female
scaffold_202_2881798_2881297_2882298_3410229_23_109.208_s_202_2881798_female
scaffold_202_2882178_2881677_2882678_3410229_23_109.208_s_202_2882178_female
scaffold_202_3050080_3049579_3050580_3410229_23_0.659_s_202_3050080_male
scaffold_202_3050084_3049583_3050584_3410229_23_0.659_s_202_3050084_male
scaffold_202_3050381_3049880_3050881_3410229_23_0.659_s_202_3050381_male
scaffold_202_3143791_3143290_3144291_3410229_23_1.142_s_202_3143791_male
scaffold_202_3245062_3244561_3245562_3410229_23_108.058_s_202_3245062_female
scaffold_202_3245062_3244561_3245562_3410229_23_4.291_s_202_3245062_male
scaffold_2026_635_134_1135_10668_7_43.686_s_2026_635_male
scaffold_2026_943_442_1443_10668_7_43.686_s_2026_943_male
scaffold_202_900424_899923_900924_3410229_23_132.53_s_202_900424_female
scaffold_202_900708_900207_901208_3410229_23_132.53_s_202_900708_female
scaffold_202_975365_974864_975865_3410229_23_131.339_s_202_975365_female
scaffold_202_975663_975162_976163_3410229_23_131.339_s_202_975663_female
scaffold_203_183112_182611_183612_713232_21_71.083_s_203_183112_female
scaffold_203_183367_182866_183867_713232_21_59.521_s_203_183367_male
scaffold_20_326094_325593_326594_1588581_15_7.127_s_20_326094_male
scaffold_203_345402_344901_345902_713232_21_59.521_s_203_345402_male
scaffold_203_345406_344905_345906_713232_21_71.083_s_203_345406_female
scaffold_203_345693_345192_346193_713232_21_59.521_s_203_345693_male
scaffold_203_404860_404359_405360_713232_21_59.521_s_203_404860_male
scaffold_203_42854_42353_43354_713232_21_59.521_s_203_42854_male
scaffold_203_42854_42353_43354_713232_21_72.147_s_203_42854_female
scaffold_203_445010_444509_445510_713232_21_71.083_s_203_445010_female
scaffold_203_445281_444780_445781_713232_21_71.083_s_203_445281_female
scaffold_203_450031_449530_450531_713232_21_71.083_s_203_450031_female
scaffold_203_496105_495604_496605_713232_21_59.521_s_203_496105_male
scaffold_203_606707_606206_607207_713232_21_59.521_s_203_606707_male
scaffold_203_703495_702994_703995_713232_21_59.521_s_203_703495_male
scaffold_20_383445_382944_383945_1588581_15_102.059_s_20_383445_female
scaffold_204_11783_11282_12283_679021_24_69.088_s_204_11783_male
scaffold_204_12074_11573_12574_679021_24_69.088_s_204_12074_male
scaffold_204_131722_131221_132222_679021_24_69.088_s_204_131722_male
scaffold_204_184678_184177_185178_679021_24_69.088_s_204_184678_male
scaffold_204_224983_224482_225483_679021_24_69.088_s_204_224983_male
scaffold_204_240316_239815_240816_679021_24_70.207_s_204_240316_male
scaffold_204_257679_257178_258179_679021_24_70.207_s_204_257679_male
scaffold_204_257683_257182_258183_679021_24_70.207_s_204_257683_male
scaffold_204_335322_334821_335822_679021_24_71.271_s_204_335322_male
scaffold_204_339431_338930_339931_679021_24_71.271_s_204_339431_male
scaffold_204_376802_376301_377302_679021_24_71.271_s_204_376802_male
scaffold_204_434866_434365_435366_679021_24_71.271_s_204_434866_male
scaffold_204_435119_434618_435619_679021_24_71.271_s_204_435119_male
scaffold_204_467982_467481_468482_679021_24_10.652_s_204_467982_female
scaffold_204_591526_591025_592026_679021_24_11.876_s_204_591526_female
scaffold_204_611910_611409_612410_679021_24_71.271_s_204_611910_male
scaffold_204_643873_643372_644373_679021_24_11.876_s_204_643873_female
scaffold_204_644144_643643_644644_679021_24_11.876_s_204_644144_female
scaffold_2049_135794_135293_136294_443644_27_41.343_s_2049_135794_male
scaffold_2049_136187_135686_136687_443644_27_39.372_s_2049_136187_female
scaffold_2049_136187_135686_136687_443644_27_41.343_s_2049_136187_male
scaffold_2049_154855_154354_155355_443644_27_41.343_s_2049_154855_male
scaffold_2049_214287_213786_214787_443644_27_41.343_s_2049_214287_male
scaffold_2049_311859_311358_312359_443644_27_43.316_s_2049_311859_male
scaffold_2049_364450_363949_364950_443644_27_46.721_s_2049_364450_male
scaffold_20_500510_500009_501010_1588581_15_14.248_s_20_500510_male
scaffold_20_501084_500583_501584_1588581_15_102.059_s_20_501084_female
scaffold_20_505694_505193_506194_1588581_15_102.059_s_20_505694_female
scaffold_205_128852_128351_129352_682286_2_11.797_s_205_128852_male
scaffold_205_128852_128351_129352_682286_2_92.205_s_205_128852_female
scaffold_205_139158_138657_139658_682286_2_11.797_s_205_139158_male
scaffold_205_146951_146450_147451_682286_2_10.708_s_205_146951_male
scaffold_205_222151_221650_222651_682286_2_92.205_s_205_222151_female
scaffold_205_222155_221654_222655_682286_2_92.205_s_205_222155_female
scaffold_205_222433_221932_222933_682286_2_10.708_s_205_222433_male
scaffold_205_231509_231008_232009_682286_2_10.708_s_205_231509_male
scaffold_205_231509_231008_232009_682286_2_92.205_s_205_231509_female
scaffold_205_231831_231330_232331_682286_2_10.708_s_205_231831_male
scaffold_205_231831_231330_232331_682286_2_92.205_s_205_231831_female
scaffold_205_235348_234847_235848_682286_2_10.708_s_205_235348_male
scaffold_205_235348_234847_235848_682286_2_92.205_s_205_235348_female
scaffold_205_235625_235124_236125_682286_2_10.708_s_205_235625_male
scaffold_205_235625_235124_236125_682286_2_92.205_s_205_235625_female
scaffold_205_271348_270847_271848_682286_2_10.708_s_205_271348_male
scaffold_205_352002_351501_352502_682286_2_10.708_s_205_352002_male
scaffold_205_352002_351501_352502_682286_2_92.205_s_205_352002_female
scaffold_205_371838_371337_372338_682286_2_10.708_s_205_371838_male
scaffold_205_385627_385126_386127_682286_2_10.708_s_205_385627_male
scaffold_205_385627_385126_386127_682286_2_92.205_s_205_385627_female
scaffold_205_391473_390972_391973_682286_2_92.205_s_205_391473_female
scaffold_205_420324_419823_420824_682286_2_10.708_s_205_420324_male
scaffold_205_420324_419823_420824_682286_2_92.205_s_205_420324_female
scaffold_205_420586_420085_421086_682286_2_10.708_s_205_420586_male
scaffold_2054_6304_5803_6804_10044_26_83.387_s_2054_6304_female
scaffold_205_494123_493622_494623_682286_2_92.205_s_205_494123_female
scaffold_205_54447_53946_54947_682286_2_11.797_s_205_54447_male
scaffold_205_54795_54294_55295_682286_2_11.797_s_205_54795_male
scaffold_20_555397_554896_555897_1588581_15_102.059_s_20_555397_female
scaffold_205_601555_601054_602055_682286_2_92.205_s_205_601555_female
scaffold_205_83591_83090_84091_682286_2_11.797_s_205_83591_male
scaffold_20_596070_595569_596570_1588581_15_102.059_s_20_596070_female
scaffold_206_15427_14926_15927_672891_16_84.031_s_206_15427_male
scaffold_206_272028_271527_272528_672891_16_76.133_s_206_272028_male
scaffold_206_272372_271871_272872_672891_16_84.031_s_206_272372_male
scaffold_206_35240_34739_35740_672891_16_76.133_s_206_35240_male
scaffold_206_375389_374888_375889_672891_16_84.031_s_206_375389_male
scaffold_206_378408_377907_378908_672891_16_84.031_s_206_378408_male
scaffold_206_489432_488931_489932_672891_16_84.031_s_206_489432_male
scaffold_20_650960_650459_651460_1588581_15_99.66_s_20_650960_female
scaffold_206_517005_516504_517505_672891_16_72.372_s_206_517005_female
scaffold_206_517005_516504_517505_672891_16_84.031_s_206_517005_male
scaffold_206_529335_528834_529835_672891_16_84.031_s_206_529335_male
scaffold_206_531788_531287_532288_672891_16_84.031_s_206_531788_male
scaffold_206_538451_537950_538951_672891_16_88.678_s_206_538451_male
scaffold_206_538712_538211_539212_672891_16_88.678_s_206_538712_male
scaffold_206_564543_564042_565043_672891_16_76.133_s_206_564543_male
scaffold_206_586478_585977_586978_672891_16_76.133_s_206_586478_male
scaffold_206_615897_615396_616397_672891_16_72.372_s_206_615897_female
scaffold_206_615897_615396_616397_672891_16_78.138_s_206_615897_male
scaffold_206_626404_625903_626904_672891_16_84.031_s_206_626404_male
scaffold_206_626677_626176_627177_672891_16_84.031_s_206_626677_male
scaffold_206_641230_640729_641730_672891_16_84.031_s_206_641230_male
scaffold_206_657901_657400_658401_672891_16_72.372_s_206_657901_female
scaffold_206_657901_657400_658401_672891_16_84.031_s_206_657901_male
scaffold_206_658277_657776_658777_672891_16_84.031_s_206_658277_male
scaffold_20_697157_696656_697657_1588581_15_12.928_s_20_697157_male
scaffold_2070_3140_2639_3640_12906_15_56.69_s_2070_3140_female
scaffold_207_111220_110719_111720_674562_20_69.852_s_207_111220_male
scaffold_207_201090_200589_201590_674562_20_60.07_s_207_201090_female
scaffold_207_201090_200589_201590_674562_20_73.047_s_207_201090_male
scaffold_207_354225_353724_354725_674562_20_74.111_s_207_354225_male
scaffold_207_500185_499684_500685_674562_20_55.67_s_207_500185_female
scaffold_207_500185_499684_500685_674562_20_76.24_s_207_500185_male
scaffold_207_504272_503771_504772_674562_20_55.67_s_207_504272_female
scaffold_207_504272_503771_504772_674562_20_76.24_s_207_504272_male
scaffold_207_512655_512154_513155_674562_20_76.24_s_207_512655_male
scaffold_207_512966_512465_513466_674562_20_55.67_s_207_512966_female
scaffold_207_512966_512465_513466_674562_20_76.24_s_207_512966_male
scaffold_207_585514_585013_586014_674562_20_77.39_s_207_585514_male
scaffold_207_585864_585363_586364_674562_20_77.39_s_207_585864_male
scaffold_207_611737_611236_612237_674562_20_55.67_s_207_611737_female
scaffold_207_611737_611236_612237_674562_20_77.39_s_207_611737_male
scaffold_208_148053_147552_148553_634459_28_12.451_s_208_148053_male
scaffold_208_148053_147552_148553_634459_28_21.806_s_208_148053_female
scaffold_208_168614_168113_169114_634459_28_10.058_s_208_168614_male
scaffold_208_215841_215340_216341_634459_28_12.451_s_208_215841_male
scaffold_208_216151_215650_216651_634459_28_10.058_s_208_216151_male
scaffold_208_228552_228051_229052_634459_28_21.806_s_208_228552_female
scaffold_208_228888_228387_229388_634459_28_21.806_s_208_228888_female
scaffold_208_228937_228436_229437_634459_28_21.806_s_208_228937_female
scaffold_208_33627_33126_34127_634459_28_18.613_s_208_33627_female
scaffold_208_48206_47705_48706_634459_28_8.986_s_208_48206_male
scaffold_20_87999_87498_88499_1588581_15_100.65_s_20_87999_female
scaffold_208_99297_98796_99797_634459_28_21.806_s_208_99297_female
scaffold_208_99559_99058_100059_634459_28_10.058_s_208_99559_male
scaffold_20_903035_902534_903535_1588581_15_99.66_s_20_903035_female
scaffold_20_909856_909355_910356_1588581_15_99.66_s_20_909856_female
scaffold_20_910225_909724_910725_1588581_15_99.66_s_20_910225_female
scaffold_209_111116_110615_111616_646786_12_58.753_s_209_111116_male
scaffold_20_912873_912372_913373_1588581_15_99.66_s_20_912873_female
scaffold_20_913213_912712_913713_1588581_15_99.66_s_20_913213_female
scaffold_209_164601_164100_165101_646786_12_53.197_s_209_164601_female
scaffold_209_164921_164420_165421_646786_12_58.753_s_209_164921_male
scaffold_209_181367_180866_181867_646786_12_58.753_s_209_181367_male
scaffold_209_236346_235845_236846_646786_12_53.197_s_209_236346_female
scaffold_209_236346_235845_236846_646786_12_58.753_s_209_236346_male
scaffold_209_236642_236141_237142_646786_12_58.753_s_209_236642_male
scaffold_209_236913_236412_237413_646786_12_58.753_s_209_236913_male
scaffold_209_241915_241414_242415_646786_12_58.753_s_209_241915_male
scaffold_209_261949_261448_262449_646786_12_58.753_s_209_261949_male
scaffold_209_262299_261798_262799_646786_12_58.753_s_209_262299_male
scaffold_209_278982_278481_279482_646786_12_58.753_s_209_278982_male
scaffold_209_312293_311792_312793_646786_12_53.197_s_209_312293_female
scaffold_209_314217_313716_314717_646786_12_53.197_s_209_314217_female
scaffold_209_318323_317822_318823_646786_12_53.197_s_209_318323_female
scaffold_209_318323_317822_318823_646786_12_58.753_s_209_318323_male
scaffold_209_432330_431829_432830_646786_12_58.753_s_209_432330_male
scaffold_209_432684_432183_433184_646786_12_53.197_s_209_432684_female
scaffold_209_432684_432183_433184_646786_12_58.753_s_209_432684_male
scaffold_209_449543_449042_450043_646786_12_58.753_s_209_449543_male
scaffold_20_949511_949010_950011_1588581_15_99.66_s_20_949511_female
scaffold_20_956701_956200_957201_1588581_15_99.66_s_20_956701_female
scaffold_209_598259_597758_598759_646786_12_57.689_s_209_598259_male
scaffold_209_598648_598147_599148_646786_12_53.197_s_209_598648_female
scaffold_209_598648_598147_599148_646786_12_57.689_s_209_598648_male
scaffold_209_7919_7418_8419_646786_12_53.197_s_209_7919_female
scaffold_209_83392_82891_83892_646786_12_54.366_s_209_83392_female
scaffold_209_83392_82891_83892_646786_12_58.753_s_209_83392_male
scaffold_210_170500_169999_171000_683731_20_103.57_s_210_170500_male
scaffold_210_193326_192825_193826_683731_20_103.57_s_210_193326_male
scaffold_210_228160_227659_228660_683731_20_103.57_s_210_228160_male
scaffold_210_232182_231681_232682_683731_20_103.57_s_210_232182_male
scaffold_210_232182_231681_232682_683731_20_26.773_s_210_232182_female
scaffold_210_234162_233661_234662_683731_20_103.57_s_210_234162_male
scaffold_210_234162_233661_234662_683731_20_25.444_s_210_234162_female
scaffold_2_1029854_1029353_1030354_2337087_5_32.403_s_2_1029854_female
scaffold_210_425760_425259_426260_683731_25_39.777_s_210_425760_male
scaffold_210_605251_604750_605751_683731_7_84.976_s_210_605251_female
scaffold_21_102460_101959_102960_1552772_16_84.031_s_21_102460_male
scaffold_21_102464_101963_102964_1552772_16_84.031_s_21_102464_male
scaffold_21_102737_102236_103237_1552772_16_84.031_s_21_102737_male
scaffold_21_1131853_1131352_1132353_1552772_16_84.031_s_21_1131853_male
scaffold_21_1132224_1131723_1132724_1552772_16_84.031_s_21_1132224_male
scaffold_211_145033_144532_145533_658688_4_62.954_s_211_145033_male
scaffold_211_145276_144775_145776_658688_4_58.074_s_211_145276_female
scaffold_211_145276_144775_145776_658688_4_62.954_s_211_145276_male
scaffold_211_150294_149793_150794_658688_4_62.954_s_211_150294_male
scaffold_211_154497_153996_154997_658688_4_62.954_s_211_154497_male
scaffold_211_170477_169976_170977_658688_4_58.074_s_211_170477_female
scaffold_211_170477_169976_170977_658688_4_62.954_s_211_170477_male
scaffold_211_188918_188417_189418_658688_4_58.074_s_211_188918_female
scaffold_211_196505_196004_197005_658688_4_62.954_s_211_196505_male
scaffold_211_196803_196302_197303_658688_4_62.954_s_211_196803_male
scaffold_21_1197946_1197445_1198446_1552772_16_84.031_s_21_1197946_male
scaffold_21_1253738_1253237_1254238_1552772_16_84.031_s_21_1253738_male
scaffold_21_1257210_1256709_1257710_1552772_16_84.031_s_21_1257210_male
scaffold_21_1257585_1257084_1258085_1552772_16_72.372_s_21_1257585_female
scaffold_211_278690_278189_279190_658688_4_62.954_s_211_278690_male
scaffold_211_279088_278587_279588_658688_4_57.01_s_211_279088_female
scaffold_211_279088_278587_279588_658688_4_62.954_s_211_279088_male
scaffold_21_1282503_1282002_1283003_1552772_16_84.031_s_21_1282503_male
scaffold_21_130158_129657_130658_1552772_16_72.372_s_21_130158_female
scaffold_21_130158_129657_130658_1552772_16_84.031_s_21_130158_male
scaffold_21_1374944_1374443_1375444_1552772_16_72.372_s_21_1374944_female
scaffold_21_1405049_1404548_1405549_1552772_16_84.031_s_21_1405049_male
scaffold_21_1494678_1494177_1495178_1552772_16_84.031_s_21_1494678_male
scaffold_21_177003_176502_177503_1552772_16_72.372_s_21_177003_female
scaffold_2_1186975_1186474_1187475_2337087_7_100.668_s_2_1186975_male
scaffold_2_1188395_1187894_1188895_2337087_7_90.323_s_2_1188395_female
scaffold_2_1188395_1187894_1188895_2337087_7_97.472_s_2_1188395_male
scaffold_21_194610_194109_195110_1552772_16_84.031_s_21_194610_male
scaffold_212_103009_102508_103509_1322396_6_54.216_s_212_103009_male
scaffold_212_103396_102895_103896_1322396_6_22.785_s_212_103396_female
scaffold_212_1116252_1115751_1116752_1322396_23_97.208_s_212_1116252_female
scaffold_212_1116900_1116399_1117400_1322396_23_97.208_s_212_1116900_female
scaffold_212_1164241_1163740_1164741_1322396_23_13.61_s_212_1164241_male
scaffold_212_1164381_1163880_1164881_1322396_23_97.208_s_212_1164381_female
scaffold_212_1176716_1176215_1177216_1322396_23_97.208_s_212_1176716_female
scaffold_212_1242460_1241959_1242960_1322396_23_14.009_s_212_1242460_male
scaffold_212_1274982_1274481_1275482_1322396_23_95.936_s_212_1274982_female
scaffold_212_128010_127509_128510_1322396_6_54.216_s_212_128010_male
scaffold_21_214020_213519_214520_1552772_16_84.031_s_21_214020_male
scaffold_212_142400_141899_142900_1322396_6_54.216_s_212_142400_male
scaffold_21_214353_213852_214853_1552772_16_72.372_s_21_214353_female
scaffold_212_154077_153576_154577_1322396_6_56.855_s_212_154077_male
scaffold_21_216477_215976_216977_1552772_16_84.031_s_21_216477_male
scaffold_212_177178_176677_177678_1322396_6_54.216_s_212_177178_male
scaffold_212_210110_209609_210610_1322396_6_54.216_s_212_210110_male
scaffold_212_215089_214588_215589_1322396_6_22.785_s_212_215089_female
scaffold_212_251179_250678_251679_1322396_6_54.216_s_212_251179_male
scaffold_21_228135_227634_228635_1552772_16_84.031_s_21_228135_male
scaffold_21_228379_227878_228879_1552772_16_84.031_s_21_228379_male
scaffold_212_294264_293763_294764_1322396_6_16.391_s_212_294264_female
scaffold_212_294264_293763_294764_1322396_6_54.216_s_212_294264_male
scaffold_212_324026_323525_324526_1322396_6_22.785_s_212_324026_female
scaffold_212_324026_323525_324526_1322396_6_54.216_s_212_324026_male
scaffold_21_234472_233971_234972_1552772_16_84.031_s_21_234472_male
scaffold_212_409206_408705_409706_1322396_23_108.058_s_212_409206_female
scaffold_212_409206_408705_409706_1322396_23_6.42_s_212_409206_male
scaffold_212_409580_409079_410080_1322396_23_6.42_s_212_409580_male
scaffold_212_469799_469298_470299_1322396_23_9.137_s_212_469799_male
scaffold_212_472894_472393_473394_1322396_23_9.137_s_212_472894_male
scaffold_212_473217_472716_473717_1322396_23_9.137_s_212_473217_male
scaffold_2_1253862_1253361_1254362_2337087_7_98.536_s_2_1253862_male
scaffold_2125_619_118_1119_9316_4_19.302_s_2125_619_female
scaffold_212_572155_571654_572655_1322396_23_105.855_s_212_572155_female
scaffold_212_572155_571654_572655_1322396_23_10.789_s_212_572155_male
scaffold_2125_995_494_1495_9316_4_19.302_s_2125_995_female
scaffold_212_617155_616654_617655_1322396_23_103.642_s_212_617155_female
scaffold_212_617155_616654_617655_1322396_23_9.137_s_212_617155_male
scaffold_212_622354_621853_622854_1322396_23_10.789_s_212_622354_male
scaffold_212_634678_634177_635178_1322396_23_10.789_s_212_634678_male
scaffold_2_1263805_1263304_1264305_2337087_7_97.472_s_2_1263805_male
scaffold_21_264170_263669_264670_1552772_16_84.031_s_21_264170_male
scaffold_212_658697_658196_659197_1322396_23_10.789_s_212_658697_male
scaffold_212_67954_67453_68454_1322396_6_54.216_s_212_67954_male
scaffold_212_690686_690185_691186_1322396_23_101.187_s_212_690686_female
scaffold_212_690686_690185_691186_1322396_23_11.853_s_212_690686_male
scaffold_212_719181_718680_719681_1322396_23_11.853_s_212_719181_male
scaffold_212_719548_719047_720048_1322396_23_11.853_s_212_719548_male
scaffold_21_275332_274831_275832_1552772_16_72.372_s_21_275332_female
scaffold_21_275684_275183_276184_1552772_16_72.372_s_21_275684_female
scaffold_21_275954_275453_276454_1552772_16_84.031_s_21_275954_male
scaffold_212_767508_767007_768008_1322396_23_101.351_s_212_767508_female
scaffold_212_767508_767007_768008_1322396_23_11.853_s_212_767508_male
scaffold_212_767869_767368_768369_1322396_23_11.853_s_212_767869_male
scaffold_212_887278_886777_887778_1322396_23_98.912_s_212_887278_female
scaffold_212_891053_890552_891553_1322396_23_98.912_s_212_891053_female
scaffold_2_1289788_1289287_1290288_2337087_7_100.668_s_2_1289788_male
scaffold_212_90393_89892_90893_1322396_6_22.785_s_212_90393_female
scaffold_212_90672_90171_91172_1322396_6_22.785_s_212_90672_female
scaffold_212_90672_90171_91172_1322396_6_54.216_s_212_90672_male
scaffold_212_992698_992197_993198_1322396_23_14.009_s_212_992698_male
scaffold_2_1301326_1300825_1301826_2337087_7_98.536_s_2_1301326_male
scaffold_21_316375_315874_316875_1552772_16_84.031_s_21_316375_male
scaffold_2_1316729_1316228_1317229_2337087_7_97.472_s_2_1316729_male
scaffold_2_1321910_1321409_1322410_2337087_7_97.472_s_2_1321910_male
scaffold_2_1322217_1321716_1322717_2337087_7_97.472_s_2_1322217_male
scaffold_2_133888_133387_134388_2337087_7_89.259_s_2_133888_female
scaffold_21_341305_340804_341805_1552772_16_84.031_s_21_341305_male
scaffold_213_425359_424858_425859_675916_29_27.714_s_213_425359_female
scaffold_2_1344474_1343973_1344974_2337087_7_97.472_s_2_1344474_male
scaffold_21_351220_350719_351720_1552772_16_84.031_s_21_351220_male
scaffold_213_519521_519020_520021_675916_29_0_s_213_519521_male
scaffold_2_1371309_1370808_1371809_2337087_7_97.472_s_2_1371309_male
scaffold_213_71590_71089_72090_675916_29_28.185_s_213_71590_female
scaffold_213_71899_71398_72399_675916_29_28.185_s_213_71899_female
scaffold_2_1377124_1376623_1377624_2337087_7_97.472_s_2_1377124_male
scaffold_21_400141_399640_400641_1552772_16_84.031_s_21_400141_male
scaffold_214_118210_117709_118710_676232_4_67.218_s_214_118210_male
scaffold_214_118868_118367_119368_676232_4_61.594_s_214_118868_female
scaffold_2_1420720_1420219_1421220_2337087_7_90.323_s_2_1420720_female
scaffold_2142_7006_6505_7506_10827_19_109.815_s_2142_7006_male
scaffold_2143_6378_5877_6878_9146_7_33.091_s_2143_6378_female
scaffold_214_415985_415484_416485_676232_4_62.658_s_214_415985_female
scaffold_214_415985_415484_416485_676232_4_67.218_s_214_415985_male
scaffold_214_416265_415764_416765_676232_4_62.658_s_214_416265_female
scaffold_214_416265_415764_416765_676232_4_67.218_s_214_416265_male
scaffold_214_416269_415768_416769_676232_4_62.658_s_214_416269_female
scaffold_214_418084_417583_418584_676232_4_67.218_s_214_418084_male
scaffold_214_418463_417962_418963_676232_4_62.658_s_214_418463_female
scaffold_214_424444_423943_424944_676232_4_65.616_s_214_424444_female
scaffold_214_424444_423943_424944_676232_4_68.284_s_214_424444_male
scaffold_214_424685_424184_425185_676232_4_65.616_s_214_424685_female
scaffold_2_1446131_1445630_1446631_2337087_7_97.472_s_2_1446131_male
scaffold_21_450568_450067_451068_1552772_16_84.031_s_21_450568_male
scaffold_214_510197_509696_510697_676232_4_67.218_s_214_510197_male
scaffold_214_536477_535976_536977_676232_4_62.658_s_214_536477_female
scaffold_214_536477_535976_536977_676232_4_67.218_s_214_536477_male
scaffold_214_55130_54629_55630_676232_4_67.218_s_214_55130_male
scaffold_21_46355_45854_46855_1552772_16_84.031_s_21_46355_male
scaffold_214_651017_650516_651517_676232_4_68.284_s_214_651017_male
scaffold_2_1466362_1465861_1466862_2337087_7_97.472_s_2_1466362_male
scaffold_214_79901_79400_80401_676232_4_67.218_s_214_79901_male
scaffold_215_108443_107942_108943_658314_28_95.571_s_215_108443_male
scaffold_215_116594_116093_117094_658314_28_87.925_s_215_116594_female
scaffold_215_11993_11492_12493_658314_28_96.638_s_215_11993_male
scaffold_21_514353_513852_514853_1552772_16_84.031_s_21_514353_male
scaffold_215_243837_243336_244337_658314_28_95.571_s_215_243837_male
scaffold_215_296370_295869_296870_658314_28_95.571_s_215_296370_male
scaffold_215_337840_337339_338340_658314_28_87.925_s_215_337840_female
scaffold_215_364923_364422_365423_658314_28_85.623_s_215_364923_female
scaffold_215_366472_365971_366972_658314_28_95.571_s_215_366472_male
scaffold_2_1539366_1538865_1539866_2337087_7_97.472_s_2_1539366_male
scaffold_2_1541630_1541129_1542130_2337087_7_90.323_s_2_1541630_female
scaffold_2_1541898_1541397_1542398_2337087_7_90.323_s_2_1541898_female
scaffold_2_1545187_1544686_1545687_2337087_7_90.323_s_2_1545187_female
scaffold_215_545180_544679_545680_658314_28_94.505_s_215_545180_male
scaffold_215_548908_548407_549408_658314_28_85.623_s_215_548908_female
scaffold_215_597827_597326_598327_658314_28_94.505_s_215_597827_male
scaffold_215_610590_610089_611090_658314_28_94.505_s_215_610590_male
scaffold_215_611279_610778_611779_658314_28_94.505_s_215_611279_male
scaffold_215_625118_624617_625618_658314_28_85.623_s_215_625118_female
scaffold_215_625118_624617_625618_658314_28_94.505_s_215_625118_male
scaffold_215_626996_626495_627496_658314_28_85.623_s_215_626996_female
scaffold_215_626996_626495_627496_658314_28_94.505_s_215_626996_male
scaffold_215_627310_626809_627810_658314_28_94.505_s_215_627310_male
scaffold_2_1578911_1578410_1579411_2337087_7_90.323_s_2_1578911_female
scaffold_2_1585793_1585292_1586293_2337087_7_90.323_s_2_1585793_female
scaffold_2_1585793_1585292_1586293_2337087_7_97.472_s_2_1585793_male
scaffold_21_588657_588156_589157_1552772_16_84.031_s_21_588657_male
scaffold_2_1592218_1591717_1592718_2337087_7_97.472_s_2_1592218_male
scaffold_21_593701_593200_594201_1552772_16_84.031_s_21_593701_male
scaffold_21_594087_593586_594587_1552772_16_84.031_s_21_594087_male
scaffold_2_1609354_1608853_1609854_2337087_7_90.323_s_2_1609354_female
scaffold_21_610552_610051_611052_1552772_16_84.031_s_21_610552_male
scaffold_21_610835_610334_611335_1552772_16_84.031_s_21_610835_male
scaffold_21_610839_610338_611339_1552772_16_72.372_s_21_610839_female
scaffold_21_611193_610692_611693_1552772_16_84.031_s_21_611193_male
scaffold_216_179448_178947_179948_637916_12_29.536_s_216_179448_male
scaffold_216_239140_238639_239640_637916_12_29.536_s_216_239140_male
scaffold_216_272322_271821_272822_637916_12_25.119_s_216_272322_female
scaffold_216_272322_271821_272822_637916_12_29.536_s_216_272322_male
scaffold_2163_1568_1067_2068_9046_26_10.49_s_2163_1568_male
scaffold_216_389171_388670_389671_637916_12_25.119_s_216_389171_female
scaffold_216_411770_411269_412270_637916_12_29.536_s_216_411770_male
scaffold_216_448098_447597_448598_637916_12_28.759_s_216_448098_female
scaffold_216_448098_447597_448598_637916_12_29.536_s_216_448098_male
scaffold_216_491308_490807_491808_637916_12_25.119_s_216_491308_female
scaffold_216_492412_491911_492912_637916_12_25.119_s_216_492412_female
scaffold_216_492412_491911_492912_637916_12_29.536_s_216_492412_male
scaffold_216_577853_577352_578353_637916_12_29.536_s_216_577853_male
scaffold_216_582855_582354_583355_637916_12_29.536_s_216_582855_male
scaffold_21_684923_684422_685423_1552772_16_73.436_s_21_684923_female
scaffold_21_684923_684422_685423_1552772_16_78.138_s_21_684923_male
scaffold_21_685242_684741_685742_1552772_16_72.372_s_21_685242_female
scaffold_216_96112_95611_96612_637916_12_31.953_s_216_96112_male
scaffold_216_96385_95884_96885_637916_12_31.953_s_216_96385_male
scaffold_2_1696641_1696140_1697141_2337087_7_90.323_s_2_1696641_female
scaffold_2_1696641_1696140_1697141_2337087_7_97.472_s_2_1696641_male
scaffold_217_11875_11374_12375_641629_11_45.748_s_217_11875_male
scaffold_217_149823_149322_150323_641629_11_45.748_s_217_149823_male
scaffold_217_159735_159234_160235_641629_11_45.748_s_217_159735_male
scaffold_2_1729373_1728872_1729873_2337087_7_89.259_s_2_1729373_female
scaffold_21_733832_733331_734332_1552772_16_72.372_s_21_733832_female
scaffold_21_733832_733331_734332_1552772_16_84.031_s_21_733832_male
scaffold_217_483298_482797_483798_641629_11_46.825_s_217_483298_male
scaffold_217_483585_483084_484085_641629_11_46.825_s_217_483585_male
scaffold_217_483585_483084_484085_641629_11_50.207_s_217_483585_female
scaffold_217_483888_483387_484388_641629_11_46.825_s_217_483888_male
scaffold_217_496837_496336_497337_641629_11_46.825_s_217_496837_male
scaffold_217_497163_496662_497663_641629_11_46.825_s_217_497163_male
scaffold_217_510501_510000_511001_641629_11_46.825_s_217_510501_male
scaffold_217_510874_510373_511374_641629_11_46.825_s_217_510874_male
scaffold_217_519327_518826_519827_641629_11_46.825_s_217_519327_male
scaffold_217_519706_519205_520206_641629_11_46.825_s_217_519706_male
scaffold_217_520389_519888_520889_641629_11_46.825_s_217_520389_male
scaffold_21_759885_759384_760385_1552772_16_72.372_s_21_759885_female
scaffold_21_759885_759384_760385_1552772_16_84.031_s_21_759885_male
scaffold_217_618020_617519_618520_641629_11_50.018_s_217_618020_male
scaffold_217_618020_617519_618520_641629_11_50.207_s_217_618020_female
scaffold_217_635010_634509_635510_641629_11_50.207_s_217_635010_female
scaffold_21_772821_772320_773321_1552772_16_82.829_s_21_772821_male
scaffold_21_773069_772568_773569_1552772_16_82.829_s_21_773069_male
scaffold_21_78140_77639_78640_1552772_16_84.031_s_21_78140_male
scaffold_21_78418_77917_78918_1552772_16_84.031_s_21_78418_male
scaffold_217_87283_86782_87783_641629_11_45.748_s_217_87283_male
scaffold_217_87637_87136_88137_641629_11_45.748_s_217_87637_male
scaffold_21_790781_790280_791281_1552772_16_84.031_s_21_790781_male
scaffold_2_1801485_1800984_1801985_2337087_7_90.323_s_2_1801485_female
scaffold_218_116108_115607_116608_662192_6_22.785_s_218_116108_female
scaffold_218_116354_115853_116854_662192_6_22.785_s_218_116354_female
scaffold_218_116354_115853_116854_662192_6_66.627_s_218_116354_male
scaffold_218_167179_166678_167679_662192_6_62.464_s_218_167179_male
scaffold_218_167438_166937_167938_662192_6_62.464_s_218_167438_male
scaffold_218_198510_198009_199010_662192_6_62.464_s_218_198510_male
scaffold_218_238357_237856_238857_662192_6_62.464_s_218_238357_male
scaffold_218_293174_292673_293674_662192_6_62.464_s_218_293174_male
scaffold_218_302726_302225_303226_662192_6_62.464_s_218_302726_male
scaffold_218_386279_385778_386779_662192_6_61.4_s_218_386279_male
scaffold_218_386612_386111_387112_662192_6_61.4_s_218_386612_male
scaffold_218_43287_42786_43787_662192_6_68.328_s_218_43287_male
scaffold_218_43627_43126_44127_662192_6_68.328_s_218_43627_male
scaffold_2184_4083_3582_4583_8837_3_70.298_s_2184_4083_male
scaffold_218_55560_55059_56060_662192_6_68.328_s_218_55560_male
scaffold_21_857618_857117_858118_1552772_16_84.031_s_21_857618_male
scaffold_2_1895625_1895124_1896125_2337087_7_90.323_s_2_1895625_female
scaffold_2_1895886_1895385_1896386_2337087_7_97.472_s_2_1895886_male
scaffold_2_1895890_1895389_1896390_2337087_7_97.472_s_2_1895890_male
scaffold_21_898667_898166_899167_1552772_16_84.031_s_21_898667_male
scaffold_21_898934_898433_899434_1552772_16_84.031_s_21_898934_male
scaffold_21_909948_909447_910448_1552772_16_72.372_s_21_909948_female
scaffold_21_909948_909447_910448_1552772_16_84.031_s_21_909948_male
scaffold_21_910237_909736_910737_1552772_16_84.031_s_21_910237_male
scaffold_219_11815_11314_12315_692904_6_22.785_s_219_11815_female
scaffold_219_12119_11618_12619_692904_6_22.785_s_219_12119_female
scaffold_219_144966_144465_145466_692904_6_22.785_s_219_144966_female
scaffold_21_915204_914703_915704_1552772_16_84.031_s_21_915204_male
scaffold_21_920119_919618_920619_1552772_16_84.031_s_21_920119_male
scaffold_219_213631_213130_214131_692904_6_54.216_s_219_213631_male
scaffold_219_213939_213438_214439_692904_6_22.785_s_219_213939_female
scaffold_219_27847_27346_28347_692904_6_22.785_s_219_27847_female
scaffold_219_28842_28341_29342_692904_6_22.785_s_219_28842_female
scaffold_2_1930742_1930241_1931242_2337087_7_90.323_s_2_1930742_female
scaffold_219_31668_31167_32168_692904_6_22.785_s_219_31668_female
scaffold_219_32051_31550_32551_692904_6_22.785_s_219_32051_female
scaffold_219_32055_31554_32555_692904_6_22.785_s_219_32055_female
scaffold_219_32305_31804_32805_692904_6_22.785_s_219_32305_female
scaffold_219_336814_336313_337314_692904_6_22.785_s_219_336814_female
scaffold_219_337081_336580_337581_692904_6_22.785_s_219_337081_female
scaffold_219_382416_381915_382916_692904_6_22.785_s_219_382416_female
scaffold_2_1944634_1944133_1945134_2337087_7_89.259_s_2_1944634_female
scaffold_2_1956542_1956041_1957042_2337087_7_90.323_s_2_1956542_female
scaffold_219_608603_608102_609103_692904_6_54.216_s_219_608603_male
scaffold_2_1961385_1960884_1961885_2337087_7_90.323_s_2_1961385_female
scaffold_21_988396_987895_988896_1552772_16_85.239_s_21_988396_male
scaffold_2_1993932_1993431_1994432_2337087_7_90.323_s_2_1993932_female
scaffold_2200_387_1_887_8760_6_0_s_2200_387_female
scaffold_2200_387_1_887_8760_6_18.189_s_2200_387_male
scaffold_220_115642_115141_116142_655493_12_23.55_s_220_115642_male
scaffold_220_116019_115518_116519_655493_12_23.55_s_220_116019_male
scaffold_2202_5271_4770_5771_8732_18_67.666_s_2202_5271_male
scaffold_220_257222_256721_257722_655493_12_28.45_s_220_257222_male
scaffold_220_257586_257085_258086_655493_12_28.45_s_220_257586_male
scaffold_220_278525_278024_279025_655493_12_19.42_s_220_278525_female
scaffold_220_278529_278028_279029_655493_12_19.42_s_220_278529_female
scaffold_220_278841_278340_279341_655493_12_19.42_s_220_278841_female
scaffold_220_377647_377146_378147_655493_12_28.45_s_220_377647_male
scaffold_220_378223_377722_378723_655493_12_28.45_s_220_378223_male
scaffold_220_47772_47271_48272_655493_21_89.301_s_220_47772_male
scaffold_220_486171_485670_486671_655493_12_25.119_s_220_486171_female
scaffold_220_486171_485670_486671_655493_12_28.45_s_220_486171_male
scaffold_220_590020_589519_590520_655493_12_25.119_s_220_590020_female
scaffold_220_618688_618187_619188_655493_12_25.119_s_220_618688_female
scaffold_220_618998_618497_619498_655493_12_25.119_s_220_618998_female
scaffold_220_637261_636760_637761_655493_12_25.119_s_220_637261_female
scaffold_220_637261_636760_637761_655493_12_29.536_s_220_637261_male
scaffold_2_2066159_2065658_2066659_2337087_7_90.323_s_2_2066159_female
scaffold_220_98657_98156_99157_655493_12_23.969_s_220_98657_male
scaffold_22_1029956_1029455_1030456_1527983_11_70.182_s_22_1029956_male
scaffold_22_1061614_1061113_1062114_1527983_11_28.163_s_22_1061614_female
scaffold_221_100427_99926_100927_634870_27_60.626_s_221_100427_female
scaffold_221_215990_215489_216490_634870_27_60.626_s_221_215990_female
scaffold_221_21884_21383_22384_634870_27_60.626_s_221_21884_female
scaffold_22_1245128_1244627_1245628_1527983_20_38.625_s_22_1245128_male
scaffold_22_1245135_1244634_1245635_1527983_20_38.625_s_22_1245135_male
scaffold_22_1245446_1244945_1245946_1527983_20_38.625_s_22_1245446_male
scaffold_22_1249609_1249108_1250109_1527983_20_38.625_s_22_1249609_male
scaffold_22_1254690_1254189_1255190_1527983_20_38.625_s_22_1254690_male
scaffold_22_1254938_1254437_1255438_1527983_20_38.625_s_22_1254938_male
scaffold_22_1268424_1267923_1268924_1527983_20_38.625_s_22_1268424_male
scaffold_22_1268798_1268297_1269298_1527983_20_38.625_s_22_1268798_male
scaffold_221_275934_275433_276434_634870_27_60.626_s_221_275934_female
scaffold_221_275934_275433_276434_634870_27_81.2_s_221_275934_male
scaffold_22_1276537_1276036_1277037_1527983_20_38.625_s_22_1276537_male
scaffold_22_1276916_1276415_1277416_1527983_20_38.625_s_22_1276916_male
scaffold_221_278750_278249_279250_634870_27_60.626_s_221_278750_female
scaffold_221_279056_278555_279556_634870_27_60.626_s_221_279056_female
scaffold_22_1322268_1321767_1322768_1527983_20_38.625_s_22_1322268_male
scaffold_221_329562_329061_330062_634870_27_60.626_s_221_329562_female
scaffold_22_134165_133664_134665_1527983_11_78.62_s_22_134165_male
scaffold_22_1363935_1363434_1364435_1527983_20_38.625_s_22_1363935_male
scaffold_22_1367836_1367335_1368336_1527983_20_38.625_s_22_1367836_male
scaffold_22_1390764_1390263_1391264_1527983_20_38.625_s_22_1390764_male
scaffold_22_1396215_1395714_1396715_1527983_20_38.625_s_22_1396215_male
scaffold_22_1416974_1416473_1417474_1527983_25_12.8_s_22_1416974_male
scaffold_22_1417314_1416813_1417814_1527983_25_12.8_s_22_1417314_male
scaffold_22_1449515_1449014_1450015_1527983_25_12.8_s_22_1449515_male
scaffold_221_488451_487950_488951_634870_27_60.626_s_221_488451_female
scaffold_221_502415_501914_502915_634870_27_60.626_s_221_502415_female
scaffold_22_1514213_1513712_1514713_1527983_25_12.8_s_22_1514213_male
scaffold_221_582204_581703_582704_634870_27_60.626_s_221_582204_female
scaffold_221_70247_69746_70747_634870_27_61.69_s_221_70247_female
scaffold_221_71001_70500_71501_634870_27_60.626_s_221_71001_female
scaffold_222_234995_234494_235495_644709_23_21.163_s_222_234995_female
scaffold_222_257610_257109_258110_644709_23_21.163_s_222_257610_female
scaffold_222_347966_347465_348466_644709_23_107.097_s_222_347966_male
scaffold_222_348256_347755_348756_644709_23_107.097_s_222_348256_male
scaffold_222_387715_387214_388215_644709_23_20.099_s_222_387715_female
scaffold_2_2239153_2238652_2239653_2337087_7_90.323_s_2_2239153_female
scaffold_2_2239501_2239000_2240001_2337087_7_90.323_s_2_2239501_female
scaffold_2_2239501_2239000_2240001_2337087_7_97.472_s_2_2239501_male
scaffold_222_408369_407868_408869_644709_23_20.099_s_222_408369_female
scaffold_222_411836_411335_412336_644709_23_107.097_s_222_411836_male
scaffold_222_489883_489382_490383_644709_23_109.364_s_222_489883_male
scaffold_222_512870_512369_513370_644709_23_19.035_s_222_512870_female
scaffold_222_602548_602047_603048_644709_23_109.483_s_222_602548_male
scaffold_222_63641_63140_64141_644709_23_23.292_s_222_63641_female
scaffold_22_293024_292523_293524_1527983_11_20.225_s_22_293024_female
scaffold_22_297602_297101_298102_1527983_11_20.225_s_22_297602_female
scaffold_22_297958_297457_298458_1527983_11_20.225_s_22_297958_female
scaffold_2_2298812_2298311_2299312_2337087_7_90.323_s_2_2298812_female
scaffold_22_311636_311135_312136_1527983_11_20.225_s_22_311636_female
scaffold_223_187592_187091_188092_646128_19_109.815_s_223_187592_male
scaffold_223_289668_289167_290168_646128_19_109.815_s_223_289668_male
scaffold_223_290026_289525_290526_646128_19_0_s_223_290026_female
scaffold_223_385869_385368_386369_646128_19_109.815_s_223_385869_male
scaffold_223_407727_407226_408227_646128_19_109.815_s_223_407727_male
scaffold_223_408121_407620_408621_646128_19_109.815_s_223_408121_male
scaffold_223_419821_419320_420321_646128_19_0_s_223_419821_female
scaffold_223_420153_419652_420653_646128_19_109.815_s_223_420153_male
scaffold_223_446097_445596_446597_646128_19_109.815_s_223_446097_male
scaffold_223_475814_475313_476314_646128_19_109.815_s_223_475814_male
scaffold_223_476192_475691_476692_646128_19_109.815_s_223_476192_male
scaffold_223_492514_492013_493014_646128_19_109.815_s_223_492514_male
scaffold_223_492815_492314_493315_646128_19_109.815_s_223_492815_male
scaffold_223_506751_506250_507251_646128_19_109.815_s_223_506751_male
scaffold_223_608019_607518_608519_646128_19_0_s_223_608019_female
scaffold_223_608307_607806_608807_646128_19_0_s_223_608307_female
scaffold_223_83863_83362_84363_646128_19_109.815_s_223_83863_male
scaffold_223_86068_85567_86568_646128_19_109.815_s_223_86068_male
scaffold_224_133384_132883_133884_639128_11_40.466_s_224_133384_male
scaffold_224_133384_132883_133884_639128_11_54.469_s_224_133384_female
scaffold_224_215821_215320_216321_639128_11_40.466_s_224_215821_male
scaffold_224_215821_215320_216321_639128_11_54.469_s_224_215821_female
scaffold_224_306706_306205_307206_639128_11_40.466_s_224_306706_male
scaffold_224_306762_306261_307262_639128_11_39.333_s_224_306762_male
scaffold_224_307055_306554_307555_639128_11_40.466_s_224_307055_male
scaffold_224_307055_306554_307555_639128_11_54.469_s_224_307055_female
scaffold_22_439291_438790_439791_1527983_11_78.62_s_22_439291_male
scaffold_22_440478_439977_440978_1527983_11_77.024_s_22_440478_male
scaffold_22_440879_440378_441379_1527983_11_77.024_s_22_440879_male
scaffold_224_465560_465059_466060_639128_11_42.526_s_224_465560_male
scaffold_224_465560_465059_466060_639128_11_54.469_s_224_465560_female
scaffold_224_468020_467519_468520_639128_11_54.469_s_224_468020_female
scaffold_224_562788_562287_563288_639128_11_45.748_s_224_562788_male
scaffold_224_562788_562287_563288_639128_11_54.469_s_224_562788_female
scaffold_224_563030_562529_563530_639128_11_45.748_s_224_563030_male
scaffold_22_458568_458067_459068_1527983_11_77.024_s_22_458568_male
scaffold_224_611958_611457_612458_639128_11_44.663_s_224_611958_male
scaffold_224_615955_615454_616455_639128_11_44.663_s_224_615955_male
scaffold_2249_10556_10055_11056_11784_15_46.954_s_2249_10556_female
scaffold_224_91296_90795_91796_639128_11_40.466_s_224_91296_male
scaffold_224_91541_91040_92041_639128_11_40.466_s_224_91541_male
scaffold_224_91541_91040_92041_639128_11_54.469_s_224_91541_female
scaffold_225_116120_115619_116620_623097_21_81.05_s_225_116120_female
scaffold_225_153652_153151_154152_623097_21_70.335_s_225_153652_male
scaffold_225_153652_153151_154152_623097_21_81.264_s_225_153652_female
scaffold_225_227732_227231_228232_623097_21_81.264_s_225_227732_female
scaffold_225_23290_22789_23790_623097_21_70.335_s_225_23290_male
scaffold_2252_5026_4525_5526_8375_16_75.069_s_2252_5026_male
scaffold_225_283303_282802_283803_623097_21_81.264_s_225_283303_female
scaffold_225_283307_282806_283807_623097_21_68.235_s_225_283307_male
scaffold_225_335716_335215_336216_623097_21_81.264_s_225_335716_female
scaffold_225_362658_362157_363158_623097_21_81.264_s_225_362658_female
scaffold_225_362898_362397_363398_623097_21_81.264_s_225_362898_female
scaffold_225_527108_526607_527608_623097_21_81.264_s_225_527108_female
scaffold_225_571750_571249_572250_623097_21_67.81_s_225_571750_male
scaffold_225_572128_571627_572628_623097_21_67.81_s_225_572128_male
scaffold_225_572527_572026_573027_623097_21_67.81_s_225_572527_male
scaffold_2256_4151_3650_4651_8529_18_18.432_s_2256_4151_male
scaffold_2257_7505_7004_8005_8265_29_31.675_s_2257_7505_male
scaffold_2257_7505_7004_8005_8265_8_73.866_s_2257_7505_female
scaffold_22_581352_580851_581852_1527983_11_27.189_s_22_581352_female
scaffold_226_138010_137509_138510_616298_20_25.193_s_226_138010_male
scaffold_226_198571_198070_199071_616298_20_92.127_s_226_198571_female
scaffold_226_214244_213743_214744_616298_20_25.193_s_226_214244_male
scaffold_226_219849_219348_220349_616298_20_25.193_s_226_219849_male
scaffold_226_572981_572480_573481_616298_20_89.128_s_226_572981_female
scaffold_226_601171_600670_601671_616298_20_30.436_s_226_601171_male
scaffold_226_601418_600917_601918_616298_20_29.957_s_226_601418_male
scaffold_226_601418_600917_601918_616298_20_89.128_s_226_601418_female
scaffold_22_673763_673262_674263_1527983_11_77.024_s_22_673763_male
scaffold_226_99507_99006_100007_616298_20_25.193_s_226_99507_male
scaffold_227_121227_120726_121727_654005_13_127.075_s_227_121227_female
scaffold_227_121227_120726_121727_654005_13_7.788_s_227_121227_male
scaffold_227_121573_121072_122073_654005_13_7.788_s_227_121573_male
scaffold_227_121826_121325_122326_654005_13_7.788_s_227_121826_male
scaffold_227_182578_182077_183078_654005_13_127.075_s_227_182578_female
scaffold_227_182910_182409_183410_654005_13_127.075_s_227_182910_female
scaffold_227_228475_227974_228975_654005_13_127.075_s_227_228475_female
scaffold_227_228781_228280_229281_654005_13_127.075_s_227_228781_female
scaffold_227_246759_246258_247259_654005_13_127.075_s_227_246759_female
scaffold_227_247045_246544_247545_654005_13_127.075_s_227_247045_female
scaffold_227_248790_248289_249290_654005_13_127.075_s_227_248790_female
scaffold_227_278472_277971_278972_654005_13_7.788_s_227_278472_male
scaffold_227_293042_292541_293542_654005_13_5.563_s_227_293042_male
scaffold_227_373918_373417_374418_654005_13_127.075_s_227_373918_female
scaffold_227_373918_373417_374418_654005_13_4.49_s_227_373918_male
scaffold_227_374221_373720_374721_654005_13_127.075_s_227_374221_female
scaffold_227_391187_390686_391687_654005_13_127.075_s_227_391187_female
scaffold_227_394881_394380_395381_654005_13_3.417_s_227_394881_male
scaffold_22_740189_739688_740689_1527983_11_76.452_s_22_740189_male
scaffold_227_500321_499820_500821_654005_13_2.353_s_227_500321_male
scaffold_227_521454_520953_521954_654005_13_2.353_s_227_521454_male
scaffold_227_529273_528772_529773_654005_13_2.353_s_227_529273_male
scaffold_227_59208_58707_59708_654005_13_125.993_s_227_59208_female
scaffold_228_136238_135737_136738_646228_29_58.873_s_228_136238_female
scaffold_228_136238_135737_136738_646228_29_64.928_s_228_136238_male
scaffold_228_208932_208431_209432_646228_29_64.928_s_228_208932_male
scaffold_228_229427_228926_229927_646228_29_64.928_s_228_229427_male
scaffold_228_229697_229196_230197_646228_29_58.873_s_228_229697_female
scaffold_228_229697_229196_230197_646228_29_64.928_s_228_229697_male
scaffold_228_299086_298585_299586_646228_29_62.096_s_228_299086_female
scaffold_228_350971_350470_351471_646228_29_62.857_s_228_350971_female
scaffold_228_350971_350470_351471_646228_29_64.928_s_228_350971_male
scaffold_228_351381_350880_351881_646228_29_56.527_s_228_351381_female
scaffold_228_351381_350880_351881_646228_29_66.008_s_228_351381_male
scaffold_228_368545_368044_369045_646228_29_64.928_s_228_368545_male
scaffold_228_368930_368429_369430_646228_29_62.096_s_228_368930_female
scaffold_228_422966_422465_423466_646228_29_64.928_s_228_422966_male
scaffold_228_422966_422465_423466_646228_29_67.531_s_228_422966_female
scaffold_228_484311_483810_484811_646228_29_67.926_s_228_484311_female
scaffold_228_484574_484073_485074_646228_29_67.926_s_228_484574_female
scaffold_228_73880_73379_74380_646228_29_60.738_s_228_73880_male
scaffold_22_876828_876327_877328_1527983_11_74.569_s_22_876828_male
scaffold_229_107490_106989_107990_629862_26_21.357_s_229_107490_female
scaffold_2291_5251_4750_5751_8084_19_98.747_s_2291_5251_female
scaffold_2291_5493_4992_5993_8084_19_98.747_s_2291_5493_female
scaffold_229_192609_192108_193109_629862_26_22.644_s_229_192609_male
scaffold_229_193887_193386_194387_629862_26_21.357_s_229_193887_female
scaffold_229_218917_218416_219417_629862_26_22.644_s_229_218917_male
scaffold_2292_3565_3064_4065_8112_21_70_s_2292_3565_female
scaffold_2292_3880_3379_4380_8112_21_70_s_2292_3880_female
scaffold_229_282277_281776_282777_629862_26_22.644_s_229_282277_male
scaffold_229_362899_362398_363399_629862_26_20.783_s_229_362899_male
scaffold_229_363165_362664_363665_629862_26_20.783_s_229_363165_male
scaffold_229_363482_362981_363982_629862_26_20.783_s_229_363482_male
scaffold_229_420956_420455_421456_629862_26_20.783_s_229_420956_male
scaffold_229_420956_420455_421456_629862_26_21.357_s_229_420956_female
scaffold_229_617449_616948_617949_629862_26_20.783_s_229_617449_male
scaffold_229_617449_616948_617949_629862_26_21.357_s_229_617449_female
scaffold_229_617832_617331_618332_629862_26_21.357_s_229_617832_female
scaffold_229_622761_622260_623261_629862_26_18.945_s_229_622761_male
scaffold_229_622761_622260_623261_629862_26_21.357_s_229_622761_female
scaffold_229_623119_622618_623619_629862_26_18.945_s_229_623119_male
scaffold_22_992797_992296_993297_1527983_11_70.182_s_22_992797_male
scaffold_230_110952_110451_111452_641676_25_66.521_s_230_110952_male
scaffold_230_111231_110730_111731_641676_25_66.521_s_230_111231_male
scaffold_230_138894_138393_139394_641676_25_46.483_s_230_138894_female
scaffold_230_140458_139957_140958_641676_25_46.483_s_230_140458_female
scaffold_2301_5983_5482_6483_7991_17_2.142_s_2301_5983_male
scaffold_230_177186_176685_177686_641676_25_45.353_s_230_177186_female
scaffold_230_177186_176685_177686_641676_25_66.521_s_230_177186_male
scaffold_230_177476_176975_177976_641676_25_45.353_s_230_177476_female
scaffold_230_179958_179457_180458_641676_25_45.353_s_230_179958_female
scaffold_230_180291_179790_180791_641676_25_66.521_s_230_180291_male
scaffold_230_219245_218744_219745_641676_25_45.353_s_230_219245_female
scaffold_230_556902_556401_557402_641676_25_62.867_s_230_556902_male
scaffold_230_574680_574179_575180_641676_25_35.85_s_230_574680_female
scaffold_230_574680_574179_575180_641676_25_62.867_s_230_574680_male
scaffold_230_591865_591364_592365_641676_25_35.85_s_230_591865_female
scaffold_230_627806_627305_628306_641676_25_35.85_s_230_627806_female
scaffold_230_630309_629808_630809_641676_25_35.85_s_230_630309_female
scaffold_230_96262_95761_96762_641676_25_46.483_s_230_96262_female
scaffold_23_1014109_1013608_1014609_1554749_10_99.359_s_23_1014109_female
scaffold_23_1016451_1015950_1016951_1554749_10_99.359_s_23_1016451_female
scaffold_23_1083142_1082641_1083642_1554749_10_100.423_s_23_1083142_female
scaffold_23_111035_110534_111535_1554749_10_91.295_s_23_111035_female
scaffold_23_111347_110846_111847_1554749_10_91.295_s_23_111347_female
scaffold_23_1136392_1135891_1136892_1554749_10_100.423_s_23_1136392_female
scaffold_23_1173396_1172895_1173896_1554749_10_100.423_s_23_1173396_female
scaffold_23_1173747_1173246_1174247_1554749_10_100.423_s_23_1173747_female
scaffold_231_177857_177356_178357_616457_17_29.281_s_231_177857_female
scaffold_231_178176_177675_178676_616457_17_29.281_s_231_178176_female
scaffold_231_219251_218750_219751_616457_17_29.281_s_231_219251_female
scaffold_231_249955_249454_250455_616457_17_28.217_s_231_249955_female
scaffold_23_1263650_1263149_1264150_1554749_10_100.423_s_23_1263650_female
scaffold_23_1263912_1263411_1264412_1554749_10_100.423_s_23_1263912_female
scaffold_23_1263916_1263415_1264416_1554749_10_100.423_s_23_1263916_female
scaffold_231_29826_29325_30326_616457_17_34.361_s_231_29826_male
scaffold_231_30139_29638_30639_616457_17_34.361_s_231_30139_male
scaffold_2313_13994_13493_14494_50552_25_83.846_s_2313_13994_male
scaffold_2313_14327_13826_14827_50552_25_83.846_s_2313_14327_male
scaffold_23_1359623_1359122_1360123_1554749_10_100.423_s_23_1359623_female
scaffold_231_37215_36714_37715_616457_17_34.361_s_231_37215_male
scaffold_231_386882_386381_387382_616457_17_29.281_s_231_386882_female
scaffold_2314_151268_150767_151768_830300_19_66.513_s_2314_151268_female
scaffold_2314_280592_280091_281092_830300_19_43.918_s_2314_280592_male
scaffold_2314_280899_280398_281399_830300_19_43.918_s_2314_280899_male
scaffold_2314_292913_292412_293413_830300_19_43.918_s_2314_292913_male
scaffold_2314_292913_292412_293413_830300_19_62.247_s_2314_292913_female
scaffold_2314_375306_374805_375806_830300_19_43.918_s_2314_375306_male
scaffold_2314_606052_605551_606552_830300_19_62.247_s_2314_606052_female
scaffold_2314_655404_654903_655904_830300_19_62.247_s_2314_655404_female
scaffold_2314_655408_654907_655908_830300_19_62.247_s_2314_655408_female
scaffold_2314_660690_660189_661190_830300_19_62.247_s_2314_660690_female
scaffold_231_468670_468169_469170_616457_17_34.361_s_231_468670_male
scaffold_2314_738100_737599_738600_830300_19_61.041_s_2314_738100_female
scaffold_2314_765559_765058_766059_830300_19_59.835_s_2314_765559_female
scaffold_231_500375_499874_500875_616457_17_34.361_s_231_500375_male
scaffold_231_509223_508722_509723_616457_17_34.361_s_231_509223_male
scaffold_231_509510_509009_510010_616457_17_34.361_s_231_509510_male
scaffold_231_541918_541417_542418_616457_17_28.217_s_231_541918_female
scaffold_231_545825_545324_546325_616457_17_28.217_s_231_545825_female
scaffold_231_84667_84166_85167_616457_17_32.443_s_231_84667_female
scaffold_232_186175_185674_186675_669023_11_45.748_s_232_186175_male
scaffold_232_208713_208212_209213_669023_11_45.748_s_232_208713_male
scaffold_232_290962_290461_291462_669023_11_45.748_s_232_290962_male
scaffold_232_291251_290750_291751_669023_11_45.748_s_232_291251_male
scaffold_232_299540_299039_300040_669023_11_43.819_s_232_299540_female
scaffold_232_299540_299039_300040_669023_11_45.748_s_232_299540_male
scaffold_232_344738_344237_345238_669023_11_50.207_s_232_344738_female
scaffold_232_514767_514266_515267_669023_11_45.748_s_232_514767_male
scaffold_232_524834_524333_525334_669023_11_45.748_s_232_524834_male
scaffold_23_254635_254134_255135_1554749_10_92.424_s_23_254635_female
scaffold_232_567545_567044_568045_669023_11_45.748_s_232_567545_male
scaffold_232_59787_59286_60287_669023_11_44.663_s_232_59787_male
scaffold_232_59787_59286_60287_669023_11_50.207_s_232_59787_female
scaffold_232_60055_59554_60555_669023_11_44.663_s_232_60055_male
scaffold_232_60055_59554_60555_669023_11_50.207_s_232_60055_female
scaffold_232_609222_608721_609722_669023_11_45.748_s_232_609222_male
scaffold_23_266285_265784_266785_1554749_10_92.424_s_23_266285_female
scaffold_232_94725_94224_95225_669023_11_44.663_s_232_94725_male
scaffold_232_94725_94224_95225_669023_11_50.207_s_232_94725_female
scaffold_233_102441_101940_102941_642003_15_51.222_s_233_102441_male
scaffold_233_102441_101940_102941_642003_15_72.924_s_233_102441_female
scaffold_233_102732_102231_103232_642003_15_51.338_s_233_102732_male
scaffold_233_212474_211973_212974_642003_15_49.049_s_233_212474_male
scaffold_233_212474_211973_212974_642003_15_72.924_s_233_212474_female
scaffold_233_271905_271404_272405_642003_15_47.573_s_233_271905_male
scaffold_2333_2127_1626_2627_7894_14_85.252_s_2333_2127_female
scaffold_233_33177_32676_33677_642003_15_72.924_s_233_33177_female
scaffold_2333_3279_2778_3779_7894_14_85.252_s_2333_3279_female
scaffold_2333_3279_2778_3779_7894_14_99.779_s_2333_3279_male
scaffold_2333_3537_3036_4037_7894_14_85.252_s_2333_3537_female
scaffold_233_33747_33246_34247_642003_15_51.338_s_233_33747_male
scaffold_233_34073_33572_34573_642003_15_72.924_s_233_34073_female
scaffold_233_34439_33938_34939_642003_15_51.338_s_233_34439_male
scaffold_233_46417_45916_46917_642003_15_51.338_s_233_46417_male
scaffold_23_353624_353123_354124_1554749_10_94.737_s_23_353624_female
scaffold_23_353968_353467_354468_1554749_10_94.737_s_23_353968_female
scaffold_23_353972_353471_354472_1554749_10_94.737_s_23_353972_female
scaffold_233_547262_546761_547762_642003_15_42.476_s_233_547262_male
scaffold_233_550148_549647_550648_642003_15_74.522_s_233_550148_female
scaffold_233_566667_566166_567167_642003_15_43.611_s_233_566667_male
scaffold_233_574920_574419_575420_642003_15_74.522_s_233_574920_female
scaffold_234_111068_110567_111568_655427_1_68.122_s_234_111068_male
scaffold_234_324241_323740_324741_655427_1_64.976_s_234_324241_male
scaffold_234_417288_416787_417788_655427_1_62.766_s_234_417288_male
scaffold_23_472944_472443_473444_1554749_10_94.737_s_23_472944_female
scaffold_23_48499_47998_48999_1554749_10_86.325_s_23_48499_female
scaffold_23_498125_497624_498625_1554749_10_94.737_s_23_498125_female
scaffold_23_498379_497878_498879_1554749_10_94.737_s_23_498379_female
scaffold_235_205328_204827_205828_611291_22_10.909_s_235_205328_female
scaffold_23_5466_4965_5966_1554749_10_86.325_s_23_5466_female
scaffold_23_548721_548220_549221_1554749_10_96.044_s_23_548721_female
scaffold_2360_2296_1795_2796_7632_21_59.521_s_2360_2296_male
scaffold_2360_2593_2092_3093_7632_21_59.521_s_2360_2593_male
scaffold_236_388218_387717_388718_611681_1_11.116_s_236_388218_female
scaffold_236_520947_520446_521447_611681_1_10.009_s_236_520947_female
scaffold_236_555837_555336_556337_611681_1_10.009_s_236_555837_female
scaffold_237_167253_166752_167753_649281_20_43.129_s_237_167253_male
scaffold_237_167620_167119_168120_649281_20_43.129_s_237_167620_male
scaffold_237_276896_276395_277396_649281_20_42.065_s_237_276896_male
scaffold_237_287704_287203_288204_649281_20_42.065_s_237_287704_male
scaffold_237_293351_292850_293851_649281_20_43.129_s_237_293351_male
scaffold_237_31752_31251_32252_649281_20_81.874_s_237_31752_female
scaffold_237_347575_347074_348075_649281_20_39.981_s_237_347575_male
scaffold_237_363027_362526_363527_649281_20_39.981_s_237_363027_male
scaffold_237_363395_362894_363895_649281_20_85.067_s_237_363395_female
scaffold_237_429778_429277_430278_649281_20_38.625_s_237_429778_male
scaffold_237_430083_429582_430583_649281_20_38.625_s_237_430083_male
scaffold_237_51987_51486_52487_649281_20_43.129_s_237_51987_male
scaffold_237_52322_51821_52822_649281_20_81.874_s_237_52322_female
scaffold_237_598563_598062_599063_649281_20_38.625_s_237_598563_male
scaffold_237_598923_598422_599423_649281_20_38.625_s_237_598923_male
scaffold_23_780693_780192_781193_1554749_10_97.23_s_23_780693_female
scaffold_237_93412_92911_93912_649281_20_82.938_s_237_93412_female
scaffold_238_119299_118798_119799_637943_9_45.16_s_238_119299_male
scaffold_238_119814_119313_120314_637943_9_45.16_s_238_119814_male
scaffold_238_146497_145996_146997_637943_9_46.332_s_238_146497_male
scaffold_238_146497_145996_146997_637943_9_64.419_s_238_146497_female
scaffold_238_174842_174341_175342_637943_9_46.332_s_238_174842_male
scaffold_238_199585_199084_200085_637943_9_64.419_s_238_199585_female
scaffold_238_215986_215485_216486_637943_9_46.332_s_238_215986_male
scaffold_238_292481_291980_292981_637943_9_64.419_s_238_292481_female
scaffold_238_307948_307447_308448_637943_9_47.715_s_238_307948_male
scaffold_238_307948_307447_308448_637943_9_64.419_s_238_307948_female
scaffold_238_308261_307760_308761_637943_9_47.715_s_238_308261_male
scaffold_238_308261_307760_308761_637943_9_64.419_s_238_308261_female
scaffold_238_324228_323727_324728_637943_9_49.786_s_238_324228_male
scaffold_238_324228_323727_324728_637943_9_66.258_s_238_324228_female
scaffold_238_380363_379862_380863_637943_9_47.715_s_238_380363_male
scaffold_238_380710_380209_381210_637943_9_53.767_s_238_380710_male
scaffold_238_380710_380209_381210_637943_9_60.663_s_238_380710_female
scaffold_238_380715_380214_381215_637943_9_47.715_s_238_380715_male
scaffold_238_380715_380214_381215_637943_9_60.663_s_238_380715_female
scaffold_23_848554_848053_849054_1554749_10_97.23_s_23_848554_female
scaffold_238_499147_498646_499647_637943_9_49.786_s_238_499147_male
scaffold_238_521273_520772_521773_637943_9_49.786_s_238_521273_male
scaffold_238_521654_521153_522154_637943_9_49.786_s_238_521654_male
scaffold_238_521654_521153_522154_637943_9_64.419_s_238_521654_female
scaffold_238_553523_553022_554023_637943_9_49.786_s_238_553523_male
scaffold_238_574761_574260_575261_637943_9_49.786_s_238_574761_male
scaffold_238_98816_98315_99316_637943_9_45.16_s_238_98816_male
scaffold_238_99140_98639_99640_637943_9_45.16_s_238_99140_male
scaffold_238_99140_98639_99640_637943_9_66.258_s_238_99140_female
scaffold_239_150523_150022_151023_598339_25_0_s_239_150523_female
scaffold_239_150523_150022_151023_598339_25_3.198_s_239_150523_male
scaffold_239_156663_156162_157163_598339_25_4.263_s_239_156663_male
scaffold_239_173562_173061_174062_598339_25_0_s_239_173562_female
scaffold_239_173562_173061_174062_598339_25_4.263_s_239_173562_male
scaffold_239_173888_173387_174388_598339_25_4.263_s_239_173888_male
scaffold_239_18371_17870_18871_598339_25_4.263_s_239_18371_male
scaffold_239_24054_23553_24554_598339_25_4.263_s_239_24054_male
scaffold_239_250191_249690_250691_598339_25_0_s_239_250191_female
scaffold_239_281109_280608_281609_598339_25_4.263_s_239_281109_male
scaffold_239_28629_28128_29129_598339_25_4.263_s_239_28629_male
scaffold_239_28871_28370_29371_598339_25_4.263_s_239_28871_male
scaffold_239_324617_324116_325117_598339_25_0_s_239_324617_female
scaffold_239_325977_325476_326477_598339_25_4.263_s_239_325977_male
scaffold_239_325981_325480_326481_598339_25_0_s_239_325981_female
scaffold_239_326294_325793_326794_598339_25_4.263_s_239_326294_male
scaffold_239_356047_355546_356547_598339_25_4.263_s_239_356047_male
scaffold_239_37427_36926_37927_598339_25_0_s_239_37427_female
scaffold_239_37670_37169_38170_598339_25_0_s_239_37670_female
scaffold_239_37670_37169_38170_598339_25_4.263_s_239_37670_male
scaffold_239_389931_389430_390431_598339_25_4.263_s_239_389931_male
scaffold_239_390203_389702_390703_598339_25_0_s_239_390203_female
scaffold_239_390203_389702_390703_598339_25_4.263_s_239_390203_male
scaffold_239_43739_43238_44239_598339_25_4.263_s_239_43739_male
scaffold_239_471095_470594_471595_598339_25_4.263_s_239_471095_male
scaffold_239_471370_470869_471870_598339_25_0_s_239_471370_female
scaffold_239_471370_470869_471870_598339_25_4.263_s_239_471370_male
scaffold_239_513384_512883_513884_598339_25_4.263_s_239_513384_male
scaffold_239_553521_553020_554021_598339_25_4.263_s_239_553521_male
scaffold_239_586893_586392_587393_598339_25_4.263_s_239_586893_male
scaffold_239_88744_88243_89244_598339_25_0_s_239_88744_female
scaffold_239_88744_88243_89244_598339_25_4.263_s_239_88744_male
scaffold_240_17943_17442_18443_598478_3_71.362_s_240_17943_male
scaffold_240_17943_17442_18443_598478_3_84.305_s_240_17943_female
scaffold_240_211331_210830_211831_598478_3_70.298_s_240_211331_male
scaffold_240_211331_210830_211831_598478_3_84.305_s_240_211331_female
scaffold_240_222233_221732_222733_598478_3_70.298_s_240_222233_male
scaffold_240_222565_222064_223065_598478_3_70.298_s_240_222565_male
scaffold_240_323392_322891_323892_598478_3_70.298_s_240_323392_male
scaffold_240_323392_322891_323892_598478_3_84.305_s_240_323392_female
scaffold_240_323675_323174_324175_598478_3_70.298_s_240_323675_male
scaffold_240_344408_343907_344908_598478_3_84.305_s_240_344408_female
scaffold_240_530354_529853_530854_598478_3_70.298_s_240_530354_male
scaffold_240_530687_530186_531187_598478_3_70.298_s_240_530687_male
scaffold_240_595379_594878_595879_598478_3_84.305_s_240_595379_female
scaffold_240_76081_75580_76581_598478_3_84.305_s_240_76081_female
scaffold_240_79575_79074_80075_598478_3_84.305_s_240_79575_female
scaffold_240_82530_82029_83030_598478_3_70.298_s_240_82530_male
scaffold_240_82530_82029_83030_598478_3_84.305_s_240_82530_female
scaffold_24_1003841_1003340_1004341_1524624_19_14.739_s_24_1003841_male
scaffold_24_1003858_1003357_1004358_1524624_19_10.87_s_24_1003858_male
scaffold_24_1106426_1105925_1106926_1524624_19_10.87_s_24_1106426_male
scaffold_24_1106979_1106478_1107479_1524624_19_10.87_s_24_1106979_male
scaffold_24_1106983_1106482_1107483_1524624_19_10.87_s_24_1106983_male
scaffold_24_1154582_1154081_1155082_1524624_19_90.942_s_24_1154582_female
scaffold_24_1235692_1235191_1236192_1524624_19_12.315_s_24_1235692_male
scaffold_24_1235692_1235191_1236192_1524624_19_90.942_s_24_1235692_female
scaffold_24_1242087_1241586_1242587_1524624_19_90.942_s_24_1242087_female
scaffold_24_1287895_1287394_1288395_1524624_19_8.772_s_24_1287895_male
scaffold_24_1290729_1290228_1291229_1524624_19_8.772_s_24_1290729_male
scaffold_24_1291124_1290623_1291624_1524624_19_8.772_s_24_1291124_male
scaffold_24_1310880_1310379_1311380_1524624_19_8.772_s_24_1310880_male
scaffold_24_1311131_1310630_1311631_1524624_19_8.772_s_24_1311131_male
scaffold_24_1354870_1354369_1355370_1524624_19_90.942_s_24_1354870_female
scaffold_24_1356967_1356466_1357467_1524624_19_8.772_s_24_1356967_male
scaffold_2418_27325_26824_27825_96801_18_71_s_2418_27325_male
scaffold_2418_27675_27174_28175_96801_18_71_s_2418_27675_male
scaffold_2418_41005_40504_41505_96801_18_71_s_2418_41005_male
scaffold_24_205060_204559_205560_1524624_19_91.859_s_24_205060_female
scaffold_2422_1000608_1000107_1001108_1199000_17_42.738_s_2422_1000608_male
scaffold_2422_1000914_1000413_1001414_1199000_17_42.738_s_2422_1000914_male
scaffold_2422_1033970_1033469_1034470_1199000_17_33.507_s_2422_1033970_female
scaffold_2422_1112860_1112359_1113360_1199000_17_42.738_s_2422_1112860_male
scaffold_2422_1112864_1112363_1113364_1199000_17_42.738_s_2422_1112864_male
scaffold_2422_1113215_1112714_1113715_1199000_17_33.507_s_2422_1113215_female
scaffold_2422_1135766_1135265_1136266_1199000_17_42.738_s_2422_1135766_male
scaffold_2422_1136044_1135543_1136544_1199000_17_33.507_s_2422_1136044_female
scaffold_2422_1165444_1164943_1165944_1199000_17_42.738_s_2422_1165444_male
scaffold_2422_1166680_1166179_1167180_1199000_17_42.738_s_2422_1166680_male
scaffold_2422_1166996_1166495_1167496_1199000_17_42.738_s_2422_1166996_male
scaffold_2422_1168576_1168075_1169076_1199000_17_42.738_s_2422_1168576_male
scaffold_2422_1168897_1168396_1169397_1199000_17_33.507_s_2422_1168897_female
scaffold_2422_1168897_1168396_1169397_1199000_17_42.738_s_2422_1168897_male
scaffold_2422_20612_20111_21112_1199000_17_41.633_s_2422_20612_male
scaffold_2422_20887_20386_21387_1199000_17_33.507_s_2422_20887_female
scaffold_2422_314362_313861_314862_1199000_17_33.507_s_2422_314362_female
scaffold_2422_337703_337202_338203_1199000_17_33.507_s_2422_337703_female
scaffold_2422_577981_577480_578481_1199000_17_42.738_s_2422_577981_male
scaffold_2422_604508_604007_605008_1199000_17_33.507_s_2422_604508_female
scaffold_2422_620635_620134_621135_1199000_17_42.738_s_2422_620635_male
scaffold_2422_697662_697161_698162_1199000_17_42.738_s_2422_697662_male
scaffold_2422_831357_830856_831857_1199000_17_33.507_s_2422_831357_female
scaffold_2422_831357_830856_831857_1199000_17_42.738_s_2422_831357_male
scaffold_2422_836130_835629_836630_1199000_17_33.507_s_2422_836130_female
scaffold_2422_848064_847563_848564_1199000_17_33.507_s_2422_848064_female
scaffold_2422_854709_854208_855209_1199000_17_33.507_s_2422_854709_female
scaffold_2422_866928_866427_867428_1199000_17_33.507_s_2422_866928_female
scaffold_2422_875267_874766_875767_1199000_17_33.507_s_2422_875267_female
scaffold_2422_941219_940718_941719_1199000_17_42.738_s_2422_941219_male
scaffold_2422_941541_941040_942041_1199000_17_33.507_s_2422_941541_female
scaffold_243_150939_150438_151439_652514_3_20.979_s_243_150939_female
scaffold_243_186482_185981_186982_652514_3_20.979_s_243_186482_female
scaffold_243_186758_186257_187258_652514_3_20.979_s_243_186758_female
scaffold_243_238367_237866_238867_652514_3_22.086_s_243_238367_female
scaffold_243_311597_311096_312097_652514_3_151.705_s_243_311597_male
scaffold_243_311597_311096_312097_652514_3_22.086_s_243_311597_female
scaffold_243_366187_365686_366687_652514_3_151.705_s_243_366187_male
scaffold_243_495272_494771_495772_652514_22_3.196_s_243_495272_male
scaffold_243_554716_554215_555216_652514_22_3.196_s_243_554716_male
scaffold_243_554990_554489_555490_652514_22_3.196_s_243_554990_male
scaffold_243_574418_573917_574918_652514_22_3.196_s_243_574418_male
scaffold_244_135315_134814_135815_725221_24_84.143_s_244_135315_female
scaffold_244_512204_511703_512704_725221_24_89.648_s_244_512204_female
scaffold_244_542662_542161_543162_725221_24_89.648_s_244_542662_female
scaffold_244_566129_565628_566629_725221_24_91.134_s_244_566129_female
scaffold_244_577695_577194_578195_725221_24_91.134_s_244_577695_female
scaffold_244_578029_577528_578529_725221_24_91.134_s_244_578029_female
scaffold_244_648631_648130_649131_725221_24_92.589_s_244_648631_female
scaffold_244_65199_64698_65699_725221_24_0_s_244_65199_male
scaffold_244_677272_676771_677772_725221_24_92.589_s_244_677272_female
scaffold_244_677528_677027_678028_725221_24_92.589_s_244_677528_female
scaffold_244_73782_73281_74282_725221_24_82.22_s_244_73782_female
scaffold_2_449747_449246_450247_2337087_7_89.259_s_2_449747_female
scaffold_2_449747_449246_450247_2337087_7_97.472_s_2_449747_male
scaffold_24_51531_51030_52031_1524624_19_23.185_s_24_51531_male
scaffold_245_189740_189239_190240_615255_25_76.321_s_245_189740_male
scaffold_245_207648_207147_208148_615255_25_76.321_s_245_207648_male
scaffold_245_211254_210753_211754_615255_25_57.173_s_245_211254_female
scaffold_245_264798_264297_265298_615255_25_57.173_s_245_264798_female
scaffold_245_264798_264297_265298_615255_25_76.321_s_245_264798_male
scaffold_245_302063_301562_302563_615255_25_76.321_s_245_302063_male
scaffold_245_313804_313303_314304_615255_25_76.321_s_245_313804_male
scaffold_245_39037_38536_39537_615255_25_57.173_s_245_39037_female
scaffold_245_39037_38536_39537_615255_25_79.386_s_245_39037_male
scaffold_245_39041_38540_39541_615255_25_57.173_s_245_39041_female
scaffold_245_534357_533856_534857_615255_25_56.097_s_245_534357_female
scaffold_245_534357_533856_534857_615255_25_76.321_s_245_534357_male
scaffold_245_81362_80861_81862_615255_25_79.386_s_245_81362_male
scaffold_245_92331_91830_92831_615255_25_57.173_s_245_92331_female
scaffold_24_597293_596792_597793_1524624_19_18.049_s_24_597293_male
scaffold_246_107436_106935_107936_576050_28_42.574_s_246_107436_male
scaffold_246_107730_107229_108230_576050_28_42.574_s_246_107730_male
scaffold_246_159333_158832_159833_576050_28_40.366_s_246_159333_male
scaffold_246_21603_21102_22103_576050_28_39.938_s_246_21603_female
scaffold_246_326070_325569_326570_576050_28_36.742_s_246_326070_female
scaffold_246_328395_327894_328895_576050_28_36.742_s_246_328395_female
scaffold_246_328395_327894_328895_576050_28_38.387_s_246_328395_male
scaffold_246_378562_378061_379062_576050_28_36.742_s_246_378562_female
scaffold_246_448958_448457_449458_576050_28_38.387_s_246_448958_male
scaffold_246_48172_47671_48672_576050_28_42.574_s_246_48172_male
scaffold_246_508737_508236_509237_576050_28_35.701_s_246_508737_male
scaffold_246_509028_508527_509528_576050_28_35.701_s_246_509028_male
scaffold_24_656640_656139_657140_1524624_19_90.942_s_24_656640_female
scaffold_24_674610_674109_675110_1524624_19_18.049_s_24_674610_male
scaffold_247_123269_122768_123769_611051_15_108.056_s_247_123269_female
scaffold_247_166100_165599_166600_611051_15_108.056_s_247_166100_female
scaffold_247_17038_16537_17538_611051_15_108.056_s_247_17038_female
scaffold_247_17038_16537_17538_611051_15_2.123_s_247_17038_male
scaffold_247_179957_179456_180457_611051_15_0_s_247_179957_male
scaffold_247_208809_208308_209309_611051_15_108.056_s_247_208809_female
scaffold_247_218552_218051_219052_611051_15_0_s_247_218552_male
scaffold_247_218904_218403_219404_611051_15_0_s_247_218904_male
scaffold_247_23466_22965_23966_611051_15_108.056_s_247_23466_female
scaffold_247_23466_22965_23966_611051_15_2.123_s_247_23466_male
scaffold_247_241258_240757_241758_611051_15_0_s_247_241258_male
scaffold_247_244311_243810_244811_611051_15_0_s_247_244311_male
scaffold_247_255723_255222_256223_611051_15_0_s_247_255723_male
scaffold_247_283698_283197_284198_611051_15_0_s_247_283698_male
scaffold_247_492821_492320_493321_611051_15_0_s_247_492821_male
scaffold_247_492821_492320_493321_611051_15_108.056_s_247_492821_female
scaffold_247_537070_536569_537570_611051_15_0_s_247_537070_male
scaffold_247_537070_536569_537570_611051_15_108.056_s_247_537070_female
scaffold_247_537359_536858_537859_611051_15_0_s_247_537359_male
scaffold_247_537359_536858_537859_611051_15_108.056_s_247_537359_female
scaffold_247_61267_60766_61767_611051_15_108.056_s_247_61267_female
scaffold_24_791419_790918_791919_1524624_19_18.049_s_24_791419_male
scaffold_24_791717_791216_792217_1524624_19_18.049_s_24_791717_male
scaffold_2481_66_1_566_7041_28_15.266_s_2481_66_female
scaffold_248_215698_215197_216198_590867_10_46.645_s_248_215698_female
scaffold_248_245540_245039_246040_590867_10_46.645_s_248_245540_female
scaffold_248_245885_245384_246385_590867_10_46.645_s_248_245885_female
scaffold_248_268931_268430_269431_590867_10_46.645_s_248_268931_female
scaffold_248_297092_296591_297592_590867_10_46.645_s_248_297092_female
scaffold_248_305678_305177_306178_590867_10_46.645_s_248_305678_female
scaffold_248_340769_340268_341269_590867_10_46.645_s_248_340769_female
scaffold_248_361211_360710_361711_590867_10_46.645_s_248_361211_female
scaffold_248_38533_38032_39033_590867_10_46.645_s_248_38533_female
scaffold_248_388854_388353_389354_590867_10_46.645_s_248_388854_female
scaffold_248_45403_44902_45903_590867_10_46.645_s_248_45403_female
scaffold_248_484956_484455_485456_590867_10_46.645_s_248_484956_female
scaffold_248_485225_484724_485725_590867_10_46.645_s_248_485225_female
scaffold_24_852342_851841_852842_1524624_19_90.942_s_24_852342_female
scaffold_248_531190_530689_531690_590867_13_32.348_s_248_531190_male
scaffold_249_116645_116144_117145_601051_26_3.052_s_249_116645_female
scaffold_249_116889_116388_117389_601051_26_3.052_s_249_116889_female
scaffold_249_116889_116388_117389_601051_26_4.304_s_249_116889_male
scaffold_249_117238_116737_117738_601051_26_0_s_249_117238_male
scaffold_249_117238_116737_117738_601051_26_3.052_s_249_117238_female
scaffold_249_129255_128754_129755_601051_26_3.052_s_249_129255_female
scaffold_249_24972_24471_25472_601051_26_3.052_s_249_24972_female
scaffold_249_266830_266329_267330_601051_26_3.052_s_249_266830_female
scaffold_249_267106_266605_267606_601051_26_3.052_s_249_267106_female
scaffold_249_374195_373694_374695_601051_26_3.052_s_249_374195_female
scaffold_249_374572_374071_375072_601051_26_3.052_s_249_374572_female
scaffold_249_391268_390767_391768_601051_26_4.304_s_249_391268_male
scaffold_249_391553_391052_392053_601051_26_3.052_s_249_391553_female
scaffold_24_945169_944668_945669_1524624_19_14.739_s_24_945169_male
scaffold_249_471115_470614_471615_601051_26_3.052_s_249_471115_female
scaffold_249_598759_598258_599259_601051_26_3.052_s_249_598759_female
scaffold_249_598759_598258_599259_601051_26_3.196_s_249_598759_male
scaffold_24_968136_967635_968636_1524624_19_90.942_s_24_968136_female
scaffold_24_984931_984430_985431_1524624_19_14.739_s_24_984931_male
scaffold_24_985246_984745_985746_1524624_19_14.739_s_24_985246_male
scaffold_250_163689_163188_164189_659977_5_1.187_s_250_163689_male
scaffold_250_164024_163523_164524_659977_5_1.187_s_250_164024_male
scaffold_250_195148_194647_195648_659977_5_8.576_s_250_195148_female
scaffold_250_202971_202470_203471_659977_5_1.187_s_250_202971_male
scaffold_2_503366_502865_503866_2337087_7_89.259_s_2_503366_female
scaffold_2_503732_503231_504232_2337087_7_89.259_s_2_503732_female
scaffold_250_417550_417049_418050_659977_5_1.187_s_250_417550_male
scaffold_250_417550_417049_418050_659977_5_8.576_s_250_417550_female
scaffold_250_470837_470336_471337_659977_5_8.576_s_250_470837_female
scaffold_250_471083_470582_471583_659977_5_8.576_s_250_471083_female
scaffold_25_1035913_1035412_1036413_1524591_13_115.357_s_25_1035913_male
scaffold_251_117249_116748_117749_601399_16_72.372_s_251_117249_female
scaffold_251_138300_137799_138800_601399_16_68.609_s_251_138300_male
scaffold_251_140072_139571_140572_601399_16_72.372_s_251_140072_female
scaffold_25_1147114_1146613_1147614_1524591_13_116.98_s_25_1147114_male
scaffold_251_159679_159178_160179_601399_16_68.609_s_251_159679_male
scaffold_251_160039_159538_160539_601399_16_68.609_s_251_160039_male
scaffold_251_160039_159538_160539_601399_16_72.372_s_251_160039_female
scaffold_251_192218_191717_192718_601399_16_69.709_s_251_192218_male
scaffold_251_192218_191717_192718_601399_16_75.565_s_251_192218_female
scaffold_251_192559_192058_193059_601399_16_72.372_s_251_192559_female
scaffold_251_221103_220602_221603_601399_16_69.709_s_251_221103_male
scaffold_2512_3128_2627_3628_6798_28_18.613_s_2512_3128_female
scaffold_2512_3132_2631_3632_6798_28_18.613_s_2512_3132_female
scaffold_251_248639_248138_249139_601399_16_69.709_s_251_248639_male
scaffold_25_1251654_1251153_1252154_1524591_13_115.357_s_25_1251654_male
scaffold_25_1251654_1251153_1252154_1524591_13_13.646_s_25_1251654_female
scaffold_251_313440_312939_313940_601399_16_68.609_s_251_313440_male
scaffold_251_313695_313194_314195_601399_16_68.609_s_251_313695_male
scaffold_251_400248_399747_400748_601399_16_69.709_s_251_400248_male
scaffold_251_429274_428773_429774_601399_16_72.372_s_251_429274_female
scaffold_251_493_1_993_601399_16_71.873_s_251_493_male
scaffold_25_1495208_1494707_1495708_1524591_13_120.744_s_25_1495208_male
scaffold_25_1495502_1495001_1496002_1524591_13_120.744_s_25_1495502_male
scaffold_251_507662_507161_508162_601399_16_69.709_s_251_507662_male
scaffold_251_507662_507161_508162_601399_16_72.372_s_251_507662_female
scaffold_251_507981_507480_508481_601399_16_72.372_s_251_507981_female
scaffold_251_536441_535940_536941_601399_16_69.709_s_251_536441_male
scaffold_251_54301_53800_54801_601399_16_68.609_s_251_54301_male
scaffold_251_568580_568079_569080_601399_16_69.709_s_251_568580_male
scaffold_2517_2307_1806_2807_6776_10_58.891_s_2517_2307_female
scaffold_252_133990_133489_134490_634574_16_84.031_s_252_133990_male
scaffold_252_134366_133865_134866_634574_16_84.031_s_252_134366_male
scaffold_252_141918_141417_142418_634574_16_72.372_s_252_141918_female
scaffold_252_141918_141417_142418_634574_16_84.031_s_252_141918_male
scaffold_252_147298_146797_147798_634574_16_72.372_s_252_147298_female
scaffold_252_170442_169941_170942_634574_16_72.372_s_252_170442_female
scaffold_252_170740_170239_171240_634574_16_72.372_s_252_170740_female
scaffold_252_199915_199414_200415_634574_16_84.031_s_252_199915_male
scaffold_252_260578_260077_261078_634574_16_84.031_s_252_260578_male
scaffold_252_312119_311618_312619_634574_16_72.372_s_252_312119_female
scaffold_252_312119_311618_312619_634574_16_84.031_s_252_312119_male
scaffold_252_327584_327083_328084_634574_16_84.031_s_252_327584_male
scaffold_252_327948_327447_328448_634574_16_84.031_s_252_327948_male
scaffold_252_34092_33591_34592_634574_16_84.031_s_252_34092_male
scaffold_252_34096_33595_34596_634574_16_84.031_s_252_34096_male
scaffold_252_536524_536023_537024_634574_16_84.031_s_252_536524_male
scaffold_252_552603_552102_553103_634574_16_84.031_s_252_552603_male
scaffold_252_57264_56763_57764_634574_16_84.031_s_252_57264_male
scaffold_252_607959_607458_608459_634574_16_84.031_s_252_607959_male
scaffold_25_270839_270338_271339_1524591_13_29.305_s_25_270839_female
scaffold_25_291556_291055_292056_1524591_13_108.15_s_25_291556_male
scaffold_25_291843_291342_292343_1524591_13_108.15_s_25_291843_male
scaffold_25_291843_291342_292343_1524591_13_26.14_s_25_291843_female
scaffold_253_212686_212185_213186_624305_20_100.621_s_253_212686_female
scaffold_253_212957_212456_213457_624305_20_100.621_s_253_212957_female
scaffold_253_256746_256245_257246_624305_20_12.278_s_253_256746_male
scaffold_253_41717_41216_42217_624305_20_100.621_s_253_41717_female
scaffold_2534_6667_6166_7167_8023_10_26.68_s_2534_6667_male
scaffold_253_541042_540541_541542_624305_20_92.127_s_253_541042_female
scaffold_25_356542_356041_357042_1524591_13_109.248_s_25_356542_male
scaffold_253_80413_79912_80913_624305_20_100.621_s_253_80413_female
scaffold_253_80762_80261_81262_624305_20_100.621_s_253_80762_female
scaffold_253_91205_90704_91705_624305_20_100.621_s_253_91205_female
scaffold_253_91205_90704_91705_624305_20_12.278_s_253_91205_male
scaffold_25_398855_398354_399355_1524591_13_109.248_s_25_398855_male
scaffold_25_399190_398689_399690_1524591_13_109.248_s_25_399190_male
scaffold_25_399529_399028_400029_1524591_13_109.248_s_25_399529_male
scaffold_25_4036_3535_4536_1524591_13_104.708_s_25_4036_male
scaffold_254_107369_106868_107869_621239_13_86.737_s_254_107369_female
scaffold_254_389377_388876_389877_621239_13_43.636_s_254_389377_male
scaffold_254_518635_518134_519135_621239_13_45.31_s_254_518635_male
scaffold_254_521168_520667_521668_621239_13_45.31_s_254_521168_male
scaffold_254_521430_520929_521930_621239_13_45.31_s_254_521430_male
scaffold_254_544722_544221_545222_621239_13_78.846_s_254_544722_female
scaffold_254_545115_544614_545615_621239_13_78.846_s_254_545115_female
scaffold_254_546443_545942_546943_621239_13_78.846_s_254_546443_female
scaffold_254_594837_594336_595337_621239_13_45.31_s_254_594837_male
scaffold_254_595090_594589_595590_621239_13_44.937_s_254_595090_male
scaffold_254_595090_594589_595590_621239_13_78.846_s_254_595090_female
scaffold_254_601494_600993_601994_621239_13_78.846_s_254_601494_female
scaffold_254_601771_601270_602271_621239_13_78.846_s_254_601771_female
scaffold_254_6225_5724_6725_621239_13_43.636_s_254_6225_male
scaffold_254_9284_8783_9784_621239_13_43.636_s_254_9284_male
scaffold_25_508020_507519_508520_1524591_13_109.248_s_25_508020_male
scaffold_25_511108_510607_511608_1524591_13_24.731_s_25_511108_female
scaffold_255_347550_347049_348050_591582_6_56.517_s_255_347550_female
scaffold_255_436407_435906_436907_591582_6_54.907_s_255_436407_female
scaffold_255_442239_441738_442739_591582_6_54.907_s_255_442239_female
scaffold_255_549966_549465_550466_591582_6_53.298_s_255_549966_female
scaffold_256_131236_130735_131736_589189_25_5.328_s_256_131236_male
scaffold_256_131236_130735_131736_589189_25_5.33_s_256_131236_female
scaffold_256_131514_131013_132014_589189_25_5.328_s_256_131514_male
scaffold_256_131514_131013_132014_589189_25_5.33_s_256_131514_female
scaffold_256_241090_240589_241590_589189_25_5.328_s_256_241090_male
scaffold_256_249569_249068_250069_589189_25_5.328_s_256_249569_male
scaffold_256_249845_249344_250345_589189_25_5.33_s_256_249845_female
scaffold_256_281656_281155_282156_589189_25_3.198_s_256_281656_male
scaffold_25_628833_628332_629333_1524591_13_24.273_s_25_628833_female
scaffold_256_334967_334466_335467_589189_25_5.328_s_256_334967_male
scaffold_256_334967_334466_335467_589189_25_5.33_s_256_334967_female
scaffold_256_335340_334839_335840_589189_25_5.33_s_256_335340_female
scaffold_256_354368_353867_354868_589189_25_5.328_s_256_354368_male
scaffold_256_379290_378789_379790_589189_25_5.33_s_256_379290_female
scaffold_256_381960_381459_382460_589189_25_5.328_s_256_381960_male
scaffold_256_398238_397737_398738_589189_25_5.33_s_256_398238_female
scaffold_256_398535_398034_399035_589189_25_5.328_s_256_398535_male
scaffold_256_398535_398034_399035_589189_25_6.394_s_256_398535_female
scaffold_256_398539_398038_399039_589189_25_5.328_s_256_398539_male
scaffold_256_398539_398038_399039_589189_25_5.33_s_256_398539_female
scaffold_256_422902_422401_423402_589189_25_5.328_s_256_422902_male
scaffold_256_422902_422401_423402_589189_25_5.33_s_256_422902_female
scaffold_256_471961_471460_472461_589189_25_5.328_s_256_471961_male
scaffold_256_471961_471460_472461_589189_25_5.33_s_256_471961_female
scaffold_256_472310_471809_472810_589189_25_5.328_s_256_472310_male
scaffold_256_472310_471809_472810_589189_25_5.33_s_256_472310_female
scaffold_256_518081_517580_518581_589189_25_5.33_s_256_518081_female
scaffold_256_532472_531971_532972_589189_25_4.263_s_256_532472_male
scaffold_25_656511_656010_657011_1524591_13_109.248_s_25_656511_male
scaffold_25_656840_656339_657340_1524591_13_109.248_s_25_656840_male
scaffold_25_661979_661478_662479_1524591_13_109.248_s_25_661979_male
scaffold_256_63683_63182_64183_589189_25_5.328_s_256_63683_male
scaffold_256_63683_63182_64183_589189_25_5.33_s_256_63683_female
scaffold_256_91469_90968_91969_589189_25_5.328_s_256_91469_male
scaffold_256_91469_90968_91969_589189_25_5.33_s_256_91469_female
scaffold_256_96796_96295_97296_589189_25_5.328_s_256_96796_male
scaffold_257_273191_272690_273691_591908_5_73.776_s_257_273191_female
scaffold_257_273476_272975_273976_591908_5_70.897_s_257_273476_male
scaffold_25_730425_729924_730925_1524591_13_111.509_s_25_730425_male
scaffold_257_329490_328989_329990_591908_5_76.293_s_257_329490_female
scaffold_257_329887_329386_330387_591908_5_76.293_s_257_329887_female
scaffold_257_413929_413428_414429_591908_5_76.293_s_257_413929_female
scaffold_257_83615_83114_84115_591908_5_70.362_s_257_83615_female
scaffold_257_83907_83406_84407_591908_5_70.897_s_257_83907_male
scaffold_257_89952_89451_90452_591908_5_70.362_s_257_89952_female
scaffold_257_90332_89831_90832_591908_5_70.362_s_257_90332_female
scaffold_257_91664_91163_92164_591908_5_70.362_s_257_91664_female
scaffold_257_93171_92670_93671_591908_5_70.362_s_257_93171_female
scaffold_25_794981_794480_795481_1524591_13_111.509_s_25_794981_male
scaffold_25_797134_796633_797634_1524591_13_111.509_s_25_797134_male
scaffold_258_114137_113636_114637_589432_24_97.202_s_258_114137_female
scaffold_258_194158_193657_194658_589432_24_97.202_s_258_194158_female
scaffold_258_213285_212784_213785_589432_24_97.202_s_258_213285_female
scaffold_258_220034_219533_220534_589432_24_97.202_s_258_220034_female
scaffold_258_22934_22433_23434_589432_24_96.048_s_258_22934_female
scaffold_258_22938_22437_23438_589432_24_96.048_s_258_22938_female
scaffold_258_23282_22781_23782_589432_24_96.048_s_258_23282_female
scaffold_258_302255_301754_302755_589432_24_97.202_s_258_302255_female
scaffold_258_342239_341738_342739_589432_24_97.202_s_258_342239_female
scaffold_258_394082_393581_394582_589432_24_97.202_s_258_394082_female
scaffold_258_394403_393902_394903_589432_24_97.202_s_258_394403_female
scaffold_259_152962_152461_153462_613692_28_98.766_s_259_152962_male
scaffold_259_153264_152763_153764_613692_28_98.766_s_259_153264_male
scaffold_259_157882_157381_158382_613692_28_98.766_s_259_157882_male
scaffold_259_179354_178853_179854_613692_28_97.702_s_259_179354_male
scaffold_259_179699_179198_180199_613692_28_97.702_s_259_179699_male
scaffold_259_234123_233622_234623_613692_28_91.99_s_259_234123_female
scaffold_259_267401_266900_267901_613692_28_89.321_s_259_267401_female
scaffold_259_288012_287511_288512_613692_28_97.702_s_259_288012_male
scaffold_259_433565_433064_434065_613692_28_90.926_s_259_433565_female
scaffold_259_487407_486906_487907_613692_28_87.925_s_259_487407_female
scaffold_25_970430_969929_970930_1524591_13_115.357_s_25_970430_male
scaffold_25_970430_969929_970930_1524591_13_22.151_s_25_970430_female
scaffold_259_97298_96797_97798_613692_28_98.766_s_259_97298_male
scaffold_260_21391_20890_21891_571236_26_34.041_s_260_21391_female
scaffold_260_21641_21140_22141_571236_26_40.768_s_260_21641_male
scaffold_260_21645_21144_22145_571236_26_34.041_s_260_21645_female
scaffold_260_335017_334516_335517_571236_7_48.17_s_260_335017_female
scaffold_260_343560_343059_344060_571236_7_48.17_s_260_343560_female
scaffold_260_507259_506758_507759_571236_7_48.17_s_260_507259_female
scaffold_260_507567_507066_508067_571236_7_48.17_s_260_507567_female
scaffold_26_1014861_1014360_1015361_1519189_8_136.713_s_26_1014861_male
scaffold_26_1014861_1014360_1015361_1519189_8_16.02_s_26_1014861_female
scaffold_2611_4662_4161_5162_6303_29_60.738_s_2611_4662_male
scaffold_26_1148534_1148033_1149034_1519189_8_136.713_s_26_1148534_male
scaffold_2611_5029_4528_5529_6303_29_60.093_s_2611_5029_male
scaffold_26_1153662_1153161_1154162_1519189_8_136.713_s_26_1153662_male
scaffold_26_1180393_1179892_1180893_1519189_8_136.713_s_26_1180393_male
scaffold_26_1180661_1180160_1181161_1519189_8_136.713_s_26_1180661_male
scaffold_26_1187625_1187124_1188125_1519189_8_136.713_s_26_1187625_male
scaffold_26_1187625_1187124_1188125_1519189_8_19.81_s_26_1187625_female
scaffold_261_259671_259170_260171_569970_8_4.591_s_261_259671_male
scaffold_26_1260442_1259941_1260942_1519189_8_136.713_s_26_1260442_male
scaffold_261_273665_273164_274165_569970_8_144.987_s_261_273665_female
scaffold_261_273665_273164_274165_569970_8_4.591_s_261_273665_male
scaffold_26_1359495_1358994_1359995_1519189_8_19.81_s_26_1359495_female
scaffold_26_1360836_1360335_1361336_1519189_8_19.81_s_26_1360836_female
scaffold_26_1361091_1360590_1361591_1519189_8_19.81_s_26_1361091_female
scaffold_26_1472729_1472228_1473229_1519189_8_19.81_s_26_1472729_female
scaffold_261_476463_475962_476963_569970_8_10.459_s_261_476463_male
scaffold_261_506313_505812_506813_569970_8_10.982_s_261_506313_male
scaffold_261_540293_539792_540793_569970_8_144.987_s_261_540293_female
scaffold_26_163389_162888_163889_1519189_8_10.244_s_26_163389_female
scaffold_26_168616_168115_169116_1519189_8_13.301_s_26_168616_female
scaffold_26_168616_168115_169116_1519189_8_150.017_s_26_168616_male
scaffold_26_168917_168416_169417_1519189_8_13.301_s_26_168917_female
scaffold_261_69503_69002_70003_569970_8_144.987_s_261_69503_female
scaffold_261_69503_69002_70003_569970_8_2.149_s_261_69503_male
scaffold_261_69805_69304_70305_569970_8_2.149_s_261_69805_male
scaffold_262_444353_443852_444853_582041_8_48.843_s_262_444353_female
scaffold_26_250728_250227_251228_1519189_8_148.613_s_26_250728_male
scaffold_263_104416_103915_104916_610906_12_81.675_s_263_104416_female
scaffold_263_104736_104235_105236_610906_12_81.675_s_263_104736_female
scaffold_263_126997_126496_127497_610906_12_91.928_s_263_126997_male
scaffold_263_146925_146424_147425_610906_12_91.928_s_263_146925_male
scaffold_263_147258_146757_147758_610906_12_91.928_s_263_147258_male
scaffold_26_323518_323017_324018_1519189_8_13.301_s_26_323518_female
scaffold_263_242598_242097_243098_610906_12_91.928_s_263_242598_male
scaffold_263_242893_242392_243393_610906_12_91.928_s_263_242893_male
scaffold_263_32025_31524_32525_610906_12_81.675_s_263_32025_female
scaffold_263_320893_320392_321393_610906_12_89.684_s_263_320893_male
scaffold_263_344484_343983_344984_610906_12_89.684_s_263_344484_male
scaffold_263_344735_344234_345235_610906_12_89.684_s_263_344735_male
scaffold_263_35033_34532_35533_610906_12_81.675_s_263_35033_female
scaffold_26_335148_334647_335648_1519189_8_148.613_s_26_335148_male
scaffold_263_430537_430036_431037_610906_12_76.718_s_263_430537_female
scaffold_263_430849_430348_431349_610906_12_57.689_s_263_430849_male
scaffold_263_451922_451421_452422_610906_12_76.718_s_263_451922_female
scaffold_263_451922_451421_452422_610906_12_86.26_s_263_451922_male
scaffold_263_512927_512426_513427_610906_12_84.828_s_263_512927_male
scaffold_263_566769_566268_567269_610906_12_76.718_s_263_566769_female
scaffold_263_63985_63484_64485_610906_12_81.675_s_263_63985_female
scaffold_26_36601_36100_37101_1519189_8_10.244_s_26_36601_female
scaffold_26_388506_388005_389006_1519189_8_147.39_s_26_388506_male
scaffold_264_216678_216177_217178_573312_29_56.527_s_264_216678_female
scaffold_264_216678_216177_217178_573312_29_58.202_s_264_216678_male
scaffold_264_217040_216539_217540_573312_29_56.527_s_264_217040_female
scaffold_264_301961_301460_302461_573312_29_58.202_s_264_301961_male
scaffold_264_302214_301713_302714_573312_29_58.202_s_264_302214_male
scaffold_264_302218_301717_302718_573312_29_58.202_s_264_302218_male
scaffold_264_319188_318687_319688_573312_29_53.236_s_264_319188_male
scaffold_26_438836_438335_439336_1519189_8_147.39_s_26_438836_male
scaffold_264_435683_435182_436183_573312_29_57.673_s_264_435683_female
scaffold_264_436027_435526_436527_573312_29_57.673_s_264_436027_female
scaffold_264_61769_61268_62269_573312_29_55.463_s_264_61769_female
scaffold_264_61769_61268_62269_573312_29_57.138_s_264_61769_male
scaffold_264_62056_61555_62556_573312_29_55.463_s_264_62056_female
scaffold_2646_2994_2493_3494_6213_10_71.731_s_2646_2994_female
scaffold_2646_3339_2838_3839_6213_10_71.731_s_2646_3339_female
scaffold_264_63614_63113_64114_573312_29_55.463_s_264_63614_female
scaffold_2650_2812_2311_3312_6057_15_121.504_s_2650_2812_male
scaffold_265_18998_18497_19498_570722_8_43.488_s_265_18998_female
scaffold_26_539920_539419_540420_1519189_8_14.749_s_26_539920_female
scaffold_265_444983_444482_445483_570722_8_43.488_s_265_444983_female
scaffold_265_76467_75966_76967_570722_8_43.488_s_265_76467_female
scaffold_2661_4700_4199_5200_5989_10_53.531_s_2661_4700_female
scaffold_2661_4983_4482_5483_5989_10_53.531_s_2661_4983_female
scaffold_266_266955_266454_267455_580839_7_46.039_s_266_266955_female
scaffold_266_330061_329560_330561_580839_7_44.966_s_266_330061_female
scaffold_266_362995_362494_363495_580839_7_64.352_s_266_362995_male
scaffold_266_362999_362498_363499_580839_7_64.352_s_266_362999_male
scaffold_266_43474_42973_43974_580839_7_47.106_s_266_43474_female
scaffold_266_447352_446851_447852_580839_7_44.966_s_266_447352_female
scaffold_266_531585_531084_532085_580839_7_63.288_s_266_531585_male
scaffold_266_533079_532578_533579_580839_7_63.288_s_266_533079_male
scaffold_267_13783_13282_14283_567830_3_86.433_s_267_13783_female
scaffold_267_222885_222384_223385_567830_3_86.433_s_267_222885_female
scaffold_267_272230_271729_272730_567830_3_86.433_s_267_272230_female
scaffold_267_30995_30494_31495_567830_3_86.433_s_267_30995_female
scaffold_267_412354_411853_412854_567830_3_67.105_s_267_412354_male
scaffold_267_500003_499502_500503_567830_3_67.105_s_267_500003_male
scaffold_267_500003_499502_500503_567830_3_85.369_s_267_500003_female
scaffold_267_509432_508931_509932_567830_3_85.369_s_267_509432_female
scaffold_26_751392_750891_751892_1519189_8_142.05_s_26_751392_male
scaffold_26_751696_751195_752196_1519189_8_142.05_s_26_751696_male
scaffold_267_540337_539836_540837_567830_3_67.105_s_267_540337_male
scaffold_26_769126_768625_769626_1519189_8_142.05_s_26_769126_male
scaffold_26_769126_768625_769626_1519189_8_14.749_s_26_769126_female
scaffold_26_769430_768929_769930_1519189_8_14.749_s_26_769430_female
scaffold_26_777973_777472_778473_1519189_8_14.749_s_26_777973_female
scaffold_2678_3830_3329_4330_5968_26_7.419_s_2678_3830_male
scaffold_268_271935_271434_272435_576559_15_51.211_s_268_271935_female
scaffold_268_348990_348489_349490_576559_15_51.211_s_268_348990_female
scaffold_268_377070_376569_377570_576559_15_76.402_s_268_377070_male
scaffold_268_38153_37652_38653_576559_15_53.34_s_268_38153_female
scaffold_26_838402_837901_838902_1519189_8_142.05_s_26_838402_male
scaffold_268_465960_465459_466460_576559_15_80.461_s_268_465960_male
scaffold_268_63934_63433_64434_576559_15_76.402_s_268_63934_male
scaffold_268_72257_71756_72757_576559_15_76.402_s_268_72257_male
scaffold_2_688408_687907_688908_2337087_7_89.259_s_2_688408_female
scaffold_2_688781_688280_689281_2337087_7_97.472_s_2_688781_male
scaffold_269_155651_155150_156151_564512_3_129.227_s_269_155651_male
scaffold_269_156011_155510_156511_564512_3_129.227_s_269_156011_male
scaffold_269_173791_173290_174291_564512_3_129.227_s_269_173791_male
scaffold_269_224687_224186_225187_564512_3_129.227_s_269_224687_male
scaffold_269_226112_225611_226612_564512_3_129.227_s_269_226112_male
scaffold_269_232413_231912_232913_564512_3_129.227_s_269_232413_male
scaffold_269_332086_331585_332586_564512_3_128.68_s_269_332086_male
scaffold_269_498181_497680_498681_564512_3_124.454_s_269_498181_male
scaffold_269_518992_518491_519492_564512_3_124.454_s_269_518992_male
scaffold_269_519370_518869_519870_564512_3_124.454_s_269_519370_male
scaffold_2_695251_694750_695751_2337087_7_89.259_s_2_695251_female
scaffold_269_60932_60431_61432_564512_3_129.956_s_269_60932_male
scaffold_2699_2898_2397_3398_5937_7_133.967_s_2699_2898_male
scaffold_270_187949_187448_188449_962821_20_111.276_s_270_187949_female
scaffold_270_402688_402187_403188_962821_20_10.759_s_270_402688_male
scaffold_270_402688_402187_403188_962821_20_110.097_s_270_402688_female
scaffold_270_733235_732734_733735_962821_20_110.097_s_270_733235_female
scaffold_270_733504_733003_734004_962821_20_110.097_s_270_733504_female
scaffold_270_81877_81376_82377_962821_20_111.276_s_270_81877_female
scaffold_270_927717_927216_928217_962821_20_106.964_s_270_927717_female
scaffold_27_1104003_1103502_1104503_1507662_17_51.706_s_27_1104003_male
scaffold_271_202939_202438_203439_582309_16_76.133_s_271_202939_male
scaffold_271_228050_227549_228550_582309_16_84.031_s_271_228050_male
scaffold_271_295410_294909_295910_582309_16_84.031_s_271_295410_male
scaffold_271_326915_326414_327415_582309_16_78.138_s_271_326915_male
scaffold_271_332338_331837_332838_582309_16_84.031_s_271_332338_male
scaffold_271_344815_344314_345315_582309_16_84.031_s_271_344815_male
scaffold_271_352867_352366_353367_582309_16_72.372_s_271_352867_female
scaffold_271_352867_352366_353367_582309_16_84.031_s_271_352867_male
scaffold_271_360666_360165_361166_582309_16_84.031_s_271_360666_male
scaffold_271_360928_360427_361428_582309_16_84.031_s_271_360928_male
scaffold_271_382387_381886_382887_582309_16_76.133_s_271_382387_male
scaffold_271_382685_382184_383185_582309_16_76.133_s_271_382685_male
scaffold_271_387263_386762_387763_582309_16_72.372_s_271_387263_female
scaffold_271_425566_425065_426066_582309_16_76.133_s_271_425566_male
scaffold_271_428634_428133_429134_582309_16_76.133_s_271_428634_male
scaffold_271_428920_428419_429420_582309_16_76.133_s_271_428920_male
scaffold_27_1443575_1443074_1444075_1507662_17_56.549_s_27_1443575_male
scaffold_27_1451197_1450696_1451697_1507662_17_51.871_s_27_1451197_female
scaffold_27_1451197_1450696_1451697_1507662_17_56.549_s_27_1451197_male
scaffold_27_1484866_1484365_1485366_1507662_17_51.871_s_27_1484866_female
scaffold_271_53207_52706_53707_582309_16_72.372_s_271_53207_female
scaffold_271_53207_52706_53707_582309_16_76.133_s_271_53207_male
scaffold_271_539745_539244_540245_582309_16_76.133_s_271_539745_male
scaffold_271_56295_55794_56795_582309_16_84.031_s_271_56295_male
scaffold_271_93788_93287_94288_582309_16_76.133_s_271_93788_male
scaffold_272_104240_103739_104740_556107_16_84.031_s_272_104240_male
scaffold_272_104488_103987_104988_556107_16_84.031_s_272_104488_male
scaffold_272_10716_10215_11216_556107_16_84.031_s_272_10716_male
scaffold_272_13341_12840_13841_556107_16_72.372_s_272_13341_female
scaffold_272_13345_12844_13845_556107_16_72.372_s_272_13345_female
scaffold_272_13345_12844_13845_556107_16_84.031_s_272_13345_male
scaffold_272_13588_13087_14088_556107_16_72.372_s_272_13588_female
scaffold_272_13588_13087_14088_556107_16_78.138_s_272_13588_male
scaffold_272_159929_159428_160429_556107_16_72.372_s_272_159929_female
scaffold_272_161694_161193_162194_556107_16_84.031_s_272_161694_male
scaffold_272_18537_18036_19037_556107_16_84.031_s_272_18537_male
scaffold_272_198373_197872_198873_556107_16_84.031_s_272_198373_male
scaffold_272_297255_296754_297755_556107_16_84.031_s_272_297255_male
scaffold_272_307176_306675_307676_556107_16_84.031_s_272_307176_male
scaffold_272_307551_307050_308051_556107_16_84.031_s_272_307551_male
scaffold_272_307926_307425_308426_556107_16_72.372_s_272_307926_female
scaffold_272_391291_390790_391791_556107_16_84.031_s_272_391291_male
scaffold_272_392104_391603_392604_556107_16_84.031_s_272_392104_male
scaffold_272_392440_391939_392940_556107_16_84.031_s_272_392440_male
scaffold_272_407479_406978_407979_556107_16_84.031_s_272_407479_male
scaffold_272_407827_407326_408327_556107_16_84.031_s_272_407827_male
scaffold_272_408071_407570_408571_556107_16_84.031_s_272_408071_male
scaffold_2724_1018_517_1518_5748_20_89.128_s_2724_1018_female
scaffold_2724_1357_856_1857_5748_20_31.932_s_2724_1357_male
scaffold_2724_1361_860_1861_5748_20_31.932_s_2724_1361_male
scaffold_272_425573_425072_426073_556107_16_84.031_s_272_425573_male
scaffold_272_489588_489087_490088_556107_16_84.031_s_272_489588_male
scaffold_272_489906_489405_490406_556107_16_84.031_s_272_489906_male
scaffold_272_525684_525183_526184_556107_16_84.031_s_272_525684_male
scaffold_272_59882_59381_60382_556107_16_84.031_s_272_59882_male
scaffold_27_263360_262859_263860_1507662_17_48.107_s_27_263360_male
scaffold_27_263611_263110_264111_1507662_17_48.107_s_27_263611_male
scaffold_27_263983_263482_264483_1507662_17_48.107_s_27_263983_male
scaffold_272_6518_6017_7018_556107_16_84.031_s_272_6518_male
scaffold_27_293899_293398_294399_1507662_17_48.107_s_27_293899_male
scaffold_273_127838_127337_128338_566735_18_16.944_s_273_127838_male
scaffold_273_131888_131387_132388_566735_18_16.944_s_273_131888_male
scaffold_273_132155_131654_132655_566735_18_81.926_s_273_132155_female
scaffold_273_146333_145832_146833_566735_18_18.432_s_273_146333_male
scaffold_273_172363_171862_172863_566735_18_81.926_s_273_172363_female
scaffold_273_172743_172242_173243_566735_18_16.944_s_273_172743_male
scaffold_273_189422_188921_189922_566735_18_80.054_s_273_189422_female
scaffold_273_189426_188925_189926_566735_18_80.054_s_273_189426_female
scaffold_273_189802_189301_190302_566735_18_80.054_s_273_189802_female
scaffold_273_198167_197666_198667_566735_18_80.054_s_273_198167_female
scaffold_273_242954_242453_243454_566735_18_80.054_s_273_242954_female
scaffold_273_264539_264038_265039_566735_18_80.054_s_273_264539_female
scaffold_273_264873_264372_265373_566735_18_80.054_s_273_264873_female
scaffold_273_416032_415531_416532_566735_18_18.432_s_273_416032_male
scaffold_273_416032_415531_416532_566735_18_80.376_s_273_416032_female
scaffold_273_546331_545830_546831_566735_18_18.432_s_273_546331_male
scaffold_273_58684_58183_59184_566735_18_16.831_s_273_58684_male
scaffold_2736_5300_4799_5791_5791_5_37.022_s_2736_5300_male
scaffold_27_435374_434873_435874_1507662_17_49.171_s_27_435374_male
scaffold_274_376232_375731_376732_571123_12_54.366_s_274_376232_female
scaffold_274_559260_558759_559760_571123_12_73.685_s_274_559260_male
scaffold_27_456145_455644_456645_1507662_17_49.171_s_27_456145_male
scaffold_27_456432_455931_456932_1507662_17_49.171_s_27_456432_male
scaffold_274_565823_565322_566323_571123_12_73.685_s_274_565823_male
scaffold_274_566158_565657_566658_571123_12_73.685_s_274_566158_male
scaffold_275_100204_99703_100704_537268_7_82.635_s_275_100204_male
scaffold_275_100204_99703_100704_537268_7_84.976_s_275_100204_female
scaffold_27_510044_509543_510544_1507662_17_49.171_s_27_510044_male
scaffold_275_124219_123718_124719_537268_7_82.635_s_275_124219_male
scaffold_275_142830_142329_143330_537268_7_82.635_s_275_142830_male
scaffold_275_142830_142329_143330_537268_7_84.976_s_275_142830_female
scaffold_275_143201_142700_143701_537268_7_84.976_s_275_143201_female
scaffold_275_178174_177673_178674_537268_7_84.976_s_275_178174_female
scaffold_275_178486_177985_178986_537268_7_84.976_s_275_178486_female
scaffold_275_191010_190509_191510_537268_7_84.976_s_275_191010_female
scaffold_275_217580_217079_218080_537268_7_82.635_s_275_217580_male
scaffold_275_217897_217396_218397_537268_7_82.635_s_275_217897_male
scaffold_275_218137_217636_218637_537268_7_82.635_s_275_218137_male
scaffold_275_218137_217636_218637_537268_7_84.976_s_275_218137_female
scaffold_275_253749_253248_254249_537268_7_84.976_s_275_253749_female
scaffold_275_254031_253530_254531_537268_7_85.422_s_275_254031_male
scaffold_27_525775_525274_526275_1507662_17_49.171_s_27_525775_male
scaffold_275_263703_263202_264203_537268_7_84.976_s_275_263703_female
scaffold_275_284242_283741_284742_537268_7_85.422_s_275_284242_male
scaffold_275_530327_529826_530827_537268_7_86.542_s_275_530327_female
scaffold_275_533572_533071_534072_537268_7_86.542_s_275_533572_female
scaffold_27_5621_5120_6121_1507662_17_39.895_s_27_5621_female
scaffold_275_63486_62985_63986_537268_7_84.976_s_275_63486_female
scaffold_275_65818_65317_66318_537268_7_84.976_s_275_65818_female
scaffold_275_78845_78344_79345_537268_7_84.976_s_275_78845_female
scaffold_275_99873_99372_100373_537268_7_82.635_s_275_99873_male
scaffold_275_99873_99372_100373_537268_7_84.976_s_275_99873_female
scaffold_27_601846_601345_602346_1507662_17_50.235_s_27_601846_male
scaffold_27_602148_601647_602648_1507662_17_50.235_s_27_602148_male
scaffold_2760_4458_3957_4958_5627_29_72.165_s_2760_4458_male
scaffold_276_108055_107554_108555_553825_16_72.372_s_276_108055_female
scaffold_276_197382_196881_197882_553825_16_72.372_s_276_197382_female
scaffold_276_241220_240719_241720_553825_16_72.372_s_276_241220_female
scaffold_276_30035_29534_30535_553825_16_72.372_s_276_30035_female
scaffold_276_30035_29534_30535_553825_16_84.031_s_276_30035_male
scaffold_2763_4645_4144_5145_5720_14_45.778_s_2763_4645_male
scaffold_276_351341_350840_351841_553825_16_72.372_s_276_351341_female
scaffold_276_362180_361679_362680_553825_16_72.372_s_276_362180_female
scaffold_276_40000_39499_40500_553825_16_72.372_s_276_40000_female
scaffold_276_40000_39499_40500_553825_16_84.031_s_276_40000_male
scaffold_276_440779_440278_441279_553825_16_72.372_s_276_440779_female
scaffold_27_65275_64774_65775_1507662_17_48.107_s_27_65275_male
scaffold_277_140771_140270_141271_563323_3_152.769_s_277_140771_male
scaffold_277_20489_19988_20989_563323_3_17.6_s_277_20489_female
scaffold_27_728053_727552_728553_1507662_17_50.235_s_27_728053_male
scaffold_277_295809_295308_296309_563323_3_154.194_s_277_295809_male
scaffold_277_304034_303533_304534_563323_3_155.696_s_277_304034_male
scaffold_277_304034_303533_304534_563323_3_15.817_s_277_304034_female
scaffold_27_747009_746508_747509_1507662_17_45.139_s_27_747009_female
scaffold_277_526660_526159_527160_563323_3_155.696_s_277_526660_male
scaffold_277_526660_526159_527160_563323_3_3.188_s_277_526660_female
scaffold_27_797191_796690_797691_1507662_17_46.783_s_27_797191_female
scaffold_278_131823_131322_132323_571182_2_88.876_s_278_131823_female
scaffold_278_360945_360444_361445_571182_2_12.879_s_278_360945_male
scaffold_278_426858_426357_427358_571182_2_12.879_s_278_426858_male
scaffold_278_426858_426357_427358_571182_2_92.205_s_278_426858_female
scaffold_278_467888_467387_468388_571182_2_12.879_s_278_467888_male
scaffold_278_468178_467677_468678_571182_2_12.879_s_278_468178_male
scaffold_2786_4048_3547_4548_5576_26_11.554_s_2786_4048_male
scaffold_27_887491_886990_887991_1507662_17_51.706_s_27_887491_male
scaffold_279_103676_103175_104176_697915_4_28.366_s_279_103676_male
scaffold_279_251552_251051_252052_697915_4_22.92_s_279_251552_male
scaffold_279_262184_261683_262684_697915_4_28.065_s_279_262184_female
scaffold_27_931182_930681_931682_1507662_17_51.706_s_27_931182_male
scaffold_27_931430_930929_931930_1507662_17_51.706_s_27_931430_male
scaffold_279_399076_398575_399576_697915_4_25.317_s_279_399076_male
scaffold_279_399076_398575_399576_697915_4_25.909_s_279_399076_female
scaffold_279_469850_469349_470350_697915_4_24.735_s_279_469850_female
scaffold_279_470177_469676_470677_697915_4_24.735_s_279_470177_female
scaffold_279_494170_493669_494670_697915_4_24.735_s_279_494170_female
scaffold_279_494170_493669_494670_697915_4_28.366_s_279_494170_male
scaffold_279_545762_545261_546262_697915_4_23.18_s_279_545762_female
scaffold_279_546023_545522_546523_697915_4_23.18_s_279_546023_female
scaffold_279_546380_545879_546880_697915_4_23.18_s_279_546380_female
scaffold_279_546639_546138_547139_697915_4_22.92_s_279_546639_male
scaffold_279_546639_546138_547139_697915_4_23.18_s_279_546639_female
scaffold_2796_111742_111241_112242_294247_5_0_s_2796_111742_male
scaffold_2796_73467_72966_73967_294247_5_0_s_2796_73467_male
scaffold_2_798746_798245_799246_2337087_7_89.259_s_2_798746_female
scaffold_280_110076_109575_110576_569173_17_33.507_s_280_110076_female
scaffold_280_110441_109940_110941_569173_17_33.507_s_280_110441_female
scaffold_280_159949_159448_160449_569173_17_33.507_s_280_159949_female
scaffold_280_159949_159448_160449_569173_17_43.842_s_280_159949_male
scaffold_280_195416_194915_195916_569173_17_33.507_s_280_195416_female
scaffold_280_196525_196024_197025_569173_17_33.507_s_280_196525_female
scaffold_280_22521_22020_23021_569173_17_33.507_s_280_22521_female
scaffold_280_22521_22020_23021_569173_17_43.842_s_280_22521_male
scaffold_280_22780_22279_23280_569173_17_43.842_s_280_22780_male
scaffold_280_280998_280497_281498_569173_17_43.842_s_280_280998_male
scaffold_280_281335_280834_281835_569173_17_33.507_s_280_281335_female
scaffold_280_297441_296940_297941_569173_17_33.507_s_280_297441_female
scaffold_280_319678_319177_320178_569173_17_33.507_s_280_319678_female
scaffold_280_319984_319483_320484_569173_17_33.507_s_280_319984_female
scaffold_280_415045_414544_415545_569173_17_33.507_s_280_415045_female
scaffold_280_68830_68329_69330_569173_17_33.507_s_280_68830_female
scaffold_280_68830_68329_69330_569173_17_43.842_s_280_68830_male
scaffold_280_69092_68591_69592_569173_17_33.507_s_280_69092_female
scaffold_280_70807_70306_71307_569173_17_33.507_s_280_70807_female
scaffold_28_1000824_1000323_1001324_1512218_20_114.697_s_28_1000824_male
scaffold_281_115430_114929_115930_586394_4_55.946_s_281_115430_female
scaffold_281_115697_115196_116197_586394_4_55.946_s_281_115697_female
scaffold_281_161724_161223_162224_586394_4_55.946_s_281_161724_female
scaffold_281_198398_197897_198898_586394_4_55.946_s_281_198398_female
scaffold_281_205530_205029_206030_586394_4_55.946_s_281_205530_female
scaffold_281_225838_225337_226338_586394_4_55.946_s_281_225838_female
scaffold_28_1236519_1236018_1237019_1512218_20_114.697_s_28_1236519_male
scaffold_281_243277_242776_243777_586394_4_59.748_s_281_243277_male
scaffold_281_286859_286358_287359_586394_4_54.882_s_281_286859_female
scaffold_281_286859_286358_287359_586394_4_59.748_s_281_286859_male
scaffold_281_333012_332511_333512_586394_4_54.882_s_281_333012_female
scaffold_281_333012_332511_333512_586394_4_59.748_s_281_333012_male
scaffold_281_352149_351648_352649_586394_4_54.882_s_281_352149_female
scaffold_281_352149_351648_352649_586394_4_59.748_s_281_352149_male
scaffold_281_361067_360566_361567_586394_4_54.882_s_281_361067_female
scaffold_28_148094_147593_148594_1512218_20_3.254_s_28_148094_female
scaffold_2819_4254_3753_4754_5476_27_57.422_s_2819_4254_female
scaffold_2819_4631_4130_5131_5476_27_57.422_s_2819_4631_female
scaffold_282_106996_106495_107496_559506_27_17.212_s_282_106996_female
scaffold_282_111136_110635_111636_559506_27_15.398_s_282_111136_male
scaffold_282_204894_204393_205394_559506_27_14.334_s_282_204894_male
scaffold_282_205249_204748_205749_559506_27_14.334_s_282_205249_male
scaffold_282_208761_208260_209261_559506_27_14.334_s_282_208761_male
scaffold_282_250207_249706_250707_559506_27_14.334_s_282_250207_male
scaffold_282_250514_250013_251014_559506_27_14.334_s_282_250514_male
scaffold_282_274924_274423_275424_559506_27_16.148_s_282_274924_female
scaffold_282_275231_274730_275731_559506_27_14.334_s_282_275231_male
scaffold_282_275231_274730_275731_559506_27_16.148_s_282_275231_female
scaffold_282_323870_323369_324370_559506_27_14.334_s_282_323870_male
scaffold_282_334246_333745_334746_559506_27_14.334_s_282_334246_male
scaffold_282_334550_334049_335050_559506_27_14.334_s_282_334550_male
scaffold_282_334914_334413_335414_559506_27_14.334_s_282_334914_male
scaffold_282_336946_336445_337446_559506_27_14.334_s_282_336946_male
scaffold_282_340557_340056_341057_559506_27_14.334_s_282_340557_male
scaffold_282_351203_350702_351703_559506_27_14.334_s_282_351203_male
scaffold_282_378901_378400_379401_559506_27_14.334_s_282_378901_male
scaffold_282_407330_406829_407830_559506_27_14.334_s_282_407330_male
scaffold_282_407330_406829_407830_559506_27_16.148_s_282_407330_female
scaffold_282_437257_436756_437757_559506_27_14.334_s_282_437257_male
scaffold_282_437257_436756_437757_559506_27_16.148_s_282_437257_female
scaffold_282_453866_453365_454366_559506_27_17.212_s_282_453866_female
scaffold_282_454144_453643_454644_559506_27_17.212_s_282_454144_female
scaffold_282_457307_456806_457807_559506_27_13.27_s_282_457307_male
scaffold_282_457616_457115_458116_559506_27_13.27_s_282_457616_male
scaffold_282_460173_459672_460673_559506_27_14.334_s_282_460173_male
scaffold_282_525773_525272_526273_559506_27_14.334_s_282_525773_male
scaffold_282_83917_83416_84417_559506_27_15.398_s_282_83917_male
scaffold_283_11289_10788_11789_886270_22_68.122_s_283_11289_male
scaffold_283_12929_12428_13429_886270_22_68.122_s_283_12929_male
scaffold_283_152344_151843_152844_886270_22_72.659_s_283_152344_female
scaffold_28_322397_321896_322897_1512218_20_3.254_s_28_322397_female
scaffold_28_322645_322144_323145_1512218_20_3.254_s_28_322645_female
scaffold_283_228069_227568_228569_886270_22_74.738_s_283_228069_female
scaffold_283_228386_227885_228886_886270_22_74.738_s_283_228386_female
scaffold_283_228386_227885_228886_886270_22_77.623_s_283_228386_male
scaffold_283_240189_239688_240689_886270_22_76.867_s_283_240189_female
scaffold_283_41808_41307_42308_886270_22_72.659_s_283_41808_female
scaffold_283_434816_434315_435316_886270_22_76.867_s_283_434816_female
scaffold_283_464146_463645_464646_886270_22_76.867_s_283_464146_female
scaffold_283_521245_520744_521745_886270_22_76.867_s_283_521245_female
scaffold_283_542605_542104_543105_886270_22_77.931_s_283_542605_female
scaffold_283_55718_55217_56218_886270_22_70.421_s_283_55718_male
scaffold_283_55718_55217_56218_886270_22_72.659_s_283_55718_female
scaffold_283_584774_584273_585274_886270_22_76.044_s_283_584774_male
scaffold_283_585106_584605_585606_886270_22_79.765_s_283_585106_female
scaffold_283_694256_693755_694756_886270_22_76.044_s_283_694256_male
scaffold_283_697203_696702_697703_886270_22_76.044_s_283_697203_male
scaffold_283_722564_722063_723064_886270_22_79.765_s_283_722564_female
scaffold_283_778779_778278_779279_886270_22_74.411_s_283_778779_male
scaffold_283_778779_778278_779279_886270_22_79.765_s_283_778779_female
scaffold_283_779018_778517_779518_886270_22_74.411_s_283_779018_male
scaffold_283_779018_778517_779518_886270_22_79.765_s_283_779018_female
scaffold_283_810254_809753_810754_886270_22_79.765_s_283_810254_female
scaffold_283_820203_819702_820703_886270_22_81.124_s_283_820203_female
scaffold_283_820497_819996_820997_886270_22_81.124_s_283_820497_female
scaffold_283_822158_821657_822658_886270_22_81.124_s_283_822158_female
scaffold_283_826634_826133_827134_886270_22_81.124_s_283_826634_female
scaffold_283_870066_869565_870566_886270_22_72.45_s_283_870066_male
scaffold_283_870429_869928_870929_886270_22_72.45_s_283_870429_male
scaffold_284_118449_117948_118949_536627_29_28.185_s_284_118449_female
scaffold_284_118449_117948_118949_536627_29_5.339_s_284_118449_male
scaffold_284_118728_118227_119228_536627_29_5.339_s_284_118728_male
scaffold_284_118732_118231_119232_536627_29_28.185_s_284_118732_female
scaffold_284_204360_203859_204860_536627_29_29.662_s_284_204360_female
scaffold_284_204360_203859_204860_536627_29_6.576_s_284_204360_male
scaffold_284_204750_204249_205250_536627_29_6.576_s_284_204750_male
scaffold_284_206453_205952_206953_536627_29_6.576_s_284_206453_male
scaffold_284_250928_250427_251428_536627_29_6.576_s_284_250928_male
scaffold_284_251283_250782_251783_536627_29_29.662_s_284_251283_female
scaffold_284_282698_282197_283198_536627_29_6.576_s_284_282698_male
scaffold_284_306134_305633_306634_536627_29_6.576_s_284_306134_male
scaffold_284_306402_305901_306902_536627_29_31.902_s_284_306402_female
scaffold_284_306402_305901_306902_536627_29_6.576_s_284_306402_male
scaffold_284_423764_423263_424264_536627_29_31.902_s_284_423764_female
scaffold_284_423764_423263_424264_536627_29_6.576_s_284_423764_male
scaffold_284_486539_486038_487039_536627_29_6.576_s_284_486539_male
scaffold_284_486543_486042_487043_536627_29_6.576_s_284_486543_male
scaffold_284_488571_488070_489071_536627_29_33.189_s_284_488571_female
scaffold_28_456328_455827_456828_1512218_20_5.661_s_28_456328_female
scaffold_285_104334_103833_104834_549675_16_76.133_s_285_104334_male
scaffold_285_104604_104103_105104_549675_16_84.031_s_285_104604_male
scaffold_285_134754_134253_135254_549675_16_84.031_s_285_134754_male
scaffold_285_14519_14018_15019_549675_16_84.031_s_285_14519_male
scaffold_285_14847_14346_15347_549675_16_84.031_s_285_14847_male
scaffold_285_224804_224303_225304_549675_16_84.031_s_285_224804_male
scaffold_285_225066_224565_225566_549675_16_72.372_s_285_225066_female
scaffold_285_251980_251479_252480_549675_16_84.031_s_285_251980_male
scaffold_285_288957_288456_289457_549675_16_72.372_s_285_288957_female
scaffold_285_339712_339211_340212_549675_16_72.372_s_285_339712_female
scaffold_285_359051_358550_359551_549675_16_75.565_s_285_359051_female
scaffold_285_359051_358550_359551_549675_16_84.031_s_285_359051_male
scaffold_285_486533_486032_487033_549675_16_72.372_s_285_486533_female
scaffold_285_499969_499468_500469_549675_16_84.031_s_285_499969_male
scaffold_285_542868_542367_543368_549675_16_80.485_s_285_542868_male
scaffold_285_543265_542764_543765_549675_16_80.485_s_285_543265_male
scaffold_28_563637_563136_564137_1512218_20_5.661_s_28_563637_female
scaffold_285_99577_99076_100077_549675_16_84.031_s_285_99577_male
scaffold_286_246763_246262_247263_572089_23_38.245_s_286_246763_male
scaffold_286_343335_342834_343835_572089_23_44.205_s_286_343335_male
scaffold_286_343335_342834_343835_572089_23_77.484_s_286_343335_female
scaffold_286_391899_391398_392399_572089_23_77.674_s_286_391899_female
scaffold_286_392293_391792_392793_572089_23_77.674_s_286_392293_female
scaffold_286_435037_434536_435537_572089_23_45.61_s_286_435037_male
scaffold_286_453543_453042_454043_572089_23_77.674_s_286_453543_female
scaffold_2864_54_1_554_5306_18_62.038_s_2864_54_female
scaffold_28_673386_672885_673886_1512218_20_5.661_s_28_673386_female
scaffold_287_197748_197247_198248_535926_2_34.206_s_287_197748_male
scaffold_287_275376_274875_275876_535926_2_34.206_s_287_275376_male
scaffold_287_388746_388245_389246_535926_2_34.206_s_287_388746_male
scaffold_287_393347_392846_393847_535926_2_34.206_s_287_393347_male
scaffold_287_393683_393182_394183_535926_2_34.206_s_287_393683_male
scaffold_287_398585_398084_399085_535926_5_32.403_s_287_398585_female
scaffold_287_518839_518338_519339_535926_2_34.206_s_287_518839_male
scaffold_287_60180_59679_60680_535926_2_34.206_s_287_60180_male
scaffold_28_781904_781403_782404_1512218_20_7.117_s_28_781904_female
scaffold_28_782281_781780_782781_1512218_20_7.117_s_28_782281_female
scaffold_2_879598_879097_880098_2337087_7_89.259_s_2_879598_female
scaffold_28_808607_808106_809107_1512218_20_7.117_s_28_808607_female
scaffold_2_880866_880365_881366_2337087_7_89.259_s_2_880866_female
scaffold_288_21778_21277_22278_530958_14_85.252_s_288_21778_female
scaffold_288_264862_264361_265362_530958_11_92.822_s_288_264862_female
scaffold_288_414002_413501_414502_530958_11_92.822_s_288_414002_female
scaffold_288_446405_445904_446905_530958_11_1.064_s_288_446405_male
scaffold_288_487845_487344_488345_530958_11_92.822_s_288_487845_female
scaffold_288_498609_498108_499109_530958_11_92.822_s_288_498609_female
scaffold_288_510716_510215_511216_530958_11_1.064_s_288_510716_male
scaffold_288_68677_68176_69177_530958_11_0_s_288_68677_male
scaffold_288_68959_68458_69459_530958_11_0_s_288_68959_male
scaffold_289_174879_174378_175379_547561_29_0_s_289_174879_female
scaffold_289_270865_270364_271365_547561_29_0_s_289_270865_female
scaffold_289_320623_320122_321123_547561_29_0_s_289_320623_female
scaffold_289_341746_341245_342246_547561_29_0_s_289_341746_female
scaffold_289_395204_394703_395704_547561_29_0_s_289_395204_female
scaffold_289_395582_395081_396082_547561_29_0_s_289_395582_female
scaffold_289_83628_83127_84128_547561_29_0_s_289_83628_female
scaffold_290_113160_112659_113660_539391_12_69.345_s_290_113160_female
scaffold_290_230590_230089_231090_539391_12_69.345_s_290_230590_female
scaffold_290_230865_230364_231365_539391_12_69.345_s_290_230865_female
scaffold_290_39579_39078_40079_539391_12_69.345_s_290_39579_female
scaffold_29_1031382_1030881_1031882_1459947_19_109.815_s_29_1031382_male
scaffold_29_1063518_1063017_1064018_1459947_19_106.624_s_29_1063518_male
scaffold_29_1063840_1063339_1064340_1459947_19_106.624_s_29_1063840_male
scaffold_29_1071981_1071480_1072481_1459947_19_109.815_s_29_1071981_male
scaffold_291_190910_190409_191410_575355_14_93.565_s_291_190910_male
scaffold_29_1204534_1204033_1205034_1459947_19_115.137_s_29_1204534_male
scaffold_29_1204802_1204301_1205302_1459947_19_115.137_s_29_1204802_male
scaffold_29_1205299_1204798_1205799_1459947_19_109.815_s_29_1205299_male
scaffold_29_1205303_1204802_1205803_1459947_19_109.815_s_29_1205303_male
scaffold_29_1212197_1211696_1212697_1459947_19_113.011_s_29_1212197_male
scaffold_29_1212457_1211956_1212957_1459947_19_113.011_s_29_1212457_male
scaffold_29_1224672_1224171_1225172_1459947_19_109.815_s_29_1224672_male
scaffold_29_125885_125384_126385_1459947_19_109.815_s_29_125885_male
scaffold_291_266111_265610_266611_575355_14_89.933_s_291_266111_male
scaffold_29_1274314_1273813_1274814_1459947_19_109.815_s_29_1274314_male
scaffold_29_1298712_1298211_1299212_1459947_19_109.815_s_29_1298712_male
scaffold_291_353298_352797_353798_575355_14_77.428_s_291_353298_female
scaffold_291_353631_353130_354131_575355_14_77.428_s_291_353631_female
scaffold_291_369994_369493_370494_575355_14_90.517_s_291_369994_male
scaffold_29_13857_13356_14357_1459947_19_109.815_s_29_13857_male
scaffold_2914_1920_1419_2420_5089_11_28.714_s_2914_1920_male
scaffold_2914_2258_1757_2758_5089_11_28.714_s_2914_2258_male
scaffold_29_1455799_1455298_1456299_1459947_19_109.815_s_29_1455799_male
scaffold_291_494808_494307_495308_575355_14_85.307_s_291_494808_male
scaffold_29_180177_179676_180677_1459947_19_109.815_s_29_180177_male
scaffold_29_187498_186997_187998_1459947_19_109.815_s_29_187498_male
scaffold_292_10076_9575_10576_527247_18_0_s_292_10076_male
scaffold_292_192368_191867_192868_527247_18_0_s_292_192368_male
scaffold_292_271921_271420_272421_527247_18_0_s_292_271921_male
scaffold_292_272219_271718_272719_527247_18_0_s_292_272219_male
scaffold_292_272219_271718_272719_527247_18_100.959_s_292_272219_female
scaffold_292_288861_288360_289361_527247_18_100.959_s_292_288861_female
scaffold_292_288865_288364_289365_527247_18_100.959_s_292_288865_female
scaffold_292_318822_318321_319322_527247_18_0_s_292_318822_male
scaffold_292_318822_318321_319322_527247_18_100.959_s_292_318822_female
scaffold_292_319199_318698_319699_527247_18_0_s_292_319199_male
scaffold_292_319199_318698_319699_527247_18_100.959_s_292_319199_female
scaffold_2_923320_922819_923820_2337087_7_97.472_s_2_923320_male
scaffold_292_341140_340639_341640_527247_18_1.09_s_292_341140_male
scaffold_292_356172_355671_356672_527247_18_99.372_s_292_356172_female
scaffold_29_242171_241670_242671_1459947_19_109.815_s_29_242171_male
scaffold_29_242564_242063_243064_1459947_19_109.815_s_29_242564_male
scaffold_292_463458_462957_463958_527247_18_2.181_s_292_463458_male
scaffold_292_463458_462957_463958_527247_18_99.372_s_292_463458_female
scaffold_292_466811_466310_467311_527247_18_1.09_s_292_466811_male
scaffold_292_467140_466639_467640_527247_18_99.372_s_292_467140_female
scaffold_2926_148881_148380_149381_944997_23_25.93_s_2926_148881_male
scaffold_2926_255386_254885_255886_944997_23_25.93_s_2926_255386_male
scaffold_2926_41066_40565_41566_944997_23_25.93_s_2926_41066_male
scaffold_2926_41066_40565_41566_944997_23_92.744_s_2926_41066_female
scaffold_292_64927_64426_65427_527247_18_100.959_s_292_64927_female
scaffold_2926_656858_656357_657358_944997_23_28.059_s_2926_656858_male
scaffold_2926_674209_673708_674709_944997_23_28.059_s_2926_674209_male
scaffold_2926_722190_721689_722690_944997_23_92.744_s_2926_722190_female
scaffold_2926_722475_721974_722975_944997_23_92.744_s_2926_722475_female
scaffold_2926_748790_748289_749290_944997_23_91.386_s_2926_748790_female
scaffold_2926_772931_772430_773431_944997_23_28.059_s_2926_772931_male
scaffold_2926_806558_806057_807058_944997_23_91.386_s_2926_806558_female
scaffold_2926_872108_871607_872608_944997_23_28.059_s_2926_872108_male
scaffold_29_315762_315261_316262_1459947_19_0_s_29_315762_female
scaffold_29_315762_315261_316262_1459947_19_109.815_s_29_315762_male
scaffold_29_321825_321324_322325_1459947_19_109.815_s_29_321825_male
scaffold_293_353935_353434_354435_523174_1_43.957_s_293_353935_male
scaffold_293_436274_435773_436774_523174_1_43.957_s_293_436274_male
scaffold_293_436274_435773_436774_523174_1_45.748_s_293_436274_female
scaffold_293_522881_522380_523174_523174_1_43.957_s_293_522881_male
scaffold_293_522881_522380_523174_523174_1_45.748_s_293_522881_female
scaffold_29_393550_393049_394050_1459947_19_109.815_s_29_393550_male
scaffold_29_393897_393396_394397_1459947_19_109.815_s_29_393897_male
scaffold_294_1142267_1141766_1142767_1485435_12_3.237_s_294_1142267_female
scaffold_294_1172107_1171606_1172607_1485435_12_4.327_s_294_1172107_male
scaffold_294_1214829_1214328_1215329_1485435_12_3.237_s_294_1214829_female
scaffold_294_1259424_1258923_1259924_1485435_12_9.641_s_294_1259424_male
scaffold_294_1259791_1259290_1260291_1485435_12_3.237_s_294_1259791_female
scaffold_294_1309493_1308992_1309993_1485435_12_9.641_s_294_1309493_male
scaffold_294_1325520_1325019_1326020_1485435_12_9.641_s_294_1325520_male
scaffold_294_1325789_1325288_1326289_1485435_12_9.641_s_294_1325789_male
scaffold_294_1401546_1401045_1402046_1485435_12_10.705_s_294_1401546_male
scaffold_294_1401866_1401365_1402366_1485435_12_10.705_s_294_1401866_male
scaffold_294_1472187_1471686_1472687_1485435_12_5.416_s_294_1472187_female
scaffold_294_1472527_1472026_1473027_1485435_12_5.416_s_294_1472527_female
scaffold_2942_4368_3867_4868_5109_7_119.691_s_2942_4368_male
scaffold_294_275727_275226_276227_1485435_12_2.003_s_294_275727_female
scaffold_29_430690_430189_431190_1459947_19_109.815_s_29_430690_male
scaffold_294_393370_392869_393870_1485435_12_2.003_s_294_393370_female
scaffold_294_393374_392873_393874_1485435_12_2.003_s_294_393374_female
scaffold_294_467068_466567_467568_1485435_12_0_s_294_467068_male
scaffold_294_467068_466567_467568_1485435_12_2.003_s_294_467068_female
scaffold_294_467312_466811_467812_1485435_12_0_s_294_467312_male
scaffold_294_467312_466811_467812_1485435_12_2.003_s_294_467312_female
scaffold_294_46953_46452_47453_1485435_12_2.003_s_294_46953_female
scaffold_294_503343_502842_503843_1485435_12_0_s_294_503343_male
scaffold_294_503343_502842_503843_1485435_12_2.003_s_294_503343_female
scaffold_29_4521_4020_5021_1459947_19_109.815_s_29_4521_male
scaffold_294_56132_55631_56632_1485435_12_2.003_s_294_56132_female
scaffold_29_467257_466756_467757_1459947_19_109.815_s_29_467257_male
scaffold_294_729240_728739_729740_1485435_12_2.129_s_294_729240_male
scaffold_294_729641_729140_730141_1485435_12_2.129_s_294_729641_male
scaffold_294_733330_732829_733830_1485435_12_2.129_s_294_733330_male
scaffold_294_735170_734669_735670_1485435_12_2.129_s_294_735170_male
scaffold_294_735452_734951_735952_1485435_12_2.129_s_294_735452_male
scaffold_294_739356_738855_739856_1485435_12_2.003_s_294_739356_female
scaffold_294_75292_74791_75792_1485435_12_0_s_294_75292_female
scaffold_294_75296_74795_75796_1485435_12_0_s_294_75296_female
scaffold_294_77730_77229_78230_1485435_12_2.003_s_294_77730_female
scaffold_294_792392_791891_792892_1485435_12_3.228_s_294_792392_male
scaffold_294_792392_791891_792892_1485435_12_3.237_s_294_792392_female
scaffold_294_792659_792158_793159_1485435_12_3.237_s_294_792659_female
scaffold_294_807046_806545_807546_1485435_12_3.228_s_294_807046_male
scaffold_29_4823_4322_5323_1459947_19_109.815_s_29_4823_male
scaffold_294_837407_836906_837907_1485435_12_3.237_s_294_837407_female
scaffold_294_909860_909359_910360_1485435_12_4.327_s_294_909860_male
scaffold_294_911692_911191_912192_1485435_12_3.237_s_294_911692_female
scaffold_294_911692_911191_912192_1485435_12_4.327_s_294_911692_male
scaffold_294_975407_974906_975907_1485435_12_4.327_s_294_975407_male
scaffold_294_975772_975271_976272_1485435_12_4.327_s_294_975772_male
scaffold_295_152331_151830_152831_539624_10_46.645_s_295_152331_female
scaffold_29_517749_517248_518249_1459947_19_109.815_s_29_517749_male
scaffold_295_179605_179104_180105_539624_10_46.645_s_295_179605_female
scaffold_29_518143_517642_518643_1459947_19_109.815_s_29_518143_male
scaffold_295_193858_193357_194358_539624_10_46.645_s_295_193858_female
scaffold_295_207367_206866_207867_539624_26_3.052_s_295_207367_female
scaffold_295_211692_211191_212192_539624_10_46.645_s_295_211692_female
scaffold_295_245644_245143_246144_539624_10_46.645_s_295_245644_female
scaffold_295_297621_297120_298121_539624_10_46.645_s_295_297621_female
scaffold_29_535719_535218_536219_1459947_19_109.815_s_29_535719_male
scaffold_29_535978_535477_536478_1459947_19_109.815_s_29_535978_male
scaffold_295_376945_376444_377445_539624_10_46.645_s_295_376945_female
scaffold_29_542610_542109_543110_1459947_19_109.815_s_29_542610_male
scaffold_29_542887_542386_543387_1459947_19_109.815_s_29_542887_male
scaffold_2954_3190_2689_3690_4953_27_52.551_s_2954_3190_female
scaffold_295_474716_474215_475216_539624_10_46.645_s_295_474716_female
scaffold_296_16259_15758_16759_550702_2_41.658_s_296_16259_male
scaffold_296_16600_16099_17100_550702_2_41.658_s_296_16600_male
scaffold_296_186860_186359_187360_550702_2_67.676_s_296_186860_female
scaffold_296_193868_193367_194368_550702_2_67.676_s_296_193868_female
scaffold_296_203326_202825_203826_550702_2_39.53_s_296_203326_male
scaffold_296_506423_505922_506923_550702_2_38.466_s_296_506423_male
scaffold_296_506423_505922_506923_550702_2_67.676_s_296_506423_female
scaffold_29_673908_673407_674408_1459947_19_109.815_s_29_673908_male
scaffold_29_674244_673743_674744_1459947_19_109.815_s_29_674244_male
scaffold_29_687354_686853_687854_1459947_19_109.815_s_29_687354_male
scaffold_29_687640_687139_688140_1459947_19_109.815_s_29_687640_male
scaffold_296_89130_88629_89630_550702_2_40.594_s_296_89130_male
scaffold_296_89402_88901_89902_550702_2_40.594_s_296_89402_male
scaffold_29_717883_717382_718383_1459947_19_109.815_s_29_717883_male
scaffold_297_1855_1354_2355_547733_6_11.142_s_297_1855_male
scaffold_29_72362_71861_72862_1459947_19_109.815_s_29_72362_male
scaffold_297_237414_236913_237914_547733_6_13.456_s_297_237414_male
scaffold_297_237418_236917_237918_547733_6_13.456_s_297_237418_male
scaffold_297_250072_249571_250572_547733_6_15.585_s_297_250072_male
scaffold_297_267738_267237_268238_547733_6_15.585_s_297_267738_male
scaffold_297_286372_285871_286872_547733_6_15.585_s_297_286372_male
scaffold_297_300535_300034_301035_547733_6_15.585_s_297_300535_male
scaffold_297_300922_300421_301422_547733_6_15.585_s_297_300922_male
scaffold_297_416743_416242_417243_547733_6_18.189_s_297_416743_male
scaffold_297_422565_422064_423065_547733_6_0_s_297_422565_female
scaffold_297_70654_70153_71154_547733_6_12.299_s_297_70654_male
scaffold_297_8099_7598_8599_547733_6_11.142_s_297_8099_male
scaffold_29_805080_804579_805580_1459947_19_109.815_s_29_805080_male
scaffold_29_805375_804874_805875_1459947_19_109.815_s_29_805375_male
scaffold_298_102239_101738_102739_523229_27_60.626_s_298_102239_female
scaffold_298_177265_176764_177765_523229_27_60.626_s_298_177265_female
scaffold_298_213608_213107_214108_523229_27_60.626_s_298_213608_female
scaffold_298_24602_24101_25102_523229_27_60.626_s_298_24602_female
scaffold_298_24968_24467_25468_523229_27_60.626_s_298_24968_female
scaffold_298_364644_364143_365144_523229_27_60.626_s_298_364644_female
scaffold_29_8383_7882_8883_1459947_19_108.751_s_29_8383_male
scaffold_298_4004_3503_4504_523229_27_60.626_s_298_4004_female
scaffold_298_81852_81351_82352_523229_27_71.295_s_298_81852_female
scaffold_298_82227_81726_82727_523229_27_71.295_s_298_82227_female
scaffold_298_91461_90960_91961_523229_27_64.888_s_298_91461_female
scaffold_298_91712_91211_92212_523229_27_64.888_s_298_91712_female
scaffold_29_915953_915452_916453_1459947_19_109.815_s_29_915953_male
scaffold_29_916241_915740_916741_1459947_19_109.815_s_29_916241_male
scaffold_299_355929_355428_356429_553093_6_2.758_s_299_355929_male
scaffold_299_391781_391280_392281_553093_6_2.758_s_299_391781_male
scaffold_29_958441_957940_958941_1459947_19_109.815_s_29_958441_male
scaffold_29_993500_992999_994000_1459947_19_109.815_s_29_993500_male
scaffold_29_993891_993390_994391_1459947_19_109.815_s_29_993891_male
scaffold_300_1067126_1066625_1067626_1087380_23_75.337_s_300_1067126_male
scaffold_300_291576_291075_292076_1087380_23_75.511_s_300_291576_male
scaffold_300_354036_353535_354536_1087380_23_42.071_s_300_354036_female
scaffold_300_354327_353826_354827_1087380_23_42.071_s_300_354327_female
scaffold_300_429451_428950_429951_1087380_23_74.168_s_300_429451_male
scaffold_300_432819_432318_433319_1087380_23_42.071_s_300_432819_female
scaffold_300_48062_47561_48562_1087380_23_69.208_s_300_48062_male
scaffold_300_496724_496223_497224_1087380_23_75.511_s_300_496724_male
scaffold_300_497062_496561_497562_1087380_23_75.511_s_300_497062_male
scaffold_300_523750_523249_524250_1087380_23_42.071_s_300_523750_female
scaffold_300_523750_523249_524250_1087380_23_75.511_s_300_523750_male
scaffold_300_524067_523566_524567_1087380_23_42.071_s_300_524067_female
scaffold_300_524067_523566_524567_1087380_23_75.511_s_300_524067_male
scaffold_300_528164_527663_528664_1087380_23_43.669_s_300_528164_female
scaffold_300_53630_53129_54130_1087380_23_44.955_s_300_53630_female
scaffold_300_543969_543468_544469_1087380_23_75.511_s_300_543969_male
scaffold_300_544287_543786_544787_1087380_23_75.511_s_300_544287_male
scaffold_300_558059_557558_558559_1087380_23_76.713_s_300_558059_male
scaffold_300_558394_557893_558894_1087380_23_76.713_s_300_558394_male
scaffold_300_717558_717057_718058_1087380_23_39.502_s_300_717558_female
scaffold_300_758817_758316_759317_1087380_23_37.737_s_300_758817_female
scaffold_300_759567_759066_760067_1087380_23_36.535_s_300_759567_female
scaffold_300_764551_764050_765051_1087380_23_37.737_s_300_764551_female
scaffold_300_765182_764681_765682_1087380_23_36.535_s_300_765182_female
scaffold_300_81456_80955_81956_1087380_23_44.955_s_300_81456_female
scaffold_300_81456_80955_81956_1087380_23_69.208_s_300_81456_male
scaffold_300_81843_81342_82343_1087380_23_44.955_s_300_81843_female
scaffold_30_1003543_1003042_1004043_1432174_9_53.767_s_30_1003543_male
scaffold_30_102585_102084_103085_1432174_9_57.382_s_30_102585_female
scaffold_30_102862_102361_103362_1432174_9_52.065_s_30_102862_male
scaffold_30_102862_102361_103362_1432174_9_57.382_s_30_102862_female
scaffold_30_1073549_1073048_1074049_1432174_9_55.199_s_30_1073549_female
scaffold_30_1097136_1096635_1097636_1432174_9_53.767_s_30_1097136_male
scaffold_30_1097450_1096949_1097950_1432174_9_53.767_s_30_1097450_male
scaffold_301_128407_127906_128907_571826_17_24.407_s_301_128407_female
scaffold_301_128736_128235_129236_571826_17_26.334_s_301_128736_male
scaffold_30_1138479_1137978_1138979_1432174_9_55.199_s_30_1138479_female
scaffold_301_167418_166917_167918_571826_17_24.407_s_301_167418_female
scaffold_301_167418_166917_167918_571826_17_25.163_s_301_167418_male
scaffold_301_201968_201467_202468_571826_17_24.407_s_301_201968_female
scaffold_301_202263_201762_202763_571826_17_24.407_s_301_202263_female
scaffold_30_1250557_1250056_1251057_1432174_9_55.199_s_30_1250557_female
scaffold_30_1300238_1299737_1300738_1432174_9_53.767_s_30_1300238_male
scaffold_30_1300757_1300256_1301257_1432174_9_53.767_s_30_1300757_male
scaffold_301_305846_305345_306346_571826_17_28.563_s_301_305846_male
scaffold_301_306193_305692_306693_571826_17_26.769_s_301_306193_female
scaffold_301_314912_314411_315412_571826_17_26.769_s_301_314912_female
scaffold_301_314912_314411_315412_571826_17_28.563_s_301_314912_male
scaffold_301_354757_354256_355257_571826_17_26.769_s_301_354757_female
scaffold_301_354757_354256_355257_571826_17_28.563_s_301_354757_male
scaffold_30_1414567_1414066_1415067_1432174_9_53.767_s_30_1414567_male
scaffold_30_1414813_1414312_1415313_1432174_9_53.767_s_30_1414813_male
scaffold_301_485927_485426_486427_571826_17_29.727_s_301_485927_male
scaffold_301_555998_555497_556498_571826_17_28.217_s_301_555998_female
scaffold_30_188915_188414_189415_1432174_9_52.065_s_30_188915_male
scaffold_30_189251_188750_189751_1432174_9_52.065_s_30_189251_male
scaffold_302_166408_165907_166908_535644_27_65.112_s_302_166408_male
scaffold_302_174860_174359_175360_535644_27_65.112_s_302_174860_male
scaffold_302_183729_183228_184229_535644_27_42.668_s_302_183729_female
scaffold_302_183976_183475_184476_535644_27_42.668_s_302_183976_female
scaffold_302_188093_187592_188593_535644_27_42.668_s_302_188093_female
scaffold_302_188093_187592_188593_535644_27_65.112_s_302_188093_male
scaffold_302_213862_213361_214362_535644_27_42.668_s_302_213862_female
scaffold_302_213862_213361_214362_535644_27_66.176_s_302_213862_male
scaffold_302_214164_213663_214664_535644_27_66.176_s_302_214164_male
scaffold_302_382837_382336_383337_535644_27_69.965_s_302_382837_male
scaffold_302_423201_422700_423701_535644_27_43.844_s_302_423201_female
scaffold_302_423201_422700_423701_535644_27_69.965_s_302_423201_male
scaffold_302_430885_430384_431385_535644_27_43.844_s_302_430885_female
scaffold_302_435328_434827_435828_535644_27_44.934_s_302_435328_female
scaffold_302_435328_434827_435828_535644_27_69.965_s_302_435328_male
scaffold_302_58708_58207_59208_535644_27_65.112_s_302_58708_male
scaffold_302_69250_68749_69750_535644_27_65.112_s_302_69250_male
scaffold_302_83473_82972_83973_535644_27_42.668_s_302_83473_female
scaffold_303_398160_397659_398660_591640_12_30.669_s_303_398160_female
scaffold_30_382994_382493_383494_1432174_9_52.065_s_30_382994_male
scaffold_304_12631_12130_13131_544270_9_46.591_s_304_12631_female
scaffold_304_12631_12130_13131_544270_9_77.844_s_304_12631_male
scaffold_304_22048_21547_22548_544270_9_46.591_s_304_22048_female
scaffold_304_229098_228597_229598_544270_9_49.874_s_304_229098_female
scaffold_304_258189_257688_258689_544270_9_48.798_s_304_258189_female
scaffold_304_3146_2645_3646_544270_9_46.591_s_304_3146_female
scaffold_304_341948_341447_342448_544270_9_48.798_s_304_341948_female
scaffold_304_356174_355673_356674_544270_9_48.798_s_304_356174_female
scaffold_304_356358_355857_356858_544270_9_49.874_s_304_356358_female
scaffold_304_360949_360448_361449_544270_9_48.798_s_304_360949_female
scaffold_304_487545_487044_488045_544270_9_48.798_s_304_487545_female
scaffold_304_487899_487398_488399_544270_9_48.798_s_304_487899_female
scaffold_304_63590_63089_64090_544270_9_77.844_s_304_63590_male
scaffold_305_114327_113826_114827_510168_19_3.196_s_305_114327_male
scaffold_305_207730_207229_208230_510168_19_4.26_s_305_207730_male
scaffold_305_246141_245640_246641_510168_19_4.26_s_305_246141_male
scaffold_305_246141_245640_246641_510168_19_95.554_s_305_246141_female
scaffold_305_248415_247914_248915_510168_19_4.26_s_305_248415_male
scaffold_305_248415_247914_248915_510168_19_95.554_s_305_248415_female
scaffold_305_315967_315466_316467_510168_19_96.618_s_305_315967_female
scaffold_305_330450_329949_330950_510168_19_4.26_s_305_330450_male
scaffold_305_335249_334748_335749_510168_19_4.26_s_305_335249_male
scaffold_305_335249_334748_335749_510168_19_95.554_s_305_335249_female
scaffold_305_341675_341174_342175_510168_19_94.489_s_305_341675_female
scaffold_305_433639_433138_434139_510168_19_95.554_s_305_433639_female
scaffold_305_433954_433453_434454_510168_19_95.554_s_305_433954_female
scaffold_305_449532_449031_450032_510168_19_5.324_s_305_449532_male
scaffold_305_449852_449351_450352_510168_19_5.324_s_305_449852_male
scaffold_305_480551_480050_481051_510168_19_95.554_s_305_480551_female
scaffold_305_508345_507844_508845_510168_19_95.554_s_305_508345_female
scaffold_305_57516_57015_58016_510168_19_96.618_s_305_57516_female
scaffold_3058_208273_207772_208773_437292_2_45.895_s_3058_208273_female
scaffold_3058_247764_247263_248264_437292_2_48.349_s_3058_247764_female
scaffold_3058_247764_247263_248264_437292_2_50.424_s_3058_247764_male
scaffold_3058_294297_293796_294797_437292_2_47.028_s_3058_294297_male
scaffold_3058_68215_67714_68715_437292_2_43.912_s_3058_68215_female
scaffold_3058_68215_67714_68715_437292_2_52.799_s_3058_68215_male
scaffold_3058_68874_68373_69374_437292_2_43.912_s_3058_68874_female
scaffold_3058_68874_68373_69374_437292_2_52.799_s_3058_68874_male
scaffold_3058_75206_74705_75706_437292_2_43.912_s_3058_75206_female
scaffold_3058_75498_74997_75998_437292_2_43.912_s_3058_75498_female
scaffold_3058_86664_86163_87164_437292_2_43.912_s_3058_86664_female
scaffold_306_110564_110063_111064_520010_7_53.792_s_306_110564_female
scaffold_306_168509_168008_169009_520010_7_53.792_s_306_168509_female
scaffold_306_350564_350063_351064_520010_7_53.792_s_306_350564_female
scaffold_306_407372_406871_407872_520010_7_50.813_s_306_407372_female
scaffold_306_511787_511286_512287_520010_7_50.813_s_306_511787_female
scaffold_307_100982_100481_101482_540682_19_93.819_s_307_100982_male
scaffold_307_101225_100724_101725_540682_19_93.819_s_307_101225_male
scaffold_307_138148_137647_138648_540682_19_90.623_s_307_138148_male
scaffold_307_138439_137938_138939_540682_19_90.623_s_307_138439_male
scaffold_307_190818_190317_191318_540682_19_2.127_s_307_190818_female
scaffold_307_240843_240342_241343_540682_19_2.127_s_307_240843_female
scaffold_30_725757_725256_726257_1432174_9_53.767_s_30_725757_male
scaffold_307_28073_27572_28573_540682_19_95.948_s_307_28073_male
scaffold_307_293507_293006_294007_540682_19_89.559_s_307_293507_male
scaffold_307_293761_293260_294261_540682_19_89.559_s_307_293761_male
scaffold_30_731778_731277_732278_1432174_9_53.767_s_30_731778_male
scaffold_307_341985_341484_342485_540682_19_89.559_s_307_341985_male
scaffold_307_465306_464805_465806_540682_19_2.127_s_307_465306_female
scaffold_307_465652_465151_466152_540682_19_2.127_s_307_465652_female
scaffold_307_486434_485933_486934_540682_19_2.127_s_307_486434_female
scaffold_307_526939_526438_527439_540682_19_2.127_s_307_526939_female
scaffold_307_526939_526438_527439_540682_19_88.495_s_307_526939_male
scaffold_30_783724_783223_784224_1432174_9_53.767_s_30_783724_male
scaffold_308_132954_132453_133454_522156_23_29.184_s_308_132954_male
scaffold_308_217160_216659_217660_522156_23_84.216_s_308_217160_female
scaffold_308_227815_227314_228315_522156_23_84.216_s_308_227815_female
scaffold_308_319814_319313_320314_522156_23_29.184_s_308_319814_male
scaffold_308_320203_319702_320703_522156_23_29.184_s_308_320203_male
scaffold_308_330959_330458_331459_522156_23_29.184_s_308_330959_male
scaffold_308_331219_330718_331719_522156_23_29.184_s_308_331219_male
scaffold_308_397264_396763_397764_522156_23_88.485_s_308_397264_female
scaffold_308_397581_397080_398081_522156_23_29.184_s_308_397581_male
scaffold_308_441842_441341_442342_522156_23_29.184_s_308_441842_male
scaffold_30_856522_856021_857022_1432174_9_57.382_s_30_856522_female
scaffold_308_66542_66041_67042_522156_23_85.289_s_308_66542_female
scaffold_308_66813_66312_67313_522156_23_85.289_s_308_66813_female
scaffold_30_894939_894438_895439_1432174_9_53.767_s_30_894939_male
scaffold_30_905077_904576_905577_1432174_9_57.382_s_30_905077_female
scaffold_309_136873_136372_137373_594167_17_53.112_s_309_136873_female
scaffold_309_136873_136372_137373_594167_17_60.598_s_309_136873_male
scaffold_309_137235_136734_137735_594167_17_53.112_s_309_137235_female
scaffold_309_137235_136734_137735_594167_17_60.598_s_309_137235_male
scaffold_309_145052_144551_145552_594167_17_53.112_s_309_145052_female
scaffold_309_149576_149075_150076_594167_17_53.112_s_309_149576_female
scaffold_309_149861_149360_150361_594167_17_53.112_s_309_149861_female
scaffold_30_928732_928231_929232_1432174_9_52.065_s_30_928732_male
scaffold_30_928732_928231_929232_1432174_9_57.382_s_30_928732_female
scaffold_30_929085_928584_929585_1432174_9_53.767_s_30_929085_male
scaffold_309_353577_353076_354077_594167_17_58.798_s_309_353577_male
scaffold_309_414402_413901_414902_594167_17_56.549_s_309_414402_male
scaffold_30_943132_942631_943632_1432174_9_57.382_s_30_943132_female
scaffold_309_433992_433491_434492_594167_17_56.549_s_309_433992_male
scaffold_309_442208_441707_442708_594167_17_56.549_s_309_442208_male
scaffold_309_442485_441984_442985_594167_17_56.549_s_309_442485_male
scaffold_30_947077_946576_947577_1432174_9_53.767_s_30_947077_male
scaffold_309_479832_479331_480332_594167_17_56.549_s_309_479832_male
scaffold_309_480134_479633_480634_594167_17_53.112_s_309_480134_female
scaffold_309_480134_479633_480634_594167_17_56.549_s_309_480134_male
scaffold_309_492436_491935_492936_594167_17_56.549_s_309_492436_male
scaffold_30_953653_953152_954153_1432174_9_53.767_s_30_953653_male
scaffold_309_552174_551673_552674_594167_17_51.871_s_309_552174_female
scaffold_309_552494_551993_552994_594167_17_51.871_s_309_552494_female
scaffold_30_983736_983235_984236_1432174_9_57.382_s_30_983736_female
scaffold_30_984007_983506_984507_1432174_9_53.767_s_30_984007_male
scaffold_309_90168_89667_90668_594167_17_62.727_s_309_90168_male
scaffold_309_90424_89923_90924_594167_17_62.727_s_309_90424_male
scaffold_310_157967_157466_158467_556338_1_32.894_s_310_157967_female
scaffold_310_185069_184568_185569_556338_1_23.143_s_310_185069_male
scaffold_310_185069_184568_185569_556338_1_32.894_s_310_185069_female
scaffold_310_185402_184901_185902_556338_1_32.894_s_310_185402_female
scaffold_310_228570_228069_229070_556338_1_23.143_s_310_228570_male
scaffold_310_333333_332832_333833_556338_1_23.143_s_310_333333_male
scaffold_310_333333_332832_333833_556338_1_32.894_s_310_333333_female
scaffold_310_347383_346882_347883_556338_1_32.894_s_310_347383_female
scaffold_310_347663_347162_348163_556338_1_23.143_s_310_347663_male
scaffold_310_40459_39958_40959_556338_2_98.768_s_310_40459_male
scaffold_310_425604_425103_426104_556338_1_32.894_s_310_425604_female
scaffold_310_425868_425367_426368_556338_1_32.894_s_310_425868_female
scaffold_310_425938_425437_426438_556338_1_23.143_s_310_425938_male
scaffold_310_425938_425437_426438_556338_1_32.894_s_310_425938_female
scaffold_310_426297_425796_426797_556338_1_32.894_s_310_426297_female
scaffold_310_457338_456837_457838_556338_1_32.894_s_310_457338_female
scaffold_310_457686_457185_458186_556338_1_23.143_s_310_457686_male
scaffold_310_464340_463839_464840_556338_1_23.143_s_310_464340_male
scaffold_310_464340_463839_464840_556338_1_32.894_s_310_464340_female
scaffold_310_82492_81991_82992_556338_1_32.894_s_310_82492_female
scaffold_31_1022292_1021791_1022792_1429133_25_27.554_s_31_1022292_female
scaffold_31_1022292_1021791_1022792_1429133_25_49.444_s_31_1022292_male
scaffold_31_1126484_1125983_1126984_1429133_25_26.439_s_31_1126484_female
scaffold_31_1135948_1135447_1136448_1429133_25_26.439_s_31_1135948_female
scaffold_31_1135948_1135447_1136448_1429133_25_46.387_s_31_1135948_male
scaffold_31_1165435_1164934_1165935_1429133_25_26.439_s_31_1165435_female
scaffold_31_1165813_1165312_1166313_1429133_25_26.439_s_31_1165813_female
scaffold_311_193883_193382_194383_548376_14_95.325_s_311_193883_male
scaffold_311_199959_199458_200459_548376_14_85.252_s_311_199959_female
scaffold_311_32695_32194_33195_548376_14_85.252_s_311_32695_female
scaffold_311_32695_32194_33195_548376_14_99.779_s_311_32695_male
scaffold_31_1339452_1338951_1339952_1429133_25_43.023_s_31_1339452_male
scaffold_31_1339739_1339238_1340239_1429133_25_43.023_s_31_1339739_male
scaffold_31_1350798_1350297_1351298_1429133_25_43.023_s_31_1350798_male
scaffold_311_365689_365188_366189_548376_14_83.793_s_311_365689_female
scaffold_311_365689_365188_366189_548376_14_95.325_s_311_365689_male
scaffold_311_365979_365478_366479_548376_14_83.793_s_311_365979_female
scaffold_311_388242_387741_388742_548376_14_83.793_s_311_388242_female
scaffold_311_388593_388092_389093_548376_14_83.793_s_311_388593_female
scaffold_311_402779_402278_403279_548376_14_93.565_s_311_402779_male
scaffold_311_402783_402282_403283_548376_14_93.565_s_311_402783_male
scaffold_311_403124_402623_403624_548376_14_93.565_s_311_403124_male
scaffold_311_4083_3582_4583_548376_14_85.252_s_311_4083_female
scaffold_311_4083_3582_4583_548376_14_99.779_s_311_4083_male
scaffold_311_4403_3902_4903_548376_14_85.252_s_311_4403_female
scaffold_311_4403_3902_4903_548376_14_99.779_s_311_4403_male
scaffold_311_445999_445498_446499_548376_14_83.793_s_311_445999_female
scaffold_311_476340_475839_476840_548376_14_95.325_s_311_476340_male
scaffold_31_165286_164785_165786_1429133_25_35.85_s_31_165286_female
scaffold_31_165665_165164_166165_1429133_25_34.631_s_31_165665_female
scaffold_3_1194382_1193881_1194882_2315519_27_57.422_s_3_1194382_female
scaffold_312_107431_106930_107931_531554_26_88.263_s_312_107431_male
scaffold_312_166474_165973_166974_531554_26_88.263_s_312_166474_male
scaffold_312_220433_219932_220933_531554_26_88.263_s_312_220433_male
scaffold_31_225704_225203_226204_1429133_25_34.631_s_31_225704_female
scaffold_312_404358_403857_404858_531554_26_88.263_s_312_404358_male
scaffold_312_419896_419395_420396_531554_26_88.263_s_312_419896_male
scaffold_312_492238_491737_492738_531554_26_90.392_s_312_492238_male
scaffold_312_500688_500187_501188_531554_26_90.392_s_312_500688_male
scaffold_3_1258196_1257695_1258696_2315519_27_57.422_s_3_1258196_female
scaffold_3_1264351_1263850_1264851_2315519_27_57.422_s_3_1264351_female
scaffold_3130_3561_3060_4061_4564_21_63.586_s_3130_3561_female
scaffold_31_313216_312715_313716_1429133_25_33.173_s_31_313216_female
scaffold_313_172898_172397_173398_549213_7_100.998_s_313_172898_female
scaffold_313_259982_259481_260482_549213_7_133.967_s_313_259982_male
scaffold_313_260353_259852_260853_549213_7_100.998_s_313_260353_female
scaffold_313_278363_277862_278863_549213_7_100.998_s_313_278363_female
scaffold_31_332836_332335_333336_1429133_25_33.173_s_31_332836_female
scaffold_31_333134_332633_333634_1429133_25_33.173_s_31_333134_female
scaffold_31_333134_332633_333634_1429133_25_55.93_s_31_333134_male
scaffold_313_339443_338942_339943_549213_7_133.967_s_313_339443_male
scaffold_313_36623_36122_37123_549213_7_133.967_s_313_36623_male
scaffold_313_397604_397103_398104_549213_7_133.967_s_313_397604_male
scaffold_313_402068_401567_402568_549213_7_133.967_s_313_402068_male
scaffold_313_41845_41344_42345_549213_7_100.998_s_313_41845_female
scaffold_313_490346_489845_490846_549213_7_132.894_s_313_490346_male
scaffold_313_7425_6924_7925_549213_7_133.967_s_313_7425_male
scaffold_313_80624_80123_81124_549213_7_100.998_s_313_80624_female
scaffold_31_381265_380764_381765_1429133_25_55.93_s_31_381265_male
scaffold_313_84878_84377_85378_549213_7_100.998_s_313_84878_female
scaffold_31_403818_403317_404318_1429133_25_33.173_s_31_403818_female
scaffold_314_139725_139224_140225_532913_14_48.123_s_314_139725_male
scaffold_314_15834_15333_16334_532913_14_59.585_s_314_15834_female
scaffold_314_15838_15337_16338_532913_14_59.585_s_314_15838_female
scaffold_314_173688_173187_174188_532913_14_48.123_s_314_173688_male
scaffold_314_175067_174566_175567_532913_14_59.585_s_314_175067_female
scaffold_314_181838_181337_182338_532913_14_48.123_s_314_181838_male
scaffold_314_216847_216346_217347_532913_14_48.123_s_314_216847_male
scaffold_314_230284_229783_230784_532913_14_48.123_s_314_230284_male
scaffold_314_230664_230163_231164_532913_14_59.585_s_314_230664_female
scaffold_314_300926_300425_301426_532913_14_59.585_s_314_300926_female
scaffold_3_1430911_1430410_1431411_2315519_27_57.422_s_3_1430911_female
scaffold_31_432173_431672_432673_1429133_25_33.173_s_31_432173_female
scaffold_31_432479_431978_432979_1429133_25_33.173_s_31_432479_female
scaffold_314_372313_371812_372813_532913_14_47.05_s_314_372313_male
scaffold_314_402602_402101_403102_532913_14_47.05_s_314_402602_male
scaffold_314_462567_462066_463067_532913_14_47.05_s_314_462567_male
scaffold_314_462889_462388_463389_532913_14_47.05_s_314_462889_male
scaffold_314_474324_473823_474824_532913_14_59.585_s_314_474324_female
scaffold_314_483528_483027_484028_532913_14_47.05_s_314_483528_male
scaffold_314_483528_483027_484028_532913_14_59.585_s_314_483528_female
scaffold_314_532360_531859_532860_532913_14_45.778_s_314_532360_male
scaffold_315_275863_275362_276363_506125_2_55.259_s_315_275863_female
scaffold_31_535480_534979_535980_1429133_25_54.866_s_31_535480_male
scaffold_3_1536118_1535617_1536618_2315519_27_57.422_s_3_1536118_female
scaffold_315_389401_388900_389901_506125_2_44.851_s_315_389401_male
scaffold_31_540094_539593_540594_1429133_25_54.866_s_31_540094_male
scaffold_315_455828_455327_456328_506125_2_53.066_s_315_455828_female
scaffold_315_466883_466382_467383_506125_2_53.066_s_315_466883_female
scaffold_31_552493_551992_552993_1429133_25_31.373_s_31_552493_female
scaffold_31_552842_552341_553342_1429133_25_54.866_s_31_552842_male
scaffold_31_585120_584619_585620_1429133_25_31.373_s_31_585120_female
scaffold_31_585120_584619_585620_1429133_25_53.756_s_31_585120_male
scaffold_31_585776_585275_586276_1429133_25_53.756_s_31_585776_male
scaffold_31_596506_596005_597006_1429133_25_53.756_s_31_596506_male
scaffold_3_1601624_1601123_1602124_2315519_27_57.422_s_3_1601624_female
scaffold_31_605864_605363_606364_1429133_25_53.756_s_31_605864_male
scaffold_31_606171_605670_606671_1429133_25_53.756_s_31_606171_male
scaffold_31_606451_605950_606951_1429133_25_31.373_s_31_606451_female
scaffold_3160_707_206_1207_4522_7_34.51_s_3160_707_female
scaffold_316_152375_151874_152875_734329_10_49.834_s_316_152375_female
scaffold_316_152678_152177_153178_734329_10_49.834_s_316_152678_female
scaffold_316_164626_164125_165126_734329_10_51.542_s_316_164626_female
scaffold_316_164630_164129_165130_734329_10_51.542_s_316_164630_female
scaffold_316_224967_224466_225467_734329_10_51.542_s_316_224967_female
scaffold_3_1628673_1628172_1629173_2315519_27_57.422_s_3_1628673_female
scaffold_3_1633830_1633329_1634330_2315519_27_60.626_s_3_1633830_female
scaffold_316_545230_544729_545730_734329_10_53.531_s_316_545230_female
scaffold_316_550244_549743_550744_734329_10_53.531_s_316_550244_female
scaffold_316_568938_568437_569438_734329_10_53.531_s_316_568938_female
scaffold_316_569214_568713_569714_734329_10_53.531_s_316_569214_female
scaffold_316_574026_573525_574526_734329_10_53.531_s_316_574026_female
scaffold_316_593226_592725_593726_734329_10_53.531_s_316_593226_female
scaffold_316_71968_71467_72468_734329_10_49.834_s_316_71968_female
scaffold_3168_2236_1735_2736_4503_20_69.852_s_3168_2236_male
scaffold_31_685664_685163_686164_1429133_25_53.756_s_31_685664_male
scaffold_317_365936_365435_366436_684630_8_133.381_s_317_365936_female
scaffold_317_377953_377452_378453_684630_8_135.687_s_317_377953_female
scaffold_317_396295_395794_396795_684630_8_32.464_s_317_396295_male
scaffold_317_539059_538558_539559_684630_8_129.616_s_317_539059_female
scaffold_317_539059_538558_539559_684630_8_32.464_s_317_539059_male
scaffold_317_612467_611966_612967_684630_8_131.193_s_317_612467_female
scaffold_317_612752_612251_613252_684630_8_131.193_s_317_612752_female
scaffold_317_677607_677106_678107_684630_8_31.316_s_317_677607_male
scaffold_317_677993_677492_678493_684630_8_31.316_s_317_677993_male
scaffold_3_1797752_1797251_1798252_2315519_27_57.422_s_3_1797752_female
scaffold_3_1800466_1799965_1800966_2315519_27_57.422_s_3_1800466_female
scaffold_3_1800648_1800147_1801148_2315519_27_57.422_s_3_1800648_female
scaffold_3_1800983_1800482_1801483_2315519_27_57.422_s_3_1800983_female
scaffold_318_18935_18434_19435_493858_25_82.706_s_318_18935_male
scaffold_318_19247_18746_19747_493858_25_64.745_s_318_19247_female
scaffold_318_19247_18746_19747_493858_25_82.706_s_318_19247_male
scaffold_319_170947_170446_171447_922228_19_36.971_s_319_170947_female
scaffold_319_170947_170446_171447_922228_19_76.325_s_319_170947_male
scaffold_31_922665_922164_923165_1429133_25_53.756_s_31_922665_male
scaffold_31_922669_922168_923169_1429133_25_29.808_s_31_922669_female
scaffold_31_922669_922168_923169_1429133_25_53.756_s_31_922669_male
scaffold_319_235781_235280_236281_922228_19_34.838_s_319_235781_female
scaffold_319_256080_255579_256580_922228_19_34.838_s_319_256080_female
scaffold_319_256080_255579_256580_922228_19_76.325_s_319_256080_male
scaffold_3_1932513_1932012_1933013_2315519_27_57.422_s_3_1932513_female
scaffold_3_1932763_1932262_1933263_2315519_27_57.422_s_3_1932763_female
scaffold_319_437603_437102_438103_922228_19_76.325_s_319_437603_male
scaffold_319_437857_437356_438357_922228_19_33.759_s_319_437857_female
scaffold_319_437857_437356_438357_922228_19_76.325_s_319_437857_male
scaffold_319_472223_471722_472723_922228_19_33.759_s_319_472223_female
scaffold_319_472584_472083_473084_922228_19_33.759_s_319_472584_female
scaffold_319_49600_49099_50100_922228_19_76.325_s_319_49600_male
scaffold_319_49869_49368_50369_922228_19_76.325_s_319_49869_male
scaffold_319_538601_538100_539101_922228_19_33.759_s_319_538601_female
scaffold_319_538601_538100_539101_922228_19_78.104_s_319_538601_male
scaffold_319_580529_580028_581029_922228_19_33.759_s_319_580529_female
scaffold_31_972095_971594_972595_1429133_25_29.808_s_31_972095_female
scaffold_319_748059_747558_748559_922228_19_33.759_s_319_748059_female
scaffold_319_902481_901980_902981_922228_19_27.527_s_319_902481_female
scaffold_319_902481_901980_902981_922228_19_81.092_s_319_902481_male
scaffold_319_902837_902336_903337_922228_19_27.527_s_319_902837_female
scaffold_319_903197_902696_903697_922228_19_27.527_s_319_903197_female
scaffold_319_904017_903516_904517_922228_19_27.527_s_319_904017_female
scaffold_320_152708_152207_153208_507789_6_69.415_s_320_152708_male
scaffold_320_230239_229738_230739_507789_6_69.415_s_320_230239_male
scaffold_320_244244_243743_244744_507789_6_68.328_s_320_244244_male
scaffold_320_363383_362882_363883_507789_6_68.328_s_320_363383_male
scaffold_320_402731_402230_403231_507789_6_68.328_s_320_402731_male
scaffold_320_402879_402378_403379_507789_6_23.849_s_320_402879_female
scaffold_320_402879_402378_403379_507789_6_68.328_s_320_402879_male
scaffold_320_402908_402407_403408_507789_6_23.849_s_320_402908_female
scaffold_320_402908_402407_403408_507789_6_68.328_s_320_402908_male
scaffold_320_403176_402675_403676_507789_6_23.849_s_320_403176_female
scaffold_320_403176_402675_403676_507789_6_68.328_s_320_403176_male
scaffold_320_40694_40193_41194_507789_6_72.633_s_320_40694_male
scaffold_320_443744_443243_444244_507789_6_68.328_s_320_443744_male
scaffold_320_500992_500491_501492_507789_6_22.785_s_320_500992_female
scaffold_3208_840_339_1340_4375_3_85.369_s_3208_840_female
scaffold_32_1032487_1031986_1032987_1457513_6_11.066_s_32_1032487_female
scaffold_32_1084418_1083917_1084918_1457513_6_42.503_s_32_1084418_male
scaffold_321_166166_165665_166666_507221_15_1.076_s_321_166166_female
scaffold_321_166564_166063_167064_507221_15_1.076_s_321_166564_female
scaffold_321_166828_166327_167328_507221_15_121.504_s_321_166828_male
scaffold_321_166828_166327_167328_507221_15_3.108_s_321_166828_female
scaffold_32_1200743_1200242_1201243_1457513_6_44.062_s_32_1200743_male
scaffold_321_204435_203934_204935_507221_15_121.504_s_321_204435_male
scaffold_321_213825_213324_214325_507221_15_121.504_s_321_213825_male
scaffold_321_214138_213637_214638_507221_15_121.504_s_321_214138_male
scaffold_321_239087_238586_239587_507221_15_121.504_s_321_239087_male
scaffold_321_239087_238586_239587_507221_15_3.108_s_321_239087_female
scaffold_32_1272041_1271540_1272541_1457513_6_44.062_s_32_1272041_male
scaffold_32_1324723_1324222_1325223_1457513_6_46.41_s_32_1324723_male
scaffold_32_1350834_1350333_1351334_1457513_6_49.62_s_32_1350834_male
scaffold_321_426874_426373_427374_507221_15_0_s_321_426874_female
scaffold_321_464002_463501_464502_507221_15_3.108_s_321_464002_female
scaffold_321_473199_472698_473699_507221_15_121.504_s_321_473199_male
scaffold_321_473199_472698_473699_507221_15_3.108_s_321_473199_female
scaffold_321_494032_493531_494532_507221_15_3.108_s_321_494032_female
scaffold_321_494665_494164_495165_507221_15_3.108_s_321_494665_female
scaffold_3_2182308_2181807_2182808_2315519_27_57.422_s_3_2182308_female
scaffold_3_2190722_2190221_2191222_2315519_27_60.626_s_3_2190722_female
scaffold_3_2203681_2203180_2204181_2315519_27_57.422_s_3_2203681_female
scaffold_322_143312_142811_143812_832295_1_47.15_s_322_143312_male
scaffold_322_143622_143121_144122_832295_1_47.15_s_322_143622_male
scaffold_322_143622_143121_144122_832295_1_65.129_s_322_143622_female
scaffold_322_256990_256489_257490_832295_1_65.129_s_322_256990_female
scaffold_322_289750_289249_290250_832295_1_48.214_s_322_289750_male
scaffold_322_290103_289602_290603_832295_1_48.214_s_322_290103_male
scaffold_322_325671_325170_326171_832295_1_65.129_s_322_325671_female
scaffold_322_360469_359968_360969_832295_1_49.278_s_322_360469_male
scaffold_322_409958_409457_410458_832295_1_49.278_s_322_409958_male
scaffold_322_409958_409457_410458_832295_1_65.129_s_322_409958_female
scaffold_3224_2157_1656_2657_4381_18_83.501_s_3224_2157_female
scaffold_322_462253_461752_462753_832295_1_65.129_s_322_462253_female
scaffold_322_462569_462068_463069_832295_1_65.129_s_322_462569_female
scaffold_322_471948_471447_472448_832295_1_49.278_s_322_471948_male
scaffold_322_536772_536271_537272_832295_1_49.278_s_322_536772_male
scaffold_32_257162_256661_257662_1457513_6_36.114_s_32_257162_male
scaffold_322_638722_638221_639222_832295_29_35.035_s_322_638722_female
scaffold_322_655493_654992_655993_832295_1_49.278_s_322_655493_male
scaffold_322_803445_802944_803945_832295_1_49.278_s_322_803445_male
scaffold_322_803445_802944_803945_832295_1_63_s_322_803445_female
scaffold_322_803712_803211_804212_832295_1_49.278_s_322_803712_male
scaffold_322_803712_803211_804212_832295_1_63_s_322_803712_female
scaffold_32_309157_308656_309657_1457513_6_36.114_s_32_309157_male
scaffold_323_380864_380363_381364_990683_3_136.325_s_323_380864_female
scaffold_323_399075_398574_399575_990683_3_136.325_s_323_399075_female
scaffold_323_401949_401448_402449_990683_3_136.325_s_323_401949_female
scaffold_323_443900_443399_444400_990683_3_136.325_s_323_443900_female
scaffold_323_476057_475556_476557_990683_3_136.325_s_323_476057_female
scaffold_323_549568_549067_550068_990683_3_10.255_s_323_549568_male
scaffold_323_666677_666176_667177_990683_3_11.34_s_323_666677_male
scaffold_323_683880_683379_684380_990683_3_11.34_s_323_683880_male
scaffold_323_683880_683379_684380_990683_3_136.325_s_323_683880_female
scaffold_323_722581_722080_723081_990683_3_136.325_s_323_722581_female
scaffold_323_740800_740299_741300_990683_3_134.664_s_323_740800_female
scaffold_323_814236_813735_814736_990683_3_134.664_s_323_814236_female
scaffold_323_814501_814000_815001_990683_3_134.664_s_323_814501_female
scaffold_323_889975_889474_890475_990683_3_132.092_s_323_889975_female
scaffold_323_923621_923120_924121_990683_3_11.34_s_323_923621_male
scaffold_323_923621_923120_924121_990683_3_132.092_s_323_923621_female
scaffold_323_965414_964913_965914_990683_3_11.34_s_323_965414_male
scaffold_323_967825_967324_968325_990683_3_11.34_s_323_967825_male
scaffold_324_143505_143004_144005_492654_3_127.389_s_324_143505_female
scaffold_324_147526_147025_148026_492654_3_13.494_s_324_147526_male
scaffold_324_147530_147029_148030_492654_3_127.389_s_324_147530_female
scaffold_324_147806_147305_148306_492654_3_127.389_s_324_147806_female
scaffold_324_173292_172791_173792_492654_3_13.494_s_324_173292_male
scaffold_324_177550_177049_178050_492654_3_13.494_s_324_177550_male
scaffold_324_202806_202305_203306_492654_3_127.389_s_324_202806_female
scaffold_324_203120_202619_203620_492654_3_127.389_s_324_203120_female
scaffold_32_430373_429872_430873_1457513_6_36.114_s_32_430373_male
scaffold_324_304110_303609_304610_492654_3_12.404_s_324_304110_male
scaffold_324_403773_403272_404273_492654_3_12.404_s_324_403773_male
scaffold_324_403773_403272_404273_492654_3_130.585_s_324_403773_female
scaffold_324_439500_438999_440000_492654_3_11.34_s_324_439500_male
scaffold_324_439500_438999_440000_492654_3_130.585_s_324_439500_female
scaffold_324_451278_450777_451778_492654_3_11.34_s_324_451278_male
scaffold_324_78520_78019_79020_492654_3_126.263_s_324_78520_female
scaffold_324_78846_78345_79346_492654_3_126.263_s_324_78846_female
scaffold_324_86911_86410_87411_492654_3_126.263_s_324_86911_female
scaffold_324_86911_86410_87411_492654_3_13.494_s_324_86911_male
scaffold_325_234445_233944_234945_486455_4_4.963_s_325_234445_male
scaffold_325_234445_233944_234945_486455_4_9.547_s_325_234445_female
scaffold_325_263623_263122_264123_486455_4_9.547_s_325_263623_female
scaffold_325_269934_269433_270434_486455_4_9.547_s_325_269934_female
scaffold_325_270238_269737_270738_486455_4_9.547_s_325_270238_female
scaffold_32_52938_52437_53438_1457513_6_33.96_s_32_52938_male
scaffold_325_360144_359643_360644_486455_4_7.479_s_325_360144_female
scaffold_32_536488_535987_536988_1457513_6_11.066_s_32_536488_female
scaffold_325_392977_392476_393477_486455_4_1.064_s_325_392977_male
scaffold_325_450164_449663_450664_486455_4_5.475_s_325_450164_female
scaffold_32_599640_599139_600140_1457513_6_38.243_s_32_599640_male
scaffold_326_107474_106973_107974_493718_25_74.31_s_326_107474_female
scaffold_326_107478_106977_107978_493718_25_74.31_s_326_107478_female
scaffold_326_12340_11839_12840_493718_25_91.352_s_326_12340_male
scaffold_326_12583_12082_13083_493718_25_91.352_s_326_12583_male
scaffold_326_166520_166019_167020_493718_25_94.599_s_326_166520_male
scaffold_326_166772_166271_167272_493718_25_74.31_s_326_166772_female
scaffold_326_230282_229781_230782_493718_25_76.22_s_326_230282_female
scaffold_326_255679_255178_256179_493718_25_76.22_s_326_255679_female
scaffold_326_279440_278939_279940_493718_25_76.22_s_326_279440_female
scaffold_326_390475_389974_390975_493718_25_94.599_s_326_390475_male
scaffold_326_409852_409351_410352_493718_25_94.599_s_326_409852_male
scaffold_326_42292_41791_42792_493718_25_93.506_s_326_42292_male
[truncated: 449,378 more chars]
