# Supplementary material for: A manually annotated Actinidia chinensis var. chinensis (kiwifruit) genome highlights the challenges associated with draft genomes and gene prediction in plants
Source: BMC Genomics. 2018 Apr 16;19:257. doi: 10.1186/s12864-018-4656-3 (PMC5902842; doi:10.1186/s12864-018-4656-3)
Supplement: Supplementary file 13 — Comparison of Actinidia EST’s to manually annotated gene models.Summary of the raw results for the best BLAT gene set match protein of the sequenced cDNAs and manually annotated predicted peptides. (XLSX 102 kb) [file 12864_2018_4656_MOESM13_ESM.xlsx]

## Sheet: Hongyang_2013
DATASET	Hongyang 2013 (original)
cDNA Query	Query_protein_len	Query_protein_match_len	Percentage_of_cDNA_protein_matched	Best_Gene_In_Data_Set	Gene_length		Protein_Length_Difference
1060287	1009	664	65.8077	Achn004781	691		318
1060332	213	207	97.1831	Achn022471	213		0
1443371	342	326	95.3216	Achn045741	342		0
1475696	427	348	81.4988	Achn227481	369		58
1475697	413	395	95.6416	Achn094831	581		-168
1475710	547	478	87.3857	Achn001191	546		1
1475733	895	837	93.5196	Achn183691	883		12
1475757	332	328	98.7952	Achn249971	622		-290
1542629	569	514	90.3339	Achn330951	518		51
1542631	332	324	97.5904	Achn354431	410		-78
1542632	329	305	92.7052	Achn336721	310		19
1542633	497	495	99.5976	Achn312461	597		-100
1542635	806	577	71.5881	Achn167901	635		171
1542636	632	512	81.0127	Achn353961	679		-47
1544120	402	386	96.0199	Achn390901	411		-9
1544122	152	121	79.6053	Achn208911	122		30
1544123	565	559	98.9381	Achn099381	625		-60
1544124	185	177	95.6757	Achn305491	257		-72
1544125	177	105	59.322	Achn160231	1070		-893
1544127	491	447	91.0387	Achn002181	476		15
1544128	234	89	38.0342	Achn002731	132		102
1544129	358	352	98.324	Achn390621	358		0
1544130	134	92	68.6567	Achn376801	128		6
1544132	324	321	99.0741	Achn226931	324		0
1577405	593	454	76.5599	Achn349661	876		-283
1577406	573	432	75.3927	Achn033601	516		57
1688709	343	342	99.7085	Achn122841	353		-10
1688710	335	317	94.6269	Achn284571	320		15
1688711	350	342	97.7143	Achn328781	536		-186
1688712	261	187	71.6475	Achn130191	217		44
1688713	515	483	93.7864	Achn131931	483		32
1688714	285	229	80.3509	Achn004531	237		48
1688716	334	256	76.6467	Achn248681	284		50
1688717	112	77	68.75	Achn161121	169		-57
1688718	230	207	90	Achn116051	208		22
1688719	375	297	79.2	Achn194491	750		-375
1688720	208	177	85.0962	Achn343151	205		3
1688721	450	448	99.5556	Achn293391	450		0
1688766	386	381	98.7047	Achn354311	386		0
1688767	388	206	53.0928	Achn092171	723		-335
1688770	244	239	97.9508	Achn132661	239		5
1688779	228	219	96.0526	Achn332071	220		8
1688812	611	543	88.8707	Achn045781	615		-4
1688852	612	309	50.4902	Achn130051	418		194
1688853	359	359	100	Achn379431	537		-178
1688854	543	524	96.5009	Achn152611	526		17
1688856	703	643	91.4651	Achn373451	702		1
1688858	272	262	96.3235	Achn050051	272		0
1688877	261	32	12.2605	Achn290241	220		41
1688890	255	222	87.0588	Achn197451	244		11
1688893	964	615	63.7967	Achn118611	801		163
1688894	642	598	93.1464	Achn045501	611		31
1688981	340	253	74.4118	Achn200191	256		84
1688984	318	298	93.7107	Achn157111	298		20
226291	296	275	92.9054	Achn232551	295		1
236886	480	354	73.75	Achn187341	478		2
236973	334	238	71.2575	Achn188021	270		64
251531	319	310	97.1787	Achn341521	311		8
266572	514	350	68.0934	Achn298811	516		-2
2675498	834	660	79.1367	Achn113121	692		142
2789475	404	383	94.802	Achn039701	390		14
2789482	505	505	100	Achn061751	505		0
2789483	202	175	86.6337	Achn354591	202		0
285783	459	449	97.8214	Achn335041	459		0
286255	365	282	77.2603	Achn090321	564		-199
286258	159	50	31.4465	Achn103051	156		3
286264	160	99	61.875	Achn103071	120		40
286272	249	135	54.2169	Achn066521	263		-14
318941	843	745	88.3749	Achn330901	787		56
318942	649	419	64.5609	Achn230311	728		-79
318943	406	314	77.3399	Achn304151	403		3
318984	229	199	86.8996	Achn054861	832		-603
318985	304	303	99.6711	Achn319351	304		0
319037	226	172	76.1062	Achn147991	309		-83
319048	325	297	91.3846	Achn187071	728		-403
319126	162	100	61.7284	Achn146281	150		12
319128	492	480	97.561	Achn145501	596		-104
319149	166	165	99.3976	Achn132711	166		0
319151	250	243	97.2	Achn059971	318		-68
319154	313	306	97.7636	Achn013821	311		2
319205	274	246	89.781	Achn228371	276		-2
319218	212	74	34.9057	Achn281601	177		35
319219	344	298	86.6279	Achn256021	309		35
319612	414	412	99.5169	Achn323081	414		0
319614	293	248	84.6416	Achn348771	287		6
319636	248	203	81.8548	Achn029661	281		-33
319695	269	197	73.2342	Achn288311	227		42
319701	286	234	81.8182	Achn289741	242		44
319707	250	227	90.8	Achn315041	269		-19
319708	371	295	79.5148	Achn175281	304		67
319784	408	408	100	Achn237931	408		0
319785	325	280	86.1538	Achn124481	335		-10
320412	332	331	99.6988	Achn334581	332		0
320414	253	186	73.5178	Achn013801	351		-98
320415	336	334	99.4048	Achn111691	335		1
320417	90	90	100	Achn098211	90		0
320419	168	168	100	Achn156601	168		0
320422	449	446	99.3318	Achn082131	449		0
320423	351	302	86.0399	Achn137121	477		-126
320424	315	193	61.2698	Achn356071	359		-44
320425	225	211	93.7778	Achn193831	230		-5
320473	151	92	60.9272	Achn357701	143		8
320474	146	141	96.5753	Achn306741	291		-145
320668	506	503	99.4071	Achn118181	503		3
320744	519	518	99.8073	Achn026161	519		0
320817	343	339	98.8338	Achn006591	503		-160
320865	148	72	48.6486	Achn096861	98		50
320866	189	107	56.6138	Achn113651	183		6
320867	159	50	31.4465	Achn263361	306		-147
320877	165	165	100	Achn131121	209		-44
320921	324	171	52.7778	Achn072261	319		5
320933	209	170	81.3397	Achn061371	209		0
320942	633	605	95.5766	Achn291201	633		0
320960	344	201	58.4302	Achn125361	512		-168
320985	425	266	62.5882	Achn058971	341		84
321062	538	445	82.7138	Achn022871	449		89
321077	465	143	30.7527	Achn139781	242		223
321153	521	203	38.9635	Achn139771	351		170
321154	521	506	97.1209	Achn379761	508		13
324194	548	326	59.4891	Achn014721	358		190
324199	284	210	73.9437	Achn253821	293		-9
324290	573	518	90.4014	Achn345061	572		1
324302	426	421	98.8263	Achn387261	433		-7
324304	386	360	93.2642	Achn327401	456		-70
324440	501	143	28.5429	Achn092721	532		-31
324494	301	53	17.608	Achn384211	299		2
324495	164	126	76.8293	Achn124881	159		5
324497	321	279	86.9159	Achn357091	308		13
324498	304	304	100	Achn091101	304		0
324564	406	358	88.1773	Achn031781	402		4
324622	312	286	91.6667	Achn238361	312		0
324688	183	62	33.8798	Achn347011	69		114
324690	387	381	98.4496	Achn245401	384		3
324691	177	95	53.6723	Achn383981	157		20
324692	342	341	99.7076	Achn282161	342		0
324693	207	163	78.744	Achn002711	212		-5
324704	240	223	92.9167	Achn084001	240		0
324707	446	408	91.4798	Achn039341	410		36
324786	319	319	100	Achn334011	319		0
324806	396	395	99.7475	Achn082481	406		-10
324807	249	145	58.2329	Achn302501	593		-344
324808	461	351	76.1388	Achn211891	427		34
324875	339	262	77.2861	Achn355491	372		-33
324879	307	305	99.3485	Achn202561	344		-37
324884	197	195	98.9848	Achn058241	197		0
324890	603	479	79.4362	Achn286231	485		118
324895	301	297	98.6711	Achn004071	311		-10
324982	246	244	99.187	Achn299891	246		0
324983	194	171	88.1443	Achn003161	244		-50
324984	347	304	87.6081	Achn050401	538		-191
324985	262	240	91.6031	Achn296391	1834		-1572
324986	248	247	99.5968	Achn119271	248		0
324989	526	412	78.327	Achn336411	534		-8
324991	485	411	84.7423	Achn010121	836		-351
324992	516	492	95.3488	Achn086681	1205		-689
324995	545	534	97.9817	Achn324671	545		0
324996	470	429	91.2766	Achn227471	434		36
325021	135	135	100	Achn196351	135		0
325022	262	262	100	Achn083431	265		-3
325023	159	148	93.0818	Achn248551	490		-331
325063	757	607	80.1849	Achn302911	625		132
325070	268	174	64.9254	Achn388461	200		68
325072	659	590	89.5296	Achn134451	678		-19
325073	698	466	66.7622	Achn218951	783		-85
325077	262	200	76.3359	Achn222051	216		46
325081	224	94	41.9643	Achn353021	207		17
325116	293	292	99.6587	Achn253821	293		0
325118	175	158	90.2857	Achn364811	205		-30
325148	205	191	93.1707	Achn380051	242		-37
325149	671	669	99.7019	Achn226451	671		0
325157	220	115	52.2727	Achn088151	308		-88
325202	475	464	97.6842	Achn280231	471		4
325245	279	120	43.0108	Achn024831	580		-301
325333	157	20	12.7389	Achn103081	122		35
325335	319	298	93.4169	Achn355681	337		-18
325370	318	244	76.7296	Achn229941	351		-33
325372	328	309	94.2073	Achn132991	310		18
325373	333	333	100	Achn299611	333		0
325485	285	216	75.7895	Achn359461	296		-11
325531	271	267	98.524	Achn064731	270		1
325555	267	188	70.412	Achn052711	191		76
325609	484	412	85.124	Achn016471	505		-21
325614	202	156	77.2277	Achn260341	222		-20
325621	304	260	85.5263	Achn216311	356		-52
325685	252	243	96.4286	Achn330621	252		0
325686	242	239	98.7603	Achn154691	240		2
325710	501	286	57.0858	Achn293061	333		168
325715	740	734	99.1892	Achn079441	740		0
325775	226	102	45.1327	Achn104831	222		4
325779	268	258	96.2687	Achn194311	272		-4
325786	419	412	98.3294	Achn004651	419		0
325895	238	238	100	Achn126231	238		0
325897	288	285	98.9583	Achn236811	288		0
325898	142	136	95.7746	Achn165911	154		-12
325909	493	486	98.5801	Achn093841	492		1
325966	597	133	22.2781	Achn244201	554		43
325968	566	484	85.5124	Achn280261	487		79
325971	687	590	85.8806	Achn348381	666		21
326073	534	511	95.6929	Achn110521	517		17
326078	590	587	99.4915	Achn099501	591		-1
326084	623	499	80.0963	Achn106021	691		-68
326086	501	309	61.6766	Achn037421	414		87
326272	480	439	91.4583	Achn194861	480		0
326401	516	513	99.4186	Achn213731	520		-4
326435	599	573	95.6594	Achn104421	579		20
326436	491	482	98.167	Achn243731	491		0
326437	296	263	88.8514	Achn030051	265		31
326499	342	277	80.9942	Achn010221	332		10
326507	458	434	94.7598	Achn321621	444		14
326508	307	291	94.7883	Achn213821	293		14
326660	245	245	100	Achn179541	245		0
326664	248	244	98.3871	Achn349691	248		0
326668	420	369	87.8571	Achn106991	653		-233
326673	282	282	100	Achn169421	282		0
326691	431	379	87.935	Achn170411	382		49
326719	367	205	55.8583	Achn301081	314		53
326720	325	314	96.6154	Achn133971	315		10
326839	337	335	99.4065	Achn250761	418		-81
326841	199	186	93.4673	Achn311891	194		5
326844	544	515	94.6691	Achn220761	836		-292
326845	357	355	99.4398	Achn205001	357		0
326846	367	366	99.7275	Achn122191	367		0
326847	380	296	77.8947	Achn028021	412		-32
326848	207	198	95.6522	Achn373931	207		0
326849	383	320	83.5509	Achn217741	380		3
326850	571	521	91.2434	Achn339391	525		46
326909	347	345	99.4236	Achn061011	377		-30
326967	296	251	84.7973	Achn378921	259		37
326968	345	344	99.7101	Achn322671	345		0
327158	305	291	95.4098	Achn001311	305		0
327159	206	205	99.5146	Achn157191	206		0
327212	260	57	21.9231	Achn331561	516		-256
327221	420	396	94.2857	Achn124211	416		4
327222	210	209	99.5238	Achn333501	210		0
327223	209	207	99.0431	Achn297481	209		0
327295	757	749	98.9432	Achn023451	801		-44
327301	517	204	39.4584	Achn139771	351		166
327302	864	830	96.0648	Achn306261	876		-12
327314	841	552	65.6361	Achn191261	674		167
327316	548	543	99.0876	Achn204181	549		-1
327320	591	350	59.2217	Achn274891	769		-178
327322	538	507	94.2379	Achn003781	537		1
327368	474	188	39.6624	Achn381531	421		53
327429	319	255	79.9373	Achn114791	514		-195
327435	332	262	78.9157	Achn049751	289		43
327438	194	178	91.7526	Achn030331	194		0
327491	154	137	88.961	Achn299651	154		0
327581	681	662	97.21	Achn213901	666		15
327588	719	717	99.7218	Achn018011	719		0
327594	526	399	75.8555	Achn252581	440		86
327595	535	535	100	Achn099451	535		0
327596	535	535	100	Achn015671	535		0
327619	321	320	99.6885	Achn078421	330		-9
327660	356	354	99.4382	Achn108421	356		0
327661	363	362	99.7245	Achn181831	363		0
327683	298	233	78.1879	Achn352541	267		31
327686	445	443	99.5506	Achn207581	445		0
327700	486	433	89.0947	Achn350501	451		35
327701	508	440	86.6142	Achn326331	690		-182
327848	227	191	84.141	Achn135681	212		15
327850	242	127	52.4793	Achn235381	152		90
327942	227	156	68.7225	Achn171711	243		-16
327946	215	142	66.0465	Achn340131	566		-351
327949	870	724	83.2184	Achn254831	734		136
327951	305	303	99.3443	Achn106561	306		-1
328009	794	670	84.3829	Achn107651	1998		-1204
328010	707	669	94.6252	Achn024331	1800		-1093
328011	674	588	87.2404	Achn074591	606		68
328012	911	778	85.4007	Achn295121	818		93
328013	696	298	42.8161	Achn346141	502		194
328014	838	734	87.5895	Achn255601	764		74
328015	834	715	85.7314	Achn348711	793		41
328017	846	719	84.9882	Achn017391	800		46
328018	824	541	65.6553	Achn255601	764		60
328028	554	510	92.0578	Achn366051	566		-12
328067	462	459	99.3506	Achn359771	462		0
328121	245	244	99.5918	Achn196271	245		0
328122	247	157	63.5628	Achn245331	231		16
328127	179	147	82.1229	Achn219841	181		-2
328129	722	721	99.8615	Achn234221	722		0
328134	492	464	94.3089	Achn384301	469		23
328216	163	108	66.2577	Achn376401	115		48
328219	332	186	56.0241	Achn046551	279		53
328328	316	314	99.3671	Achn201721	316		0
328329	314	302	96.1783	Achn038411	354		-40
328330	317	303	95.5836	Achn182631	360		-43
328334	865	552	63.815	Achn220011	891		-26
328335	1094	860	78.6106	Achn023421	881		213
328336	903	810	89.701	Achn123601	814		89
328337	360	357	99.1667	Achn251751	360		0
328339	510	490	96.0784	Achn171511	491		19
328461	288	272	94.4444	Achn201491	275		13
328462	271	253	93.3579	Achn312121	281		-10
328464	359	358	99.7214	Achn126821	359		0
328532	392	291	74.2347	Achn010751	321		71
328537	446	387	86.7713	Achn350751	406		40
328539	299	118	39.4649	Achn269691	119		180
328540	267	261	97.7528	Achn055531	267		0
328541	283	179	63.2509	Achn124861	284		-1
328545	312	228	73.0769	Achn209361	344		-32
328586	308	299	97.0779	Achn230461	308		0
328636	369	332	89.9729	Achn298021	363		6
328738	384	236	61.4583	Achn081971	623		-239
328833	400	400	100	Achn056961	400		0
328841	423	366	86.5248	Achn065431	371		52
328887	543	523	96.3168	Achn222231	537		6
328888	297	296	99.6633	Achn225601	297		0
328889	793	762	96.0908	Achn082431	848		-55
328946	360	356	98.8889	Achn082261	362		-2
328952	292	253	86.6438	Achn317781	264		28
328953	283	198	69.9647	Achn143971	604		-321
328955	317	296	93.3754	Achn157531	332		-15
328956	260	208	80	Achn354821	241		19
328995	289	241	83.391	Achn143971	604		-315
328999	555	441	79.4595	Achn290421	548		7
329000	313	263	84.0256	Achn366091	266		47
329055	392	346	88.2653	Achn324571	420		-28
329056	497	491	98.7928	Achn345531	493		4
329061	518	232	44.7876	Achn222231	537		-19
329062	481	473	98.3368	Achn181401	481		0
329063	678	367	54.1298	Achn005111	576		102
329064	549	526	95.8106	Achn125631	537		12
329107	157	156	99.3631	Achn376341	157		0
329108	212	130	61.3208	Achn088151	308		-96
329208	618	617	99.8382	Achn018431	618		0
329222	364	330	90.6593	Achn158261	363		1
329254	383	282	73.6292	Achn382371	337		46
329439	572	559	97.7273	Achn174191	565		7
329498	461	289	62.6898	Achn298711	290		171
329549	329	277	84.1945	Achn231381	342		-13
329833	509	502	98.6248	Achn359361	509		0
3747190	102	41	40.1961	Achn067111	215		-113
3812850	556	553	99.4604	Achn204991	594		-38
416566	225	225	100	Achn132631	225		0
434841	504	455	90.2778	Achn254571	456		48
435116	230	230	100	Achn306671	230		0
435117	186	65	34.9462	Achn189291	139		47
435138	310	196	63.2258	Achn059061	199		111
435271	280	180	64.2857	Achn249801	252		28
435331	810	747	92.2222	Achn313451	796		14
435367	93	37	39.7849	Achn172971	124		-31
435369	306	152	49.6732	Achn248641	300		6
435455	363	34	9.36639	Achn140871	368		-5
435474	528	63	11.9318	Achn191591	515		13
435568	309	139	44.9838	Achn016591	189		120
435570	146	108	73.9726	Achn172181	176		-30
435832	458	429	93.6681	Achn300191	451		7
435869	275	215	78.1818	Achn136031	221		54
435877	496	460	92.7419	Achn306461	473		23
4452515	456	341	74.7807	Achn368641	867		-411
4452516	419	373	89.0215	Achn367361	388		31
4452517	468	403	86.1111	Achn186891	415		53
447500	389	389	100	Achn109041	389		0
447683	148	145	97.973	Achn188861	148		0
447686	343	293	85.4227	Achn349471	331		12
447739	351	257	73.2194	Achn135311	282		69
447743	362	360	99.4475	Achn075731	362		0
447744	366	294	80.3279	Achn075731	362		4
447745	355	336	94.6479	Achn361621	374		-19
447952	505	432	85.5446	Achn068601	440		65
447954	495	461	93.1313	Achn028781	468		27
447957	421	229	54.3943	Achn076001	268		153
447961	484	23	4.75207	Achn137141	522		-38
448108	333	325	97.5976	Achn306161	383		-50
448180	316	313	99.0506	Achn310731	316		0
448274	441	374	84.8073	Achn003381	388		53
448316	320	251	78.4375	Achn007971	339		-19
448362	415	365	87.9518	Achn116891	400		15
448363	450	450	100	Achn155031	450		0
448393	315	207	65.7143	Achn375871	289		26
448467	219	219	100	Achn385071	219		0
448495	294	292	99.3197	Achn130511	363		-69
448496	363	339	93.3884	Achn139401	363		0
448497	176	131	74.4318	Achn374161	131		45
448518	621	411	66.1836	Achn390131	465		156
448519	632	401	63.4494	Achn295181	475		157
448552	307	208	67.7524	Achn180331	304		3
450143	463	291	62.851	Achn283371	902		-439
450212	120	88	73.3333	Achn344791	786		-666
450213	262	251	95.8015	Achn228021	275		-13
450214	329	34	10.3343	Achn130221	332		-3
450298	238	135	56.7227	Achn247791	321		-83
450735	792	736	92.9293	Achn235871	808		-16
450786	344	287	83.4302	Achn327311	352		-8
450787	533	426	79.925	Achn116821	500		33
450855	261	260	99.6169	Achn278191	261		0
450856	535	478	89.3458	Achn212711	517		18
450901	411	402	97.8102	Achn184871	412		-1
450905	318	265	83.3333	Achn345761	331		-13
531633	433	428	98.8453	Achn287361	433		0
531635	440	418	95	Achn195991	420		20
531636	453	292	64.4592	Achn097251	310		143
531637	448	444	99.1071	Achn220111	448		0
531638	318	315	99.0566	Achn025501	318		0
531639	430	425	98.8372	Achn087011	430		0
531642	435	257	59.0805	Achn213031	435		0
531643	437	435	99.5423	Achn335831	477		-40
531644	436	427	97.9358	Achn081361	436		0
531646	432	426	98.6111	Achn168681	432		0
531647	334	42	12.5749	Achn379781	332		2
531648	457	42	9.19037	Achn355631	503		-46
531793	468	446	95.2991	Achn154601	451		17
531830	232	98	42.2414	Achn171711	243		-11
531934	449	397	88.4187	Achn305631	429		20
532029	518	231	44.5946	Achn219731	526		-8
532113	257	76	29.572	Achn228021	275		-18
5460225	632	141	22.3101	Achn284661	554		78
5460226	541	462	85.3974	Achn164371	1072		-531
5460228	584	538	92.1233	Achn284661	554		30
5460229	563	539	95.7371	Achn284661	554		9
5460230	481	470	97.7131	Achn093911	709		-228
5460231	475	272	57.2632	Achn388541	717		-242
5460288	626	625	99.8403	Achn087691	626		0
5460331	644	612	95.0311	Achn004941	644		0
5460353	562	514	91.4591	Achn341081	552		10
5460354	537	205	38.175	Achn013261	537		0
5460355	530	269	50.7547	Achn154261	367		163
5460356	524	478	91.2214	Achn076551	496		28
5606820	247	212	85.83	Achn184581	246		1
5606822	728	725	99.5879	Achn230311	728		0
5606824	525	432	82.2857	Achn331451	470		55
582956	412	404	98.0583	Achn019521	455		-43
583142	365	63	17.2603	Achn013941	132		233
583143	575	521	90.6087	Achn122031	528		47
583144	264	223	84.4697	Achn372141	277		-13
583296	279	240	86.0215	Achn288381	482		-203
583298	505	434	85.9406	Achn380031	496		9
583299	463	463	100	Achn335081	463		0
583487	452	360	79.646	Achn143751	453		-1
583492	518	422	81.4672	Achn309081	689		-171
583493	509	507	99.6071	Achn040951	509		0
583494	501	496	99.002	Achn173261	501		0
583533	465	426	91.6129	Achn294791	426		39
583542	245	141	57.551	Achn344251	213		32
583554	247	199	80.5668	Achn272781	600		-353
583582	505	503	99.604	Achn214151	505		0
583590	245	123	50.2041	Achn196271	245		0
583620	620	464	74.8387	Achn237571	586		34
583622	576	574	99.6528	Achn178991	576		0
583623	779	777	99.7433	Achn038161	828		-49
583662	765	765	100	Achn022781	765		0
583663	608	383	62.9934	Achn183061	651		-43
583664	522	521	99.8084	Achn130251	543		-21
583718	434	415	95.6221	Achn213031	435		-1
583758	340	322	94.7059	Achn106631	340		0
583802	571	545	95.4466	Achn267571	574		-3
583833	405	387	95.5556	Achn097571	396		9
583919	346	333	96.2428	Achn252281	333		13
583920	543	538	99.0792	Achn213291	543		0
583921	536	481	89.7388	Achn202031	549		-13
5844183	599	550	91.8197	Achn149301	688		-89
5844184	576	364	63.1944	Achn149301	688		-112
5844232	559	309	55.2773	Achn064441	343		216
5844233	251	142	56.5737	Achn066521	263		-12
6107430	378	372	98.4127	Achn164421	378		0
6107431	398	398	100	Achn003771	398		0
6107432	382	380	99.4764	Achn198481	489		-107
6107433	268	267	99.6269	Achn330151	335		-67
6107434	171	136	79.5322	Achn128711	141		30
6107435	172	169	98.2558	Achn005241	181		-9
6107447	151	147	97.351	Achn362421	151		0
6107448	420	418	99.5238	Achn372851	445		-25
6107449	611	609	99.6727	Achn188081	611		0
6183606	635	634	99.8425	Achn295261	682		-47
6183609	379	360	94.9868	Achn330401	364		15
6183614	153	124	81.0458	Achn362421	151		2
6198037	828	577	69.686	Achn251791	1039		-211
7014707	661	661	100	Achn285651	724		-63
717531	193	126	65.285	Achn155611	642		-449
717532	444	307	69.1441	Achn287411	680		-236
717534	475	475	100	Achn095501	493		-18
717535	365	250	68.4932	Achn051381	320		45
717536	347	120	34.5821	Achn378481	184		163
717537	393	390	99.2366	Achn185081	393		0
717538	168	167	99.4048	Achn108681	168		0
717551	328	328	100	Achn365781	328		0
717552	435	396	91.0345	Achn130311	396		39
945502	211	78	36.9668	Achn097181	84		127
945504	269	181	67.2862	Achn185151	188		81
945505	302	301	99.6689	Achn390841	302		0
945506	160	79	49.375	Achn307681	329		-169
945507	193	150	77.7202	Achn267621	570		-377
945508	377	376	99.7347	Achn107181	377		0
945509	327	326	99.6942	Achn353061	367		-40
945510	112	99	88.3929	Achn036091	108		4
945511	222	221	99.5495	Achn119851	222		0
945513	494	458	92.7126	Achn203281	459		35
945514	356	275	77.2472	Achn143191	351		5
945515	159	135	84.9057	Achn379481	155		4
945516	323	223	69.0402	Achn347301	234		89
945525	206	205	99.5146	Achn362291	206		0
945526	395	373	94.4304	Achn019251	744		-349
945552	317	188	59.306	Achn305871	351		-34
945553	221	186	84.1629	Achn002931	508		-287
945554	441	420	95.2381	Achn298991	426		15
945555	463	322	69.5464	Achn197321	1175		-712
945556	200	184	92	Achn329541	305		-105
945557	174	143	82.1839	Achn360121	183		-9
945581	371	369	99.4609	Achn158171	371		0
945582	331	283	85.4985	Achn068681	390		-59
945583	208	177	85.0962	Achn193851	179		29
945586	244	183	75	Achn384551	425		-181
945609	191	138	72.2513	Achn160001	221		-30
945610	477	388	81.3417	Achn372461	401		76
945611	287	95	33.101	Achn017471	121		166
945612	626	360	57.508	Achn029421	546		80
945635	383	331	86.423	Achn378141	400		-17
945637	337	197	58.457	Achn141881	331		6
945638	313	290	92.6518	Achn307781	292		21
945649	329	329	100	Achn294941	329		0
945650	230	103	44.7826	Achn081501	342		-112
945652	444	413	93.018	Achn029511	795		-351
945698	320	120	37.5	Achn305051	232		88
945699	643	592	92.0684	Achn204491	1382		-739
945701	500	478	95.6	Achn045211	516		-16
945702	621	620	99.839	Achn200131	638		-17
945703	657	648	98.6301	Achn011061	1004		-347
945704	514	415	80.7393	Achn287681	415		99
945705	598	592	98.9967	Achn302441	605		-7
945706	404	307	75.9901	Achn010521	858		-454
945708	520	468	90	Achn115781	520		0
945709	413	351	84.9879	Achn136551	411		2
945710	681	628	92.2173	Achn310561	635		46
945711	569	124	21.7926	Achn256281	177		392
945712	467	434	92.9336	Achn061521	509		-42
945713	486	483	99.3827	Achn021541	485		1
945714	412	140	33.9806	Achn336421	329		83
945715	701	668	95.2924	Achn184941	709		-8
945716	509	480	94.3026	Achn242161	509		0
945717	454	295	64.978	Achn082601	400		54
945718	411	306	74.4526	Achn195091	583		-172
945719	452	451	99.7788	Achn068471	452		0
945733	559	500	89.4454	Achn133211	880		-321
945758	266	241	90.6015	Achn152801	250		16
945759	722	588	81.4404	Achn016951	737		-15
945760	948	946	99.789	Achn282051	948		0
945761	861	800	92.9152	Achn061511	861		0
974846	914	793	86.7615	Achn031001	833		81

## Sheet: Hongyang_2015
DATASET	Hongyang 2015 KIR v2
cDNA Query	Query_protein_len	Query_protein_match_len	Percentage_of_cDNA_protein_matched	Best_Gene_In_Data_Set	Gene_length		Protein_Length_Difference
1060287	1009	37	3.667	Ach00g218601.2	339		670
1060332	213	207	97.1831	Ach00g022471.2	235		-22
1443371	342	341	99.7076	Ach18g412731.2	342		0
1475696	427	422	98.829	Ach00g227481.2	427		0
1475697	413	383	92.7361	Ach21g094831.2	526		-113
1475710	547	542	99.0859	Ach14g269061.2	547		0
1475733	895	842	94.0782	Ach06g183691.2	908		-13
1475757	332	328	98.7952	Ach02g249971.2	657		-325
1542629	569	493	86.6432	Ach16g330951.2	495		74
1542631	332	282	84.9398	Ach02g249971.2	657		-325
1542632	329	321	97.5684	Ach22g336721.2	327		2
1542633	497	495	99.5976	Ach00g312461.2	497		0
1542635	806	556	68.9826	Ach00g240251.1	557		249
1542636	632	627	99.2089	Ach24g407101.2	629		3
1544120	402	385	95.7711	Ach22g390901.2	412		-10
1544122	152	121	79.6053	Ach29g208911.1	122		30
1544123	565	559	98.9381	Ach06g099381.2	564		1
1544124	185	169	91.3514	Ach18g011261.2	185		0
1544125	177	177	100	Ach20g399901.2	177		0
1544127	491	463	94.2974	Ach08g040351.2	467		24
1544128	234	166	70.9402	Ach15g002731.2	209		25
1544129	358	352	98.324	Ach22g390621.1	358		0
1544130	134	115	85.8209	Ach13g417231.2	115		19
1544132	324	321	99.0741	Ach08g226931.1	324		0
1577405	593	589	99.3255	Ach06g436381.2	593		0
1577406	573	293	51.1344	Ach26g033601.2	351		222
1688709	343	342	99.7085	Ach29g122841.2	343		0
1688710	335	317	94.6269	Ach00g284571.1	320		15
1688711	350	342	97.7143	Ach00g328781.2	381		-31
1688712	261	207	79.3103	Ach20g119071.2	257		4
1688713	515	515	100	Ach00g131931.2	515		0
1688714	285	216	75.7895	Ach00g434981.2	258		27
1688715	103	102	99.0291	Ach19g474121.2	103		0
1688716	334	333	99.7006	Ach00g248681.2	359		-25
1688717	112	105	93.75	Ach00g470031.2	112		0
1688718	230	104	45.2174	Ach26g329131.2	152		78
1688719	375	335	89.3333	Ach03g030221.2	338		37
1688720	208	180	86.5385	Ach04g343151.2	208		0
1688721	450	450	100	Ach03g244751.2	450		0
1688766	386	381	98.7047	Ach03g354311.1	386		0
1688767	388	314	80.9278	Ach20g092171.2	911		-523
1688770	244	244	100	Ach25g132661.2	244		0
1688779	228	219	96.0526	Ach00g332071.1	220		8
1688812	611	607	99.3453	Ach18g412671.2	620		-9
1688852	612	581	94.9346	Ach03g461361.2	600		12
1688853	359	319	88.8579	Ach29g196101.2	356		3
1688854	543	170	31.3076	Ach08g433361.2	171		372
1688856	703	702	99.8578	Ach21g430181.2	703		0
1688858	272	262	96.3235	Ach11g050051.1	272		0
1688877	261	53	20.3065	Ach26g348181.2	214		47
1688890	255	230	90.1961	Ach21g014891.2	240		15
1688893	964	738	76.556	Ach02g118611.2	852		112
1688894	642	396	61.6822	Ach03g045501.2	499		143
1688981	340	337	99.1176	Ach28g200191.2	353		-13
1688984	318	291	91.5094	Ach17g227791.2	304		14
226291	296	128	43.2432	Ach07g005991.1	270		26
236886	480	354	73.75	Ach00g247901.1	478		2
236973	334	279	83.5329	Ach03g188021.2	311		23
251531	319	310	97.1787	Ach22g341521.1	311		8
266572	514	430	83.6576	Ach27g117901.2	511		3
2675498	834	734	88.0096	Ach16g113121.2	745		89
2789475	404	399	98.7624	Ach00g039701.2	404		0
2789482	505	505	100	Ach12g061751.1	505		0
2789483	202	175	86.6337	Ach03g354591.1	202		0
285783	459	365	79.5207	Ach28g335041.2	374		85
286255	365	365	100	Ach00g423431.2	365		0
286258	159	43	27.044	Ach24g103061.2	122		37
286264	160	83	51.875	Ach24g103081.2	194		-34
286272	249	146	58.6345	Ach29g459351.2	195		54
318941	843	747	88.6121	Ach16g330901.2	789		54
318942	649	475	73.1895	Ach00g155581.2	568		81
318943	406	314	77.3399	Ach00g304151.1	403		3
318984	229	229	100	Ach03g419431.2	229		0
318985	304	286	94.0789	Ach24g319351.2	287		17
319037	226	213	94.2478	Ach24g147991.2	228		-2
319048	325	302	92.9231	Ach25g187071.2	817		-492
319126	162	162	100	Ach16g113291.2	176		-14
319128	492	484	98.374	Ach21g051741.2	526		-34
319149	166	158	95.1807	Ach25g132711.2	206		-40
319151	250	209	83.6	Ach28g059971.2	264		-14
319154	313	306	97.7636	Ach20g013821.1	311		2
319205	274	246	89.781	Ach29g228371.1	276		-2
319218	212	77	36.3208	Ach06g454681.2	356		-144
319219	344	298	86.6279	Ach20g256021.1	309		35
319611	214	214	100	Ach15g458361.2	214		0
319612	414	412	99.5169	Ach21g323081.2	425		-11
319614	293	277	94.5392	Ach04g087151.2	278		15
319636	248	246	99.1935	Ach00g029661.2	248		0
319695	269	215	79.9257	Ach00g288311.2	215		54
319701	286	286	100	Ach07g340531.2	286		0
319707	250	190	76	Ach13g315041.2	191		59
319708	371	220	59.2992	Ach02g175281.2	524		-153
319784	408	388	95.098	Ach01g327661.2	408		0
319785	325	319	98.1538	Ach11g124481.2	357		-32
320412	332	331	99.6988	Ach03g334581.1	332		0
320414	253	125	49.4071	Ach20g013801.2	175		78
320415	336	334	99.4048	Ach15g111691.1	335		1
320417	90	90	100	Ach20g098211.1	90		0
320419	168	168	100	Ach18g156601.1	168		0
320422	449	446	99.3318	Ach23g082131.1	449		0
320423	351	227	64.6724	Ach09g137121.2	390		-39
320424	315	315	100	Ach29g410771.2	343		-28
320425	225	202	89.7778	Ach24g193831.2	292		-67
320473	151	92	60.9272	Ach28g357701.1	143		8
320474	146	132	90.411	Ach08g398701.2	152		-6
320668	506	506	100	Ach27g118181.2	506		0
320744	519	518	99.8073	Ach11g026161.1	519		0
320817	343	339	98.8338	Ach07g006591.1	503		-160
320865	148	122	82.4324	Ach11g430871.2	142		6
320866	189	87	46.0317	Ach24g431721.2	95		94
320867	159	112	70.4403	Ach13g454111.2	113		46
320877	165	165	100	Ach00g067141.2	165		0
320921	324	174	53.7037	Ach13g214061.2	322		2
320933	209	208	99.5215	Ach00g155841.2	209		0
320942	633	605	95.5766	Ach28g291201.1	633		0
320960	344	203	59.0116	Ach08g426741.2	205		139
320985	425	373	87.7647	Ach20g256341.2	437		-12
321062	538	445	82.7138	Ach01g022871.1	449		89
321077	465	143	30.7527	Ach17g139781.1	242		223
321153	521	151	28.9827	Ach19g210251.2	841		-320
321154	521	506	97.1209	Ach08g379761.1	508		13
324194	548	547	99.8175	Ach21g014721.2	548		0
324199	284	235	82.7465	Ach00g300771.2	237		47
324290	573	474	82.7225	Ach00g345061.2	571		2
324302	426	425	99.7653	Ach00g387261.2	426		0
324304	386	386	100	Ach17g007191.2	386		0
324440	501	143	28.5429	Ach18g092721.1	532		-31
324494	301	141	46.8439	Ach26g441471.2	150		151
324495	164	135	82.3171	Ach19g437971.2	161		3
324497	321	279	86.9159	Ach00g357091.1	308		13
324498	304	304	100	Ach05g091101.1	304		0
324564	406	358	88.1773	Ach05g031781.1	402		4
324622	312	257	82.3718	Ach00g238361.2	341		-29
324688	183	83	45.3552	Ach29g435501.2	151		32
324690	387	381	98.4496	Ach03g245401.1	384		3
324691	177	137	77.4011	Ach13g383981.2	142		35
324692	342	341	99.7076	Ach00g282161.1	342		0
324693	207	194	93.7198	Ach15g002711.2	222		-15
324704	240	223	92.9167	Ach01g084001.1	240		0
324707	446	408	91.4798	Ach02g039341.1	410		36
324786	319	319	100	Ach00g334011.1	319		0
324806	396	395	99.7475	Ach24g082481.2	396		0
324807	249	110	44.1767	Ach08g302501.2	552		-303
324808	461	431	93.4924	Ach03g055221.2	452		9
324875	339	334	98.5251	Ach25g456871.2	339		0
324879	307	305	99.3485	Ach24g202561.2	307		0
324884	197	195	98.9848	Ach12g058241.1	197		0
324890	603	596	98.8391	Ach00g286231.2	603		0
324895	301	300	99.6678	Ach18g004071.2	314		-13
324982	246	244	99.187	Ach00g299891.1	246		0
324983	194	171	88.1443	Ach18g003161.2	207		-13
324984	347	329	94.8127	Ach11g050401.2	569		-222
324985	262	249	95.0382	Ach00g456671.2	261		1
324986	248	247	99.5968	Ach20g119271.1	248		0
324989	526	523	99.4297	Ach25g430531.2	526		0
324991	485	428	88.2474	Ach15g425781.2	436		49
324992	516	491	95.155	Ach02g423001.2	866		-350
324995	545	534	97.9817	Ach13g324671.1	545		0
324996	470	444	94.4681	Ach05g315721.2	470		0
325021	135	135	100	Ach29g196351.1	135		0
325022	262	262	100	Ach10g083431.2	262		0
325023	159	148	93.0818	Ach00g248551.2	546		-387
325063	757	606	80.0528	Ach00g302911.2	608		149
325070	268	126	47.0149	Ach11g262341.2	175		93
325072	659	553	83.915	Ach00g096741.2	659		0
325073	698	687	98.4241	Ach01g406681.2	689		9
325077	262	231	88.1679	Ach00g222061.2	494		-232
325081	224	107	47.7679	Ach21g117181.2	107		117
325116	293	247	84.3003	Ach08g253821.2	249		44
325118	175	133	76	Ach15g364811.2	180		-5
325148	205	192	93.6585	Ach16g468441.2	205		0
325149	671	669	99.7019	Ach25g226451.1	671		0
325157	220	220	100	Ach00g460621.2	220		0
325202	475	468	98.5263	Ach13g280231.2	475		0
325245	279	212	75.9857	Ach00g480071.2	253		26
325335	319	319	100	Ach29g355681.2	319		0
325370	318	291	91.5094	Ach09g414871.2	292		26
325372	328	163	49.6951	Ach17g430581.2	163		165
325373	333	333	100	Ach21g299611.1	333		0
325485	285	259	90.8772	Ach17g439741.2	259		26
325531	271	267	98.524	Ach17g064731.1	270		1
325555	267	177	66.2921	Ach28g212871.1	255		12
325609	484	413	85.3306	Ach00g016471.2	506		-22
325614	202	79	39.1089	Ach19g260341.2	135		67
325621	304	234	76.9737	Ach00g310731.1	316		-12
325685	252	243	96.4286	Ach16g330621.2	251		1
325686	242	241	99.5868	Ach03g154691.2	242		0
325710	501	355	70.8583	Ach03g244531.2	357		144
325715	740	734	99.1892	Ach00g079441.1	740		0
325775	226	223	98.6726	Ach00g444921.2	226		0
325779	268	258	96.2687	Ach24g194311.1	272		-4
325786	419	412	98.3294	Ach18g004651.1	419		0
325895	238	238	100	Ach11g126231.1	238		0
325897	288	285	98.9583	Ach20g236811.1	288		0
325898	142	125	88.0282	Ach08g298601.1	317		-175
325909	493	486	98.5801	Ach01g093841.1	492		1
325966	597	564	94.4724	Ach25g430521.2	573		24
325968	566	519	91.6961	Ach13g280251.2	551		15
325971	687	386	56.1863	Ach17g464411.2	446		241
326073	534	491	91.9476	Ach25g147371.2	544		-10
326078	590	458	77.6271	Ach06g099501.2	462		128
326084	623	527	84.5907	Ach08g009761.2	530		93
326086	501	483	96.4072	Ach00g037421.2	486		15
326272	480	472	98.3333	Ach05g256641.2	480		0
326401	516	513	99.4186	Ach16g213731.1	520		-4
326435	599	587	97.9967	Ach08g104421.2	593		6
326436	491	482	98.167	Ach15g243731.1	491		0
326437	296	294	99.3243	Ach03g030051.2	296		0
326499	342	310	90.6433	Ach08g010221.2	343		-1
326507	458	448	97.8166	Ach28g321621.2	458		0
326508	307	304	99.0228	Ach16g213821.2	307		0
326660	245	245	100	Ach07g179541.1	245		0
326664	248	244	98.3871	Ach13g349691.1	248		0
326668	420	369	87.8571	Ach13g106991.2	463		-43
326673	282	282	100	Ach00g169421.1	282		0
326691	431	379	87.935	Ach27g170411.2	464		-33
326719	367	308	83.9237	Ach26g301081.2	362		5
326720	325	324	99.6923	Ach19g133971.2	325		0
326839	337	227	67.3591	Ach03g157971.2	342		-5
326841	199	186	93.4673	Ach00g311891.1	194		5
326844	544	540	99.2647	Ach29g220761.2	544		0
326845	357	352	98.5994	Ach04g205001.2	354		3
326846	367	366	99.7275	Ach23g122191.1	367		0
326847	380	225	59.2105	Ach09g028021.2	308		72
326848	207	198	95.6522	Ach25g373931.1	207		0
326849	383	320	83.5509	Ach26g217741.1	380		3
326850	571	553	96.8476	Ach27g339391.2	601		-30
326909	347	345	99.4236	Ach00g061011.1	377		-30
326967	296	251	84.7973	Ach15g378921.1	259		37
326968	345	344	99.7101	Ach14g322671.1	345		0
327158	305	291	95.4098	Ach15g001311.1	305		0
327159	206	205	99.5146	Ach12g157191.1	206		0
327212	260	260	100	Ach03g420061.2	260		0
327221	420	417	99.2857	Ach12g124211.2	417		3
327222	210	209	99.5238	Ach23g333501.1	210		0
327223	209	207	99.0431	Ach25g297481.1	209		0
327295	757	685	90.4888	Ach00g302811.2	753		4
327301	517	210	40.619	Ach17g139771.2	398		119
327302	864	830	96.0648	Ach19g306261.2	832		32
327314	841	741	88.1094	Ach23g191261.2	850		-9
327316	548	533	97.2628	Ach24g204181.2	538		10
327320	591	562	95.0931	Ach03g453271.2	972		-381
327322	538	500	92.9368	Ach18g003771.2	905		-367
327368	474	473	99.789	Ach01g430951.2	474		0
327429	319	285	89.3417	Ach19g199181.2	297		22
327435	332	296	89.1566	Ach11g049761.2	689		-357
327438	194	178	91.7526	Ach03g030331.1	194		0
327491	154	137	88.961	Ach21g299651.1	154		0
327581	681	677	99.4126	Ach13g213901.2	681		0
327588	719	715	99.4437	Ach00g128681.1	719		0
327594	526	400	76.0456	Ach11g252581.2	407		119
327595	535	535	100	Ach06g099451.1	535		0
327596	535	535	100	Ach00g015671.1	535		0
327619	321	306	95.3271	Ach26g078421.2	337		-16
327660	356	354	99.4382	Ach26g108421.1	356		0
327661	363	362	99.7245	Ach25g181831.1	363		0
327683	298	293	98.3221	Ach13g352541.2	299		-1
327686	445	443	99.5506	Ach05g207581.1	445		0
327700	486	486	100	Ach29g220901.2	486		0
327701	508	507	99.8031	Ach18g326331.2	745		-237
327848	227	153	67.4009	Ach01g135681.2	172		55
327850	242	66	27.2727	Ach05g235381.2	160		82
327942	227	194	85.4626	Ach09g171711.2	214		13
327946	215	130	60.4651	Ach06g215131.2	232		-17
327949	870	867	99.6552	Ach01g254831.2	883		-13
327951	305	275	90.1639	Ach13g106561.2	278		27
328009	794	793	99.8741	Ach26g426581.2	794		0
328010	707	622	87.9774	Ach23g416141.2	682		25
328011	674	645	95.6973	Ach06g074591.2	670		4
328012	911	897	98.4632	Ach00g295121.2	975		-64
328013	696	649	93.2471	Ach07g346141.2	705		-9
328014	838	824	98.3294	Ach05g255601.2	927		-89
328015	834	821	98.4412	Ach23g116231.2	1083		-249
328017	846	797	94.208	Ach26g271111.2	805		41
328018	824	807	97.9369	Ach00g465471.2	1097		-273
328028	554	303	54.6931	Ach26g217821.2	432		122
328067	462	459	99.3506	Ach23g359771.1	462		0
328121	245	244	99.5918	Ach29g196271.1	245		0
328122	247	216	87.4494	Ach03g245331.2	232		15
328127	179	168	93.8547	Ach15g219841.2	171		8
328129	722	721	99.8615	Ach07g234221.1	722		0
328134	492	487	98.9837	Ach27g384301.2	492		0
328216	163	107	65.6442	Ach00g376401.2	129		34
328219	332	328	98.7952	Ach02g046561.2	357		-25
328328	316	314	99.3671	Ach09g201721.1	316		0
328329	314	313	99.6815	Ach17g038411.2	320		-6
328330	317	315	99.3691	Ach19g182631.2	317		0
328334	865	859	99.3064	Ach08g419061.2	892		-27
328335	1094	1091	99.7258	Ach01g023421.2	1094		0
328336	903	810	89.701	Ach28g123601.1	814		89
328337	360	357	99.1667	Ach25g251751.1	360		0
328339	510	487	95.4902	Ach01g093941.2	495		15
328461	288	275	95.4861	Ach09g201491.2	278		10
328462	271	266	98.155	Ach00g367411.2	326		-55
328464	359	358	99.7214	Ach12g126821.1	359		0
328532	392	358	91.3265	Ach00g369311.2	363		29
328537	446	439	98.4305	Ach13g350751.2	465		-19
328539	299	297	99.3311	Ach14g269691.2	320		-21
328540	267	261	97.7528	Ach03g055531.1	267		0
328541	283	278	98.2332	Ach19g437981.2	287		-4
328545	312	303	97.1154	Ach15g209361.2	313		-1
328586	308	299	97.0779	Ach21g230461.1	308		0
328636	369	368	99.729	Ach16g017541.2	369		0
328738	384	281	73.1771	Ach26g107581.2	430		-46
328833	400	400	100	Ach08g056961.1	400		0
328841	423	421	99.5272	Ach00g065431.2	460		-37
328887	543	540	99.4475	Ach00g222231.2	543		0
328888	297	296	99.6633	Ach00g225601.1	297		0
328889	793	745	93.947	Ach24g082431.2	798		-5
328946	360	356	98.8889	Ach00g082261.1	362		-2
328952	292	269	92.1233	Ach14g317781.2	339		-47
328953	283	204	72.0848	Ach06g400761.2	249		34
328955	317	296	93.3754	Ach07g157531.2	344		-27
328956	260	258	99.2308	Ach00g354821.2	260		0
328995	289	236	81.6609	Ach29g442601.2	238		51
328999	555	441	79.4595	Ach21g290421.1	548		7
329000	313	311	99.361	Ach16g366091.2	314		-1
329055	392	353	90.051	Ach13g383611.2	379		13
329056	497	495	99.5976	Ach00g345531.2	497		0
329061	518	508	98.0695	Ach04g249491.2	518		0
329062	481	473	98.3368	Ach08g181401.1	481		0
329063	678	611	90.118	Ach26g068181.2	714		-36
329064	549	526	95.8106	Ach11g125631.1	537		12
329107	157	115	73.2484	Ach00g376341.2	130		27
329108	212	211	99.5283	Ach01g423031.2	212		0
329208	618	617	99.8382	Ach13g018431.1	618		0
329222	364	338	92.8571	Ach02g449001.2	339		25
329254	383	377	98.4334	Ach14g382371.2	432		-49
329439	572	565	98.7762	Ach09g174191.2	571		1
329498	461	257	55.7484	Ach07g006341.2	627		-166
329549	329	324	98.4802	Ach06g231381.2	329		0
329833	509	502	98.6248	Ach23g359361.2	582		-73
329901	131	129	98.4733	Ach22g470441.2	131		0
3747190	102	91	89.2157	Ach04g438271.2	107		-5
3812850	556	553	99.4604	Ach04g204991.1	594		-38
416566	225	225	100	Ach25g132631.1	225		0
434841	504	503	99.8016	Ach05g254571.2	504		0
435116	230	230	100	Ach15g306671.1	230		0
435117	186	30	16.129	Ach14g189291.2	182		4
435138	310	279	90	Ach20g421701.2	320		-10
435271	280	240	85.7143	Ach02g249801.2	268		12
435331	810	747	92.2222	Ach24g313451.2	759		51
435367	93	54	58.0645	Ach17g437261.2	95		-2
435369	306	175	57.1895	Ach24g076841.2	350		-44
435455	363	109	30.0275	Ach00g482021.2	153		210
435474	528	514	97.3485	Ach24g432821.2	731		-203
435568	309	214	69.2557	Ach21g016591.2	281		28
435570	146	107	73.2877	Ach23g172181.2	167		-21
435832	458	429	93.6681	Ach02g300191.1	451		7
435869	275	272	98.9091	Ach01g136031.2	278		-3
435877	496	456	91.9355	Ach19g306461.2	479		17
4452515	456	278	60.9649	Ach20g368641.2	783		-327
4452516	419	405	96.6587	Ach00g367361.2	423		-4
4452517	468	429	91.6667	Ach25g186891.2	429		39
447500	389	389	100	Ach00g109041.1	389		0
447683	148	148	100	Ach03g305351.2	148		0
447686	343	294	85.7143	Ach13g349471.2	403		-60
447739	351	348	99.1453	Ach09g201151.2	358		-7
447743	362	360	99.4475	Ach01g075731.1	362		0
447744	366	305	83.3333	Ach00g397751.2	404		-38
447745	355	336	94.6479	Ach00g361621.2	355		0
447952	505	432	85.5446	Ach00g068601.1	440		65
447954	495	461	93.1313	Ach04g028781.1	468		27
447957	421	420	99.7625	Ach01g076001.2	421		0
447961	484	428	88.4298	Ach16g466741.2	647		-163
448108	333	169	50.7508	Ach19g306161.2	170		163
448180	316	313	99.0506	Ach00g310731.1	316		0
448274	441	374	84.8073	Ach18g003381.1	388		53
448316	320	288	90	Ach00g366501.2	290		30
448362	415	400	96.3855	Ach23g116891.2	415		0
448363	450	450	100	Ach17g155031.1	450		0
448393	315	222	70.4762	Ach00g375871.2	304		11
448467	219	219	100	Ach23g385071.1	219		0
448495	294	290	98.6395	Ach00g039891.2	294		0
448496	363	350	96.4187	Ach06g232361.2	352		11
448497	176	176	100	Ach25g374161.2	176		0
448518	621	458	73.752	Ach13g390131.2	524		97
448519	632	601	95.0949	Ach00g295181.2	602		30
448552	307	208	67.7524	Ach02g180331.1	304		3
450143	463	325	70.1944	Ach06g454701.2	1012		-549
450212	120	108	90	Ach18g362981.2	666		-546
450213	262	251	95.8015	Ach15g228021.2	260		2
450214	329	34	10.3343	Ach08g379781.1	332		-3
450298	238	156	65.5462	Ach23g465111.2	186		52
450432	143	34	23.7762	Ach07g470601.2	119		24
450735	792	700	88.3838	Ach29g386711.2	771		21
450786	344	324	94.186	Ach03g327311.2	332		12
450787	533	369	69.2308	Ach29g122891.1	498		35
450855	261	213	81.6092	Ach05g278191.2	214		47
450856	535	507	94.7664	Ach28g212711.2	546		-11
450901	411	410	99.7567	Ach09g063781.2	411		0
450905	318	283	88.9937	Ach15g345761.2	320		-2
531633	433	428	98.8453	Ach03g287361.1	433		0
531635	440	418	95	Ach29g195991.1	420		20
531636	453	292	64.4592	Ach00g097251.1	310		143
531637	448	444	99.1071	Ach15g220111.1	448		0
531638	318	315	99.0566	Ach11g025501.1	318		0
531639	430	425	98.8372	Ach04g087011.1	430		0
531642	435	249	57.2414	Ach00g055941.2	271		164
531643	437	435	99.5423	Ach02g335831.2	437		0
531644	436	427	97.9358	Ach03g081361.1	436		0
531646	432	426	98.6111	Ach02g168681.1	432		0
531647	334	42	12.5749	Ach08g379781.1	332		2
531648	457	130	28.4464	Ach03g355631.2	391		66
531793	468	464	99.1453	Ach03g154601.2	468		0
531830	232	213	91.8103	Ach21g041671.2	213		19
531934	449	228	50.7795	Ach19g305631.2	390		59
532029	518	437	84.3629	Ach28g456111.2	475		43
532113	257	245	95.3307	Ach13g458541.2	256		1
5460225	632	360	56.962	Ach24g407191.2	364		268
5460226	541	386	71.3494	Ach11g164371.2	425		116
5460228	584	580	99.3151	Ach25g284661.2	584		0
5460229	563	560	99.4671	Ach25g284661.2	584		-21
5460230	481	453	94.1788	Ach00g038731.2	481		0
5460231	475	412	86.7368	Ach00g239091.2	858		-383
5460288	626	620	99.0415	Ach04g087691.2	849		-223
5460331	644	593	92.0807	Ach19g306451.2	596		48
5460353	562	514	91.4591	Ach07g341081.2	801		-239
5460354	537	205	38.175	Ach01g013261.1	537		0
5460355	530	232	43.7736	Ach02g036561.2	368		162
5460356	524	282	53.8168	Ach18g076551.2	286		238
5606820	247	246	99.5951	Ach25g331491.2	247		0
5606822	728	725	99.5879	Ach21g230311.1	728		0
5606824	525	447	85.1429	Ach15g184561.2	747		-222
582956	412	412	100	Ach09g019521.2	412		0
583142	365	36	9.86301	Ach12g173731.2	302		63
583143	575	568	98.7826	Ach23g122031.2	575		0
583144	264	264	100	Ach04g204961.2	264		0
583296	279	262	93.9068	Ach00g455771.2	319		-40
583298	505	389	77.0297	Ach16g380031.2	394		111
583299	463	463	100	Ach28g335081.1	463		0
583487	452	387	85.6195	Ach13g143751.2	447		5
583492	518	433	83.5907	Ach07g458841.2	472		46
583493	509	507	99.6071	Ach00g040951.1	509		0
583494	501	496	99.002	Ach17g173261.1	501		0
583533	465	450	96.7742	Ach09g294791.2	450		15
583542	245	128	52.2449	Ach19g138041.2	208		37
583554	247	159	64.3725	Ach22g272781.2	468		-221
583582	505	503	99.604	Ach13g214151.1	505		0
583590	245	202	82.449	Ach02g393491.2	216		29
583620	620	498	80.3226	Ach08g237571.2	645		-25
583622	576	558	96.875	Ach14g178991.2	560		16
583623	779	777	99.7433	Ach00g038161.2	779		0
583662	765	765	100	Ach01g022781.1	765		0
583663	608	582	95.7237	Ach13g397951.2	656		-48
583664	522	488	93.4866	Ach29g130251.2	535		-13
583718	434	431	99.3088	Ach26g213031.2	434		0
583758	340	333	97.9412	Ach29g221821.2	344		-4
583802	571	567	99.2995	Ach02g418631.2	571		0
583833	405	405	100	Ach19g097571.2	405		0
583919	346	341	98.5549	Ach02g252281.2	341		5
583920	543	538	99.0792	Ach26g213291.1	543		0
583921	536	532	99.2537	Ach00g022321.2	536		0
5844183	599	598	99.8331	Ach08g149301.2	599		0
5844184	576	401	69.6181	Ach08g149301.2	599		-23
5844232	559	326	58.3184	Ach17g064441.2	333		226
5844233	251	142	56.5737	Ach08g066521.2	281		-30
6107430	378	372	98.4127	Ach11g164421.1	378		0
6107431	398	393	98.7437	Ach18g003771.2	905		-507
6107432	382	380	99.4764	Ach19g198481.2	382		0
6107433	268	267	99.6269	Ach03g330151.2	299		-31
6107434	171	166	97.076	Ach00g128711.2	171		0
6107435	172	169	98.2558	Ach23g005241.2	170		2
6107447	151	147	97.351	Ach21g362421.1	151		0
6107448	420	418	99.5238	Ach10g372851.2	462		-42
6107449	611	609	99.6727	Ach03g188081.1	611		0
6183606	635	634	99.8425	Ach00g295261.2	635		0
6183609	379	375	98.9446	Ach16g330401.2	379		0
6183614	153	124	81.0458	Ach21g362421.1	151		2
6198037	828	552	66.6667	Ach25g251781.2	599		229
7014707	661	661	100	Ach00g285651.2	661		0
717531	193	144	74.6114	Ach00g433891.2	145		48
717532	444	379	85.3604	Ach08g266291.2	457		-13
717534	475	475	100	Ach21g095501.1	493		-18
717535	365	250	68.4932	Ach17g051381.1	320		45
717536	347	309	89.049	Ach15g378491.2	519		-172
717537	393	390	99.2366	Ach01g185081.1	393		0
717538	168	167	99.4048	Ach26g108681.1	168		0
717551	328	328	100	Ach16g365781.1	328		0
717552	435	414	95.1724	Ach26g130311.2	414		21
945502	211	210	99.5261	Ach00g097181.2	215		-4
945504	269	132	49.0706	Ach13g350001.2	144		125
945505	302	289	95.6954	Ach22g390841.2	643		-341
945506	160	94	58.75	Ach13g307681.2	285		-125
945507	193	149	77.2021	Ach03g274741.2	233		-40
945508	377	377	100	Ach07g391441.2	377		0
945509	327	326	99.6942	Ach04g353061.1	367		-40
945510	112	110	98.2143	Ach02g442921.2	112		0
945511	222	221	99.5495	Ach28g119851.1	222		0
945513	494	473	95.749	Ach24g203281.2	474		20
945514	356	241	67.6966	Ach10g143191.2	321		35
945515	159	124	77.9874	Ach13g464691.2	186		-27
945516	323	299	92.5697	Ach13g472511.2	324		-1
945525	206	205	99.5146	Ach01g362291.1	206		0
945526	395	342	86.5823	Ach25g019251.2	726		-331
945552	317	268	84.5426	Ach00g403711.2	270		47
945553	221	149	67.4208	Ach25g141551.2	189		32
945554	441	435	98.6395	Ach21g298991.2	441		0
945555	463	363	78.4017	Ach04g440001.2	472		-9
945556	200	200	100	Ach13g461431.2	238		-38
945557	174	174	100	Ach23g360121.2	200		-26
945581	371	369	99.4609	Ach03g158171.1	371		0
945582	331	283	85.4985	Ach00g068681.2	325		6
945583	208	177	85.0962	Ach24g193851.1	179		29
945586	244	241	98.7705	Ach03g415271.2	244		0
945609	191	185	96.8586	Ach00g065781.2	223		-32
945610	477	465	97.4843	Ach10g372461.2	479		-2
945611	287	77	26.8293	Ach26g348241.1	114		173
945612	626	542	86.5815	Ach04g465101.2	666		-40
945635	383	195	50.9138	Ach28g378141.2	247		136
945637	337	122	36.2018	Ach00g100011.2	229		108
945638	313	289	92.3323	Ach01g307781.2	289		24
945649	329	329	100	Ach09g294941.2	391		-62
945650	230	120	52.1739	Ach03g081501.2	155		75
945652	444	424	95.4955	Ach05g193441.2	444		0
945698	320	130	40.625	Ach00g305051.2	208		112
945699	643	631	98.1337	Ach00g271521.2	740		-97
945701	500	478	95.6	Ach00g045211.2	500		0
945702	621	620	99.839	Ach28g200131.2	621		0
945703	657	648	98.6301	Ach00g011061.2	928		-271
945704	514	383	74.5136	Ach03g287681.2	383		131
945705	598	592	98.9967	Ach08g302441.2	598		0
945706	404	368	91.0891	Ach25g019231.2	738		-334
945708	520	468	90	Ach23g115781.1	520		0
945709	413	367	88.862	Ach20g136551.2	429		-16
945710	681	602	88.3994	Ach00g310561.2	604		77
945711	569	293	51.4938	Ach20g256281.2	297		272
945712	467	434	92.9336	Ach00g061521.2	469		-2
945713	486	483	99.3827	Ach16g021541.1	485		1
945714	412	238	57.767	Ach07g336421.2	289		123
945715	701	695	99.1441	Ach01g184941.2	701		0
945716	509	507	99.6071	Ach28g248151.2	509		0
945717	454	318	70.0441	Ach20g236181.2	379		75
945718	411	273	66.4234	Ach29g197091.2	445		-34
945719	452	451	99.7788	Ach26g068471.1	452		0
945733	559	528	94.4544	Ach00g468291.2	547		12
945758	266	266	100	Ach14g416661.2	266		0
945759	722	195	27.0083	Ach29g196931.2	556		166
945760	948	946	99.789	Ach00g282051.1	948		0
945761	861	800	92.9152	Ach00g061511.1	861		0
974846	914	911	99.6718	Ach15g112061.2	914		0

## Sheet: Red5
DATA SET	Red5
cDNA Query	Query_protein_len	Query_protein_match_len	Percentage_of_cDNA_protein_matched	Best_Gene_In_Data_Set	Gene_length		Protein_Length_Difference
1060287	1009	1009	100	Acc26269.1	1009		0
1060332	213	208	97.6526	Acc32202.1	213		0
1443371	342	342	100	Acc20358.1	342		0
1475696	427	423	99.0632	Acc23738.1	427		0
1475697	413	413	100	Acc23514.1	413		0
1475710	547	544	99.4516	Acc15874.1	547		0
1475733	895	895	100	Acc06307.1	895		0
1475757	332	332	100	Acc01444.1	332		0
1542629	569	563	98.9455	Acc17686.1	566		3
1542631	332	331	99.6988	Acc03525.1	332		0
1542632	329	328	99.696	Acc24911.1	329		0
1542633	497	496	99.7988	Acc09878.1	497		0
1542635	806	805	99.8759	Acc23417.1	806		0
1542636	632	632	100	Acc27954.1	632		0
1544120	402	400	99.5025	Acc06393.1	402		0
1544122	152	152	100	Acc33030.1	152		0
1544123	565	565	100	Acc03362.1	565		0
1544124	185	184	99.4595	Acc02639.1	185		0
1544125	177	177	100	Acc22421.1	177		0
1544127	491	489	99.5927	Acc08616.1	491		0
1544128	234	233	99.5726	Acc16753.1	234		0
1544129	358	355	99.162	Acc31453.1	358		0
1544130	134	133	99.2537	Acc14740.1	134		0
1544132	324	323	99.6914	Acc09579.1	324		0
1577405	593	569	95.9528	Acc08280.1	596		-3
1577406	573	377	65.7941	Acc29412.1	377		196
1688709	343	342	99.7085	Acc32827.1	343		0
1688710	335	110	32.8358	Acc11561.1	174		161
1688711	350	334	95.4286	Acc11766.1	350		0
1688712	261	260	99.6169	Acc33357.1	261		0
1688713	515	515	100	Acc11837.2	515		0
1688714	285	284	99.6491	Acc25255.1	289		-4
1688715	103	102	99.0291	Acc21846.1	103		0
1688716	334	317	94.9102	Acc03123.1	346		-12
1688717	112	110	98.2143	Acc04936.1	112		0
1688718	230	229	99.5652	Acc26894.1	230		0
1688719	375	375	100	Acc04198.1	375		0
1688720	208	204	98.0769	Acc23492.1	208		0
1688721	450	450	100	Acc04113.1	450		0
1688766	386	382	98.9637	Acc33252.1	386		0
1688767	388	386	99.4845	Acc22687.1	388		0
1688770	244	243	99.5902	Acc28851.1	244		0
1688779	228	227	99.5614	Acc15702.1	228		0
1688812	611	605	99.018	Acc20351.1	610		1
1688852	612	609	99.5098	Acc04250.1	625		-13
1688853	359	359	100	Acc09087.1	359		0
1688854	543	542	99.8158	Acc08640.1	543		0
1688856	703	701	99.7155	Acc24265.1	703		0
1688858	272	267	98.1618	Acc12756.1	272		0
1688877	261	261	100	Acc31663.1	261		0
1688890	255	244	95.6863	Acc23680.1	244		11
1688893	964	955	99.0664	Acc02453.1	964		0
1688894	642	639	99.5327	Acc03291.1	642		0
1688920	709	701	98.8717	Acc00328.1	713		-4
1688981	340	339	99.7059	Acc32115.1	372		-32
1688984	318	318	100	Acc13619.1	318		0
226291	296	288	97.2973	Acc07026.1	296		0
236886	480	467	97.2917	Acc29288.1	469		11
236973	334	279	83.5329	Acc03417.1	311		23
251531	319	318	99.6865	Acc24995.1	319		0
266572	514	513	99.8054	Acc10292.1	514		0
2675498	834	826	99.0408	Acc17805.1	855		-21
2789475	404	403	99.7525	Acc18073.1	404		0
2789482	505	505	100	Acc13557.1	505		0
2789483	202	171	84.6535	Acc03558.1	202		0
285783	459	448	97.6035	Acc31978.1	459		0
286255	365	365	100	Acc25179.1	365		0
286258	159	159	100	Acc24572.1	159		0
286264	160	160	100	Acc24597.1	160		0
286272	249	248	99.5984	Acc33002.1	248		1
318941	843	838	99.4069	Acc12764.1	843		0
318942	649	645	99.3837	Acc23330.1	728		-79
318943	406	389	95.8128	Acc13527.1	402		4
318984	229	229	100	Acc02790.1	229		0
318985	304	303	99.6711	Acc27892.1	304		0
319037	226	226	100	Acc27865.1	226		0
319048	325	323	99.3846	Acc29186.1	325		0
319126	162	162	100	Acc17768.1	162		0
319128	492	489	99.3902	Acc24359.1	492		0
319149	166	166	100	Acc28841.1	166		0
319151	250	249	99.6	Acc32260.1	250		0
319154	313	306	97.7636	Acc22415.1	311		2
319205	274	272	99.2701	Acc22908.1	274		0
319218	212	184	86.7925	Acc04695.1	217		-5
319219	344	338	98.2558	Acc23046.1	344		0
319611	214	214	100	Acc08389.1	214		0
319612	414	412	99.5169	Acc24244.1	414		0
319614	293	293	100	Acc04883.1	293		0
319636	248	247	99.5968	Acc17761.1	248		0
319695	269	269	100	Acc13369.1	269		0
319701	286	286	100	Acc07257.1	286		0
319707	250	249	99.6	Acc14912.1	250		0
319708	371	316	85.1752	Acc01850.1	319		52
319784	408	407	99.7549	Acc08943.1	408		0
319785	325	324	99.6923	Acc12382.1	357		-32
320412	332	332	100	Acc04163.1	332		0
320414	253	253	100	Acc10010.1	253		0
320415	336	321	95.5357	Acc09753.1	335		1
320417	90	90	100	Acc22654.1	90		0
320419	168	168	100	Acc20700.1	168		0
320422	449	449	100	Acc25930.1	449		0
320423	351	351	100	Acc10580.1	351		0
320424	315	207	65.7143	Acc32942.1	286		29
320425	225	225	100	Acc27471.1	225		0
320473	151	151	100	Acc14859.1	151		0
320474	146	146	100	Acc16955.1	146		0
320668	506	471	93.083	Acc30978.1	506		0
320744	519	519	100	Acc12019.1	519		0
320817	343	339	98.8338	Acc07359.1	527		-184
320865	148	145	97.973	Acc29234.1	148		0
320866	189	189	100	Acc03732.1	189		0
320867	159	159	100	Acc15048.1	159		0
320876	151	151	100	Acc16071.1	151		0
320877	165	165	100	Acc04584.1	165		0
320921	324	322	99.3827	Acc26026.1	324		0
320933	209	209	100	Acc23376.1	209		0
320942	633	627	99.0521	Acc19616.1	633		0
320960	344	343	99.7093	Acc09294.1	344		0
320985	425	403	94.8235	Acc23001.1	425		0
321062	538	534	99.2565	Acc00871.1	538		0
321077	465	386	83.0108	Acc25362.1	432		33
321153	521	332	63.7236	Acc25362.1	432		89
321154	521	508	97.5048	Acc09071.1	508		13
324194	548	548	100	Acc23704.1	548		0
324199	284	282	99.2958	Acc01988.1	284		0
324290	573	557	97.2077	Acc25053.1	571		2
324302	426	426	100	Acc11586.1	426		0
324304	386	386	100	Acc19146.1	386		0
324440	501	486	97.006	Acc28896.1	541		-40
324494	301	299	99.3355	Acc18135.1	301		0
324495	164	135	82.3171	Acc21392.1	161		3
324497	321	278	86.6044	Acc31031.1	307		14
324498	304	304	100	Acc06053.1	304		0
324564	406	363	89.4089	Acc31086.1	364		42
324622	312	312	100	Acc08992.1	312		0
324688	183	183	100	Acc26204.1	183		0
324690	387	381	98.4496	Acc04028.1	384		3
324691	177	176	99.435	Acc14473.1	177		0
324692	342	341	99.7076	Acc10014.1	342		0
324693	207	204	98.5507	Acc28909.1	204		3
324704	240	239	99.5833	Acc08947.1	240		0
324707	446	445	99.7758	Acc02517.1	446		0
324786	319	319	100	Acc21171.1	319		0
324806	396	395	99.7475	Acc27250.1	396		0
324807	249	248	99.5984	Acc09107.1	289		-40
324808	461	457	99.1323	Acc02866.1	459		2
324875	339	336	99.115	Acc29124.1	339		0
324879	307	304	99.0228	Acc27606.1	306		1
324884	197	195	98.9848	Acc13339.1	197		0
324890	603	534	88.5572	Acc32636.1	608		-5
324895	301	300	99.6678	Acc20873.1	301		0
324982	246	244	99.187	Acc27321.1	246		0
324983	194	188	96.9072	Acc25245.1	194		0
324984	347	342	98.5591	Acc12793.2	347		0
324985	262	166	63.3588	Acc18825.1	267		-5
324986	248	246	99.1935	Acc22813.1	248		0
324989	526	523	99.4297	Acc28833.1	525		1
324991	485	484	99.7938	Acc17164.1	485		0
324992	516	516	100	Acc02116.1	516		0
324995	545	540	99.0826	Acc14916.1	545		0
324996	470	470	100	Acc23740.1	470		0
325021	135	135	100	Acc32745.1	135		0
325022	262	262	100	Acc11063.1	262		0
325023	159	157	98.7421	Acc20493.1	159		0
325063	757	756	99.8679	Acc09772.1	757		0
325070	268	261	97.3881	Acc11572.1	268		0
325072	659	658	99.8483	Acc12420.1	659		0
325073	698	698	100	Acc00691.1	698		0
325077	262	262	100	Acc11704.1	262		0
325081	224	222	99.1071	Acc24383.1	224		0
325116	293	292	99.6587	Acc08837.1	293		0
325118	175	165	94.2857	Acc08551.1	172		3
325148	205	205	100	Acc29817.1	205		0
325149	671	670	99.851	Acc28375.1	671		0
325157	220	220	100	Acc09023.1	220		0
325202	475	469	98.7368	Acc14982.1	475		0
325245	279	279	100	Acc00395.1	279		0
325333	157	156	99.3631	Acc27175.1	157		0
325335	319	319	100	Acc32986.1	319		0
325370	318	316	99.3711	Acc10309.1	318		0
325372	328	328	100	Acc19096.1	328		0
325373	333	333	100	Acc23769.1	333		0
325485	285	285	100	Acc19502.1	285		0
325531	271	269	99.262	Acc19693.1	270		1
325555	267	267	100	Acc30116.1	267		0
325609	484	433	89.4628	Acc28665.1	521		-37
325614	202	202	100	Acc21449.1	202		0
325621	304	303	99.6711	Acc12738.1	304		0
325685	252	223	88.4921	Acc12978.1	250		2
325686	242	242	100	Acc01790.1	242		0
325710	501	500	99.8004	Acc04068.1	501		0
325715	740	734	99.1892	Acc33439.1	740		0
325775	226	223	98.6726	Acc11743.1	226		0
325779	268	266	99.2537	Acc27475.1	268		0
325786	419	414	98.8067	Acc20776.1	419		0
325895	238	238	100	Acc23145.1	238		0
325897	288	287	99.6528	Acc22899.1	288		0
325898	142	142	100	Acc07758.1	288		-146
325909	493	489	99.1886	Acc01254.1	520		-27
325966	597	587	98.325	Acc28836.1	597		0
325968	566	563	99.47	Acc14979.1	566		0
325971	687	680	98.9811	Acc31692.1	691		-4
326073	534	534	100	Acc08161.1	534		0
326078	590	545	92.3729	Acc08222.1	591		-1
326084	623	566	90.8507	Acc17172.1	623		0
326086	501	497	99.2016	Acc30675.1	501		0
326272	480	479	99.7917	Acc30759.1	480		0
326401	516	514	99.6124	Acc18581.1	520		-4
326435	599	593	98.9983	Acc08354.1	599		0
326436	491	484	98.5743	Acc16433.1	491		0
326437	296	295	99.6622	Acc04217.1	296		0
326499	342	337	98.538	Acc17158.1	342		0
326507	458	458	100	Acc31725.1	458		0
326508	307	305	99.3485	Acc18577.1	307		0
326660	245	244	99.5918	Acc08288.1	245		0
326664	248	248	100	Acc14317.1	248		0
326668	420	415	98.8095	Acc14024.1	417		3
326673	282	282	100	Acc31505.1	282		0
326691	431	426	98.8399	Acc31273.1	428		3
326719	367	365	99.455	Acc30034.1	367		0
326720	325	279	85.8462	Acc26425.1	333		-8
326839	337	335	99.4065	Acc01442.1	337		0
326841	199	198	99.4975	Acc20454.1	199		0
326844	544	543	99.8162	Acc32660.1	578		-34
326845	357	356	99.7199	Acc05178.1	357		0
326846	367	366	99.7275	Acc26652.1	367		0
326847	380	378	99.4737	Acc10363.1	380		0
326848	207	205	99.0338	Acc28487.1	207		0
326849	383	320	83.5509	Acc29857.1	380		3
326850	571	569	99.6497	Acc30869.1	571		0
326909	347	345	99.4236	Acc09851.1	347		0
326967	296	296	100	Acc17113.1	303		-7
326968	345	345	100	Acc16084.1	345		0
327158	305	293	96.0656	Acc16722.1	305		0
327159	206	205	99.5146	Acc13617.1	206		0
327212	260	259	99.6154	Acc03600.1	260		0
327221	420	404	96.1905	Acc23156.1	421		-1
327222	210	210	100	Acc26317.1	210		0
327223	209	208	99.5215	Acc29130.1	209		0
327295	757	756	99.8679	Acc00868.1	757		0
327301	517	386	74.6615	Acc25362.1	432		85
327302	864	861	99.6528	Acc21565.1	864		0
327314	841	840	99.8811	Acc14791.1	840		1
327316	548	545	99.4526	Acc27590.1	548		0
327320	591	435	73.6041	Acc03232.1	729		-138
327322	538	533	99.0706	Acc20922.1	539		-1
327368	474	473	99.789	Acc19770.1	474		0
327429	319	318	99.6865	Acc22269.1	319		0
327435	332	330	99.3976	Acc12631.1	332		0
327438	194	178	91.7526	Acc04213.1	194		0
327491	154	154	100	Acc04742.1	154		0
327581	681	622	91.3363	Acc14821.1	687		-6
327588	719	717	99.7218	Acc15109.1	719		0
327594	526	523	99.4297	Acc12727.1	524		2
327595	535	533	99.6262	Acc03372.1	535		0
327596	535	535	100	Acc29273.1	535		0
327619	321	293	91.2773	Acc29936.1	296		25
327660	356	353	99.1573	Acc30225.1	356		0
327661	363	362	99.7245	Acc29110.1	363		0
327683	298	295	98.9933	Acc14672.1	298		0
327686	445	436	97.9775	Acc24429.1	445		0
327700	486	485	99.7942	Acc32687.1	486		0
327701	508	508	100	Acc20563.1	508		0
327848	227	204	89.8678	Acc01045.1	226		1
327850	242	242	100	Acc05562.1	242		0
327942	227	226	99.5595	Acc10522.1	227		0
327946	215	171	79.5349	Acc06804.1	209		6
327949	870	830	95.4023	Acc00082.1	832		38
327951	305	302	99.0164	Acc14041.1	305		0
328009	794	761	95.8438	Acc30181.1	795		-1
328010	707	702	99.2928	Acc25537.1	707		0
328011	674	674	100	Acc06668.1	674		0
328012	911	900	98.7925	Acc21018.1	914		-3
328013	696	692	99.4253	Acc07566.1	696		0
328014	838	838	100	Acc05310.1	838		0
328015	834	747	89.5683	Acc22108.1	834		0
328017	846	841	99.409	Acc29618.1	846		0
328018	824	822	99.7573	Acc10474.1	824		0
328028	554	553	99.8195	Acc29846.1	554		0
328067	462	382	82.684	Acc14644.1	462		0
328121	245	244	99.5918	Acc32725.1	245		0
328122	247	247	100	Acc04040.1	247		0
328127	179	176	98.324	Acc17238.1	179		0
328129	722	719	99.5845	Acc07764.1	721		1
328134	492	391	79.4715	Acc30988.1	515		-23
328216	163	162	99.3865	Acc06483.1	163		0
328219	332	329	99.0964	Acc01337.1	330		2
328328	316	313	99.0506	Acc00966.1	316		0
328329	314	314	100	Acc19239.1	320		-6
328330	317	315	99.3691	Acc21363.1	316		1
328334	865	862	99.6532	Acc09496.1	865		0
328335	1094	1092	99.8172	Acc00874.1	1094		0
328336	903	899	99.557	Acc32486.1	903		0
328337	360	358	99.4444	Acc28540.1	360		0
328339	510	510	100	Acc10561.1	510		0
328461	288	285	98.9583	Acc10404.1	287		1
328462	271	270	99.631	Acc13910.1	271		0
328464	359	358	99.7214	Acc13124.1	359		0
328532	392	389	99.2347	Acc14557.1	392		0
328537	446	446	100	Acc14293.1	471		-25
328539	299	296	98.9967	Acc15860.1	299		0
328540	267	260	97.3783	Acc02822.1	263		4
328541	283	279	98.5866	Acc21389.1	283		0
328545	312	308	98.7179	Acc17010.1	313		-1
328586	308	305	99.026	Acc23587.1	308		0
328636	369	369	100	Acc18010.1	369		0
328738	384	384	100	Acc25956.1	384		0
328833	400	400	100	Acc09437.1	400		0
328841	423	421	99.5272	Acc15461.1	423		0
328842	249	249	100	Acc01080.1	249		0
328887	543	540	99.4475	Acc11727.1	543		0
328888	297	297	100	Acc09002.1	297		0
328889	793	780	98.3607	Acc27272.1	794		-1
328946	360	357	99.1667	Acc25049.1	362		-2
328952	292	291	99.6575	Acc19961.1	292		0
328953	283	272	96.1131	Acc06321.1	289		-6
328955	317	316	99.6845	Acc07972.1	317		0
328956	260	258	99.2308	Acc00505.1	260		0
328995	289	288	99.654	Acc33032.1	289		0
328999	555	520	93.6937	Acc04984.1	531		24
329000	313	311	99.361	Acc18234.1	314		-1
329055	392	391	99.7449	Acc18535.1	392		0
329056	497	495	99.5976	Acc25127.1	497		0
329061	518	504	97.2973	Acc04802.1	517		1
329062	481	476	98.9605	Acc09524.1	481		0
329063	678	677	99.8525	Acc32135.1	698		-20
329064	549	530	96.5392	Acc12098.1	537		12
329107	157	126	80.2548	Acc21321.1	160		-3
329108	212	210	99.0566	Acc00478.1	212		0
329208	618	616	99.6764	Acc15132.1	618		0
329222	364	364	100	Acc01384.1	364		0
329254	383	379	98.9556	Acc13523.1	432		-49
329439	572	568	99.3007	Acc10252.1	572		0
329498	461	461	100	Acc23770.1	461		0
329549	329	295	89.6657	Acc21247.1	299		30
329833	509	506	99.4106	Acc25566.1	509		0
329901	131	130	99.2366	Acc31483.1	131		0
3747190	102	100	98.0392	Acc23562.1	102		0
3812850	556	510	91.7266	Acc11463.1	552		4
416566	225	225	100	Acc28854.1	225		0
434841	504	503	99.8016	Acc06094.1	504		0
435116	230	230	100	Acc08390.1	230		0
435117	186	185	99.4624	Acc28803.1	186		0
435138	310	276	89.0323	Acc22984.1	323		-13
435271	280	270	96.4286	Acc01478.1	279		1
435331	810	802	99.0123	Acc28181.1	814		-4
435367	93	54	58.0645	Acc19452.1	95		-2
435369	306	304	99.3464	Acc03131.1	306		0
435455	363	347	95.5923	Acc09686.1	356		7
435456	129	129	100	Acc10770.1	129		0
435474	528	524	99.2424	Acc27890.1	531		-3
435568	309	309	100	Acc23433.1	309		0
435570	146	146	100	Acc25865.1	146		0
435832	458	448	97.8166	Acc01677.1	451		7
435869	275	273	99.2727	Acc19761.1	275		0
435877	496	496	100	Acc21525.1	496		0
4452515	456	455	99.7807	Acc22545.1	456		0
4452516	419	356	84.9642	Acc13916.1	397		22
4452517	468	467	99.7863	Acc29208.1	468		0
447500	389	389	100	Acc02004.1	389		0
447683	148	148	100	Acc02645.1	148		0
447686	343	341	99.4169	Acc14266.1	343		0
447739	351	350	99.7151	Acc19353.1	351		0
447743	362	358	98.895	Acc01070.1	362		0
447744	366	366	100	Acc11906.1	366		0
447745	355	353	99.4366	Acc16762.1	355		0
447952	505	412	81.5842	Acc21852.1	420		85
447954	495	467	94.3434	Acc04574.1	495		0
447957	421	420	99.7625	Acc01115.1	421		0
447961	484	472	97.5207	Acc18056.1	473		11
448108	333	333	100	Acc21587.1	333		0
448180	316	233	73.7342	Acc12738.1	304		12
448274	441	427	96.8254	Acc20849.1	441		0
448316	320	319	99.6875	Acc03764.1	319		1
448362	415	415	100	Acc21980.1	415		0
448363	450	450	100	Acc19391.1	450		0
448393	315	314	99.6825	Acc16837.1	315		0
448467	219	219	100	Acc26473.1	219		0
448495	294	294	100	Acc29529.1	294		0
448496	363	362	99.7245	Acc06985.1	363		0
448497	176	176	100	Acc28506.1	176		0
448518	621	602	96.9404	Acc32791.1	621		0
448519	632	632	100	Acc18499.1	649		-17
448552	307	307	100	Acc04445.1	307		0
450143	463	459	99.1361	Acc06933.1	463		0
450212	120	118	98.3333	Acc20655.1	120		0
450213	262	260	99.2366	Acc16676.1	260		2
450214	329	265	80.5471	Acc02711.1	334		-5
450298	238	237	99.5798	Acc26639.1	238		0
450432	143	143	100	Acc07406.1	143		0
450735	792	789	99.6212	Acc22900.1	790		2
450786	344	342	99.4186	Acc03929.1	344		0
450787	533	532	99.8124	Acc18163.1	533		0
450855	261	261	100	Acc05378.1	261		0
450856	535	534	99.8131	Acc30112.1	535		0
450901	411	411	100	Acc10134.1	411		0
450905	318	318	100	Acc09726.1	318		0
531633	433	375	86.6051	Acc01935.1	437		-4
531635	440	437	99.3182	Acc07635.1	440		0
531636	453	445	98.234	Acc29215.1	453		0
531637	448	442	98.6607	Acc17286.1	448		0
531638	318	314	98.7421	Acc12031.1	318		0
531639	430	423	98.3721	Acc04850.1	430		0
531642	435	434	99.7701	Acc10081.1	435		0
531643	437	433	99.0847	Acc01935.1	437		0
531644	436	434	99.5413	Acc03434.1	436		0
531646	432	426	98.6111	Acc24193.1	432		0
531647	334	327	97.9042	Acc02711.1	334		0
531648	457	445	97.3742	Acc22629.1	456		1
531793	468	465	99.359	Acc02977.1	468		0
531830	232	230	99.1379	Acc23884.1	230		2
531934	449	444	98.8864	Acc21528.1	474		-25
532029	518	498	96.139	Acc31658.1	498		20
532113	257	216	84.0467	Acc14713.1	244		13
5460225	632	628	99.3671	Acc27998.1	632		0
5460226	541	504	93.1608	Acc17618.1	544		-3
5460228	584	583	99.8288	Acc28398.1	584		0
5460229	563	562	99.8224	Acc28398.1	584		-21
5460230	481	480	99.7921	Acc01230.1	481		0
5460231	475	472	99.3684	Acc01145.1	475		0
5460288	626	624	99.6805	Acc04867.1	626		0
5460331	644	643	99.8447	Acc21526.1	644		0
5460353	562	562	100	Acc07206.1	570		-8
5460354	537	534	99.4413	Acc21965.1	537		0
5460355	530	530	100	Acc01794.1	530		0
5460356	524	521	99.4275	Acc19969.1	524		0
5606820	247	222	89.8785	Acc28809.1	246		1
5606822	728	724	99.4505	Acc23615.1	728		0
5606824	525	524	99.8095	Acc16375.1	525		0
582956	412	412	100	Acc10834.1	412		0
583142	365	365	100	Acc22400.1	365		0
583143	575	563	97.913	Acc26685.1	575		0
583144	264	262	99.2424	Acc05172.1	262		2
583296	279	277	99.2832	Acc33595.1	279		0
583298	505	504	99.802	Acc18174.1	505		0
583299	463	463	100	Acc31952.1	463		0
583487	452	448	99.115	Acc14106.1	510		-58
583492	518	516	99.6139	Acc08257.1	518		0
583493	509	507	99.6071	Acc10914.1	509		0
583494	501	498	99.4012	Acc19037.1	501		0
583533	465	462	99.3548	Acc10734.1	465		0
583542	245	245	100	Acc26640.1	245		0
583554	247	214	86.6397	Acc04134.1	215		32
583582	505	504	99.802	Acc14789.2	505		0
583590	245	243	99.1837	Acc04041.1	245		0
583620	620	588	94.8387	Acc00259.1	622		-2
583622	576	575	99.8264	Acc16258.1	576		0
583623	779	778	99.8716	Acc32616.1	779		0
583662	765	765	100	Acc00846.1	765		0
583663	608	607	99.8355	Acc14146.1	608		0
583664	522	522	100	Acc33369.1	522		0
583718	434	433	99.7696	Acc29568.1	434		0
583758	340	324	95.2941	Acc14025.1	340		0
583802	571	569	99.6497	Acc01331.1	571		0
583833	405	404	99.7531	Acc22191.1	405		0
583919	346	346	100	Acc01958.1	346		0
583920	543	541	99.6317	Acc29585.1	543		0
583921	536	533	99.4403	Acc18155.1	536		0
5844183	599	598	99.8331	Acc16971.1	599		0
5844184	576	574	99.6528	Acc24685.1	576		0
5844232	559	559	100	Acc29729.1	559		0
5844233	251	251	100	Acc27868.1	251		0
6107430	378	364	96.2963	Acc12843.1	370		8
6107431	398	398	100	Acc20923.1	398		0
6107432	382	381	99.7382	Acc22358.1	382		0
6107433	268	268	100	Acc04000.1	268		0
6107434	171	167	97.6608	Acc23180.1	171		0
6107435	172	169	98.2558	Acc26260.1	170		2
6107447	151	151	100	Acc05279.1	151		0
6107448	420	351	83.5714	Acc07376.1	436		-16
6107449	611	610	99.8363	Acc03430.1	611		0
6183606	635	633	99.685	Acc31573.1	635		0
6183609	379	375	98.9446	Acc17630.1	379		0
6183614	153	153	100	Acc01109.1	153		0
6198037	828	828	100	Acc28536.1	828		0
7014707	661	661	100	Acc14866.1	661		0
717531	193	193	100	Acc23337.1	193		0
717532	444	433	97.5225	Acc08810.1	444		0
717534	475	475	100	Acc23499.1	475		0
717535	365	360	98.6301	Acc13940.1	396		-31
717536	347	344	99.1354	Acc17114.1	347		0
717537	393	390	99.2366	Acc00767.1	393		0
717538	168	167	99.4048	Acc30188.1	168		0
717551	328	328	100	Acc18222.1	328		0
717552	435	414	95.1724	Acc29499.1	414		21
945502	211	211	100	Acc29224.1	211		0
945504	269	219	81.4126	Acc00784.1	220		49
945505	302	301	99.6689	Acc31468.1	302		0
945506	160	159	99.375	Acc15002.1	160		0
945507	193	190	98.4456	Acc01325.1	193		0
945508	377	377	100	Acc08081.1	377		0
945509	327	327	100	Acc05074.1	327		0
945510	112	112	100	Acc01721.1	112		0
945511	222	219	98.6486	Acc31823.1	222		0
945513	494	494	100	Acc27726.1	494		0
945514	356	354	99.4382	Acc11391.1	356		0
945515	159	139	87.4214	Acc09078.1	158		1
945516	323	317	98.1424	Acc26191.1	323		0
945525	206	205	99.5146	Acc00177.1	206		0
945526	395	394	99.7468	Acc28911.1	395		0
945552	317	315	99.3691	Acc20507.1	335		-18
945553	221	218	98.6425	Acc28954.1	221		0
945554	441	436	98.8662	Acc23825.1	441		0
945555	463	462	99.784	Acc04636.1	469		-6
945556	200	200	100	Acc14543.1	200		0
945557	174	173	99.4253	Acc15181.1	174		0
945581	371	370	99.7305	Acc02681.1	371		0
945582	331	109	32.9305	Acc09211.1	233		98
945583	208	206	99.0385	Acc27469.1	208		0
945586	244	241	98.7705	Acc02895.1	244		0
945609	191	191	100	Acc22471.1	191		0
945610	477	471	98.7421	Acc11172.1	477		0
945611	287	284	98.9547	Acc17991.1	287		0
945612	626	622	99.361	Acc24082.1	626		0
945635	383	333	86.9452	Acc31409.1	370		13
945637	337	333	98.8131	Acc19863.1	337		0
945638	313	313	100	Acc00646.1	313		0
945649	329	329	100	Acc10776.1	329		0
945650	230	228	99.1304	Acc28053.1	230		0
945652	444	444	100	Acc30502.1	444		0
945698	320	233	72.8125	Acc11507.1	234		86
945699	643	641	99.689	Acc11243.1	646		-3
945700	372	167	44.8925	Acc06404.1	231		141
945701	500	480	96	Acc12718.1	500		0
945702	621	140	22.5443	Acc30070.1	156		465
945703	657	656	99.8478	Acc25314.1	657		0
945704	514	514	100	Acc03056.1	515		-1
945705	598	594	99.3311	Acc09098.1	598		0
945706	404	399	98.7624	Acc28915.1	404		0
945708	520	518	99.6154	Acc17840.1	520		0
945709	413	400	96.8523	Acc23123.1	411		2
945710	681	679	99.7063	Acc11921.1	681		0
945711	569	243	42.7065	Acc23007.1	294		275
945712	467	433	92.7195	Acc09789.1	469		-2
945713	486	484	99.5885	Acc18086.1	486		0
945714	412	295	71.6019	Acc07622.1	296		116
945715	701	696	99.2867	Acc00760.1	701		0
945716	509	483	94.8919	Acc30363.1	509		0
945717	454	451	99.3392	Acc22847.1	454		0
945718	411	411	100	Acc30618.1	411		0
945719	452	451	99.7788	Acc30072.1	452		0
945733	559	554	99.1055	Acc19094.1	559		0
945758	266	265	99.6241	Acc16136.1	266		0
945759	722	721	99.8615	Acc17993.1	803		-81
945760	948	936	98.7342	Acc22391.1	948		0
945761	861	809	93.9605	Acc00901.1	818		43
974846	914	913	99.8906	Acc17377.1	914		0
